# Supplementary material for: Single-cell RNA sequencing reveals the mesangial identity and species diversity of glomerular cell transcriptomes
Source: Nat Commun. 2021 Apr 9;12:2141. doi: 10.1038/s41467-021-22331-9 (PMC8035407; doi:10.1038/s41467-021-22331-9)
Supplement: Supplementary file 4 — Supplementary Data 1 [file 41467_2021_22331_MOESM4_ESM.xlsx]

## Sheet: Supplementary Data 1
Supplementary Data 1. Differentially expressed genes between EC 1 (glomerular ECs) and EC 2 (extra glomerular ECs).
GeneName	pvalue	EC_1-EC_2	EC_1	EC_2	padj	sigCluster
Ehd3	1.41892e-52	2.1145e-74	10.4242	0.951803	6.52704e-49	ec_1
Igfbp5	1.55754e-50	4.16765e-70	9.11569	0.700398	4.29882e-47	ec_1
Kdr	4.1316e-50	3.07287e-69	9.03198	0.757493	9.50268e-47	ec_1
Ppap2a	3.82254e-45	1.26587e-59	12.2719	9.82344	5.2751e-42	ec_1
Plat	1.37105e-41	2.67249e-53	11.1897	4.01928	1.35146e-38	ec_1
Cd300lg	1.90865e-39	1.10952e-49	9.51262	0	1.54937e-36	ec_1
Cyp4b1	7.11928e-36	6.03917e-44	10.4456	6.30893	4.46573e-33	ec_1
Emcn	9.09341e-36	8.83958e-44	12.2225	10.2281	5.45605e-33	ec_1
Nrp1	4.36389e-34	3.3528e-41	9.28343	6.52565	2.50924e-31	ec_1
Lpl	1.50305e-25	4.29107e-29	6.72821	1.03682	4.32126e-23	ec_1
Jup	9.11001e-23	1.84224e-25	8.69061	5.55432	2.13082e-20	ec_1
Eng	8.91281e-22	3.35378e-24	11.2244	9.86728	2.01634e-19	ec_1
Ppap2b	3.00805e-21	1.55183e-23	8.54239	1.76226	6.58907e-19	ec_1
Tcn2	7.39601e-20	8.32306e-22	8.9204	3.91146	1.39815e-17	ec_1
Sgk1	3.1809e-18	8.16951e-20	10.2888	8.8281	4.93218e-16	ec_1
Gimap4	1.40191e-17	4.85645e-19	9.98841	8.20632	2.07744e-15	ec_1
Tmem204	4.70987e-16	3.13119e-17	10.013	7.45366	5.15843e-14	ec_1
Ctla2a	9.38273e-14	1.43917e-14	8.02051	1.50461	7.528e-12	ec_1
Serinc3	4.12624e-12	1.03813e-12	8.4649	7.32255	2.46503e-10	ec_1
Cmtm8	9.58756e-12	2.66326e-12	8.49614	1.69934	5.31359e-10	ec_1
Myo1c	1.38424e-10	5.12506e-11	7.18182	3.84295	6.30448e-09	ec_1
Cyp26b1	5.91692e-10	2.51951e-10	5.07052	0	2.39998e-08	ec_1
Gng11	1.05976e-09	4.75777e-10	9.27798	7.78858	4.03999e-08	ec_1
Rn45s	9.68206e-08	6.16248e-08	17.286	16.07	2.4835e-06	ec_1
Lars2	1.40367e-07	9.15138e-08	7.79204	5.66153	3.47767e-06	ec_1
Mir544	5.38655e-07	3.80881e-07	8.89574	7.41254	1.07731e-05	ec_1
Cd38	1.47619e-06	1.10276e-06	6.65948	1.85016	2.52747e-05	ec_1
Tgfbr2	6.89382e-06	5.5475e-06	7.13039	5.3889	9.1038e-05	ec_1
Clu	7.12819e-06	5.74463e-06	5.11627	2.64042	9.35957e-05	ec_1
Tmem176b	9.58028e-06	7.82104e-06	9.09761	7.19174	0.000120848	ec_1
Flt1	1.80664e-05	1.51415e-05	5.68661	3.21362	0.000201549	ec_1
Rasgrp3	5.73721e-05	5.01949e-05	5.81265	1.7198	0.000517432	ec_1
Gimap5	9.59626e-05	8.54072e-05	5.58678	2.26079	0.000779908	ec_1
Notch1	0.000107449	9.59748e-05	5.04171	2.21997	0.00085513	ec_1
Tmem176a	0.000218229	0.000199104	6.20575	3.5622	0.00151107	ec_1
Ctsl	0.000308374	0.000284039	8.13905	6.83428	0.00199417	ec_1
Dhrs3	0.00051535	0.00048096	5.61085	2.4248	0.00300966	ec_1
Col4a1	0.000516953	0.000482493	5.03615	1.61083	0.00301729	ec_1
App	0.000524735	0.000489935	8.59225	7.41596	0.00305156	ec_1
Il2rg	0.000907338	0.000857962	5.16027	3.07742	0.00470724	ec_1
Mir6236	0.00115175	0.00109465	9.995	8.6656	0.00570707	ec_1
Gpx3	0.0024235	0.00233654	6.84458	5.79776	0.0103319	ec_1
Gstm1	0.00448677	0.00436943	5.46701	3.32846	0.01683	ec_1
Vim	1.37293e-58	2.44885e-88	3.01648	11.1263	1.89464e-54	ec_2
S100a4	3.67634e-58	2.82765e-87	0	10.5993	2.53667e-54	ec_2
Tspan8	1.31905e-51	2.44181e-72	0	11.4131	4.55072e-48	ec_2
Fbln5	3.91805e-48	2.71368e-65	0	8.23744	7.72415e-45	ec_2
Crip1	1.41845e-47	3.30708e-64	5.39881	11.4345	2.44682e-44	ec_2
Cst3	5.96719e-46	4.03779e-61	9.74616	12.2507	9.14969e-43	ec_2
Cd93	4.25672e-45	1.5429e-59	0	5.79574	5.34025e-42	ec_2
Tmsb4x	3.49586e-43	4.40762e-56	9.08637	12.0823	4.02024e-40	ec_2
Thbs2	1.06177e-41	1.72061e-53	0	8.34972	1.12711e-38	ec_2
Fbln2	1.65119e-41	3.67921e-53	0	6.43811	1.5191e-38	ec_2
Ly6a	1.30237e-39	5.88683e-50	9.21325	12.0044	1.12329e-36	ec_2
Tm4sf1	3.02275e-38	1.02549e-47	9.76931	11.7506	2.31744e-35	ec_2
Sox17	7.04807e-38	4.02967e-47	2.74986	9.46496	5.11913e-35	ec_2
Ptrf	2.81104e-37	3.70218e-46	0	7.91137	1.93962e-34	ec_2
Ssu2	6.35755e-36	5.06264e-44	0	6.99791	4.17782e-33	ec_2
Jam2	5.35642e-34	4.5708e-41	0	6.86773	2.95674e-31	ec_2
Efhd1	1.00604e-33	1.18231e-40	0	8.65222	5.33973e-31	ec_2
Glul	1.09225e-32	4.15149e-39	0	8.14435	5.58263e-30	ec_2
Timp3	1.07053e-31	1.18579e-37	9.12472	10.9046	5.09422e-29	ec_2
Car7	1.82922e-31	2.58511e-37	0	7.50105	8.41441e-29	ec_2
Thbd	3.7772e-31	7.39011e-37	2.39129	9.17698	1.68146e-28	ec_2
Fxyd6	9.8085e-30	7.7772e-35	0	8.10301	4.22991e-27	ec_2
Gadd45g	2.93227e-29	3.64043e-34	0	9.53007	1.22622e-26	ec_2
Trpv4	2.10976e-28	5.71722e-33	0	5.83291	8.56315e-26	ec_2
Ifi27l2a	2.48082e-28	7.15663e-33	0	8.10435	9.78151e-26	ec_2
Aif1l	3.40837e-28	1.11076e-32	0	7.19737	1.30654e-25	ec_2
Ptprr	2.76294e-27	1.96696e-31	0	6.33226	9.77655e-25	ec_2
Eltd1	2.40711e-26	3.69679e-30	5.81772	9.11059	7.95958e-24	ec_2
Edn1	3.05788e-26	5.10048e-30	0	6.54234	9.81366e-24	ec_2
Eef1a1	7.05575e-26	1.56466e-29	8.7487	10.0274	2.16376e-23	ec_2
Gm6548	1.27474e-25	3.44577e-29	3.74267	5.20406	3.74286e-23	ec_2
Capg	1.04044e-23	1.12379e-26	0	7.80681	2.70908e-21	ec_2
Hspa1a	1.87979e-23	2.41756e-26	2.9123	9.67415	4.80391e-21	ec_2
Gltp	3.75368e-23	5.90026e-26	0	8.1948	9.08785e-21	ec_2
Sparcl1	6.06099e-23	1.09246e-25	1.64819	7.40185	1.4421e-20	ec_2
Ephx1	2.76814e-22	7.61262e-25	2.04892	8.89217	6.36673e-20	ec_2
Cd200	1.74627e-20	1.39514e-22	4.12267	9.26149	3.70747e-18	ec_2
Tgm2	1.84974e-20	1.49855e-22	1.96822	8.08427	3.86763e-18	ec_2
Gpx1	1.87905e-20	1.5281e-22	6.89563	10.2467	3.87028e-18	ec_2
Abcg2	2.65762e-20	2.34931e-22	0	6.33878	5.39341e-18	ec_2
Fxyd5	6.14619e-20	6.6247e-22	8.30343	10.1681	1.19461e-17	ec_2
Mpzl1	6.39352e-20	6.95504e-22	0	7.59453	1.22542e-17	ec_2
Ifitm3	2.43235e-19	3.59149e-21	10.4722	11.6512	4.47552e-17	ec_2
Qpct	2.50963e-19	3.73164e-21	0	5.95016	4.55696e-17	ec_2
Rpl3	5.53605e-19	9.80544e-21	3.43348	5.70934	9.79454e-17	ec_2
Plac8	8.61263e-19	1.67896e-20	0	8.94076	1.50448e-16	ec_2
Ltbp4	1.13847e-18	2.35624e-20	2.08006	7.78197	1.93962e-16	ec_2
Rps11	1.53263e-18	3.3789e-20	6.74909	8.54836	2.54822e-16	ec_2
Sfxn3	2.91741e-18	7.35991e-20	0	7.42117	4.62762e-16	ec_2
Rplp1	3.08642e-18	7.87759e-20	8.27316	9.50577	4.84006e-16	ec_2
Rps14	6.6539e-18	1.9869e-19	8.87	9.9309	1.02027e-15	ec_2
Emp3	1.26718e-17	4.30313e-19	0	8.44421	1.90076e-15	ec_2
Rpl4	1.41507e-17	4.91108e-19	8.44379	9.89903	2.07744e-15	ec_2
Hsp90aa1	2.29636e-17	8.75959e-19	2.22233	5.89624	3.26699e-15	ec_2
Smim14	2.58759e-17	1.01009e-18	0	7.38996	3.64375e-15	ec_2
Btg1	3.36849e-17	1.38321e-18	1.45429	5.02147	4.60249e-15	ec_2
Cltb	3.98091e-17	1.68758e-18	2.74899	8.43889	5.38594e-15	ec_2
Plvap	5.86946e-17	2.6774e-18	0	6.58411	7.86394e-15	ec_2
Rps3	6.40404e-17	2.96932e-18	7.96402	9.3879	8.49767e-15	ec_2
Rps7	8.63822e-17	4.23452e-18	4.06293	5.88717	1.10793e-14	ec_2
S100a6	8.67075e-17	4.25342e-18	7.94202	9.75865	1.10793e-14	ec_2
Ehd4	9.77413e-17	4.90191e-18	2.97306	8.05288	1.22363e-14	ec_2
Anxa5	9.84224e-17	4.94239e-18	4.83754	9.39668	1.22363e-14	ec_2
Pltp	1.03161e-16	5.22539e-18	2.81357	9.1415	1.25985e-14	ec_2
Swap70	1.15065e-16	5.94639e-18	0	6.25117	1.3929e-14	ec_2
Ywhah	1.5483e-16	8.44618e-18	0	7.05565	1.8262e-14	ec_2
Azin1	1.59363e-16	8.73901e-18	0	6.05646	1.86322e-14	ec_2
Rpl13a	2.41837e-16	1.42944e-17	7.56353	9.00074	2.73553e-14	ec_2
Hspb1	5.63843e-16	3.86752e-17	8.32347	10.0409	6.12679e-14	ec_2
Rpl7	5.7406e-16	3.94987e-17	5.97357	7.42004	6.18909e-14	ec_2
Tinagl1	8.65017e-16	6.386e-17	8.18762	10.0355	9.11239e-14	ec_2
Tspo	9.96048e-16	7.5318e-17	9.07633	10.655	1.04132e-13	ec_2
Rpl41	1.23041e-15	9.64201e-17	5.73978	6.97001	1.27666e-13	ec_2
Fam3c	1.65739e-15	1.36518e-16	0	6.42049	1.70687e-13	ec_2
Adam15	1.94371e-15	1.64391e-16	1.34889	8.25889	1.97229e-13	ec_2
Rps3a1	2.22784e-15	1.92711e-16	3.78631	6.44825	2.24411e-13	ec_2
Mal	2.45473e-15	2.15747e-16	0.716344	7.45011	2.43707e-13	ec_2
Lmna	7.3056e-15	7.65005e-16	2.64825	7.59142	6.9053e-13	ec_2
Rps19	1.00105e-14	1.10114e-15	5.38699	6.8776	9.3976e-13	ec_2
Slc38a2	1.01953e-14	1.12467e-15	1.5186	6.5416	9.50645e-13	ec_2
Rps24	1.02866e-14	1.13631e-15	4.11089	5.71422	9.5272e-13	ec_2
Mir703	2.52232e-14	3.19451e-15	0	6.92575	2.23128e-12	ec_2
Rpl32	3.07337e-14	4.00883e-15	6.85001	8.5793	2.68434e-12	ec_2
Rpl39	3.18361e-14	4.17439e-15	3.04324	5.72604	2.74636e-12	ec_2
Cyb5r3	4.80963e-14	6.70106e-15	3.00465	9.18251	4.09709e-12	ec_2
Rps20	5.15857e-14	7.26091e-15	6.85854	8.32904	4.34074e-12	ec_2
Rps2	6.99584e-14	1.02902e-14	5.65293	7.29623	5.81582e-12	ec_2
H2afv	7.40732e-14	1.09852e-14	0	5.82249	6.08459e-12	ec_2
Rps18	8.58651e-14	1.30054e-14	6.16032	7.19748	6.93431e-12	ec_2
Fstl1	9.47967e-14	1.45616e-14	0	5.37957	7.56182e-12	ec_2
1110007C09Rik	1.15847e-13	1.83062e-14	0	7.29351	9.13536e-12	ec_2
Lrrc32	1.47136e-13	2.40415e-14	0	6.58601	1.13434e-11	ec_2
Ehd2	1.74542e-13	2.92032e-14	0	6.70421	1.33815e-11	ec_2
Rps5	2.19509e-13	3.79031e-14	8.79657	10.4797	1.65532e-11	ec_2
Npm1	2.62098e-13	4.63643e-14	0	5.6279	1.9342e-11	ec_2
Pnpla2	2.94885e-13	5.30037e-14	0	5.59499	2.14179e-11	ec_2
Cav1	3.17635e-13	5.76681e-14	2.36255	8.4322	2.29495e-11	ec_2
Tbca	3.67182e-13	6.79736e-14	0	6.25141	2.63912e-11	ec_2
Slc6a6	4.04221e-13	7.57969e-14	6.29411	8.04497	2.87538e-11	ec_2
Rps4x	4.41194e-13	8.36986e-14	4.68542	6.17625	3.10636e-11	ec_2
Tsc22d3	5.30832e-13	1.03197e-13	2.37924	8.49534	3.71852e-11	ec_2
Higd2a	6.73349e-13	1.35045e-13	0	8.00253	4.64611e-11	ec_2
Psme2b	7.26713e-13	1.472e-13	0	7.325	4.96823e-11	ec_2
Il10rb	1.06503e-12	2.2661e-13	1.76404	8.11551	7.20462e-11	ec_2
Rplp2	1.16792e-12	2.51438e-13	6.09104	7.24272	7.82394e-11	ec_2
Tsc22d1	1.22702e-12	2.65821e-13	6.4312	9.63761	8.18012e-11	ec_2
Rps16	1.43969e-12	3.18258e-13	3.9103	5.37355	9.46083e-11	ec_2
Dbndd2	1.45073e-12	3.21008e-13	0	5.24908	9.48821e-11	ec_2
8430408G22Rik	1.56229e-12	3.48923e-13	0	7.19386	1.01218e-10	ec_2
Nos3	1.85621e-12	4.23594e-13	0	5.6711	1.19143e-10	ec_2
Prkcdbp	2.10583e-12	4.88141e-13	4.2308	9.54233	1.3353e-10	ec_2
Plscr4	2.10939e-12	4.89067e-13	0.756166	7.14338	1.3353e-10	ec_2
Rpl29	2.66688e-12	6.36421e-13	0	5.58292	1.67147e-10	ec_2
Ano6	2.68497e-12	6.41269e-13	0.526662	5.66557	1.67147e-10	ec_2
Mest	2.68889e-12	6.4232e-13	0	7.8168	1.67147e-10	ec_2
Mir5121	2.74187e-12	6.56539e-13	0	5.55692	1.69676e-10	ec_2
Srp14	2.76369e-12	6.62404e-13	0	8.32387	1.70263e-10	ec_2
Rps9	3.54957e-12	8.77017e-13	7.87553	9.11869	2.15789e-10	ec_2
Rpl14	3.65347e-12	9.05834e-13	4.21003	6.98167	2.21131e-10	ec_2
Psme2	4.21569e-12	1.06336e-12	0	5.69727	2.50761e-10	ec_2
Pmp22	4.88819e-12	1.25496e-12	0	6.47613	2.83852e-10	ec_2
Rpl14-ps1	4.89542e-12	1.25704e-12	5.5268	7.95408	2.83852e-10	ec_2
Jun	5.22077e-12	1.35086e-12	4.41992	8.58162	2.9881e-10	ec_2
Gm13826	5.23191e-12	1.35408e-12	5.34752	6.81216	2.9881e-10	ec_2
Aplp2	6.25876e-12	1.65446e-12	5.89689	8.40315	3.53979e-10	ec_2
Hspa8	6.61223e-12	1.7592e-12	5.14664	6.65993	3.72444e-10	ec_2
Ier3	1.11665e-11	3.15656e-12	3.20254	8.79671	6.11499e-10	ec_2
Tmod3	1.1295e-11	3.19704e-12	0.759723	5.86531	6.16088e-10	ec_2
Ier2	1.18842e-11	3.3834e-12	4.26058	9.03513	6.43147e-10	ec_2
Rfk	1.26158e-11	3.61615e-12	2.60321	7.83582	6.74799e-10	ec_2
S100a11	1.30756e-11	3.76319e-12	3.92934	6.98241	6.94012e-10	ec_2
Banf1	1.63197e-11	4.81564e-12	0	7.88332	8.59585e-10	ec_2
Calcrl	1.68882e-11	5.00256e-12	3.34322	7.12194	8.8615e-10	ec_2
Atp5j	1.73222e-11	5.14568e-12	6.43451	8.96857	9.0206e-10	ec_2
Bcl2l1	2.07088e-11	6.27514e-12	0	7.15132	1.07034e-09	ec_2
Apold1	2.52316e-11	7.81388e-12	0	5.0606	1.28486e-09	ec_2
Cmip	3.10839e-11	9.84773e-12	0	5.54715	1.54301e-09	ec_2
Cox7a2l	3.94501e-11	1.28236e-11	1.40198	7.26204	1.93741e-09	ec_2
Ndrg1	4.65859e-11	1.54142e-11	3.35519	7.47683	2.26368e-09	ec_2
Arpc1b	4.91263e-11	1.63465e-11	2.70631	7.75648	2.37875e-09	ec_2
Osbpl9	5.3642e-11	1.80158e-11	1.3296	6.44531	2.5793e-09	ec_2
Kctd10	5.62028e-11	1.89688e-11	0	7.94153	2.68373e-09	ec_2
Arf2	5.72252e-11	1.93505e-11	0	6.18063	2.72313e-09	ec_2
Ccnd2	5.98998e-11	2.03522e-11	1.30137	6.16888	2.84061e-09	ec_2
Tpt1	8.73332e-11	3.08577e-11	5.92689	7.11193	4.08542e-09	ec_2
Klf4	9.39943e-11	3.34626e-11	0	5.42383	4.38217e-09	ec_2
Rps15	1.06135e-10	3.82558e-11	7.3614	8.56949	4.89853e-09	ec_2
Cyr61	1.14413e-10	4.15553e-11	2.10088	5.45842	5.26301e-09	ec_2
Tmsb10	1.26188e-10	4.62876e-11	0	5.30877	5.7662e-09	ec_2
Chmp3	1.52238e-10	5.69034e-11	0	6.1855	6.85613e-09	ec_2
Anxa3	1.79323e-10	6.81257e-11	2.6909	8.61384	8.00861e-09	ec_2
Eef1b2	1.97666e-10	7.58185e-11	1.98288	6.84897	8.77105e-09	ec_2
S100a10	2.23097e-10	8.65932e-11	8.39076	9.92548	9.80488e-09	ec_2
Idh2	3.02261e-10	1.2082e-10	1.87657	5.31254	1.3117e-08	ec_2
Eif3g	3.2573e-10	1.31137e-10	1.41202	8.12206	1.40912e-08	ec_2
Csde1	3.42465e-10	1.38535e-10	0.810134	5.24046	1.47688e-08	ec_2
Rps26	3.47779e-10	1.40891e-10	5.92774	7.15154	1.49513e-08	ec_2
Nptn	3.6617e-10	1.4907e-10	0	6.36852	1.5693e-08	ec_2
Gja4	4.33287e-10	1.79221e-10	2.72608	8.87659	1.82298e-08	ec_2
Tspan13	4.68087e-10	1.95023e-10	1.07046	7.05075	1.95154e-08	ec_2
Sat1	4.75989e-10	1.98626e-10	1.8298	6.06387	1.97851e-08	ec_2
Ppp1r15a	5.16036e-10	2.16967e-10	2.26611	7.10678	2.12576e-08	ec_2
Fos	5.22473e-10	2.19926e-10	5.52416	10.1754	2.14499e-08	ec_2
Atox1	5.23812e-10	2.20543e-10	7.73496	9.49353	2.14499e-08	ec_2
Rpl6	5.3946e-10	2.27753e-10	4.62143	5.89673	2.20253e-08	ec_2
Ewsr1	6.20836e-10	2.65536e-10	0	5.11294	2.49783e-08	ec_2
Syf2	7.44581e-10	3.23807e-10	2.15195	7.61036	2.94419e-08	ec_2
Gltscr2	8.41855e-10	3.70214e-10	2.13699	7.25896	3.29111e-08	ec_2
Tomm6	1.83624e-09	8.65099e-10	3.21451	7.26303	6.75735e-08	ec_2
Rsrc2	2.11838e-09	1.01035e-09	0	5.08134	7.73377e-08	ec_2
Cdkn1a	2.60561e-09	1.26478e-09	0	6.26218	9.36391e-08	ec_2
Sepw1	2.66848e-09	1.29791e-09	6.98248	9.40355	9.54016e-08	ec_2
Anxa2	2.74014e-09	1.33574e-09	9.28462	10.3468	9.74586e-08	ec_2
Rpl7a	2.80419e-09	1.36962e-09	4.13057	5.72825	9.92251e-08	ec_2
Acvrl1	2.92869e-09	1.43565e-09	1.80929	7.27842	1.02839e-07	ec_2
Aes	3.356e-09	1.66392e-09	2.18698	7.09089	1.16952e-07	ec_2
Tpi1	3.43865e-09	1.70834e-09	2.00249	6.29057	1.18633e-07	ec_2
Eif1	3.54955e-09	1.76808e-09	6.10657	7.36484	1.22154e-07	ec_2
Uqcrh	4.06598e-09	2.04812e-09	4.54031	8.19464	1.38545e-07	ec_2
Cers2	4.32471e-09	2.18948e-09	1.88045	7.21431	1.46277e-07	ec_2
9430020K01Rik	5.01746e-09	2.57109e-09	0	5.82518	1.6847e-07	ec_2
Eif4a2	6.95016e-09	3.65562e-09	2.65449	6.73344	2.31672e-07	ec_2
Rps21	8.37734e-09	4.47157e-09	4.87801	6.27114	2.73951e-07	ec_2
Pls3	1.00058e-08	5.41508e-09	2.06631	7.32841	3.22616e-07	ec_2
Eif3h	1.43554e-08	7.9863e-09	0	6.118	4.48813e-07	ec_2
Sri	1.61746e-08	9.07938e-09	1.71928	6.48411	4.97126e-07	ec_2
Nck1	1.77178e-08	1.00134e-08	0	6.5521	5.40941e-07	ec_2
Gpr56	1.9186e-08	1.09074e-08	1.92303	6.84994	5.83186e-07	ec_2
Uqcrb	2.20079e-08	1.26387e-08	0	6.24761	6.64571e-07	ec_2
Bst2	2.49499e-08	1.44599e-08	3.3488	8.5735	7.45256e-07	ec_2
Ceacam1	2.77832e-08	1.62276e-08	0	6.09645	8.19968e-07	ec_2
Med28	3.16957e-08	1.86886e-08	0.701544	5.42368	9.20845e-07	ec_2
Rabac1	3.51166e-08	2.0857e-08	7.8006	9.61972	1.0096e-06	ec_2
Rnf187	4.08903e-08	2.4548e-08	3.18634	7.85912	1.1587e-06	ec_2
Eef1d	4.56702e-08	2.76298e-08	0	5.91162	1.27581e-06	ec_2
Arpc5	6.60079e-08	4.09546e-08	2.71597	7.33951	1.77912e-06	ec_2
Eef2	6.9067e-08	4.29838e-08	6.6942	8.34787	1.85073e-06	ec_2
Tapbp	9.1371e-08	5.7935e-08	2.86484	7.71012	2.36127e-06	ec_2
Eif3k	1.21851e-07	7.87249e-08	3.15317	7.89793	3.0685e-06	ec_2
Map1lc3a	1.31236e-07	8.51936e-08	2.71277	5.81957	3.28502e-06	ec_2
D8Ertd738e	1.50101e-07	9.82785e-08	3.38428	8.12092	3.67921e-06	ec_2
Klf2	1.51287e-07	9.91045e-08	6.90116	8.40136	3.69516e-06	ec_2
Upp1	1.67725e-07	1.1059e-07	0	6.48822	4.03242e-06	ec_2
2010111I01Rik	1.83409e-07	1.2161e-07	6.31837	8.39539	4.33397e-06	ec_2
S1pr1	1.85415e-07	1.23024e-07	6.75185	7.96939	4.36644e-06	ec_2
Sar1a	1.95626e-07	1.30233e-07	0.951991	6.42873	4.56021e-06	ec_2
Lims2	2.08059e-07	1.39039e-07	5.20016	9.3738	4.79119e-06	ec_2
Ndufb8	2.52981e-07	1.71096e-07	3.50788	7.47309	5.66744e-06	ec_2
Srsf3	2.70997e-07	1.84046e-07	1.50221	5.66206	6.03188e-06	ec_2
Btf3	2.8532e-07	1.94376e-07	0	6.20122	6.29986e-06	ec_2
Slc25a3	2.93328e-07	2.00165e-07	4.22856	8.13024	6.46635e-06	ec_2
Ecscr	3.08476e-07	2.11137e-07	1.92054	8.43384	6.74639e-06	ec_2
Nme2	3.70506e-07	2.56365e-07	4.58973	7.19076	7.92711e-06	ec_2
Ppic	3.72296e-07	2.57677e-07	1.04934	7.69846	7.95308e-06	ec_2
Rnf7	3.76888e-07	2.61043e-07	0	5.01369	8.00458e-06	ec_2
Itm2c	3.77607e-07	2.61571e-07	1.46102	7.03481	8.00458e-06	ec_2
Gnb1	4.17347e-07	2.90796e-07	6.39617	8.133	8.75287e-06	ec_2
Ctsd	4.37065e-07	3.05354e-07	6.01443	8.97418	9.11103e-06	ec_2
Rhoa	4.4984e-07	3.14805e-07	6.84281	8.03488	9.33504e-06	ec_2
Eif3f	4.54589e-07	3.18321e-07	2.96227	8.21779	9.4194e-06	ec_2
Fcgrt	4.77476e-07	3.35298e-07	1.40166	5.57233	9.84929e-06	ec_2
Mrpl33	4.81617e-07	3.38373e-07	0	5.01202	9.89035e-06	ec_2
Tpm3	4.93373e-07	3.47114e-07	3.11625	6.34099	1.00421e-05	ec_2
Eif5a	5.28538e-07	3.73323e-07	5.15082	8.5476	1.06324e-05	ec_2
Gnb2l1	5.56985e-07	3.94593e-07	6.46161	8.94876	1.10915e-05	ec_2
Tmed10	7.53967e-07	5.43292e-07	1.90042	5.33716	1.42726e-05	ec_2
Mat2a	7.60747e-07	5.48449e-07	0.971168	5.81051	1.43812e-05	ec_2
Ndufa6	8.46213e-07	6.13649e-07	3.50357	7.08599	1.56748e-05	ec_2
Ndufb11	8.51912e-07	6.18009e-07	2.4807	6.48586	1.57592e-05	ec_2
Ubxn1	8.64635e-07	6.27747e-07	1.44222	7.11476	1.59518e-05	ec_2
Atp5c1	1.00784e-06	7.3783e-07	3.43591	7.34672	1.81569e-05	ec_2
S100a13	1.02552e-06	7.51475e-07	6.96695	8.14173	1.84273e-05	ec_2
Pkm	1.07513e-06	7.89833e-07	2.17806	6.59247	1.92436e-05	ec_2
H13	1.20907e-06	8.93799e-07	0.470565	5.06276	2.13365e-05	ec_2
Btg2	1.22161e-06	9.03566e-07	2.85137	6.32859	2.15127e-05	ec_2
Chmp2a	1.22217e-06	9.04e-07	2.58875	7.96926	2.15127e-05	ec_2
Ywhae	1.24419e-06	9.2116e-07	5.28185	8.21284	2.18724e-05	ec_2
Naca	1.28641e-06	9.54096e-07	1.83645	5.38637	2.25285e-05	ec_2
Cox5a	1.29039e-06	9.57203e-07	3.08066	6.88234	2.25696e-05	ec_2
Romo1	1.37942e-06	1.02684e-06	0	5.60961	2.38547e-05	ec_2
Capn2	1.48981e-06	1.11347e-06	1.09617	5.31356	2.54448e-05	ec_2
Hint1	1.51769e-06	1.1354e-06	4.34467	7.89721	2.5825e-05	ec_2
Ergic3	1.53296e-06	1.14742e-06	1.99443	6.74227	2.60206e-05	ec_2
Egr1	1.5374e-06	1.15092e-06	4.45957	7.579	2.6064e-05	ec_2
Ndfip1	1.59534e-06	1.19658e-06	3.10147	7.33065	2.68157e-05	ec_2
Pgrmc1	1.60714e-06	1.20589e-06	1.81955	6.79677	2.69812e-05	ec_2
Ybx1	1.64795e-06	1.23811e-06	2.64145	6.20201	2.74994e-05	ec_2
Anxa7	1.66923e-06	1.25492e-06	0	5.37196	2.7811e-05	ec_2
Cox6c	1.68364e-06	1.26632e-06	6.01333	7.32345	2.79258e-05	ec_2
Ckb	1.76046e-06	1.32712e-06	0	6.65161	2.89882e-05	ec_2
Myeov2	1.80622e-06	1.36341e-06	0	5.87988	2.96032e-05	ec_2
Ywhaq	1.83107e-06	1.38313e-06	2.26974	5.49053	2.99686e-05	ec_2
Psmb8	1.90468e-06	1.44162e-06	2.3486	7.79857	3.10325e-05	ec_2
Txn1	2.00718e-06	1.52323e-06	5.96671	7.62801	3.24725e-05	ec_2
Cdc37	2.07728e-06	1.57916e-06	1.64198	6.27669	3.34497e-05	ec_2
Uqcc2	2.18156e-06	1.66253e-06	0	6.49904	3.48041e-05	ec_2
Sncg	2.2547e-06	1.7211e-06	3.1371	8.50921	3.5888e-05	ec_2
Cox8a	2.36406e-06	1.80884e-06	7.22991	8.57771	3.74129e-05	ec_2
Park7	2.44461e-06	1.87359e-06	3.09667	7.32403	3.84083e-05	ec_2
Actn4	2.64258e-06	2.03311e-06	3.65143	7.75771	4.11366e-05	ec_2
Glud1	2.64705e-06	2.03672e-06	1.54263	5.78227	4.11366e-05	ec_2
Ctnnb1	3.13724e-06	2.43396e-06	4.43506	7.69868	4.72126e-05	ec_2
Uqcr11	3.42075e-06	2.66499e-06	4.89259	7.15632	5.09238e-05	ec_2
Lamb2	3.47284e-06	2.70753e-06	1.86313	5.69947	5.14219e-05	ec_2
Ndufs8	3.903e-06	3.05983e-06	2.84088	5.4662	5.65177e-05	ec_2
Cd151	4.92802e-06	3.90572e-06	2.43436	7.72565	6.90423e-05	ec_2
Rab11a	5.05932e-06	4.01465e-06	3.56167	7.83963	7.03817e-05	ec_2
Pfdn5	5.22105e-06	4.14898e-06	3.80672	7.43782	7.22674e-05	ec_2
Psmd4	5.26743e-06	4.18753e-06	1.5526	7.00635	7.27311e-05	ec_2
Rab14	5.34172e-06	4.24931e-06	1.66199	5.59149	7.36421e-05	ec_2
Gas6	5.55656e-06	4.42818e-06	2.85214	7.57572	7.61475e-05	ec_2
Ptms	5.6179e-06	4.4793e-06	3.05544	6.70285	7.68355e-05	ec_2
Arhgef3	5.64361e-06	4.50074e-06	1.23898	6.3846	7.71107e-05	ec_2
Gabarap	5.90151e-06	4.71596e-06	6.22887	8.52734	8.00794e-05	ec_2
Sh3bgrl	6.08438e-06	4.8688e-06	0	5.4241	8.22374e-05	ec_2
Atp5j2	6.2075e-06	4.97181e-06	4.49236	7.14432	8.36557e-05	ec_2
Cwc15	6.43162e-06	5.15953e-06	0	5.1741	8.61712e-05	ec_2
Eif4a3	6.84522e-06	5.50665e-06	0	5.37388	9.04827e-05	ec_2
Ninj1	8.36666e-06	6.79037e-06	1.54206	6.30033	0.000107505	ec_2
Ifnar2	8.52596e-06	6.92535e-06	0	5.55202	0.000109246	ec_2
Leprot	8.68747e-06	7.06229e-06	0.978945	6.95921	0.000111149	ec_2
Psma7	9.45492e-06	7.71433e-06	3.49432	7.94506	0.000119485	ec_2
Palmd	9.76577e-06	7.97903e-06	0	6.47474	0.000122953	ec_2
Dstn	9.87822e-06	8.07487e-06	3.19288	7.24781	0.000123927	ec_2
Slc50a1	1.08464e-05	8.90168e-06	3.50525	8.43514	0.000133763	ec_2
Tmem109	1.12588e-05	9.2547e-06	3.24559	7.97321	0.000137133	ec_2
Reep5	1.26859e-05	1.048e-05	2.02215	6.40186	0.000151835	ec_2
Cox6b1	1.2996e-05	1.07469e-05	6.65621	8.0643	0.000154076	ec_2
Chmp5	1.36371e-05	1.12996e-05	0	5.68474	0.000159891	ec_2
Ndufa12	1.42971e-05	1.18695e-05	0	5.07501	0.000166357	ec_2
Txnl4a	1.44397e-05	1.19928e-05	1.59628	5.34138	0.000167452	ec_2
Cldn15	1.50419e-05	1.25139e-05	1.43787	8.09495	0.000173488	ec_2
Rheb	1.50482e-05	1.25193e-05	1.36984	6.36621	0.000173488	ec_2
Junb	1.52069e-05	1.26567e-05	5.0554	9.08225	0.00017516	ec_2
Tmem184b	1.58228e-05	1.31906e-05	0.798377	5.72758	0.000179716	ec_2
Psmb2	1.67461e-05	1.39924e-05	0	6.64163	0.000188524	ec_2
Cdk4	1.76936e-05	1.48168e-05	0	5.86558	0.000198031	ec_2
Atp5o	1.84535e-05	1.5479e-05	3.5013	6.99629	0.000204874	ec_2
Shfm1	1.86114e-05	1.56168e-05	5.89652	7.92306	0.000205964	ec_2
Slc25a4	2.05909e-05	1.73469e-05	3.51018	8.20308	0.000225162	ec_2
Psmb1	2.10894e-05	1.77835e-05	3.39921	7.73127	0.00022916	ec_2
Stub1	2.27197e-05	1.9214e-05	0	6.34648	0.000243614	ec_2
Cox7a2	2.28904e-05	1.9364e-05	4.91007	7.15243	0.000245254	ec_2
Iscu	2.32822e-05	1.97085e-05	0	5.35716	0.000248488	ec_2
Klc1	2.43035e-05	2.06071e-05	0	5.72948	0.000256805	ec_2
Ndufa4	2.44745e-05	2.07577e-05	6.27526	8.15572	0.000257626	ec_2
Psmb6	2.45094e-05	2.07884e-05	3.36241	7.86437	0.000257797	ec_2
Atp6v1f	2.54122e-05	2.15841e-05	3.46743	7.4701	0.000266076	ec_2
Ndufa2	2.64127e-05	2.2467e-05	3.74118	6.57556	0.000274469	ec_2
Ilk	2.84314e-05	2.42518e-05	1.90871	5.57892	0.000291496	ec_2
Calu	3.00924e-05	2.57236e-05	1.639	6.48002	0.000305574	ec_2
Sptssa	3.27116e-05	2.80496e-05	0	6.90635	0.000328544	ec_2
Rtn3	3.36205e-05	2.88584e-05	2.34895	7.00657	0.000336449	ec_2
Npdc1	3.37856e-05	2.90053e-05	0	7.43792	0.000337123	ec_2
Psmd8	3.54064e-05	3.04493e-05	1.55639	6.96281	0.000349756	ec_2
Rpn2	3.58208e-05	3.08189e-05	2.57725	6.81953	0.000352173	ec_2
Ranbp1	3.98032e-05	3.43769e-05	0	5.68631	0.000384922	ec_2
Skp1a	4.18657e-05	3.62242e-05	3.06321	5.97292	0.000400355	ec_2
Paip2	4.19136e-05	3.62671e-05	2.15705	6.715	0.000400355	ec_2
Mdh2	4.41223e-05	3.82486e-05	3.71101	7.89856	0.000418193	ec_2
Uqcrq	4.60397e-05	3.99712e-05	4.18575	6.95366	0.000433543	ec_2
Krtcap2	4.80743e-05	4.18016e-05	2.14075	7.45196	0.00044952	ec_2
Uqcr10	5.0386e-05	4.38841e-05	3.13779	6.94245	0.000465724	ec_2
Pomp	5.2211e-05	4.55303e-05	2.49807	6.65017	0.000479064	ec_2
Ndufa1	6.4225e-05	5.64077e-05	0	5.55697	0.000565606	ec_2
Sdha	6.93203e-05	6.10401e-05	2.3859	6.17756	0.000601916	ec_2
Scand1	7.00982e-05	6.17481e-05	0	6.35878	0.000607253	ec_2
Atp1b3	7.11253e-05	6.26835e-05	3.33824	7.50086	0.000613282	ec_2
Eif5	7.27705e-05	6.41824e-05	1.02767	5.30423	0.000624135	ec_2
Taldo1	7.62319e-05	6.73393e-05	2.60619	6.91326	0.000648982	ec_2
Ubl5	8.12418e-05	7.19157e-05	2.41331	5.56572	0.000685291	ec_2
Sdhb	8.3982e-05	7.44223e-05	3.22277	6.43081	0.000704102	ec_2
Atf4	8.79465e-05	7.80528e-05	3.05588	7.54993	0.000729364	ec_2
Vdac3	9.50159e-05	8.45378e-05	0	5.64017	0.000773581	ec_2
Prdx5	9.94113e-05	8.85766e-05	4.00751	5.71713	0.000803276	ec_2
Grcc10	0.00010397	9.27711e-05	3.96618	7.79323	0.000834435	ec_2
Surf4	0.000104459	9.32207e-05	1.63357	5.4277	0.00083664	ec_2
Sept2	0.000111317	9.95409e-05	1.59708	5.31138	0.000878821	ec_2
Cald1	0.000123374	0.000110676	1.35687	5.43535	0.000958648	ec_2
Ndufv3	0.0001245	0.000111718	2.65538	6.03674	0.000965047	ec_2
Bcam	0.000125909	0.000113021	7.64844	8.67399	0.000970691	ec_2
Ndufb9	0.00012779	0.000114762	3.6483	7.2019	0.000982928	ec_2
Psmb5	0.000128659	0.000115566	0	5.59019	0.000986384	ec_2
Spcs2	0.000138456	0.000124646	1.14554	5.61857	0.00104868	ec_2
Nfe2l2	0.000139293	0.000125422	1.6522	5.23361	0.00105386	ec_2
Atp5d	0.000143268	0.000129112	4.35312	8.25965	0.00107568	ec_2
Srsf7	0.000147715	0.000133242	1.60982	6.34792	0.00110367	ec_2
Psma2	0.00015402	0.000139103	0	6.77014	0.00113844	ec_2
Ndufs6	0.000161426	0.000145996	0	5.53893	0.0011843	ec_2
H1f0	0.000170355	0.000154317	2.59601	6.63842	0.00124024	ec_2
Anapc5	0.000170437	0.000154394	1.40096	5.20808	0.00124024	ec_2
Nedd8	0.000171026	0.000154943	3.52886	7.92399	0.00124284	ec_2
Vamp3	0.000172942	0.00015673	1.52583	6.74229	0.00125478	ec_2
Puf60	0.000184355	0.000167386	1.56067	5.49513	0.00131991	ec_2
Map1lc3b	0.000193481	0.000175918	3.38772	7.44573	0.00137348	ec_2
Hsbp1	0.00020107	0.00018302	2.96797	6.95351	0.00140952	ec_2
Rab1	0.000229052	0.000209264	2.61053	6.34901	0.00157495	ec_2
Dnajc8	0.000259275	0.000237693	0	5.09255	0.00174112	ec_2
Polr2e	0.000259647	0.000238044	2.70679	7.76466	0.00174277	ec_2
Vps28	0.00029144	0.000268034	2.90984	7.38526	0.00190972	ec_2
Sdcbp	0.000295948	0.000272293	3.28196	7.46841	0.00193375	ec_2
Emc10	0.000297676	0.000273926	1.82881	5.80025	0.00193881	ec_2
Bcap31	0.000352185	0.000325534	2.62411	7.65882	0.00222432	ec_2
Cyb5a	0.000358747	0.00033176	4.27744	7.63902	0.00225237	ec_2
Mrfap1	0.000377722	0.000349775	3.08771	6.90637	0.00234604	ec_2
Ndufa7	0.000415296	0.000385504	3.90505	7.4743	0.00253028	ec_2
Edf1	0.000430389	0.000399876	4.0836	7.70369	0.00260156	ec_2
Myadm	0.000431142	0.000400593	3.17535	7.28285	0.00260497	ec_2
Wdr1	0.000437212	0.000406376	2.75718	6.7848	0.00263715	ec_2
Atp6v1g1	0.000446839	0.000415551	0	5.22106	0.00268337	ec_2
Fis1	0.000450526	0.000419067	5.05509	8.40361	0.00269729	ec_2
Myl12b	0.000450852	0.000419378	7.43755	8.46238	0.00269808	ec_2
Ost4	0.000482303	0.000449386	3.1339	6.04536	0.00285901	ec_2
Arf1	0.000501025	0.000467268	5.86779	7.85874	0.00295025	ec_2
Serinc1	0.000543567	0.000507953	2.72929	6.80894	0.00313959	ec_2
Cope	0.000551529	0.000515574	3.10944	7.91272	0.00317352	ec_2
Clic5	0.000557323	0.000521122	1.88731	5.42806	0.00319329	ec_2
Psmc3	0.000598457	0.000560537	2.95122	6.80246	0.00338194	ec_2
Dynlrb1	0.000628312	0.000589179	4.0011	7.54388	0.00351753	ec_2
Rps27l	0.000645873	0.000606038	3.04021	6.22704	0.00360123	ec_2
Atp5g3	0.000651377	0.000611324	3.98677	5.0926	0.00362314	ec_2
Atpif1	0.000665783	0.000625163	4.48076	6.94695	0.00369136	ec_2
Clk1	0.000778678	0.000733802	3.12063	6.86409	0.00417798	ec_2
Clta	0.000793369	0.000747963	2.57461	6.94698	0.00424854	ec_2
Prdx2	0.000816994	0.000770742	2.3863	6.61339	0.00435478	ec_2
Sertad1	0.000828053	0.00078141	2.9465	7.67558	0.00439336	ec_2
Sep15	0.000859233	0.000811501	4.36642	8.44604	0.00451195	ec_2
Mlf2	0.000866933	0.000818934	2.73718	7.09085	0.00454421	ec_2
Fam65a	0.000877377	0.000829019	2.76414	5.77692	0.00458826	ec_2
Csnk2b	0.000967226	0.000915866	2.42985	6.20461	0.00495094	ec_2
Npc2	0.00106231	0.00100792	2.00752	5.48738	0.00535031	ec_2
Capza2	0.00111749	0.00106142	2.02183	6.14924	0.00558224	ec_2
Ccnd3	0.00114665	0.0010897	1.82437	5.05844	0.00568996	ec_2
Arhgdia	0.00117882	0.00112092	5.73794	7.92582	0.00581615	ec_2
Gstp1	0.00121898	0.0011599	4.47121	7.01994	0.00597581	ec_2
Atp5e	0.00128116	0.00122031	6.29116	7.91154	0.00622533	ec_2
Psme1	0.00133784	0.00127542	3.06264	7.62668	0.00645983	ec_2
Ssu72	0.0013499	0.00128716	1.25314	5.09721	0.00650896	ec_2
Slc3a2	0.00137055	0.00130725	2.87415	7.24259	0.00658604	ec_2
Atp5a1	0.00147417	0.00140812	5.67927	8.2191	0.00695031	ec_2
Dad1	0.00157303	0.00150447	4.93629	8.57469	0.00733126	ec_2
Sdhc	0.0015904	0.00152141	3.20278	5.65969	0.00738229	ec_2
Cct7	0.00168825	0.00161688	1.83507	6.52173	0.00775039	ec_2
Snx3	0.0016888	0.00161741	7.01022	8.75985	0.00775039	ec_2
Atp6v0e	0.001726	0.00165373	3.66029	7.91026	0.00788702	ec_2
Ppib	0.0017774	0.00170393	5.20219	7.99379	0.00807663	ec_2
Smdt1	0.00191032	0.00183384	3.5084	6.83041	0.00857592	ec_2
Ube2d3	0.00200167	0.00192321	1.82633	5.34071	0.00888489	ec_2
Ghitm	0.00214822	0.00206667	3.26871	6.66941	0.00939632	ec_2
Cav2	0.00233188	0.00224667	2.91729	7.17085	0.0100374	ec_2
Spcs1	0.00233439	0.00224914	1.59119	5.92351	0.0100451	ec_2
Tgfb1i1	0.0024256	0.00233859	1.23183	5.79093	0.0103376	ec_2
Sept7	0.00300275	0.00290567	2.92332	6.72924	0.0122979	ec_2
Ociad1	0.00328196	0.00318052	2.35613	5.50183	0.0131775	ec_2
Adipor1	0.00365672	0.00354986	2.75691	6.79943	0.0142994	ec_2
Ndufb10	0.00380123	0.00369241	3.77621	6.2017	0.0147434	ec_2
Elovl1	0.00396184	0.00385091	2.27148	6.3945	0.0152039	ec_2
Pttg1ip	0.00400445	0.00389297	5.3494	8.40573	0.0153176	ec_2
Ppp2r1a	0.00432528	0.00420983	3.25213	7.09703	0.0163486	ec_2
Ddost	0.00522162	0.00509639	2.36735	5.60812	0.0190379	ec_2
Uqcrc1	0.00580122	0.00567051	3.46947	7.38714	0.0207401	ec_2
Hes1	0.00597874	0.00584647	3.48859	5.70401	0.0212591	ec_2
Sorbs3	0.00763322	0.00748858	6.40975	7.86826	0.0258372	ec_2
Sdf4	0.00774975	0.00760438	1.87369	5.67479	0.0261291	ec_2
Sh3bgrl3	0.00877995	0.00862864	8.30165	9.32874	0.0286956	ec_2
Tspan12	0.00915067	0.00899748	1.5991	5.7028	0.0296779	ec_2
Psmb3	0.010085	0.00992757	0	5.3694	0.0320933	ec_2
Legend:
pvalue	P-value from Kruskal Wallis test
EC_1-EC_2	Adjusted p-value from post hoc test of two groups, EC_1 and EC_2
EC_1	Median expression (log2 RPKM) of EC_1
EC_2	Median expression (log2 RPKM) of EC_2
padj	Adjusted p-value from Benjamini-Hochberg multiple testing correction
sigCluster	The cluster with highest expression
