# Supplementary material for: Single-cell RNA sequencing reveals the mesangial identity and species diversity of glomerular cell transcriptomes
Source: Nat Commun. 2021 Apr 9;12:2141. doi: 10.1038/s41467-021-22331-9 (PMC8035407; doi:10.1038/s41467-021-22331-9)
Supplement: Supplementary file 5 — Supplementary Data 2 [file 41467_2021_22331_MOESM5_ESM.xlsx]

## Sheet: Supplementary Data 2
Supplementary Data 2. Over-representative pathways of genes up-regulated in glomerular endothelial cells (EC 1) compared to extra glomerular endothelial cells (EC 2).
Name	overlappingGenes	overlappingEntitiesNum	allEntitiesNum	pValue	qValue
Neurophilin interactions with VEGF and VEGFR (Reactome)	Flt1,Nrp1,Kdr	3	4 (4)	1.03e-07	1.02e-05
Signal Transduction (Reactome)	Jup,Gng11,Lpl,Nrp1,Plat,Tgfbr2,Il2rg,Kdr,Flt1,Col4a1,Dhrs3,Cyp26b1,Rasgrp3,Notch1,App	15	1424 (2592)	8.51e-06	0.000421
Pathways in cancer - Mus musculus (mouse) (KEGG)	Jup,Gng11,Gstm1,Il2rg,Tgfbr2,Col4a1,Rasgrp3,Notch1	8	420 (530)	3.09e-05	0.000807
Retinol metabolism (Wikipathways)	Dhrs3,Cyp26b1,Lpl	3	22 (38)	3.82e-05	0.000807
XPodNet - protein-protein interactions in the podocyte expanded by STRING (Wikipathways)	Jup,Myo1c,Nrp1,Tgfbr2,Ctsl,Kdr,Flt1,Gimap5,Eng,Notch1	10	718 (831)	4.07e-05	0.000807
PI3K-Akt signaling pathway - Mus musculus (mouse) (KEGG)	Gng11,Sgk1,Il2rg,Kdr,Flt1,Col4a1	6	262 (358)	0.000126	0.00184
Signaling by VEGF (Reactome)	Jup,Flt1,Nrp1,Kdr	4	87 (91)	0.000134	0.00184
Metapathway biotransformation (Wikipathways)	Gpx3,Gstm1,Cyp26b1,Cyp4b1	4	90 (141)	0.000153	0.00184
VEGF binds to VEGFR leading to receptor dimerization (Reactome)	Flt1,Kdr	2	7 (8)	0.000186	0.00184
VEGF ligand-receptor interactions (Reactome)	Flt1,Kdr	2	7 (8)	0.000186	0.00184
PodNet- protein-protein interactions in the podocyte (Wikipathways)	Jup,Nrp1,Tgfbr2,Ctsl,Kdr,Notch1	6	289 (315)	0.000215	0.00193
Signaling by Receptor Tyrosine Kinases (Reactome)	Jup,Nrp1,Plat,Kdr,Flt1,Col4a1	6	320 (377)	0.000371	0.00306
Fluid shear stress and atherosclerosis - Mus musculus (mouse) (KEGG)	Gstm1,Kdr,Ctsl,Plat	4	132 (143)	0.000661	0.00503
Focal Adhesion-PI3K-Akt-mTOR-signaling pathway (Wikipathways)	Flt1,Il2rg,Col4a1,Gng11,Kdr	5	238 (322)	0.000719	0.00508
Transcriptional misregulation in cancer - Mus musculus (mouse) (KEGG)	Jup,Tgfbr2,Flt1,Plat	4	147 (183)	0.000988	0.00652
		Legend:
		qValue	Adjusted p-value from multiple testing using the false discovery rate method
