# Supplementary material for: Single-cell RNA sequencing reveals the mesangial identity and species diversity of glomerular cell transcriptomes
Source: Nat Commun. 2021 Apr 9;12:2141. doi: 10.1038/s41467-021-22331-9 (PMC8035407; doi:10.1038/s41467-021-22331-9)
Supplement: Supplementary file 6 — Supplementary Data 3 [file 41467_2021_22331_MOESM6_ESM.xlsx]

## Sheet: Supplementary Data 3
Supplementary Data 3. Over-representative pathways of genes up-regulated in extra glomerular endothelial cells (EC 2) compared to glomerular endothelial cells (EC 1).
Name	overlappingGenes	overlappingEntitiesNum	allEntitiesNum	pValue	qValue
Electron Transport Chain (Wikipathways)	Uqcr10,Ndufv3,Atpif1,Sdhc,Atp5e,Uqcrq,Uqcrc1,Ndufb10,Atp5j,Sdhb,Cox8a,Cox7a2,Cox6c,Ndufa12,Ndufa6,Ndufa7,Ndufa1,Cox5a,Atp5g3,Atp5d,Cox7a2l,Slc25a4,Uqcrh,Ndufb9,Cox6b1,Ndufs6,Uqcrb,Atp5c1,Atp5a1,Sdha,Uqcr11,Atp5j2,Ndufa2,Atp5o,Ndufa4,Ndufs8	36	80 (99)	2.38e-33	1.47e-30
Oxidative phosphorylation - Mus musculus (mouse) (KEGG)	Uqcr10,Ndufv3,Sdhc,Atp5e,Uqcrq,Uqcrc1,Ndufb8,Atp6v0e,Ndufa6,Atp5j,Sdhb,Cox8a,Cox7a2,Cox6c,Ndufb11,Ndufa12,Ndufb10,Ndufa7,Ndufa1,Atp6v1f,Cox5a,Atp5g3,Atp5d,Cox7a2l,Uqcrh,Ndufb9,Cox6b1,Ndufs6,Uqcrb,Atp5c1,Atp5a1,Sdha,Uqcr11,Atp5j2,Ndufa2,Atp5o,Ndufa4,Ndufs8,Atp6v1g1	39	110 (134)	3.25e-31	1e-28
Parkinson disease - Mus musculus (mouse) (KEGG)	Uqcr10,Ndufv3,Sdhc,Vdac3,Atp5e,Uqcrq,Uqcrc1,Ndufb8,Ndufa6,Atp5j,Park7,Sdhb,Cox8a,Cox7a2,Cox6c,Ndufb11,Ndufa12,Ndufb10,Ndufa7,Ndufa1,Cox5a,Atp5g3,Atp5d,Cox7a2l,Slc25a4,Uqcrh,Ndufb9,Cox6b1,Ndufs6,Uqcrb,Atp5c1,Atp5a1,Sdha,Uqcr11,Ndufa2,Atp5o,Ndufa4,Ndufs8	38	112 (144)	1.31e-29	2.7e-27
Huntington disease - Mus musculus (mouse) (KEGG)	Uqcr10,Ndufv3,Sdhc,Vdac3,Atp5e,Uqcrq,Uqcrc1,Cltb,Ndufa6,Atp5j,Sdhb,Cox8a,Cox7a2,Cox6c,Clta,Polr2e,Ndufb11,Ndufa12,Ndufb8,Ndufa7,Ndufa1,Cox5a,Atp5g3,Tgm2,Atp5d,Cox7a2l,Slc25a4,Uqcrh,Ndufb9,Ndufb10,Cox6b1,Ndufs6,Uqcrb,Atp5c1,Gpx1,Atp5a1,Sdha,Uqcr11,Ndufa2,Atp5o,Ndufa4,Ndufs8	42	151 (194)	1.18e-28	1.82e-26
aerobic respiration -- electron donor II (MouseCyc)	Uqcr10,Ndufv3,Sdhc,Uqcrq,Uqcrc1,Ndufb8,Ndufa6,Ndufb9,Cox8a,Cox7a2,Cox6c,Ndufb11,Ndufa12,Ndufb10,Ndufa7,Ndufa1,Cox5a,Cox7a2l,Uqcrh,Sdhb,Cox6b1,Ndufs6,Uqcrb,Sdha,Uqcr11,Ndufa2,Ndufa4,Ndufs8	28	68 (88)	7.77e-25	9.59e-23
Alzheimer disease - Mus musculus (mouse) (KEGG)	Uqcr10,Ndufv3,Sdhc,Atp5e,Uqcrq,Uqcrc1,Ndufb8,Ndufa6,Atp5j,Sdhb,Cox8a,Cox7a2,Cox6c,Ndufb11,Ndufa12,Ndufb10,Ndufa7,Ndufa1,Cox5a,Atp5g3,Atp5d,Cox7a2l,Uqcrh,Ndufb9,Cox6b1,Capn2,Ndufs6,Uqcrb,Atp5c1,Atp5a1,Rtn3,Sdha,Uqcr11,Ndufa2,Atp5o,Ndufa4,Ndufs8	37	144 (175)	5.25e-24	5.4e-22
Cytoplasmic Ribosomal Proteins (Wikipathways)	Rps2,Rps19,Rps18,Rps26,Rplp2,Rps24,Rpl4,Rpl32,Rps21,Rps15,Rps16,Rps3,Rpl6,Rpl7,Rpl7a,Rpl13a,Rps11,Rpl3,Rps3a1,Rpl29,Rpl39,Rps20,Rps7,Rps14,Rps4x,Rps5,Rplp1,Rpl41	28	78 (79)	7.16e-23	6.31e-21
Thermogenesis - Mus musculus (mouse) (KEGG)	Uqcr10,Ndufv3,Sdhc,Atp5e,Uqcrq,Uqcrc1,Ndufb8,Ndufa6,Atp5j,Ndufb11,Sdhb,Cox8a,Cox7a2,Cox6c,Rheb,Pnpla2,Ndufa12,Ndufb10,Ndufa7,Ndufa1,Cox5a,Atp5g3,Atp5d,Cox7a2l,Uqcrh,Ndufb9,Cox6b1,Ndufs6,Uqcrb,Atp5c1,Atp5a1,Sdha,Uqcr11,Atp5j2,Ndufa2,Atp5o,Ndufa4,Ndufs8	38	188 (230)	1.23e-20	9.45e-19
Ribosome - Mus musculus (mouse) (KEGG)	Rps2,Rps19,Rps18,Rps26,Rplp2,Rps24,Rpl4,Rpl32,Rps9,Rps21,Rps15,Rps16,Rps3,Rpl6,Rpl7,Rpl7a,Rpl13a,Rps11,Rpl3,Rps3a1,Rpl29,Rpl39,Rps20,Rps7,Rpl14,Rps14,Rps4x,Rps5,Rplp1,Rpl41,Rps27l,Mrpl33	32	128 (175)	1.65e-20	1.13e-18
Non-alcoholic fatty liver disease (NAFLD) - Mus musculus (mouse) (KEGG)	Uqcr10,Ndufv3,Sdhc,Uqcrq,Uqcrc1,Atf4,Ndufb8,Ndufa6,Ndufb9,Cox8a,Cox7a2,Cox6c,Ndufb11,Ndufa12,Ndufb10,Ndufa7,Ndufa1,Cox5a,Cox7a2l,Uqcrh,Sdhb,Cox6b1,Adipor1,Ndufs6,Uqcrb,Sdha,Jun,Uqcr11,Ndufa2,Ndufa4,Ndufs8	31	131 (151)	3.82e-19	2.36e-17
L13a-mediated translational silencing of Ceruloplasmin expression (Reactome)	Rps11,Rps4x,Rps16,Rps18,Rps26,Rps3,Rps27l,Rps5,Eif4a2,Eif3g,Rpl13a,Eif3h,Rps3a1,Rps7,Rps14,Rps9,Rps21,Eif3k,Eif3f	19	49 (55)	1.19e-16	6.7e-15
Formation of a pool of free 40S subunits (Reactome)	Rps11,Rps4x,Rps16,Rps18,Rps26,Rps3,Rps27l,Rps5,Eif3g,Eif3h,Rps3a1,Rps7,Rps14,Rps9,Rps21,Eif3k,Eif3f	17	39 (44)	4.59e-16	2.36e-14
Eukaryotic Translation Initiation (Reactome)	Rps11,Rps4x,Rps16,Rps18,Rps26,Rps3,Rps27l,Rps5,Eif4a2,Eif3g,Rpl13a,Eif3h,Rps3a1,Rps7,Rps14,Rps9,Rps21,Eif3k,Eif3f	19	55 (61)	1.5e-15	6.41e-14
Translation initiation complex formation (Reactome)	Rps11,Rps4x,Rps16,Rps18,Rps26,Rps3,Rps27l,Rps5,Eif4a2,Eif3g,Eif3h,Rps3a1,Rps7,Rps14,Rps9,Rps21,Eif3k,Eif3f	18	48 (53)	1.56e-15	6.41e-14
Ribosomal scanning and start codon recognition (Reactome)	Rps11,Rps4x,Rps16,Rps18,Rps26,Rps3,Rps27l,Rps5,Eif4a2,Eif3g,Eif3h,Rps3a1,Rps7,Rps14,Rps9,Rps21,Eif3k,Eif3f	18	48 (53)	1.56e-15	6.41e-14
Activation of the mRNA upon binding of the cap-binding complex and eIFs, and subsequent binding to 43S (Reactome)	Rps11,Rps4x,Rps16,Rps18,Rps26,Rps3,Rps27l,Rps5,Eif4a2,Eif3g,Eif3h,Rps3a1,Rps7,Rps14,Rps9,Rps21,Eif3k,Eif3f	18	49 (54)	2.39e-15	9.23e-14
Formation of the ternary complex, and subsequently, the 43S complex (Reactome)	Rps11,Rps4x,Rps16,Rps18,Rps26,Rps3,Rps27l,Rps5,Eif3g,Eif3h,Rps3a1,Rps7,Rps14,Rps9,Rps21,Eif3k,Eif3f	17	43 (48)	3.38e-15	1.23e-13
Respiratory electron transport, ATP synthesis by chemiosmotic coupling, and heat production by uncoupling proteins. (Reactome)	Ndufb8,Ndufb10,Ndufa7,Ndufa1,Ndufa6,Ndufv3,Atp5c1,Atp5j,Atp5d,Ndufs6,Ndufa12,Atp5g3,Atp5j2,Atp5e,Ndufa2,Atp5o,Ndufs8,Atp5a1,Ndufb9,Ndufb11	20	70 (86)	1.72e-14	5.56e-13
Cap-dependent Translation Initiation (Reactome)	Rps11,Rps4x,Rps16,Rps18,Rps26,Rps3,Rps27l,Rps5,Eif4a2,Eif3g,Eif3h,Rps3a1,Rps7,Rps14,Rps9,Rps21,Eif3k,Eif3f	18	54 (59)	1.74e-14	5.56e-13
The citric acid (TCA) cycle and respiratory electron transport (Reactome)	Ndufa6,Ndufv3,Sdhc,Atp5e,Ndufb8,Atp5j,Sdhb,Atp5g3,Ndufb11,Ndufa12,Ndufb10,Ndufa7,Ndufa1,Atp5d,Idh2,Ndufb9,Ndufs6,Atp5c1,Atp5a1,Mdh2,Sdha,Atp5j2,Ndufa2,Atp5o,Ndufs8	25	118 (138)	1.8e-14	5.56e-13
Oxidative phosphorylation (Wikipathways)	Ndufa6,Ndufb8,Ndufa7,Ndufs6,Ndufv3,Atp5j,Atp5d,Ndufb9,Atp5j2,Atp5o,Ndufa2,Atp5e,Ndufa4,Ndufs8,Atp5a1,Atp5g3,Ndufb10	17	48 (57)	2.95e-14	8.67e-13
Proteasome - Mus musculus (mouse) (KEGG)	Psmd8,Psmb6,Psma2,Pomp,Psmb3,Psmb2,Psma7,Psme2,Psmb8,Psme2b,Psmb1,Psmb5,Psmc3,Psmd4,Psme1	15	44 (46)	1.89e-12	5.31e-11
NADH to cytochrome <i>bo</i> oxidase electron transfer (MouseCyc)	Ndufb10,Ndufa6,Ndufa7,Ndufa1,Ndufv3,Ndufa4,Ndufs6,Ndufa12,Ndufa2,Ndufb8,Ndufs8,Ndufb9,Ndufb11	13	41 (53)	1.66e-10	4.26e-09
NADH to cytochrome <i>bd</i> oxidase electron transfer (MouseCyc)	Ndufb10,Ndufa6,Ndufa7,Ndufa1,Ndufv3,Ndufa4,Ndufs6,Ndufa12,Ndufa2,Ndufb8,Ndufs8,Ndufb9,Ndufb11	13	41 (53)	1.66e-10	4.26e-09
Proteasome Degradation (Wikipathways)	Psmd8,Psma2,Ube2d3,Rpn2,Psmb6,Psmb8,Psmb2,Psma7,Psme2,Psmb1,Psmb5,Psmc3,Psmd4,Psme1	14	51 (52)	2.83e-10	6.72e-09
Cardiac muscle contraction - Mus musculus (mouse) (KEGG)	Atp1b3,Cox6b1,Uqcr10,Uqcrb,Cox5a,Uqcrh,Cox7a2l,Uqcr11,Cox8a,Cox7a2,Uqcrq,Uqcrc1,Cox6c,Tpm3	14	51 (78)	2.83e-10	6.72e-09
Mitochondrial biogenesis (Reactome)	Atp5c1,Glud1,Atp5a1,Atp5j,Atp5d,Atp5j2,Atp5o,Atp5e,Idh2,Atp5g3	10	23 (26)	5.98e-10	1.37e-08
Formation of ATP by chemiosmotic coupling (Reactome)	Atp5c1,Atp5a1,Atp5j,Atp5d,Atp5j2,Atp5o,Atp5e,Atp5g3	8	15 (18)	4.31e-09	9.16e-08
Cristae formation (Reactome)	Atp5c1,Atp5a1,Atp5j,Atp5d,Atp5j2,Atp5o,Atp5e,Atp5g3	8	15 (18)	4.31e-09	9.16e-08
Translation (Reactome)	Rps14,Rps4x,Rps16,Rps18,Rps26,Rps3,Rps27l,Rps11,Eif4a2,Eif3f,Eif3g,Eif3h,Rps3a1,Rps21,Mrpl33,Rps5,Rps9,Rps7,Eif3k,Rpl13a,Eef2	21	150 (157)	7.38e-09	1.52e-07
Complex I biogenesis (Reactome)	Ndufa6,Ndufa12,Ndufa7,Ndufa1,Ndufv3,Ndufb10,Ndufs6,Ndufa2,Ndufb8,Ndufs8,Ndufb9,Ndufb11	12	47 (58)	1.34e-08	2.67e-07
Respiratory electron transport (Reactome)	Ndufa6,Ndufb8,Ndufa7,Ndufa1,Ndufv3,Ndufb10,Ndufs6,Ndufa12,Ndufa2,Ndufs8,Ndufb9,Ndufb11	12	52 (63)	4.61e-08	8.88e-07
Targeted protein degradation (MouseCyc)	Psmd8,Psma2,Psmb8,Psmb2,Psmb3,Psmb6,Psmb1,Psmb5,Psmc3,Psma7,Psmd4,Anapc5	12	56 (59)	1.11e-07	2.07e-06
Translation Factors (Wikipathways)	Eef1a1,Eif4a2,Eif5,Eif3g,Eif3h,Eef1d,Eif5a,Eif3f,Eef1b2,Eef2,Eif1	11	46 (49)	1.14e-07	2.07e-06
UCH proteinases (Reactome)	Psmd8,Psmb6,Psma2,Psmb8,Psmb2,Psma7,Psme2,Nedd8,Psme2b,Psmb1,Psmb5,Psmc3,Psmd4,Psme1	14	80 (94)	1.45e-07	2.56e-06
Innate Immune System (Reactome)	Hspa8,Csnk2b,Gstp1,Cyb5r3,Sdcbp,Rab14,Hspa1a,Ppp2r1a,Bst2,Psmc3,Atox1,Psma2,Bcl2l1,Nck1,Anxa2,Srp14,Nos3,Surf4,Psmb1,Txn1,Ano6,Nme2,Npc2,Ctsd,S100a11,Ube2d3,Cd93,Atp6v1f,Atp6v0e,Cst3,Jun,Qpct,Ctnnb1,Ddost,Hsp90aa1,Capza2,Pkm,Arpc1b,Rhoa,Eef1a1,Pgrmc1,Ceacam1,Skp1a,Atp6v1g1,Arpc5,Plac8,Fos,Eef2	48	709 (994)	2.8e-07	4.79e-06
Retrograde endocannabinoid signaling - Mus musculus (mouse) (KEGG)	Gnb1,Ndufb8,Ndufa7,Ndufa1,Ndufa6,Ndufv3,Ndufb10,Ndufs6,Ndufa12,Ndufa2,Ndufa4,Ndufs8,Ndufb9,Ndufb11	14	93 (150)	9.89e-07	1.65e-05
Neutrophil degranulation (Reactome)	Hspa8,Csnk2b,Gstp1,Cyb5r3,Sdcbp,Rab14,Hspa1a,Bst2,Psmc3,Psma2,Anxa2,Srp14,Surf4,Psmb1,Ano6,Nme2,Npc2,Ctsd,S100a11,Cd93,Cst3,Qpct,Ddost,Hsp90aa1,Pkm,Rhoa,Eef1a1,Pgrmc1,Ceacam1,Arpc5,Plac8,Eef2	32	415 (565)	2.09e-06	3.4e-05
Metabolism of proteins (Reactome)	Hspa8,Gnb1,Aopep,Rps18,Rps26,Ctsd,Rab14,Eif3g,Psmb2,Psma7,Psme2,Rps9,Thbs2,Vdac3,Cct7,Eif3k,Psmc3,Psme1,Psmb6,Psma2,Rps16,Spcs1,Rps3,Eif3f,Psmb8,Psmd4,Eif3h,Ubxn1,Sparcl1,Psmb1,Txn1,Rpl13a,Rps21,Pnpla2,Psmd8,Rps11,Rps3a1,Rnf7,Psmb5,Ube2d3,Cst3,Eif4a2,Eif5a,Psme2b,Cope,Rab11a,Calu,Rps7,Gas6,Capza2,Nedd8,Rps14,Rps4x,Rps5,Arf1,Aplp2,Spcs2,Fstl1,Snx3,Rhoa,Eef1a1,Tmed10,Lamb2,Ceacam1,Skp1a,Mrpl33,Rps2…	68	1294 (1658)	9.62e-06	0.000152
Fluid shear stress and atherosclerosis - Mus musculus (mouse) (KEGG)	Trpv4,Hsp90aa1,Gstp1,Jun,Nfe2l2,Rhoa,Klf2,Thbd,Edn1,Txn1,Ctnnb1,Cav1,Cav2,Fos,Nos3	15	132 (143)	1.46e-05	0.000226
XPodNet - protein-protein interactions in the podocyte expanded by STRING (Wikipathways)	Hspa8,Actn4,Sdcbp,Cdk4,Cmip,Ppp2r1a,Vim,Ywhah,Ywhae,Ccnd2,Arhgdia,Sorbs3,Ywhaq,Bcl2l1,Lims2,Fcgrt,Capza2,Anxa2,Ccnd3,Vps28,Fbln2,Gadd45g,Lamb2,Sept2,Ctnnb1,Hsp90aa1,Cd151,Klc1,Cav1,Ilk,Cdkn1a,Bcam,Adipor1,Clic5,Arpc1b,Rhoa,Nck1,Stub1,Map1lc3a,Arpc5,Med28,Fos,Acvrl1	43	718 (831)	2.67e-05	0.000402
TCA cycle (MouseCyc)	Mdh2,Idh2,Sdhb,Sdhc,Sdha	5	13 (13)	2.96e-05	0.000434
Bacterial invasion of epithelial cells - Mus musculus (mouse) (KEGG)	Cltb,Sept2,Arpc1b,Rhoa,Ctnnb1,Arpc5,Cav2,Cav1,Clta,Ilk	10	66 (74)	3.34e-05	0.000479
mRNA processing (Wikipathways)	Rps24,Eif3g,Ybx1,Rpl32,Rps9,Slc25a4,Srsf7,Dnajc8,Srsf3,Park7,Srp14,Puf60,Ewsr1,Csde1,Rps11,Txnl4a,Eif4a2,Rsrc2,Rpl39,Rps20,Rps7,Eif4a3,Rps14,Rps4x,Npm1,Tmed10,Rpl7,Clk1	28	395 (463)	4.27e-05	0.000598
Protein processing in endoplasmic reticulum - Mus musculus (mouse) (KEGG)	Hspa8,Sar1a,Capn2,Bcap31,Hsp90aa1,Ppp1r15a,Ube2d3,Nfe2l2,Hspa1a,Stub1,Skp1a,Rpn2,Dad1,Atf4,Ddost	15	149 (163)	6.14e-05	0.000842
Endocytosis - Mus musculus (mouse) (KEGG)	Hspa8,Cltb,Ehd2,Rab11a,Arf1,Chmp5,Ehd4,Arpc1b,Rhoa,Hspa1a,Vps28,Cav2,Snx3,Arpc5,Chmp3,Chmp2a,Cav1,Clta,Capza2	19	227 (270)	8.7e-05	0.00117
Ub-specific processing proteases (Reactome)	Psmd8,Psmb6,Psma2,Snx3,Psmb8,Psmb2,Psma7,Psme2,Psme2b,Psmb1,Psmb5,Vdac3,Psmc3,Psmd4,Psme1	15	154 (179)	8.97e-05	0.00118
Immune System (Reactome)	Hspa8,Csnk2b,Gstp1,Rab14,Cyb5r3,Sdcbp,Ifnar2,Hspa1a,Ppp2r1a,Bst2,Psmc3,Atox1,Psma2,Bcl2l1,Nck1,Npdc1,Stub1,Srp14,Nos3,Surf4,Psmb1,Txn1,Ano6,Nme2,Clta,Npc2,Ctsd,S100a11,Eif4a2,Rnf7,Cd93,Atp6v1f,Atp6v0e,Cst3,Jun,Anxa2,Qpct,Ctnnb1,Anapc5,Hsp90aa1,Eif4a3,Cd200,Il10rb,Tapbp,Arf1,Pkm,Arpc1b,Rhoa,Ube2d3,Eef1a1,Pgrmc1,Ceacam1,Skp1a,Atp6v1g1,Arpc5,Plac8,Capza2,Fos,Eef2,Ddost	60	1185 (1661)	0.000101	0.00129
Cellular responses to external stimuli (Reactome)	Hspa8,H2afv,Gstp1,Cdk4,Ywhae,H1f0,Hsbp1,Txn1,Rheb,Jun,Ube2d3,Prdx5,Prdx2,Anapc5,Hsp90aa1,Map1lc3b,Cdkn1a,Hspa1a,Gabarap,Gpx1,Eef1a1,Map1lc3a,Fos	23	311 (364)	0.00011	0.00138
Prostaglandin Synthesis and Regulation (Wikipathways)	S100a10,Anxa5,Anxa3,S100a6,Anxa2,Edn1	6	26 (31)	0.000118	0.00145
Organelle biogenesis and maintenance (Reactome)	Sept2,Hsp90aa1,Glud1,Atp5a1,Atp5j,Dynlrb1,Atp5d,Rab11a,Ppp2r1a,Atp5j2,Atp5e,Ywhae,Atp5o,Idh2,Atp5g3,Atp5c1	16	182 (200)	0.000177	0.00214
Primary Focal Segmental Glomerulosclerosis FSGS (Wikipathways)	Ywhaq,Actn4,Lamb2,Nck1,Ctnnb1,Vim,Cd151,Ilk,Cdkn1a	9	66 (71)	0.00019	0.00226
TCA Cycle (streamlined) (Wikipathways)	Mdh2,Idh2,Sdhb,Sdhc,Sdha	5	19 (19)	0.000229	0.00266
Cellular responses to stress (Reactome)	Hspa8,Hspa1a,H2afv,Ube2d3,Hsbp1,Gstp1,Gpx1,Jun,Cdk4,Prdx5,Eef1a1,Prdx2,Anapc5,Hsp90aa1,Txn1,Ywhae,Fos,H1f0,Cdkn1a	19	257 (308)	0.000431	0.00492
Deubiquitination (Reactome)	Psmd8,Psmb6,Psma2,Nedd8,Snx3,Rhoa,Psmb2,Psma7,Psme2,Psmb8,Psme2b,Psmb1,Psmb5,Vdac3,Psmc3,Psmd4,Psme1	17	217 (250)	0.000442	0.00496
TP53 Regulates Metabolic Genes (Reactome)	Ywhaq,Ywhah,Prdx5,Prdx2,Txn1,Ywhae,Rheb	7	46 (51)	0.000498	0.00549
creatine-phosphate energy transfer (MouseCyc)	Vdac3,Slc25a4,Ckb	3	6 (8)	0.000555	0.00601
Citric acid cycle (TCA cycle) (Reactome)	Mdh2,Idh2,Sdhb,Sdhc,Sdha	5	23 (23)	0.000598	0.00636
Novel Jun-Dmp1 Pathway (Wikipathways)	Cdk4,Junb,Jun,Arf1,Fos	5	24 (26)	0.000736	0.0077
Metabolism (Reactome)	Gnb1,Ndufa6,Gstp1,Sat1,Ndufv3,Cyb5r3,Cyb5a,Rfk,Sdhc,Atp5e,Upp1,Sptssa,Slc25a4,Nos3,Ndufb10,Glud1,Glul,Elovl1,Iscu,Atp5j,Rab14,Sdhb,Ephx1,Osbpl9,Ndufb9,Txn1,Nme2,Slc3a2,Pnpla2,Ndufa12,Ndufb8,Ndufa7,Ndufa1,Pkm,Atp5d,Ndufa2,Hsp90aa1,Atp5o,Tspo,Idh2,Tpi1,Atp5g3,Atp5c1,Adipor1,Ndufs6,Car7,Arf1,Ckb,Taldo1,Gltp,Gpx1,Atp5a1,Mdh2,Mat2a,Sdha,Serinc1,Atp5j2,Cav1,Azin1,Ndufb11,Ndufs8,Cers2	62	1344 (1771)	0.000934	0.00943
aerobic respiration -- electron donors reaction list (MouseCyc)	Sdhc,Sdhb,Sdha	3	7 (7)	0.000949	0.00943
TCA cycle variation III (eukaryotic) (MouseCyc)	Mdh2,Sdhb,Sdhc,Sdha	4	15 (16)	0.000954	0.00943
glutamine biosynthesis II (MouseCyc)	Glul,Glud1	2	2 (5)	0.000963	0.00943
		Legend:
		qValue	Adjusted p-value from multiple testing using the false discovery rate method
