# Supplementary material for: Single-cell RNA sequencing reveals the mesangial identity and species diversity of glomerular cell transcriptomes
Source: Nat Commun. 2021 Apr 9;12:2141. doi: 10.1038/s41467-021-22331-9 (PMC8035407; doi:10.1038/s41467-021-22331-9)
Supplement: Supplementary file 7 — Supplementary Data 4 [file 41467_2021_22331_MOESM7_ESM.xlsx]

## Sheet: Supplementary Data 4
Supplementary Data 4. Genes differentially expressed between mouse MLC subclusters
GeneName	pvalue	MLC-C2-MLC-C1	MLC-C3-MLC-C1	MLC-C4-MLC-C1	MLC-C3-MLC-C2	MLC-C4-MLC-C2	MLC-C4-MLC-C3	MLC-C1	MLC-C2	MLC-C3	MLC-C4	padj	sigCluster
Serping1	1.89737e-23	1.90834e-22	7.3346e-16	7.31734e-09	0.980676	0.980676	0.980676	9.3927	6.07669	5.92457	5.25201	2.7904e-20	mlc-c1
Gng11	1.06384e-19	9.41673e-20	1.69868e-08	9.9539e-09	0.0530521	0.249533	0.0468643	9.49823	7.09097	7.71771	6.11189	1.17342e-16	mlc-c1
Ndufa4l2	3.06013e-18	1.43125e-16	2.76609e-10	4.2752e-08	0.434845	0.366284	0.246868	9.79983	6.967	7.02851	6.0574	1.92876e-15	mlc-c1
Olfr78	1.32159e-17	3.73283e-11	7.27188e-13	5.09001e-10	0.120955	0.00910796	0.107453	5.63505	2.77655	2.02092	0.296052	7.06584e-15	mlc-c1
Ephx3	6.14458e-16	7.47952e-11	5.70675e-10	1.31709e-09	0.531977	0.0130782	0.0359555	5.67971	2.40364	1.91823	0.253387	2.08538e-13	mlc-c1
Cygb	1.85561e-15	2.9064e-09	1.94431e-09	1.89883e-10	0.335289	0.00119787	0.00921288	3.65981	0.913138	0.724929	-0.113809	6.1402e-13	mlc-c1
Trib2	6.00079e-15	6.23921e-14	2.13469e-10	0.0151163	0.942941	0.801752	0.801752	4.20298	1.47649	1.64141	1.95873	1.76503e-12	mlc-c1
Cd200	9.56555e-15	1.47494e-09	2.0513e-09	6.26876e-09	0.417636	0.0140158	0.0507522	6.72167	4.54275	4.15244	2.45395	2.69382e-12	mlc-c1
Ano1	1.84111e-14	4.25763e-10	2.74e-12	0.000162375	0.281929	0.880981	0.880981	7.05041	5.09058	4.20119	4.78814	5.07686e-12	mlc-c1
Sod3	2.17235e-14	1.90033e-11	8.32646e-10	7.11375e-06	0.726259	0.696228	0.726259	4.91162	2.13185	1.81477	1.34519	5.75065e-12	mlc-c1
Col1a2	3.96989e-14	1.23362e-12	1.86738e-10	0.0494925	0.768143	0.480998	0.480998	4.38446	1.62962	1.50682	2.36455	1.01049e-11	mlc-c1
Utrn	1.00317e-13	1.86743e-06	4.49342e-11	1.15379e-07	0.0253851	0.00736146	0.152558	4.75978	3.2328	2.31429	0.932941	2.41418e-11	mlc-c1
Notch3	2.24431e-13	2.72891e-09	4.06668e-05	8.84376e-10	0.376365	0.00209459	0.000772458	6.98457	5.43698	5.64195	2.71674	4.79124e-11	mlc-c1
Tbx3	6.93356e-13	4.71607e-10	1.90097e-10	0.00563626	0.844855	0.895807	0.887433	4.59312	2.36036	2.02224	2.32705	1.36974e-10	mlc-c1
Ajuba	1.29276e-12	1.37022e-07	2.16033e-11	0.000491171	0.0898949	0.635661	0.73567	2.90751	0.849109	0.414887	0.511105	2.41e-10	mlc-c1
Cfh	4.88767e-12	7.57001e-06	1.62196e-09	1.24903e-06	0.0580791	0.0189202	0.184582	5.51453	4.10378	2.88382	1.86158	8.51226e-10	mlc-c1
Myl4	1.40075e-11	4.06595e-08	2.97772e-06	4.71419e-07	0.984216	0.0509129	0.0509129	2.82771	0.295827	0.240802	-0.0158073	2.26101e-09	mlc-c1
S100a1	8.28274e-11	4.05637e-06	9.51273e-07	5.28837e-07	0.321926	0.0125805	0.0611186	6.54479	4.54721	4.07124	2.36303	1.154e-08	mlc-c1
Higd1b	2.79181e-10	5.1016e-08	9.07257e-07	0.000302129	0.934623	0.934623	0.934623	4.15989	1.39602	1.02843	0.772676	3.48608e-08	mlc-c1
Ndrg2	3.11953e-10	0.00195625	4.29504e-07	2.21579e-07	0.0395656	0.000705545	0.0395656	7.46384	6.30626	4.97276	2.47159	3.85889e-08	mlc-c1
Cmip	4.18775e-10	1.95186e-08	1.30426e-06	0.0016903	1	1	1	3.81472	1.31096	1.35461	1.06084	5.03901e-08	mlc-c1
Sdc2	6.88161e-10	1.57892e-06	3.61406e-06	1.24098e-05	0.596791	0.124805	0.202021	5.24376	3.29029	3.12429	1.75393	7.98991e-08	mlc-c1
Mgst3	7.48027e-10	8.5378e-06	3.11606e-06	4.08614e-06	0.353238	0.0357634	0.124927	7.15877	5.33321	4.63042	2.82123	8.53524e-08	mlc-c1
Olfr558	8.90128e-10	9.9757e-05	0.000691706	1.53152e-08	0.972044	0.000598553	0.000691706	6.81358	5.69431	5.28708	1.94715	1.00699e-07	mlc-c1
Hoxd11	1.05181e-09	2.7563e-05	0.00031038	9.16866e-08	0.950268	0.00243027	0.00300186	1.53069	0.347912	0.154024	-0.0962478	1.16989e-07	mlc-c1
Rasl12	3.78595e-09	0.0019077	1.14252e-06	4.69928e-06	0.0676799	0.00568692	0.0841309	7.02688	5.94572	4.65235	3.10448	3.76773e-07	mlc-c1
Ngf	4.63753e-09	2.75855e-05	0.000942531	4.27668e-07	0.842802	0.00631631	0.00631631	7.07703	5.4108	5.39288	2.46303	4.51341e-07	mlc-c1
Aspn	5.78511e-09	5.04461e-05	6.59846e-06	1.59769e-05	0.274585	0.045691	0.18541	2.64516	0.649256	0.66495	0.117747	5.54868e-07	mlc-c1
Crtc3	8.32359e-09	0.000160484	3.32726e-07	0.00026461	0.187561	0.187561	0.476548	3.26094	2.01842	1.54684	0.878471	7.75853e-07	mlc-c1
Casq2	1.68764e-08	5.81254e-06	3.17108e-07	0.0395647	0.644484	1	1	2.39842	0.57501	0.289136	0.375114	1.5093e-06	mlc-c1
Filip1l	2.01949e-08	0.00148386	1.76936e-05	5.40941e-06	0.129158	0.00617438	0.0782633	6.70438	5.57148	4.87388	2.81873	1.74706e-06	mlc-c1
AW549542	2.12135e-08	8.04496e-06	3.10381e-05	0.000162589	0.713004	0.306135	0.354768	3.21162	1.34594	1.34819	0.423464	1.8115e-06	mlc-c1
Thsd4	6.50982e-08	0.000147752	0.000257155	1.52668e-05	0.685128	0.0306298	0.0523667	4.19552	2.71449	2.51163	0.48685	4.92366e-06	mlc-c1
Mir7078	1.09537e-07	0.00441504	0.000144846	5.40752e-06	0.168091	0.00441504	0.0406408	2.35971	0.472851	0.394752	0.0928926	7.89022e-06	mlc-c1
Mir7077	2.93618e-07	1.04884e-05	0.00136599	0.000543071	0.628667	0.306129	0.293733	2.01705	0.344007	0.399434	0.44489	1.87745e-05	mlc-c1
Islr	3.42709e-07	9.15203e-05	0.00445673	4.03328e-05	0.703573	0.0441899	0.0441899	5.33812	3.57797	3.73159	1.21134	2.14981e-05	mlc-c1
Tbx2	7.50399e-07	7.77744e-06	0.00457572	0.00166182	0.527763	0.527763	0.349067	4.98579	3.07827	3.45863	2.06721	4.2265e-05	mlc-c1
Tesc	1.82096e-06	0.0107482	0.00835057	5.73597e-06	0.510703	0.00283016	0.0104319	4.20947	2.9003	2.55652	0.458879	9.14111e-05	mlc-c1
Vstm4	3.47108e-06	1.39208e-05	0.0120893	0.00673533	0.618692	0.618692	0.515248	1.82383	0.560638	0.650824	0.486213	0.000158973	mlc-c1
Parp8	4.92969e-06	0.00698112	0.00775574	5.01786e-05	0.726838	0.0151359	0.026063	2.08236	0.833117	0.640036	0.136935	0.000209374	mlc-c1
Gja4	5.16887e-06	0.0439724	0.000157642	0.000570749	0.106246	0.0439724	0.196004	7.18183	6.17837	4.82648	3.32323	0.000217882	mlc-c1
Procr	7.39117e-06	0.00169109	0.000247415	0.00447751	0.649606	0.463664	0.649606	1.88767	0.470995	0.454943	0.499546	0.000291159	mlc-c1
Gjc1	9.03908e-06	0.00432197	0.000400993	0.00194261	0.516893	0.186001	0.516893	3.45758	2.16379	1.55936	0.710403	0.000338927	mlc-c1
Slc6a9	1.81944e-05	0.000591635	0.0142203	0.00158592	0.698867	0.230556	0.230556	4.01105	2.66779	2.51895	1.07319	0.000578472	mlc-c1
1500009L16Rik	2.36838e-05	0.02124	0.00261577	0.000566483	0.30641	0.0421488	0.159986	3.49942	2.40767	1.78014	1.32711	0.000717343	mlc-c1
Arhgef17	2.66954e-05	0.000423407	0.00256913	0.0160244	1	1	1	5.19993	3.93435	3.78097	3.47115	0.000799414	mlc-c1
Trp53i11	0.000126904	0.0071201	0.00447357	0.00894613	0.63593	0.466521	0.63593	3.57199	2.41424	2.17873	0.862423	0.00265231	mlc-c1
Pgf	0.000560493	0.0152389	0.0110181	0.0236412	0.785404	0.652585	0.785404	4.26404	3.05025	2.6055	1.54267	0.00769573	mlc-c1
Ednrb	0.00123164	0.0278161	0.0255732	0.0278161	0.628235	0.520565	0.618487	3.75585	2.3539	2.13989	0.897823	0.0133514	mlc-c1
Atf3	8.67156e-29	6.32617e-33	0.202259	0.0457038	1.96735e-26	6.33899e-05	0.0150784	5.41977	10.3522	5.00799	6.9868	1.14777e-24	mlc-c2
Nr4a1	3.81226e-26	1.06499e-27	0.0780177	0.102104	3.90382e-25	7.81238e-05	0.0247533	7.979	11.8081	7.33883	8.99986	1.00918e-22	mlc-c2
Btg2	2.21573e-25	8.17194e-25	0.00723087	0.487329	4.99196e-26	7.51229e-06	0.0419304	7.1061	10.6779	5.93663	7.50592	4.88791e-22	mlc-c2
Junb	5.96218e-24	1.7541e-23	0.0204023	0.0204023	1.7541e-23	0.0204023	0.000415106	8.36642	11.8577	7.572	10.126	9.86443e-21	mlc-c2
Nr4a2	1.72074e-17	1.18142e-15	0.0581222	0.70913	1.68549e-16	2.80907e-05	0.696888	1.55224	4.87498	1.10265	1.17489	8.75991e-15	mlc-c2
Fosb	3.13272e-17	3.10445e-12	0.000168491	0.52044	5.89149e-19	0.00818008	0.00874909	4.65554	7.50405	3.03101	5.02357	1.48088e-14	mlc-c2
Ppp1r15a	3.36476e-17	3.84719e-16	0.230324	0.996829	2.27976e-15	2.42556e-05	0.996829	7.01332	10.2512	6.31007	6.80786	1.53572e-14	mlc-c2
Errfi1	4.82443e-17	7.43711e-20	0.316545	0.588064	4.38587e-09	0.000622986	0.92961	3.62737	7.48125	4.60286	4.34744	2.05988e-14	mlc-c2
Cebpd	1.9776e-14	1.1514e-12	0.080287	0.421433	9.65432e-14	0.014211	0.100343	2.92857	6.62547	2.25081	3.15907	5.34194e-12	mlc-c2
Egr1	3.02755e-14	4.86604e-14	0.44883	0.44883	6.54166e-12	0.0231574	0.256647	8.34894	11.1008	8.21569	9.08689	7.85739e-12	mlc-c2
Rasd1	6.27014e-14	1.00148e-09	0.0242684	0.0223638	4.35131e-12	5.98077e-08	0.262794	5.76577	8.94076	4.53812	3.50646	1.53688e-11	mlc-c2
Tsc22d1	1.61583e-13	8.79834e-10	0.776337	8.95768e-05	5.99417e-06	1.18825e-11	0.000108576	9.92067	11.2216	10.1705	7.78472	3.62494e-11	mlc-c2
Csrnp1	6.26415e-13	6.65778e-10	0.0156797	0.457401	2.95046e-13	0.0381872	0.0463404	2.32743	5.1572	1.34752	2.69605	1.27608e-10	mlc-c2
Ptgis	6.26662e-13	4.92474e-14	0.00154064	0.607601	0.00685101	5.70553e-05	0.0303761	1.21228	5.21307	3.84397	0.864364	1.27608e-10	mlc-c2
Rrad	3.38679e-12	1.24685e-06	0.000224945	0.49006	2.72202e-13	0.000779282	0.49006	5.83196	8.3084	3.6686	4.77613	6.13877e-10	mlc-c2
Glp1r	1.54014e-11	2.81066e-13	0.148433	0.836026	8.65369e-05	0.0100013	0.836026	1.04512	4.13832	2.45564	0.841242	2.45607e-09	mlc-c2
Dnajb4	1.86942e-11	6.1873e-11	1	1	2.92718e-09	0.00177421	1	3.21668	6.39892	3.14561	3.41503	2.91102e-09	mlc-c2
Tcap	1.99423e-11	2.60011e-12	0.995489	0.995489	4.23839e-06	0.000261646	0.995489	2.14225	6.06388	3.3854	1.44661	3.06926e-09	mlc-c2
Rhob	7.36418e-11	8.08816e-08	0.0176187	0.741673	2.77077e-11	0.0390068	0.123135	4.82526	6.84304	3.77846	5.13666	1.04627e-08	mlc-c2
Nfkbiz	2.27655e-10	7.17105e-07	0.0108904	0.648001	1.47908e-10	0.00161592	0.648001	3.17842	5.42077	1.99583	2.28448	2.92548e-08	mlc-c2
Grb14	1.18802e-07	1.14079e-07	0.151238	0.220621	0.0172148	0.000401104	0.105301	1.06065	3.69946	2.40207	0.384518	8.4089e-06	mlc-c2
Id1	1.88845e-07	0.000567729	0.706443	0.000359083	0.018823	1.29569e-07	0.000392817	9.15923	10.2222	9.1514	6.44206	1.27528e-05	mlc-c2
Tob2	3.26117e-07	3.03979e-05	0.11899	1	4.43962e-07	0.0216697	1	2.93445	4.74531	2.00368	2.30259	2.05547e-05	mlc-c2
Rnd1	9.61473e-07	2.87772e-05	0.380103	0.714494	5.00538e-06	0.00743799	0.984998	0.990508	3.26282	0.670043	0.875359	5.19431e-05	mlc-c2
Hes1	6.06206e-06	3.22567e-05	1	1	4.54401e-05	0.0367874	1	7.06537	8.71907	6.6466	7.12201	0.000246884	mlc-c2
Net1	1.09774e-05	0.000235994	0.729996	0.138851	0.00155522	0.000444032	0.191794	3.38346	5.03021	3.49268	1.76879	0.000395903	mlc-c2
Klhl21	1.15327e-05	0.013539	0.0195309	0.376656	6.23728e-06	0.0195309	0.744866	1.68277	2.88154	0.905624	0.915578	0.000411448	mlc-c2
Ets2	1.60406e-05	0.0309892	0.034961	0.034961	0.000118371	0.000987309	0.303314	4.38352	5.51543	3.39051	2.50329	0.000525528	mlc-c2
Asb2	7.20842e-05	0.000918905	0.925284	0.143033	0.0151741	0.000918905	0.143033	2.88748	4.81312	3.34262	1.14185	0.00171148	mlc-c2
Tgfb3	0.000229302	0.0410138	0.0983959	0.155842	0.000475139	0.0158899	0.638485	1.77211	3.29929	1.37127	0.360799	0.00405213	mlc-c2
Tuba4a	0.000262058	0.00383787	0.644587	0.21622	0.00769778	0.00383787	0.310685	1.65582	3.20726	1.50637	1.03854	0.0044872	mlc-c2
Emd	0.00219591	0.0387843	0.523507	0.268351	0.0137349	0.0188093	0.523507	2.45575	3.69324	2.15888	1.69862	0.0196519	mlc-c2
Akr1b7	4.86534e-19	2.96604e-09	1.59662e-15	0.00122339	0.00285838	1.9068e-09	1.61411e-13	6.29248	8.81704	10.0304	3.2554	3.7881e-16	mlc-c3
Ren1	2.52229e-15	1.08911e-07	5.74884e-16	0.826089	0.00122345	0.0207905	2.48731e-05	4.99408	7.96584	11.3068	5.1868	7.94883e-13	mlc-c3
Sncg	3.66477e-15	3.01407e-05	2.98562e-15	0.0979253	7.06445e-05	0.000313978	7.71581e-09	6.37187	8.52813	10.3125	4.95716	1.12807e-12	mlc-c3
Lmo1	3.39299e-11	1.95739e-05	9.40746e-11	0.483954	0.0126773	0.00978066	4.24205e-05	1.4686	3.95229	5.57903	0.90904	5.16202e-09	mlc-c3
Gata3	4.36463e-19	3.1858e-15	2.08583e-10	1.72597e-11	0.66348	0.00902935	0.00876471	1.18336	4.7751	4.44827	7.66225	3.7881e-16	mlc-c4
Sfrp2	3.94461e-18	2.14992e-10	2.24211e-11	5.40032e-13	0.196572	8.36807e-05	0.00213631	1.5653	4.90593	5.73934	8.896	2.37322e-15	mlc-c4
Igfbp7	1.1089e-16	7.77638e-12	0.00752924	1.29512e-06	0.00226246	2.20652e-15	4.6236e-09	11.3322	10.3321	10.751	12.9189	4.44768e-14	mlc-c4
Serpine2	1.15251e-16	6.70745e-06	8.98377e-11	1.75585e-13	0.00887778	5.97562e-07	0.00079829	5.75442	7.53086	8.3312	10.4403	4.48665e-14	mlc-c4
Sept4	1.74205e-13	3.16557e-08	2.15754e-06	0.000271208	0.992996	8.25962e-10	3.44615e-09	3.87754	1.8262	1.58229	8.03213	3.84297e-11	mlc-c4
Eng	4.70584e-13	0.00018207	0.00018207	9.23374e-08	0.547432	2.89588e-12	2.62393e-12	3.94726	3.02461	2.87853	7.35347	9.88674e-11	mlc-c4
Nrp1	1.80891e-10	4.40979e-06	0.000866721	0.000329439	0.5361	9.28995e-09	2.44669e-07	5.93497	4.32285	4.555	8.26783	2.37057e-08	mlc-c4
Tmsb10	5.72696e-10	2.40694e-05	0.125433	2.40694e-05	0.125433	5.97652e-10	1.0727e-06	3.46583	2.23547	2.85603	6.36992	6.70814e-08	mlc-c4
Dkk2	1.69484e-09	0.00167855	0.00797952	1.22436e-09	0.950108	2.1952e-05	3.59468e-05	2.56332	4.17137	4.17887	8.29724	1.8091e-07	mlc-c4
Ptn	3.00269e-09	1	1	7.48931e-10	1	2.12726e-09	7.48931e-10	0.473596	0.621069	0.63021	3.94787	3.01088e-07	mlc-c4
Plscr2	4.0017e-09	0.612711	0.311343	7.34863e-09	0.612711	1.49439e-09	7.69547e-10	2.96626	2.70412	2.61156	6.10068	3.95273e-07	mlc-c4
Tmsb4x	6.07881e-09	1	0.992618	3.74515e-10	1	3.49481e-09	8.18535e-08	9.33272	9.4184	9.51196	12.0029	5.74708e-07	mlc-c4
Rgl1	1.88232e-08	0.225042	0.186779	1.46872e-07	0.635412	6.96645e-09	6.96645e-09	0.92382	0.713988	0.584398	2.97196	1.67211e-06	mlc-c4
Lmo7	3.61869e-08	0.24412	0.264387	2.59001e-09	0.984949	6.65245e-07	1.76015e-06	0.71675	1.50789	1.31699	5.14982	2.86808e-06	mlc-c4
Cd34	4.78923e-08	0.100237	0.762321	3.44746e-07	0.762321	4.20927e-09	2.73738e-07	1.74716	1.46792	1.63031	4.3008	3.72884e-06	mlc-c4
Plscr1	5.15267e-08	0.773548	0.289464	5.30137e-08	0.289464	2.29859e-07	5.2977e-09	1.67662	1.72008	1.46835	5.15822	3.94224e-06	mlc-c4
Eva1b	6.32798e-08	0.000103231	0.000674229	0.00991213	0.929559	1.30822e-05	2.18233e-05	3.62666	2.17592	2.16448	6.01426	4.81363e-06	mlc-c4
Art3	9.07843e-08	0.0469653	0.0985618	5.23758e-06	0.930018	3.78612e-08	1.63171e-07	0.916157	0.344104	0.419224	3.90925	6.67567e-06	mlc-c4
Ssfa2	1.09686e-07	0.000216925	0.000137555	0.0267978	0.475251	8.4066e-05	3.46455e-05	2.05188	1.0025	0.898437	4.2609	7.89022e-06	mlc-c4
Raph1	1.14204e-07	0.00130323	0.000942808	0.00231384	0.525153	7.18271e-06	3.76191e-06	1.13461	0.385505	0.237761	2.28836	8.17083e-06	mlc-c4
Plvap	1.55283e-07	0.0312367	0.0673639	1.70445e-05	0.954921	9.78031e-08	3.54694e-07	1.15373	0.882031	0.862446	3.98989	1.08175e-05	mlc-c4
Ftl1	1.63343e-07	0.3825	0.0191983	4.79884e-06	0.133343	1.54469e-06	1.77359e-08	8.01552	7.79011	7.45978	9.7744	1.13194e-05	mlc-c4
Gja5	1.76758e-07	0.485561	0.385093	8.20047e-08	0.243677	3.95901e-08	1.79479e-05	0.385063	0.757353	1.72989	4.71081	1.20679e-05	mlc-c4
Ctgf	1.7688e-07	0.0018919	0.23851	1.40761e-05	0.000710716	0.00693654	3.86912e-06	5.91649	6.93744	5.11664	8.67987	1.20679e-05	mlc-c4
Igfbp4	2.29496e-07	0.180213	0.180213	3.05977e-06	0.880218	8.88229e-08	1.69503e-07	2.14955	2.08773	1.77397	5.73863	1.50377e-05	mlc-c4
Nt5e	5.73033e-07	0.7457	0.0800515	4.01388e-06	0.147367	4.01388e-06	5.79035e-08	0.425314	0.397024	0.215215	2.8806	3.32661e-05	mlc-c4
Cpm	6.12681e-07	0.00380761	0.003669	0.00270035	0.583695	9.39878e-06	6.30296e-06	2.28942	1.0767	1.26492	4.89988	3.52584e-05	mlc-c4
Prkca	1.28245e-06	0.294747	0.186746	1.04144e-05	0.559947	8.35606e-07	5.35228e-07	0.326431	0.320417	0.225517	2.68135	6.71126e-05	mlc-c4
Capg	1.28283e-06	0.150322	0.00199737	0.000548724	0.0859151	6.01259e-05	5.42179e-07	2.09072	1.32437	0.939065	5.04133	6.71126e-05	mlc-c4
Sdpr	1.41439e-06	0.004892	0.004892	0.00470643	0.622724	2.05173e-05	1.58043e-05	1.8145	1.41673	1.30294	3.19889	7.31285e-05	mlc-c4
Ifitm3	1.96986e-06	0.00449262	0.1345	0.000813224	0.41299	2.06913e-06	4.78671e-05	8.35382	7.54202	7.3502	10.4191	9.69259e-05	mlc-c4
Nostrin	1.9816e-06	0.00834311	0.197086	0.00038432	0.403093	1.28941e-06	3.35017e-05	0.912341	0.579163	0.66533	3.1005	9.71424e-05	mlc-c4
Nupr1	2.18324e-06	0.427369	0.427369	9.08041e-06	0.869426	8.29411e-07	1.32459e-06	2.72441	2.36321	2.22214	5.21295	0.00010624	mlc-c4
B2m	2.31354e-06	0.101749	0.101749	8.92948e-05	0.825681	1.99795e-06	2.57183e-06	7.90681	7.29957	7.22868	10.0143	0.000111759	mlc-c4
H2-D1	2.41997e-06	0.241748	0.571482	1.10308e-05	0.697062	5.03421e-07	4.25257e-06	6.30745	5.85663	6.01738	8.90356	0.000116475	mlc-c4
Pik3r1	2.43778e-06	0.0247348	0.0616037	0.000372051	0.930698	2.93816e-06	8.8911e-06	1.57096	0.7713	0.873164	4.10839	0.000116908	mlc-c4
Fhl2	2.98636e-06	0.00311029	0.0479956	0.00299739	0.612499	8.53424e-06	7.2003e-05	6.11237	4.62508	5.0438	9.05383	0.000140168	mlc-c4
Myct1	3.11934e-06	0.0559206	0.343725	7.84561e-05	0.553652	9.70649e-07	1.34896e-05	0.930576	0.776295	0.799743	2.54445	0.000145379	mlc-c4
Prex2	4.40187e-06	0.0623547	0.0158162	0.000879258	0.374875	2.11527e-05	5.32888e-06	0.469736	0.299061	0.272051	1.89727	0.000192288	mlc-c4
Ets1	4.65369e-06	0.222357	0.0568111	0.000133389	0.358994	9.13756e-06	2.08901e-06	1.66413	1.38027	1.07042	3.66605	0.000201295	mlc-c4
Itga8	7.46314e-06	0.416115	0.283606	1.45052e-06	0.579613	4.67056e-05	0.000335126	0.617688	1.60231	1.40968	4.68374	0.000292255	mlc-c4
Grap	7.50741e-06	0.0126764	0.0257397	0.00352264	0.965077	2.77564e-05	4.95719e-05	0.978153	0.851065	0.710753	2.54906	0.000292795	mlc-c4
Tns3	9.55328e-06	0.812882	0.364304	2.06248e-05	0.812882	8.7853e-06	2.59788e-06	2.33952	2.1176	1.69445	5.3156	0.000355189	mlc-c4
Atp1b3	1.01227e-05	0.373001	0.0998239	3.10944e-05	0.0376077	9.46651e-06	0.00621839	3.32004	3.18909	4.21429	6.78843	0.000369103	mlc-c4
Bgn	1.20439e-05	0.221447	0.0162488	1.55911e-05	0.20043	0.000327093	0.0162488	7.29091	7.72255	8.47666	10.0505	0.000425028	mlc-c4
Tmem98	1.2106e-05	0.168423	0.988464	5.63962e-06	0.261181	0.000438163	2.37349e-05	1.68628	2.18676	1.94156	5.26709	0.000425028	mlc-c4
Ptger4	1.25375e-05	0.705127	0.054543	0.000136522	0.119881	0.000133294	2.05541e-06	0.647529	0.684229	0.342354	2.43557	0.000435366	mlc-c4
Spink8	1.27294e-05	0.0167484	0.603294	8.03001e-05	0.0167484	0.0144843	8.03001e-05	0.245207	0.573629	0.290311	2.46082	0.000437628	mlc-c4
Clec14a	1.40572e-05	0.204191	0.061889	0.000411931	0.392821	2.86117e-05	7.94494e-06	1.40643	1.19604	1.02782	2.98774	0.000472235	mlc-c4
Ifitm2	1.82247e-05	0.455195	0.455195	2.63496e-05	0.308472	3.80085e-06	0.000479627	7.25462	6.95826	7.40614	9.75327	0.000578472	mlc-c4
Pcdh12	1.92127e-05	0.493217	0.0891365	0.000209622	0.493217	4.65567e-05	5.48357e-06	0.382063	0.534998	0.314265	2.06109	0.000604703	mlc-c4
Rgs3	1.99525e-05	0.0768264	0.694259	7.98528e-06	0.694259	0.00106135	0.000269025	0.736337	1.2652	1.03281	2.82606	0.000622857	mlc-c4
Serinc3	2.35599e-05	0.0270838	0.0118311	0.0104849	0.468388	0.00021217	8.51397e-05	6.19961	5.7314	5.37335	7.43839	0.000716871	mlc-c4
Srgn	2.40769e-05	0.0614102	0.102278	0.00125881	0.981041	2.68199e-05	5.73395e-05	3.41205	2.9267	2.94606	4.93479	0.000727584	mlc-c4
Ehd3	3.277e-05	0.337947	0.0293334	0.00132343	0.337947	0.00017896	1.48401e-05	3.92936	3.5762	2.91564	6.35271	0.000938262	mlc-c4
Lgals9	3.66609e-05	0.0128496	0.00644576	0.033487	0.501929	0.00111666	0.000518235	2.75235	1.81464	1.64572	4.24667	0.00102372	mlc-c4
S100a10	3.96819e-05	1	1	1.72399e-05	1	1.10676e-05	0.000168406	2.54098	2.50491	2.59042	5.26545	0.00108518	mlc-c4
Ucp2	4.24623e-05	1	1	3.71511e-05	1	2.09117e-05	2.09117e-05	2.4763	2.32627	2.24932	4.34431	0.00114269	mlc-c4
Arhgdib	4.70804e-05	0.00764761	0.0937029	0.014001	0.538385	0.000143417	0.00108708	2.74736	1.25542	1.49794	4.46364	0.00123153	mlc-c4
Icam2	5.14961e-05	0.143329	0.00453626	0.0159742	0.143329	0.0018299	8.60256e-05	2.47512	2.18743	1.8469	4.07173	0.00131838	mlc-c4
Cp	5.86253e-05	0.34082	0.304484	0.000335324	0.664168	4.0833e-05	3.61194e-05	0.429787	0.467643	0.337388	2.38759	0.00147242	mlc-c4
Sgk1	6.74566e-05	0.0249829	0.0363541	0.0144015	0.917076	0.00026889	0.000354316	3.47989	2.95397	2.8026	5.67235	0.00163819	mlc-c4
Sh3bp5	7.37389e-05	0.6279	0.238073	0.000266896	0.6279	0.000113577	2.11988e-05	1.43871	0.989338	1.13646	3.23499	0.00172745	mlc-c4
Cotl1	8.00327e-05	0.00279991	0.7116	0.0446623	0.0446623	0.000256274	0.0446623	1.84157	1.29186	1.77126	2.93659	0.00185844	mlc-c4
Il2rg	8.57008e-05	0.186128	0.186128	0.00154717	0.816238	9.1738e-05	9.33511e-05	1.65134	1.27006	1.29702	3.53444	0.00196252	mlc-c4
Adamts5	8.99096e-05	0.506727	0.986207	0.000186089	0.986207	2.02682e-05	0.000191755	1.52388	1.25443	1.51659	4.61012	0.00203426	mlc-c4
Pdlim2	0.000114098	1	1	0.000109383	1	3.01965e-05	0.000154732	1.92235	1.59658	1.8559	4.63769	0.00244766	mlc-c4
Hs3st3b1	0.000116367	1	1	6.56378e-05	1	4.01131e-05	0.000116258	0.345891	0.369291	0.330287	2.41269	0.00248826	mlc-c4
Mmp23	0.000117003	0.626612	0.0326052	0.00249038	0.0980636	0.00191562	3.4131e-05	1.72125	1.66353	1.27339	3.40646	0.00249782	mlc-c4
Mrc2	0.000123205	0.0459222	0.32555	0.00413579	0.533672	8.85444e-05	0.000730579	0.461121	0.304291	0.337978	1.5057	0.00258438	mlc-c4
Tmbim6	0.000157449	0.947835	0.171471	0.000753056	0.171471	0.00105691	3.47988e-05	6.64311	6.81308	5.98194	8.6302	0.00311044	mlc-c4
Cdc42ep1	0.000162793	0.789386	0.492187	0.000345381	0.789386	0.000127237	6.81191e-05	2.49179	2.39136	1.74596	4.78858	0.00319218	mlc-c4
Cd53	0.000178702	0.0132984	0.672469	0.0197905	0.0963172	0.000219429	0.0197905	0.594558	0.379328	0.585856	1.86293	0.00341314	mlc-c4
Mxd4	0.000196357	0.0351704	0.0351704	0.0351704	0.719255	0.00162497	0.00154925	1.32732	0.96532	0.58093	2.54586	0.00364988	mlc-c4
Egfl7	0.00024311	0.0641146	0.242925	0.00721365	0.7017	0.000226462	0.000952231	3.18847	2.80674	2.91482	4.60479	0.00425072	mlc-c4
Dhrs3	0.000264389	1	1	8.31976e-05	1	0.00030453	0.000239174	3.02597	3.20485	2.96184	6.28722	0.00452126	mlc-c4
Plk2	0.000265363	0.668352	0.142772	0.00135549	0.272322	0.00116211	6.92611e-05	2.70552	3.04039	1.76811	4.81572	0.00453205	mlc-c4
Marcksl1	0.000306992	0.634616	0.184064	0.00125923	0.352752	0.000989921	8.34073e-05	1.29727	1.45435	1.07276	4.00109	0.00506197	mlc-c4
Pla2g4a	0.000317905	0.246886	0.668483	0.00147901	0.668483	8.90085e-05	0.00147901	0.539913	0.450601	0.843924	2.48065	0.00516293	mlc-c4
Trim26	0.000320123	0.229784	0.0192607	0.0166942	0.229784	0.0039964	0.000221924	1.45522	1.13065	0.459052	3.1909	0.00518623	mlc-c4
Sult1a1	0.000328926	0.0352762	0.0478187	0.0408259	0.981392	0.00158151	0.00222653	1.31117	0.916575	0.713007	2.69241	0.00529	mlc-c4
Bst2	0.000330884	0.759631	0.530789	0.000497688	0.759631	0.000399952	0.000109126	2.46842	2.52013	2.06385	5.37298	0.00531503	mlc-c4
Apoe	0.000335419	1	1	8.38541e-05	1	0.000497902	0.00111068	2.52849	2.92152	2.96449	5.80284	0.00538133	mlc-c4
Scpep1	0.000340231	0.834327	0.468952	0.000539563	0.468952	0.00100891	9.16686e-05	2.2409	2.42657	2.05667	4.71785	0.0054322	mlc-c4
Mmp2	0.000372604	0.0332576	0.322172	0.0168874	0.478651	0.000402379	0.00320849	0.419434	0.369051	0.361524	2.14929	0.00577492	mlc-c4
Myo1d	0.000434301	0.157841	0.155985	0.0051322	0.0261634	0.036146	0.000388953	2.53901	3.14435	2.05164	4.93597	0.00646616	mlc-c4
Phc2	0.000514251	0.062303	0.641257	0.00916276	0.641257	0.000296828	0.00454294	0.88373	0.610107	1.13544	3.06451	0.00726094	mlc-c4
Acvrl1	0.000582987	0.896839	0.0213904	0.0363688	0.0363688	0.0363688	0.000444665	1.22244	1.1656	0.739717	2.27951	0.00789983	mlc-c4
Gpr4	0.000609743	0.716389	0.463571	0.00156294	0.716389	0.000530694	0.000298569	0.260151	0.39478	0.262413	1.62317	0.00809485	mlc-c4
Cx3cl1	0.000768888	0.444588	0.455303	0.00298215	0.981222	0.000455052	0.000781269	1.44402	1.16089	1.19579	2.64681	0.00956486	mlc-c4
Chtf8	0.000810539	0.626699	0.174232	0.00325578	0.152224	0.00834445	0.000266732	2.28166	2.66911	1.9473	4.41529	0.00995586	mlc-c4
Sepp1	0.000837715	0.961596	0.961596	0.000243768	0.961596	0.00219588	0.00260063	5.1726	5.6274	5.44255	7.78131	0.0101667	mlc-c4
Myl12b	0.000850536	0.563113	0.611549	0.00222053	0.927801	0.000424397	0.000855475	5.08939	4.60778	4.63155	7.53097	0.0102623	mlc-c4
Rtn4rl1	0.000940433	1	1	0.000490291	1	0.000490291	0.000764841	2.03446	1.47428	1.63654	4.8481	0.0109767	mlc-c4
Snx6	0.00101446	0.308542	0.0336905	0.0336905	0.220459	0.0116832	0.000723841	2.5023	2.35888	1.43679	3.83234	0.0115984	mlc-c4
Jmjd6	0.00104358	0.256099	0.0313164	0.0349265	0.256099	0.0126665	0.000948052	1.78431	1.80358	1.19788	3.14993	0.0118058	mlc-c4
Blvrb	0.00108934	0.174172	0.963804	0.00786364	0.25275	0.000436996	0.0141787	1.80384	1.66862	2.06339	3.75532	0.0121367	mlc-c4
Psmb8	0.00115196	0.0841379	0.605253	0.017095	0.605253	0.000803031	0.00660899	1.70713	1.24377	1.52837	3.61976	0.0126534	mlc-c4
Pip4k2a	0.00125754	0.775574	0.146841	0.00718891	0.223233	0.00718891	0.00041919	0.587841	0.688423	0.257123	1.94058	0.0134885	mlc-c4
Gpr182	0.00133286	0.495139	0.0805027	0.019812	0.495139	0.00521332	0.000862701	0.687732	0.536004	0.357658	1.9631	0.0139903	mlc-c4
Myh9	0.00168731	1	1	0.00120391	1	0.00120391	0.000903789	1.35636	1.55039	1.17775	3.20673	0.0163853	mlc-c4
S1pr1	0.00169894	0.638971	0.208947	0.0086569	0.638971	0.00352925	0.000790244	1.09256	0.978583	0.786343	2.1958	0.0164741	mlc-c4
Sec62	0.00246299	0.262792	0.321073	0.01947	0.961393	0.0023381	0.00372509	3.2351	2.77527	2.74675	4.86607	0.0212656	mlc-c4
Necap2	0.0024886	1	1	0.00194569	0.846459	0.00110628	0.0122849	2.05942	2.0873	2.38954	4.39792	0.0214399	mlc-c4
Slc39a1	0.0025193	0.622245	0.555153	0.00314165	0.498719	0.00816487	0.00101942	1.95046	2.22943	1.83591	3.9074	0.0215291	mlc-c4
Ifnar2	0.00252409	1	1	0.0023154	1	0.00150602	0.00165331	2.01221	1.87331	2.03136	4.12818	0.0215402	mlc-c4
F2r	0.00303071	1	1	0.00188426	1	0.0021374	0.00188426	2.51985	2.79158	2.49051	5.51114	0.0243214	mlc-c4
Tgtp2	0.00312855	0.396395	0.259613	0.0208938	0.568003	0.00443104	0.00260914	0.411073	0.287615	0.154118	1.65047	0.0247813	mlc-c4
Ptpn12	0.00329124	0.489001	0.0834868	0.0468428	0.489001	0.014638	0.0025044	0.602856	0.444409	0.388684	1.65656	0.0257008	mlc-c4
Nub1	0.00331301	0.777551	0.512235	0.00606314	0.596519	0.00606314	0.00126822	2.25587	2.39942	2.08163	4.42158	0.0258403	mlc-c4
Hoxa7	0.00372122	0.643057	0.643057	0.0107036	0.933057	0.00273987	0.00326162	1.39272	1.20182	1.08321	2.72223	0.0278271	mlc-c4
Ifi27	0.00425567	0.309547	0.745568	0.0202619	0.309547	0.00217788	0.0499357	5.63314	5.04178	5.76402	8.04512	0.0304312	mlc-c4
Vcl	0.00449352	0.921487	0.710381	0.00660301	0.710381	0.00856702	0.00176774	4.02937	4.16096	3.54357	6.50088	0.0316181	mlc-c4
St3gal6	0.00458096	0.93022	1	0.00583696	1	0.00213461	0.00545212	1.73179	1.58664	1.68285	3.60068	0.0318788	mlc-c4
Phlda1	0.00486285	0.503348	0.833738	0.00434225	0.503348	0.0349748	0.00562248	1.60497	2.17289	1.4889	4.02136	0.0331606	mlc-c4
Prpf38b	0.00496028	0.576786	0.284929	0.0147826	0.222659	0.0354424	0.00230522	1.93157	2.0668	1.12176	3.73344	0.0336516	mlc-c4
P2rx4	0.00501096	0.622238	0.281433	0.01665	0.493734	0.0128023	0.00218908	1.45901	1.44995	1.24126	2.89312	0.0338323	mlc-c4
Osmr	0.00539349	0.683671	1	0.00910952	1	0.00240098	0.00910952	1.23128	0.964342	1.11649	2.78161	0.0353407	mlc-c4
Nagk	0.00581404	1	1	0.00608781	1	0.00332651	0.00476947	1.42233	1.45811	1.13108	2.82448	0.0370152	mlc-c4
H2-K1	0.00637503	0.760385	0.408555	0.0146582	0.513948	0.0146582	0.0026797	5.64602	5.5291	5.08943	7.5501	0.039393	mlc-c4
Uaca	0.00685177	0.501098	0.501098	0.0293246	0.799246	0.00724489	0.00724489	0.937205	0.620541	0.785105	2.241	0.0413355	mlc-c4
1810011O10Rik	0.00813107	0.634691	0.634691	0.0113726	0.429905	0.034225	0.00443426	4.52095	4.97041	4.10735	7.15516	0.0458996	mlc-c4
Mtap	0.00961302	0.571866	0.571866	0.0343913	0.93039	0.00896876	0.00984197	1.42318	0.972427	1.48585	3.55557	0.051223	mlc-c4
H2-T23	0.0098803	0.675559	0.675559	0.0289056	0.917067	0.00864438	0.0091986	1.90689	1.66864	1.62065	3.81204	0.0522101	mlc-c4
Mrc1	0.00992525	1	0.888245	0.0127074	1	0.00940445	0.00570635	0.183538	0.199055	0.14027	1.77619	0.0523389	mlc-c4
Psen2	0.0102421	0.610114	0.610114	0.0323846	0.957588	0.00890403	0.0104519	0.904196	0.744148	0.711229	2.99248	0.053369	mlc-c4
Fkbp14	0.0113359	1	1	0.00894503	1	0.00715702	0.00894503	0.582603	0.657153	0.616056	1.90489	0.0568771	mlc-c4
Abhd5	0.0113581	0.6207	0.685999	0.0294419	0.90677	0.00813319	0.0133663	0.739024	0.723594	0.437606	1.87858	0.0569571	mlc-c4
Sdf2	0.0117392	1	1	0.0056678	1	0.0221383	0.0212494	2.03459	2.50194	2.40789	3.80078	0.0581728	mlc-c4
Fstl1	0.0123108	1	1	0.0129765	1	0.0152644	0.00630431	3.59976	3.85709	3.53909	5.90301	0.0601719	mlc-c4
Rab5a	0.0123302	1	0.810864	0.0180432	1	0.0123247	0.00733198	0.988638	1.26617	0.778484	2.6461	0.0602222	mlc-c4
0610031J06Rik	0.0125465	1	1	0.00765205	1	0.00765205	0.015871	2.62862	2.55062	2.67083	4.52007	0.0610087	mlc-c4
Maf	0.012748	1	1	0.00819059	1	0.00761466	0.0132393	0.43359	0.537129	0.541035	1.98079	0.0617391	mlc-c4
Prpf8	0.0134364	0.556289	0.984567	0.0338413	0.581774	0.00667291	0.048562	2.51128	2.17305	2.60318	4.28606	0.0639957	mlc-c4
Pqlc1	0.0144959	0.933936	0.933936	0.0119449	0.933936	0.0409433	0.0119449	0.885705	1.3623	1.05121	2.83786	0.067204	mlc-c4
Cpne2	0.0153004	0.879399	0.879399	0.0331713	0.879399	0.0135063	0.0135063	2.26309	2.3154	1.88395	3.67422	0.0698767	mlc-c4
Pdgfra	0.0157806	1	1	0.0173073	1	0.00902302	0.0173073	0.121728	0.119958	0.220274	1.63879	0.0712631	mlc-c4
Myl12a	0.0166299	0.62515	0.62515	0.0473897	0.965608	0.013983	0.0190753	5.65408	5.28175	5.3888	7.23113	0.0735672	mlc-c4
Tbc1d10a	0.0172948	1	1	0.0164698	1	0.0089583	0.0231532	0.847752	0.836839	0.823204	1.93176	0.0758495	mlc-c4
Ier3ip1	0.0183739	0.895169	0.620969	0.0401616	0.895169	0.0210579	0.0126753	2.30241	2.07146	1.80356	3.81048	0.0789856	mlc-c4
Vps33a	0.0204594	1	1	0.0145858	1	0.015308	0.015308	0.849504	0.908187	0.780773	1.9631	0.0849438	mlc-c4
Isyna1	0.0223095	1	1	0.011611	1	0.0350936	0.0350936	5.4198	5.83049	5.67258	8.09739	0.0903111	mlc-c4
Idh1	0.0235657	1	1	0.016497	1	0.0164442	0.0200463	1.77849	1.58213	1.57322	3.34244	0.0933879	mlc-c4
Legend:
pvalue	P-value from Kruskal Wallis test
MLC-C2-MLC-C1	Adjusted p-value from post hoc test of two groups, MLC-C2 and MLC-C1
MLC-C3-MLC-C1	Adjusted p-value from post hoc test of two groups, MLC-C3 and MLC-C1
MLC-C4-MLC-C1	Adjusted p-value from post hoc test of two groups, MLC-C4 and MLC-C1
MLC-C3-MLC-C2	Adjusted p-value from post hoc test of two groups, MLC-C3 and MLC-C2
MLC-C4-MLC-C2	Adjusted p-value from post hoc test of two groups, MLC-C4 and MLC-C2
MLC-C4-MLC-C3	Adjusted p-value from post hoc test of two groups, MLC-C4 and MLC-C3
MLC-C1	Mean expression (log2 RPKM) of MLC-C1
MLC-C2	Mean expression (log2 RPKM) of MLC-C2
MLC-C3	Mean expression (log2 RPKM) of MLC-C3
MLC-C4	Mean expression (log2 RPKM) of MLC-C4
padj	Adjusted p-value from Benjamini-Hochberg multiple testing correction
sigCluster	The cluster with highest expression
