# Supplementary material for: Single-cell RNA sequencing reveals the mesangial identity and species diversity of glomerular cell transcriptomes
Source: Nat Commun. 2021 Apr 9;12:2141. doi: 10.1038/s41467-021-22331-9 (PMC8035407; doi:10.1038/s41467-021-22331-9)
Supplement: Supplementary file 8 — Supplementary Data 5 [file 41467_2021_22331_MOESM8_ESM.xlsx]

## Sheet: Supplementary Data 5
Supplementary Data 5. Genes differentially expressed among mouse MLC-C2, MLC-C3 and MLC-C4
GeneName	pvalue	MLC-C3-MLC-C2	MLC-C4-MLC-C2	MLC-C4-MLC-C3	MLC-C2	MLC-C3	MLC-C4	padj	sigCluster
Nr4a1	6.66357e-20	2.43349e-27	3.99318e-06	0.00223292	11.8081	7.33883	8.99986	5.0383e-16	mlc-c2
Btg2	7.61302e-20	7.43713e-27	1.56296e-07	0.0203624	10.6779	5.93663	7.50592	5.0383e-16	mlc-c2
Junb	1.19574e-19	3.36737e-27	0.0011475	1.48945e-05	11.8577	7.572	10.126	5.27559e-16	mlc-c2
Atf3	2.20707e-19	4.95508e-26	5.3253e-07	0.0168012	10.3522	5.00799	6.9868	7.30319e-16	mlc-c2
Fosb	6.32365e-15	1.00445e-18	0.00258094	0.00442908	7.50405	3.03101	5.02357	1.395e-11	mlc-c2
Ppp1r15a	2.84504e-14	1.92069e-16	1.0996e-06	0.589034	10.2512	6.31007	6.80786	5.37957e-11	mlc-c2
Rasd1	5.64627e-14	4.48478e-14	1.28104e-09	0.204754	8.94076	4.53812	3.50646	9.34175e-11	mlc-c2
Gadd45b	1.29202e-13	8.73773e-17	0.0117622	0.00371219	9.00252	4.12254	6.93785	1.71011e-10	mlc-c2
Nr4a2	2.11619e-13	1.89026e-15	1.15344e-05	0.411035	4.87498	1.10265	1.17489	2.54636e-10	mlc-c2
Rrad	7.52232e-12	1.43777e-13	0.000246496	0.263823	8.3084	3.6686	4.77613	6.6377e-09	mlc-c2
Egr1	1.14643e-11	8.96566e-14	0.00570253	0.0436801	11.1008	8.21569	9.08689	9.48384e-09	mlc-c2
Tsc22d1	1.24002e-11	5.0703e-07	1.05011e-11	0.000102207	11.2216	10.1705	7.78472	9.65464e-09	mlc-c2
Cebpd	4.77381e-11	9.85631e-13	0.00208286	0.136322	6.62547	2.25081	3.15907	3.15931e-08	mlc-c2
Csrnp1	6.91785e-11	8.62271e-13	0.0212792	0.0269197	5.1572	1.34752	2.69605	4.36022e-08	mlc-c2
Nfkbiz	3.00261e-10	3.04735e-11	0.000372944	0.496775	5.42077	1.99583	2.28448	1.52856e-07	mlc-c2
Rhob	5.71639e-10	1.75161e-11	0.0155885	0.0707595	6.84304	3.77846	5.13666	2.53297e-07	mlc-c2
Mafk	1.02637e-09	3.52952e-11	0.0228608	0.0624716	5.38987	1.74421	3.21816	4.38226e-07	mlc-c2
Fos	3.16255e-09	1.51816e-10	0.0290765	0.0728182	12.7915	10.3697	11.1992	1.13598e-06	mlc-c2
Dnajb4	9.21627e-09	3.26605e-09	0.000656379	0.746946	6.39892	3.14561	3.41503	2.59546e-06	mlc-c2
Gem	9.94445e-09	6.80791e-10	0.032008	0.0952924	5.16718	1.74027	2.79871	2.74218e-06	mlc-c2
Errfi1	3.20712e-08	1.53174e-08	0.000976859	0.799543	7.48125	4.60286	4.34744	7.05423e-06	mlc-c2
Kcna5	2.09641e-07	0.000872958	2.31319e-07	0.00140427	5.50245	3.59142	0.76783	3.44184e-05	mlc-c2
Tob2	2.18999e-07	8.67068e-08	0.00517492	0.598245	4.74531	2.00368	2.30259	3.53496e-05	mlc-c2
Pde3a	5.80302e-07	0.00080306	1.03034e-06	0.00379615	4.9536	3.2156	0.91131	7.09918e-05	mlc-c2
Id1	7.85578e-07	0.00983577	2.4586e-07	0.000379371	10.2222	9.1514	6.44206	9.17538e-05	mlc-c2
Slit3	2.83821e-06	0.00385249	3.26152e-06	0.00385249	4.50837	3.06018	0.592927	0.000209869	mlc-c2
Tcap	3.07993e-06	3.23893e-05	0.00021874	0.273876	6.06388	3.3854	1.44661	0.000223989	mlc-c2
Adamtsl1	3.43539e-06	0.00484184	2.41822e-06	0.00318518	3.15913	1.78311	0.0831193	0.000241866	mlc-c2
Arid5a	4.27235e-06	9.05146e-06	0.00194997	0.73194	4.83969	2.64528	1.74388	0.000281337	mlc-c2
Klhl21	6.83418e-06	6.64355e-06	0.00815026	0.901785	2.88154	0.905624	0.915578	0.000397306	mlc-c2
Ets2	6.84802e-06	8.45227e-05	0.000286892	0.244899	5.51543	3.39051	2.50329	0.000397306	mlc-c2
Rnd1	7.52282e-06	1.08395e-05	0.0046214	0.907551	3.26282	0.670043	0.875359	0.00042919	mlc-c2
Hes1	1.25829e-05	1.40139e-05	0.0090259	0.956033	8.71907	6.6466	7.12201	0.000604121	mlc-c2
Lrrc32	1.38792e-05	9.02936e-05	0.000869579	0.376019	5.49665	3.5557	2.41748	0.000650847	mlc-c2
Mzt2	1.61985e-05	0.000350456	0.000350456	0.160632	2.89317	0.807808	0.524259	0.000726792	mlc-c2
Cav1	2.01997e-05	0.0209365	1.10232e-05	0.00330741	5.95608	4.95511	2.07403	0.000832909	mlc-c2
Net1	2.14961e-05	0.000625906	0.000229734	0.0920105	5.03021	3.49268	1.76879	0.000875452	mlc-c2
Esyt1	6.61527e-05	0.015728	6.47622e-05	0.015728	4.28525	3.14476	0.917923	0.00187093	mlc-c2
Usp2	7.5878e-05	0.001078	0.001078	0.208778	4.30551	2.27283	1.21601	0.00205383	mlc-c2
Glp1r	0.000148648	0.000943953	0.00299968	0.367183	4.13832	2.45564	0.841242	0.00339812	mlc-c2
Susd5	0.000158048	0.0268813	0.000129333	0.0155318	5.6157	4.47337	1.57603	0.00353365	mlc-c2
Tgfb3	0.00016558	0.000469528	0.00832505	0.629436	3.29929	1.37127	0.360799	0.00364661	mlc-c2
Thbs1	0.000167658	0.00020037	0.0288023	0.950504	2.62567	0.904318	0.655736	0.00368013	mlc-c2
Asb2	0.000198049	0.0104101	0.000504714	0.04685	4.81312	3.34262	1.14185	0.00413465	mlc-c2
Fam81a	0.000261789	0.0379844	0.000202786	0.0166716	4.31065	3.2343	1.04768	0.0050807	mlc-c2
Tuba4a	0.000308363	0.00363057	0.00228369	0.163414	3.20726	1.50637	1.03854	0.00563743	mlc-c2
Tob1	0.000310677	0.000481846	0.0255966	0.908508	5.39851	3.53443	3.63678	0.00566666	mlc-c2
Ndrg2	0.000369785	0.0399241	0.000452313	0.0399241	6.30626	4.97276	2.47159	0.00637302	mlc-c2
Itpk1	0.000380962	0.0097977	0.00129468	0.0830186	5.28623	3.62473	1.88883	0.00648572	mlc-c2
Ptgis	0.0003821	0.0378477	0.000325448	0.0232024	5.21307	3.84397	0.864364	0.00648572	mlc-c2
Vps37b	0.000408396	0.000536365	0.0373173	0.997765	4.09011	1.855	1.72929	0.00675123	mlc-c2
Grb14	0.000484688	0.0242243	0.0008979	0.0441027	3.69946	2.40207	0.384518	0.00750331	mlc-c2
Pbxip1	0.00054432	0.0400737	0.000490891	0.0296042	6.64996	5.57679	3.68774	0.00819638	mlc-c2
Rab3a	0.000549761	0.0358542	0.000548379	0.0358542	5.41383	4.02982	1.34019	0.00825952	mlc-c2
Arl5b	0.000608858	0.00395119	0.00583092	0.343077	2.0109	0.637851	0.216679	0.00894434	mlc-c2
Bmp2	0.000719432	0.00572386	0.00572386	0.291505	1.9477	0.725797	0.70092	0.00989441	mlc-c2
Ap4s1	0.00101065	0.00323521	0.0165377	0.561341	2.90507	1.19026	1.19748	0.0124902	mlc-c2
Cd24a	0.00104685	0.0064317	0.00803149	0.348404	7.05278	5.61716	4.89314	0.0127794	mlc-c2
Lox	0.00127973	0.0174976	0.00427612	0.128203	3.2095	1.76403	0.175625	0.0147548	mlc-c2
Rasl12	0.00164436	0.0454154	0.00286804	0.0656379	5.94572	4.65235	3.10448	0.0175775	mlc-c2
Emd	0.00166551	0.0118254	0.0118254	0.303549	3.69324	2.15888	1.69862	0.0177426	mlc-c2
Atp6v0e2	0.00203776	0.0135187	0.0135187	0.285667	3.34653	2.05466	0.961538	0.0202796	mlc-c2
Arhgap1	0.00210659	0.00550547	0.0296134	0.634348	5.14488	3.63961	3.12333	0.0207461	mlc-c2
Bcr	0.00253816	0.00496008	0.0469582	0.773028	3.29696	1.26012	1.30109	0.0237443	mlc-c2
Hspd1	0.00275284	0.00586511	0.0433632	0.727283	4.11498	2.76496	2.34929	0.0251982	mlc-c2
Filip1	0.0028447	0.035688	0.00713261	0.127294	3.39146	2.37284	0.494173	0.0258424	mlc-c2
Cwc25	0.00316723	0.00994727	0.0284877	0.548593	1.83741	0.374276	0.385878	0.0278152	mlc-c2
Mrps28	0.00366031	0.00798254	0.0477167	0.711177	2.95063	1.6404	0.892657	0.0311869	mlc-c2
Cfh	0.00407055	0.0276264	0.0145096	0.211017	4.10378	2.88382	1.86158	0.033758	mlc-c2
Kank1	0.00477913	0.0241824	0.0205917	0.26723	2.92252	1.74054	0.923068	0.0376303	mlc-c2
Lrrc10b	0.00817145	0.0456808	0.0248604	0.234514	1.44427	0.408451	0.195519	0.0543777	mlc-c2
Akr1b7	3.14902e-10	0.000554318	1.01972e-07	7.10994e-12	8.81704	10.0304	3.2554	1.54372e-07	mlc-c3
Sncg	2.13404e-09	3.67951e-06	0.00016794	1.28668e-09	8.52813	10.3125	4.95716	8.3077e-07	mlc-c3
Ren1	1.53072e-06	5.50451e-05	0.0159319	6.75048e-06	7.96584	11.3068	5.1868	0.000141683	mlc-c3
Lbh	7.81693e-06	0.00271843	0.00197762	3.84756e-06	5.39917	6.4592	2.71692	0.000441572	mlc-c3
Lmo1	7.73227e-05	0.00652802	0.00839056	7.60467e-05	3.95229	5.57903	0.90904	0.00208017	mlc-c3
Laptm4a	0.000225836	0.000333343	0.511659	0.00654782	7.35629	8.38052	7.04872	0.00453591	mlc-c3
Nkx3-1	0.000382205	0.0378654	0.00689862	0.000201871	4.1709	5.66144	0.666128	0.00648572	mlc-c3
Sdc1	0.0036917	0.0255211	0.0950787	0.00668587	2.42342	4.01942	1.84118	0.0312834	mlc-c3
Rps27l	0.00447917	0.00783692	0.504132	0.029949	4.29248	5.73101	4.0653	0.0360854	mlc-c3
Pdzd11	0.0156483	0.0428743	0.344591	0.0428743	1.60559	2.86155	1.81289	0.085658	mlc-c3
Igfbp7	2.75694e-11	0.000725989	5.01878e-13	1.48894e-07	10.3321	10.751	12.9189	1.92057e-08	mlc-c4
Eng	3.50287e-10	0.608613	4.86336e-11	4.86336e-11	3.02461	2.87853	7.35347	1.65586e-07	mlc-c4
Ptn	2.10675e-09	0.405533	5.55027e-10	2.57483e-10	0.621069	0.63021	3.94787	8.3077e-07	mlc-c4
Plscr2	3.42512e-09	0.485583	7.84597e-10	5.60235e-10	2.70412	2.61156	6.10068	1.19302e-06	mlc-c4
Tmsb4x	6.41331e-09	0.579467	4.69329e-10	8.40355e-09	9.4184	9.51196	12.0029	1.97411e-06	mlc-c4
Rgl1	1.22784e-08	0.663021	3.55718e-09	3.55718e-09	0.713988	0.584398	2.97196	3.25033e-06	mlc-c4
Serpine2	1.36548e-08	0.00152139	2.56186e-09	5.57651e-05	7.53086	8.3312	10.4403	3.46674e-06	mlc-c4
Sept4	2.27131e-08	0.889371	3.3822e-09	1.43224e-08	1.8262	1.58229	8.03213	5.1833e-06	mlc-c4
Tmsb10	3.30434e-08	0.0423649	2.59529e-09	2.76095e-06	2.23547	2.85603	6.36992	7.05423e-06	mlc-c4
Plscr1	4.14578e-08	0.107124	1.08395e-07	3.99187e-09	1.72008	1.46835	5.15822	8.58598e-06	mlc-c4
Art3	7.4143e-08	0.951696	1.53588e-08	4.60085e-08	0.344104	0.419224	3.90925	1.42226e-05	mlc-c4
Cd34	9.64019e-08	0.390175	1.05334e-08	3.39036e-07	1.46792	1.63031	4.3008	1.79715e-05	mlc-c4
Ftl1	1.59991e-07	0.0670637	8.93459e-07	1.79744e-08	7.79011	7.45978	9.7744	2.86168e-05	mlc-c4
Nt5e	1.94055e-07	0.0769827	9.47436e-07	2.32411e-08	0.397024	0.215215	2.8806	3.35868e-05	mlc-c4
Nrp1	2.7855e-07	0.547534	4.43002e-08	5.8317e-07	4.32285	4.555	8.26783	4.2378e-05	mlc-c4
Gja5	8.10526e-07	0.0555861	1.3982e-07	5.02322e-05	0.757353	1.72989	4.71081	9.17538e-05	mlc-c4
Capg	8.37352e-07	0.0317595	1.33472e-05	1.25841e-07	1.32437	0.939065	5.04133	9.23599e-05	mlc-c4
Plvap	9.43855e-07	0.838272	2.60562e-07	9.53071e-07	0.882031	0.862446	3.98989	9.99429e-05	mlc-c4
Igfbp4	1.13981e-06	0.911315	4.60624e-07	6.69631e-07	2.08773	1.77397	5.73863	0.000113433	mlc-c4
Anxa2	1.48379e-06	0.732737	8.44394e-07	8.44394e-07	3.92088	3.67191	7.33136	0.000139287	mlc-c4
Nupr1	1.52796e-06	0.829588	7.35054e-07	7.7762e-07	2.36321	2.22214	5.21295	0.000141683	mlc-c4
Lmo7	1.64812e-06	0.980139	6.33408e-07	1.1483e-06	1.50789	1.31699	5.14982	0.000148398	mlc-c4
Ctgf	1.69128e-06	0.000714893	0.00152614	1.31764e-06	6.93744	5.11664	8.67987	0.00015024	mlc-c4
H2-D1	1.7165e-06	0.654018	4.20235e-07	2.87231e-06	5.85663	6.01738	8.90356	0.000151464	mlc-c4
Pik3r1	2.30423e-06	0.895524	7.83884e-07	2.14789e-06	0.7713	0.873164	4.10839	0.000187109	mlc-c4
Tns3	2.34272e-06	0.382224	2.22026e-06	7.91776e-07	2.1176	1.69445	5.3156	0.000189075	mlc-c4
Raph1	2.49707e-06	0.470979	1.82379e-06	1.00363e-06	0.385505	0.237761	2.28836	0.000195569	mlc-c4
Prkca	2.68064e-06	0.618993	1.42888e-06	1.42888e-06	0.320417	0.225517	2.68135	0.000203275	mlc-c4
Ets1	3.48785e-06	0.326864	4.20572e-06	1.11109e-06	1.38027	1.07042	3.66605	0.000243318	mlc-c4
Cpm	3.99535e-06	0.475665	3.04019e-06	1.69612e-06	1.0767	1.26492	4.89988	0.000269808	mlc-c4
Ifitm3	4.97791e-06	0.406819	1.15826e-06	1.90989e-05	7.54202	7.3502	10.4191	0.000316767	mlc-c4
Ifitm2	5.50653e-06	0.101537	1.29017e-06	0.000150825	6.95826	7.40614	9.75327	0.00034218	mlc-c4
B2m	6.73997e-06	0.821429	3.97962e-06	3.97962e-06	7.29957	7.22868	10.0143	0.00039536	mlc-c4
Ptger4	8.69604e-06	0.0627325	7.91055e-05	2.0584e-06	0.684229	0.342354	2.43557	0.000478731	mlc-c4
Tmem204	1.02698e-05	0.000192293	0.0329449	4.91189e-05	4.30917	2.50777	6.30719	0.000540749	mlc-c4
Myct1	1.03354e-05	0.594679	3.13209e-06	2.15214e-05	0.776295	0.799743	2.54445	0.000540749	mlc-c4
Ucp2	1.04837e-05	0.763403	7.18106e-06	7.18106e-06	2.32627	2.24932	4.34431	0.000542041	mlc-c4
Sh3bp5	1.0752e-05	0.257301	1.9365e-05	3.44188e-06	0.989338	1.13646	3.23499	0.000551603	mlc-c4
Nostrin	1.08554e-05	0.308876	2.72099e-06	6.33546e-05	0.579163	0.66533	3.1005	0.000554759	mlc-c4
Dkk2	1.41448e-05	0.98786	6.89199e-06	1.17923e-05	4.17137	4.17887	8.29724	0.000656916	mlc-c4
Eva1b	1.72742e-05	0.920296	9.77187e-06	1.2141e-05	2.17592	2.16448	6.01426	0.000756593	mlc-c4
Atp1b3	1.73128e-05	0.0159823	1.03552e-05	0.00386011	3.18909	4.21429	6.78843	0.000756593	mlc-c4
Prex2	1.75343e-05	0.424832	1.78419e-05	7.79749e-06	0.299061	0.272051	1.89727	0.000758992	mlc-c4
Clec14a	2.17994e-05	0.397326	2.45539e-05	9.44774e-06	1.19604	1.02782	2.98774	0.000885084	mlc-c4
Eps15	2.33761e-05	0.0428776	0.000343257	6.78859e-06	0.861395	0.484739	2.3005	0.000929147	mlc-c4
Fhl2	2.35921e-05	0.610767	8.13147e-06	4.7355e-05	4.62508	5.0438	9.05383	0.000934157	mlc-c4
Ehd3	2.51736e-05	0.194889	6.7357e-05	8.08615e-06	3.5762	2.91564	6.35271	0.000978618	mlc-c4
S100a10	2.52861e-05	0.405419	7.58516e-06	9.71826e-05	2.50491	2.59042	5.26545	0.000978618	mlc-c4
Pcdh12	2.58466e-05	0.231747	5.65111e-05	8.78771e-06	0.534998	0.314265	2.06109	0.000988743	mlc-c4
Anxa1	2.80494e-05	0.639951	1.84459e-05	1.84459e-05	2.83155	2.67047	6.40036	0.00103745	mlc-c4
Pdlim2	3.49816e-05	0.655948	1.32094e-05	6.24396e-05	1.59658	1.8559	4.63769	0.00120577	mlc-c4
Spink8	4.05159e-05	0.00784133	0.00363739	2.11013e-05	0.573629	0.290311	2.46082	0.00134812	mlc-c4
Arhgdib	4.05373e-05	0.462853	1.34675e-05	0.000126411	1.25542	1.49794	4.46364	0.00134812	mlc-c4
Tmbim6	4.30618e-05	0.0903447	0.000286305	1.34094e-05	6.81308	5.98194	8.6302	0.00141431	mlc-c4
Cdc42ep1	4.47317e-05	0.500203	4.02519e-05	2.41951e-05	2.39136	1.74596	4.78858	0.00143706	mlc-c4
Hs3st3b1	4.54677e-05	0.854079	2.15808e-05	5.14956e-05	0.369291	0.330287	2.41269	0.00144674	mlc-c4
Tmem98	4.73525e-05	0.150511	0.00017774	1.56034e-05	2.18676	1.94156	5.26709	0.00148521	mlc-c4
Adcy4	5.40276e-05	0.896219	3.56674e-05	3.79547e-05	0.717759	0.544887	1.87955	0.0016287	mlc-c4
Cp	5.40576e-05	0.694446	4.03657e-05	4.03657e-05	0.467643	0.337388	2.38759	0.0016287	mlc-c4
Adamts5	5.83485e-05	0.488761	2.07168e-05	0.000166384	1.25443	1.51659	4.61012	0.00171425	mlc-c4
Sdpr	5.84277e-05	0.673089	4.23054e-05	4.23054e-05	1.41673	1.30294	3.19889	0.00171425	mlc-c4
Srgn	6.24153e-05	0.962461	3.81937e-05	4.96543e-05	2.9267	2.94606	4.93479	0.00181567	mlc-c4
Il2rg	6.79844e-05	0.714273	5.30316e-05	5.30316e-05	1.27006	1.29702	3.53444	0.00190241	mlc-c4
Mmp23	8.45174e-05	0.0545378	0.00100629	3.04436e-05	1.66353	1.27339	3.40646	0.00222843	mlc-c4
Itga8	9.70336e-05	0.697556	4.30379e-05	0.000156315	1.60231	1.40968	4.68374	0.00246042	mlc-c4
Rtn4rl1	0.000105099	0.942923	6.03078e-05	0.000100904	1.47428	1.63654	4.8481	0.00262967	mlc-c4
Cotl1	0.0001071	0.0188554	0.000105154	0.0188554	1.29186	1.77126	2.93659	0.00266962	mlc-c4
Grap	0.000145314	0.968104	8.86519e-05	0.000133683	0.851065	0.710753	2.54906	0.00335103	mlc-c4
Dhrs3	0.000153557	0.615998	0.000117737	0.000106918	3.20485	2.96184	6.28722	0.00347433	mlc-c4
Ssfa2	0.000175994	0.441856	0.000202976	9.63028e-05	1.0025	0.898437	4.2609	0.00381252	mlc-c4
Bst2	0.00018443	0.45293	0.000207144	0.000102797	2.52013	2.06385	5.37298	0.00391832	mlc-c4
Mrc2	0.000185729	0.498416	7.71847e-05	0.000500539	0.304291	0.337978	1.5057	0.00392075	mlc-c4
Sfrp2	0.000213922	0.179958	8.99935e-05	0.00229799	4.90593	5.73934	8.896	0.00438924	mlc-c4
Bgn	0.000223975	0.0956221	0.000112601	0.00517161	7.72255	8.47666	10.0505	0.00451223	mlc-c4
Serinc3	0.00023009	0.46975	0.00025089	0.000133202	5.7314	5.37335	7.43839	0.00460041	mlc-c4
Plk2	0.000254629	0.148377	0.00104729	0.000104847	3.04039	1.76811	4.81572	0.00497823	mlc-c4
Pla2g4a	0.000288996	0.297428	0.000120579	0.0015828	0.450601	0.843924	2.48065	0.00545663	mlc-c4
Acvrl1	0.000301462	0.0162184	0.0162184	0.000225114	1.1656	0.739717	2.27951	0.00558064	mlc-c4
Egfl7	0.000315518	0.656702	0.000154731	0.000551769	2.80674	2.91482	4.60479	0.00572867	mlc-c4
Cd53	0.000317423	0.0726712	0.000190184	0.00968862	0.379328	0.585856	1.86293	0.00573323	mlc-c4
Scpep1	0.000317502	0.19813	0.000952282	0.000138517	2.42657	2.05667	4.71785	0.00573323	mlc-c4
Trim26	0.000320612	0.125082	0.00160446	0.000135687	1.13065	0.459052	3.1909	0.00575908	mlc-c4
Mtmr4	0.000331324	0.024189	0.00951332	0.000196294	0.676348	0.520395	1.73921	0.00587856	mlc-c4
Agtr1a	0.000335977	0.321076	0.00014315	0.00164564	4.28475	5.07835	8.03114	0.00593724	mlc-c4
Icam2	0.000354204	0.137615	0.00160006	0.000152155	2.18743	1.8469	4.07173	0.00616064	mlc-c4
Cx3cl1	0.000380584	0.939393	0.000245959	0.000372063	1.16089	1.19579	2.64681	0.00648572	mlc-c4
Myl12b	0.000384214	0.917323	0.000242752	0.00039101	4.60778	4.63155	7.53097	0.00650315	mlc-c4
Myo1d	0.000391263	0.0170391	0.0170391	0.000394724	3.14435	2.05164	4.93597	0.00658038	mlc-c4
Tek	0.000392054	0.75899	0.000213488	0.000544033	0.882511	0.880127	2.03968	0.00658531	mlc-c4
Marcksl1	0.00039325	0.217924	0.00106802	0.000178559	1.45435	1.07276	4.00109	0.0065896	mlc-c4
Amotl1	0.000431738	0.81937	0.000250438	0.000529209	1.27119	1.28273	3.89083	0.00699448	mlc-c4
Rgs3	0.000554869	0.36514	0.000850322	0.000300942	1.2652	1.03281	2.82606	0.00830797	mlc-c4
Rapgef3	0.000617325	0.836591	0.000545933	0.000545933	0.703715	0.724433	1.98679	0.00900873	mlc-c4
Ube2e1	0.000632221	0.0245846	0.0177965	0.000439545	2.01778	0.912791	4.32437	0.00913773	mlc-c4
Lgals9	0.000644367	0.518918	0.000663552	0.000423731	1.81464	1.64572	4.24667	0.0092335	mlc-c4
Blvrb	0.000648972	0.125906	0.000365663	0.00975099	1.66862	2.06339	3.75532	0.00927186	mlc-c4
Mmp2	0.000656128	0.44056	0.000312199	0.00200966	0.369051	0.361524	2.14929	0.00933818	mlc-c4
Snx6	0.000686426	0.124642	0.00351058	0.000325165	2.35888	1.43679	3.83234	0.00961432	mlc-c4
Sgk1	0.000718976	0.971885	0.000541957	0.000605503	2.95397	2.8026	5.67235	0.00989441	mlc-c4
S1pr1	0.000734743	0.336347	0.00125156	0.000395746	0.978583	0.786343	2.1958	0.0100052	mlc-c4
Des	0.000837877	0.403176	0.00116805	0.000489198	4.984	4.62471	7.92789	0.0110224	mlc-c4
Chtf8	0.000852995	0.0793431	0.00710373	0.000442788	2.66911	1.9473	4.41529	0.0111785	mlc-c4
Gpr4	0.000877406	0.576495	0.000813967	0.000630521	0.39478	0.262413	1.62317	0.0114192	mlc-c4
Tra2b	0.000892198	0.0123863	0.048776	0.00149329	2.80417	1.9126	4.09347	0.0115324	mlc-c4
Apoe	0.000934942	0.874117	0.000613437	0.00102636	2.92152	2.96449	5.80284	0.0118871	mlc-c4
Ifnar2	0.000967116	0.943764	0.000771392	0.000780359	1.87331	2.03136	4.12818	0.012168	mlc-c4
Mfge8	0.000982737	0.346584	0.00163706	0.000548191	9.69697	9.37637	10.8366	0.0122481	mlc-c4
Myh9	0.00101692	0.590036	0.000926184	0.000748629	1.55039	1.17775	3.20673	0.0125559	mlc-c4
Dpysl2	0.00101815	0.129471	0.00503166	0.000510819	2.78974	2.22889	4.62792	0.0125594	mlc-c4
Fbxw11	0.00112124	0.0201513	0.037941	0.00148437	2.54101	1.68974	3.70735	0.013382	mlc-c4
Ptk2	0.0011281	0.058712	0.0129088	0.000664016	2.0109	1.35686	3.82488	0.0134519	mlc-c4
Lgals3bp	0.00113544	0.160668	0.000656882	0.0120964	1.94943	2.41485	4.26415	0.0134907	mlc-c4
Psmb8	0.00116734	0.436499	0.000597189	0.00351389	1.24377	1.52837	3.61976	0.0138264	mlc-c4
Ifi27	0.00116787	0.106267	0.000785678	0.0199653	5.04178	5.76402	8.04512	0.0138264	mlc-c4
Sepp1	0.00119576	0.99478	0.000915129	0.00104801	5.6274	5.44255	7.78131	0.0140935	mlc-c4
Fzr1	0.00121301	0.0735944	0.000967838	0.0309313	1.3434	1.73067	3.21938	0.0141888	mlc-c4
Pip4k2a	0.00127668	0.174414	0.00458623	0.00065595	0.688423	0.257123	1.94058	0.0147325	mlc-c4
Mxd4	0.00128302	0.765808	0.00120024	0.00120024	0.96532	0.58093	2.54586	0.0147798	mlc-c4
Ly6e	0.00130769	0.575496	0.00124225	0.000957104	3.39319	3.34074	4.70796	0.0149858	mlc-c4
Gpr182	0.00131792	0.229005	0.00351669	0.000691379	0.536004	0.357658	1.9631	0.015025	mlc-c4
Phc2	0.00135339	0.360343	0.00070093	0.00521414	0.610107	1.13544	3.06451	0.0152715	mlc-c4
Nagk	0.00150847	0.973641	0.00113734	0.00139188	1.45811	1.13108	2.82448	0.0165957	mlc-c4
F2r	0.00152334	0.701085	0.00131343	0.00131343	2.79158	2.49051	5.51114	0.0167189	mlc-c4
Arpc1b	0.00162907	0.0624028	0.00151274	0.0475139	3.3844	4.33183	6.18054	0.0174857	mlc-c4
Necap2	0.00166486	0.275726	0.000908373	0.00889325	2.0873	2.38954	4.39792	0.0177426	mlc-c4
Prpf38b	0.00174883	0.0710723	0.0163892	0.00107016	2.0668	1.12176	3.73344	0.0183274	mlc-c4
Osmr	0.00175164	0.590551	0.000995502	0.00340162	0.964342	1.11649	2.78161	0.0183423	mlc-c4
Tpm3	0.0018039	0.0318728	0.0383787	0.00213791	2.46255	1.55533	3.51326	0.0187413	mlc-c4
Vcl	0.0018389	0.270103	0.00412837	0.00102386	4.16096	3.54357	6.50088	0.0190154	mlc-c4
5330426P16Rik	0.00184698	0.101736	0.0118809	0.00105333	1.24662	0.883352	2.68826	0.019084	mlc-c4
Hoxa7	0.00186189	0.994128	0.00147677	0.00163158	1.20182	1.08321	2.72223	0.0191782	mlc-c4
Lrp1	0.00188309	0.167525	0.00711546	0.00102093	0.592224	0.612515	3.03072	0.0193364	mlc-c4
Sec62	0.00190389	0.94465	0.00142091	0.00184087	2.77527	2.74675	4.86607	0.0195099	mlc-c4
Ptpn12	0.00195187	0.160439	0.00773079	0.00106541	0.444409	0.388684	1.65656	0.0197849	mlc-c4
Tspan15	0.00195856	0.949426	0.0016379	0.0016379	1.52811	1.42907	3.44661	0.0197927	mlc-c4
Sult1a1	0.00196322	0.904297	0.00141357	0.0020303	0.916575	0.713007	2.69241	0.0197927	mlc-c4
Mrpl36	0.00197877	0.478616	0.00236041	0.0013285	1.96808	1.36104	4.05817	0.0198718	mlc-c4
Slc39a1	0.00221627	0.197461	0.00703163	0.00122727	2.22943	1.83591	3.9074	0.0215537	mlc-c4
H2-K1	0.00237942	0.262698	0.00554422	0.00135668	5.5291	5.08943	7.5501	0.0227438	mlc-c4
Jmjd6	0.00250465	0.147591	0.0108813	0.0014275	1.80358	1.19788	3.14993	0.0235284	mlc-c4
Stard8	0.00250831	0.902333	0.00184075	0.00259645	0.748701	0.495256	1.8944	0.0235461	mlc-c4
St3gal6	0.0028079	0.780864	0.00188431	0.00359612	1.58664	1.68285	3.60068	0.0255959	mlc-c4
Clic4	0.00285937	0.0477574	0.0477574	0.00240781	5.2036	4.25024	6.55904	0.0259401	mlc-c4
Spry2	0.00290866	0.0946979	0.0201963	0.00183225	1.40035	0.730288	3.08551	0.0262613	mlc-c4
Nub1	0.00291129	0.306691	0.00575855	0.00173799	2.39942	2.08163	4.42158	0.0262671	mlc-c4
P2rx4	0.00301241	0.249532	0.00746396	0.00175425	1.44995	1.24126	2.89312	0.0268383	mlc-c4
Emcn	0.00315296	0.717444	0.0020487	0.00454834	3.66514	3.7285	5.11746	0.0277847	mlc-c4
Nid1	0.0031613	0.13366	0.00236992	0.037086	0.883422	1.28242	3.61654	0.0277933	mlc-c4
Pla2r1	0.00317372	0.527974	0.00346693	0.00230802	0.859457	0.822872	2.68864	0.0278194	mlc-c4
Tgtp2	0.00330296	0.578174	0.00327101	0.00253836	0.287615	0.154118	1.65047	0.0287429	mlc-c4
Gata3	0.0035649	0.713397	0.00320908	0.00320908	4.7751	4.44827	7.66225	0.0305405	mlc-c4
Klhl5	0.00366528	0.0868302	0.0278405	0.00247361	0.513472	0.317428	1.69603	0.0311984	mlc-c4
Epas1	0.00375593	0.866456	0.00276651	0.00410887	6.61864	6.56765	8.06975	0.0317456	mlc-c4
Cyp20a1	0.00376635	0.337498	0.00226355	0.0146418	1.66236	1.77979	4.0181	0.0317525	mlc-c4
Ddrgk1	0.00380465	0.140891	0.0174263	0.0023319	3.17449	2.56545	5.5906	0.0320142	mlc-c4
ERCC_117.1875:mix1_234.375:mix2	0.00439353	0.588861	0.00276472	0.00822914	0.775476	0.788788	1.91781	0.035686	mlc-c4
Eif4e3	0.00457073	0.579108	0.00287825	0.00873958	1.48319	1.5644	3.45621	0.0366434	mlc-c4
Iigp1	0.00459007	0.27096	0.0105017	0.00282831	0.365245	0.103356	1.48795	0.0367539	mlc-c4
Uaca	0.00462634	0.816529	0.00476643	0.00476643	0.620541	0.785105	2.241	0.0369772	mlc-c4
Bop1	0.00477033	0.260433	0.0113981	0.00294317	1.1656	0.832095	2.25683	0.0376303	mlc-c4
Cd81	0.00505137	0.219868	0.00347183	0.0319657	8.87653	8.87455	10.2033	0.0390309	mlc-c4
Phlda1	0.00513082	0.204153	0.0159184	0.00318343	2.17289	1.4889	4.02136	0.0394605	mlc-c4
Prpf8	0.00515088	0.279262	0.00334577	0.0245599	2.17305	2.60318	4.28606	0.039523	mlc-c4
H2-T23	0.00530069	0.998312	0.00452415	0.00469784	1.66864	1.62065	3.81204	0.0404147	mlc-c4
Gpsm3	0.00535459	0.126345	0.0275372	0.003552	0.978125	0.525436	2.79708	0.040755	mlc-c4
Mrc1	0.00556687	0.590552	0.00552423	0.0044506	0.199055	0.14027	1.77619	0.0418179	mlc-c4
Fkbp14	0.00592142	0.940603	0.00483061	0.00571969	0.657153	0.616056	1.90489	0.0436516	mlc-c4
Ifi47	0.00596949	0.623455	0.00560792	0.00495423	0.576795	0.373081	2.19826	0.0438226	mlc-c4
Shfm1	0.00615074	0.236476	0.00428592	0.0350611	6.11775	6.50523	8.29146	0.0446823	mlc-c4
Nampt	0.00617126	0.948703	0.00562239	0.00562239	1.39233	1.18885	2.45917	0.0448068	mlc-c4
0610031J06Rik	0.00647862	0.713778	0.00451558	0.00920058	2.55062	2.67083	4.52007	0.0465785	mlc-c4
Atp1a1	0.00651677	0.386586	0.0102697	0.00442101	3.23778	2.95015	4.59345	0.0468273	mlc-c4
Lasp1	0.0066217	0.217703	0.0192615	0.00424987	1.37472	0.996321	2.69126	0.0473299	mlc-c4
Ier3ip1	0.00693582	0.618022	0.00662633	0.00576534	2.07146	1.80356	3.81048	0.0487157	mlc-c4
Myl12a	0.0069376	0.96214	0.00584524	0.00648099	5.28175	5.3888	7.23113	0.0487157	mlc-c4
Abhd5	0.00698274	0.857656	0.00539431	0.00767558	0.723594	0.437606	1.87858	0.0489014	mlc-c4
S100a13	0.00699231	0.911887	0.00564203	0.00704959	1.82491	1.74217	3.22759	0.0489425	mlc-c4
Vps33a	0.0071443	0.70566	0.00652668	0.00652668	0.908187	0.780773	1.9631	0.0495089	mlc-c4
Itga3	0.0072113	0.988621	0.00624599	0.00647955	1.50595	1.43537	3.55741	0.0498427	mlc-c4
Idh1	0.00723933	0.833676	0.00551147	0.00827408	1.58213	1.57322	3.34244	0.0499842	mlc-c4
Mtap	0.00737266	0.948964	0.00680389	0.00680389	0.972427	1.48585	3.55557	0.0506283	mlc-c4
Ramp2	0.00737275	0.634918	0.00500977	0.0122009	1.93291	1.96293	2.99895	0.0506283	mlc-c4
Nck1	0.00748676	0.629644	0.00508463	0.0125194	1.03708	1.14884	2.45848	0.0510797	mlc-c4
Syvn1	0.00756835	0.109698	0.045062	0.00556495	2.01048	1.42142	3.34961	0.0513908	mlc-c4
1810011O10Rik	0.00757118	0.201133	0.0239852	0.00497752	4.97041	4.10735	7.15516	0.0513908	mlc-c4
Maf	0.0076048	0.741505	0.00547401	0.0102016	0.537129	0.541035	1.98079	0.0515661	mlc-c4
Nr3c1	0.0077729	0.37032	0.0128959	0.00530763	1.35089	1.11571	2.80249	0.0523839	mlc-c4
Psen2	0.00791253	0.929579	0.00749062	0.00749062	0.744148	0.711229	2.99248	0.0530817	mlc-c4
Ppap2a	0.00807416	0.546452	0.00885642	0.00631839	4.20381	4.07038	5.46826	0.0539046	mlc-c4
Lmcd1	0.00933421	0.142903	0.0423097	0.0066961	4.94664	4.14799	6.63928	0.0593979	mlc-c4
Tbc1d10a	0.00982235	0.58685	0.00677685	0.0177886	0.836839	0.823204	1.93176	0.0617032	mlc-c4
Myo1e	0.00984559	0.190893	0.0330454	0.00678224	3.19295	2.55818	4.99434	0.0618198	mlc-c4
Ric8	0.0102395	0.448592	0.0139817	0.00753446	1.66358	1.31652	3.61342	0.0636289	mlc-c4
Cpne2	0.0107022	0.909535	0.0105788	0.0105788	2.3154	1.88395	3.67422	0.0657022	mlc-c4
Fstl1	0.0113181	0.443462	0.0157008	0.00837009	3.85709	3.53909	5.90301	0.0685929	mlc-c4
Sdc3	0.0113469	0.808197	0.0118096	0.0118096	0.269459	0.197323	1.797	0.0687044	mlc-c4
Slc12a2	0.0114333	0.823113	0.01211	0.01211	0.645269	0.718091	2.70663	0.0689593	mlc-c4
Wdr82	0.0118226	0.922272	0.0100633	0.0116773	1.39826	1.1971	2.61985	0.0705825	mlc-c4
Calr	0.0119907	0.202242	0.0379813	0.00847259	5.20542	4.59512	7.01519	0.071102	mlc-c4
Pdgfra	0.012262	0.856212	0.00995858	0.0133884	0.119958	0.220274	1.63879	0.0720369	mlc-c4
Rab5a	0.0124829	0.57987	0.0131218	0.0103359	1.26617	0.778484	2.6461	0.0729992	mlc-c4
Bri3	0.0127571	0.458004	0.00893899	0.0310899	1.67868	1.8715	3.33019	0.0742209	mlc-c4
Piezo2	0.0129876	0.64109	0.00942949	0.0207252	0.124609	0.138677	1.74888	0.0752314	mlc-c4
Mapk3	0.0130554	0.684677	0.00965538	0.0191305	1.41107	1.17746	3.05875	0.0755908	mlc-c4
Psip1	0.013244	0.395583	0.0208316	0.00966207	1.63152	1.20723	3.12571	0.0763489	mlc-c4
Tbk1	0.0138918	0.649865	0.0130485	0.0123331	1.0121	0.994946	2.1476	0.0788475	mlc-c4
Ndrg3	0.0140739	0.665514	0.01291	0.012691	1.19214	1.14218	2.84345	0.0796078	mlc-c4
Med27	0.0140867	0.747102	0.0108319	0.0183767	1.36309	0.899005	2.49901	0.0796462	mlc-c4
Pvrl2	0.0141409	0.835132	0.0152667	0.0152667	1.39859	1.11237	3.05822	0.0799185	mlc-c4
Pqlc1	0.0150528	0.310117	0.0306614	0.010813	1.3623	1.05121	2.83786	0.083155	mlc-c4
Rnf144a	0.0153666	0.318095	0.0304975	0.011083	0.372379	0.212494	2.17671	0.0845003	mlc-c4
Dpf2	0.0153989	0.540491	0.0175845	0.0125162	1.74664	2.0207	3.06506	0.0846427	mlc-c4
Fam212a	0.0155405	0.271989	0.036319	0.0111893	1.04499	0.549338	2.4508	0.0851381	mlc-c4
Eif4g1	0.0156774	0.698373	0.014671	0.014671	1.52047	1.64523	3.38844	0.0857461	mlc-c4
Chmp5	0.0165357	0.45431	0.0120251	0.0400049	2.73212	2.98557	4.28527	0.0886818	mlc-c4
Pros1	0.0180866	0.959065	0.0164593	0.0169222	1.82935	1.84428	3.4038	0.0946221	mlc-c4
Ptp4a2	0.0182769	0.6174	0.018355	0.0160013	1.96762	1.76152	3.26151	0.0952675	mlc-c4
Legend:
pvalue	P-value from Kruskal Wallis test
MLC-C3-MLC-C2	Adjusted p-value from post hoc test of two groups, MLC-C3 and MLC-C2
MLC-C4-MLC-C2	Adjusted p-value from post hoc test of two groups, MLC-C4 and MLC-C2
MLC-C4-MLC-C3	Adjusted p-value from post hoc test of two groups, MLC-C4 and MLC-C3
MLC-C2	Mean expression (log2 RPKM) of MLC-C2
MLC-C3	Mean expression (log2 RPKM) of MLC-C3
MLC-C4	Mean expression (log2 RPKM) of MLC-C4
padj	Adjusted p-value from Benjamini-Hochberg multiple testing correction
sigCluster	The cluster with highest expression
