# Supplementary material for: Single-cell RNA sequencing reveals the mesangial identity and species diversity of glomerular cell transcriptomes
Source: Nat Commun. 2021 Apr 9;12:2141. doi: 10.1038/s41467-021-22331-9 (PMC8035407; doi:10.1038/s41467-021-22331-9)
Supplement: Supplementary file 9 — Supplementary Data 6 [file 41467_2021_22331_MOESM9_ESM.xlsx]

## Sheet: Supplementary Data 6
Supplementary Data 6. Genes differentially expressed between mouse EMC (MLC-C1) and MC (MLC-C4)
GeneName	pvalue	MLC-C1-MLC-C4	MLC-C1	MLC-C4	padj	sigCluster	log2fc
Tagln	3.37357e-10	2.98328e-11	10.2579	5.58645	1.369e-06	mlc-c1	4.67143
Rgs5	1.04736e-09	1.24206e-10	11.6409	8.12995	2.31048e-06	mlc-c1	3.51098
Ltbp1	1.53243e-09	1.99561e-10	6.47082	1.93285	2.49042e-06	mlc-c1	4.53797
Ptrf	2.37305e-09	3.43082e-10	8.71234	5.09575	3.14097e-06	mlc-c1	3.61659
Acta2	3.60271e-09	5.73798e-10	11.5357	7.55457	3.66811e-06	mlc-c1	3.98115
Kcnb1	4.11848e-09	6.76197e-10	2.69407	-0.20519	3.79628e-06	mlc-c1	2.89926
Myh11	4.30223e-09	7.13361e-10	7.98475	3.808	3.79628e-06	mlc-c1	4.17674
Crip1	4.98514e-09	8.54362e-10	10.532	7.46324	4.12396e-06	mlc-c1	3.06874
Lmod1	1.04477e-08	2.10241e-09	5.27563	0.851799	7.55205e-06	mlc-c1	4.42384
Mustn1	1.14114e-08	2.33933e-09	9.31194	5.01019	7.55205e-06	mlc-c1	4.30175
Nrip2	1.45571e-08	3.13897e-09	9.02876	3.68973	8.7581e-06	mlc-c1	5.33904
Rergl	4.46846e-08	1.20162e-08	8.85855	3.13472	2.19054e-05	mlc-c1	5.72384
Adamtsl1	6.09294e-08	1.73562e-08	3.8852	0.0831193	2.88022e-05	mlc-c1	3.80208
Notch3	6.39305e-08	1.8372e-08	6.98457	2.71674	2.91787e-05	mlc-c1	4.26782
Olfr558	8.16215e-08	2.45152e-08	6.81358	1.94715	3.48497e-05	mlc-c1	4.86643
Cd200	1.09771e-07	3.47421e-08	6.72167	2.45395	4.38339e-05	mlc-c1	4.26772
Olfr78	1.1548e-07	3.68731e-08	5.63505	0.296052	4.38339e-05	mlc-c1	5.339
Sparcl1	1.1591e-07	3.70344e-08	10.275	7.46598	4.38339e-05	mlc-c1	2.80906
Cav1	1.77286e-07	6.09002e-08	6.85083	2.07403	6.17514e-05	mlc-c1	4.7768
Kcna5	1.88542e-07	6.54355e-08	5.11942	0.76783	6.39881e-05	mlc-c1	4.35159
Dgkg	2.23949e-07	7.99645e-08	2.84884	0.0871686	7.41046e-05	mlc-c1	2.76167
Ephx3	2.30102e-07	8.2527e-08	5.67971	0.253387	7.42838e-05	mlc-c1	5.42632
Cygb	2.65343e-07	9.73945e-08	3.65981	-0.113809	8.24224e-05	mlc-c1	3.77362
Slit3	2.80442e-07	1.03858e-07	5.08407	0.592927	8.43621e-05	mlc-c1	4.49114
Ndrg2	3.9273e-07	1.53395e-07	7.46384	2.47159	0.000113004	mlc-c1	4.99225
Cisd3	4.7753e-07	1.92226e-07	2.25647	-0.0210085	0.000131679	mlc-c1	2.27748
Atp1a2	5.60489e-07	2.3117e-07	4.42026	0.382062	0.000151401	mlc-c1	4.0382
Ndufa4l2	6.29588e-07	2.64228e-07	9.79983	6.0574	0.000166665	mlc-c1	3.74243
Serping1	9.17669e-07	4.06935e-07	9.3927	5.25201	0.000222369	mlc-c1	4.1407
Gng11	9.40817e-07	4.18692e-07	9.49823	6.11189	0.000222369	mlc-c1	3.38634
Fxyd1	9.64403e-07	4.3071e-07	8.6706	4.53493	0.000223945	mlc-c1	4.13567
Aoc3	1.12201e-06	5.11961e-07	2.11381	-0.173386	0.000243457	mlc-c1	2.2872
Mapre2	1.48309e-06	7.03423e-07	6.08613	2.19986	0.00029699	mlc-c1	3.88628
Utrn	1.50335e-06	7.14355e-07	4.75978	0.932941	0.00029699	mlc-c1	3.82683
Cox4i2	1.53988e-06	7.34111e-07	7.83457	2.83314	0.000299733	mlc-c1	5.00143
Prkcdbp	1.5793e-06	7.555e-07	8.65824	4.82693	0.000302952	mlc-c1	3.83132
Ngf	1.76115e-06	8.5499e-07	7.07703	2.46303	0.000323759	mlc-c1	4.614
Rgs7bp	2.46462e-06	1.25078e-06	4.55176	0.804191	0.000418227	mlc-c1	3.74757
Kcnk3	2.53613e-06	1.29185e-06	3.23069	0.0285038	0.00042126	mlc-c1	3.20219
Hspb2	2.58446e-06	1.31968e-06	4.14284	0.111721	0.000422321	mlc-c1	4.03112
Cfh	3.0647e-06	1.59938e-06	5.51453	1.86158	0.000471679	mlc-c1	3.65294
Lamb2	3.45137e-06	1.82832e-06	6.87099	3.97067	0.000525085	mlc-c1	2.90033
Pdlim3	3.52841e-06	1.87429e-06	6.75312	2.28937	0.000530269	mlc-c1	4.46375
Thsd4	3.56557e-06	1.89651e-06	4.19552	0.48685	0.000530269	mlc-c1	3.70867
Filip1l	3.79325e-06	2.03318e-06	6.70438	2.81873	0.000557861	mlc-c1	3.88565
Ndst3	3.99303e-06	2.15386e-06	3.75233	0.334974	0.000574475	mlc-c1	3.41735
Tusc5	4.54925e-06	2.49332e-06	5.27405	1.47515	0.000620761	mlc-c1	3.7989
Tesc	5.28015e-06	2.94625e-06	4.20947	0.458879	0.00070594	mlc-c1	3.75059
S100a1	6.11866e-06	3.47419e-06	6.54479	2.36303	0.000774997	mlc-c1	4.18176
Tpm2	8.63806e-06	5.10317e-06	9.55358	7.30811	0.000977209	mlc-c1	2.24547
Mgst3	9.44892e-06	5.63866e-06	7.15877	2.82123	0.00102966	mlc-c1	4.33753
Rasl12	9.55969e-06	5.71217e-06	7.02688	3.10448	0.00102966	mlc-c1	3.9224
Lgals1	1.03563e-05	6.24329e-06	9.06015	6.27572	0.0010879	mlc-c1	2.78443
Cap2	1.07096e-05	6.48018e-06	3.02868	0.162652	0.00110262	mlc-c1	2.86602
Egflam	1.08121e-05	6.54907e-06	2.72564	0.0592468	0.00110262	mlc-c1	2.66639
Pde1a	1.20572e-05	7.39053e-06	3.91054	0.740496	0.00118726	mlc-c1	3.17005
Esyt1	1.21094e-05	7.42605e-06	4.79338	0.917923	0.00118726	mlc-c1	3.87546
Uba2	1.69251e-05	1.07545e-05	7.57357	4.51667	0.00148358	mlc-c1	3.0569
Islr	1.70872e-05	1.08682e-05	5.33812	1.21134	0.00148793	mlc-c1	4.12678
Cenpa	2.4244e-05	1.59776e-05	6.20567	2.62156	0.0019331	mlc-c1	3.5841
Mir7078	2.55088e-05	1.68959e-05	2.35971	0.0928926	0.00198609	mlc-c1	2.26682
Pde3a	2.72238e-05	1.81473e-05	4.08653	0.91131	0.00205905	mlc-c1	3.17522
Sdc2	2.82354e-05	1.88887e-05	5.24376	1.75393	0.00209957	mlc-c1	3.48983
Sod3	2.97879e-05	2.0031e-05	4.91162	1.34519	0.00217249	mlc-c1	3.56643
Myl4	3.52569e-05	2.40934e-05	2.82771	-0.0158073	0.00245611	mlc-c1	2.84352
Mef2c	3.57601e-05	2.44699e-05	5.22961	2.38706	0.00246531	mlc-c1	2.84255
Ednra	3.61341e-05	2.47501e-05	6.6716	3.6708	0.00246531	mlc-c1	3.0008
Tsc22d1	3.69296e-05	2.53468e-05	9.92067	7.78472	0.00249388	mlc-c1	2.13595
Dstn	3.97632e-05	2.74807e-05	7.93317	5.44751	0.00263153	mlc-c1	2.48566
Id1	4.10561e-05	2.84584e-05	9.15923	6.44206	0.00265097	mlc-c1	2.71716
Cd24a	4.10583e-05	2.84601e-05	7.77871	4.89314	0.00265097	mlc-c1	2.88557
Itga7	5.0603e-05	3.5751e-05	5.17627	1.80834	0.00303737	mlc-c1	3.36793
Trpv2	5.30401e-05	3.76309e-05	2.65689	0.0971677	0.00315007	mlc-c1	2.55973
Enpep	5.50606e-05	3.91946e-05	5.62575	3.10479	0.00319641	mlc-c1	2.52096
Ppp1r14a	6.14633e-05	4.41784e-05	5.3387	1.15371	0.00344715	mlc-c1	4.18499
Fry	6.22383e-05	4.47844e-05	3.49804	1.00206	0.00347589	mlc-c1	2.49598
Tuba1c	6.49212e-05	4.68867e-05	4.54169	1.29368	0.00357056	mlc-c1	3.24801
Nbl1	6.49494e-05	4.69088e-05	6.43511	2.43174	0.00357056	mlc-c1	4.00337
B3galnt1	6.69051e-05	4.84455e-05	2.62703	0.181393	0.00365932	mlc-c1	2.44564
Dgkb	6.76617e-05	4.90409e-05	4.15626	1.31415	0.00368547	mlc-c1	2.84211
Sort1	0.00010053	7.53199e-05	2.32032	0.247559	0.00487406	mlc-c1	2.07276
Fam81a	0.000107428	8.09209e-05	3.86085	1.04768	0.00506019	mlc-c1	2.81316
Cpe	0.000114707	8.68584e-05	6.46576	3.06379	0.005289	mlc-c1	3.40196
Mamdc2	0.00011803	8.9578e-05	2.80865	0.299395	0.00539745	mlc-c1	2.50925
Crtc3	0.000119273	9.05965e-05	3.26094	0.878471	0.00539745	mlc-c1	2.38247
Ano1	0.000120636	9.17145e-05	7.05041	4.78814	0.0054311	mlc-c1	2.26226
Cabp1	0.00013641	0.000104709	2.13061	0.0749255	0.00580554	mlc-c1	2.05569
Zfhx3	0.000140002	0.000107682	2.98359	0.779807	0.00588609	mlc-c1	2.20378
Nme2	0.000140081	0.000107748	7.06732	4.86999	0.00588609	mlc-c1	2.19733
Map3k7cl	0.000144126	0.000111103	2.99765	0.315734	0.0059801	mlc-c1	2.68191
Aspn	0.000153475	0.000118879	2.64516	0.117747	0.00615574	mlc-c1	2.52741
Frmd4b	0.000170834	0.000133399	2.85146	0.442999	0.00662531	mlc-c1	2.40846
Gja4	0.000197236	0.00015566	7.18183	3.32323	0.00717202	mlc-c1	3.8586
Lbh	0.000204989	0.000162234	5.68145	2.71692	0.00733307	mlc-c1	2.96453
Kcnab1	0.000212491	0.000168609	4.42487	1.22369	0.00746028	mlc-c1	3.20118
Klhl23	0.000241597	0.000193468	2.40567	0.0905874	0.00818034	mlc-c1	2.31509
Dmpk	0.000265617	0.00021412	6.21093	3.00417	0.00859586	mlc-c1	3.20675
Ntf3	0.000302364	0.000245922	3.50179	0.297465	0.00932887	mlc-c1	3.20432
Usp2	0.000342403	0.000280823	4.10698	1.21601	0.0100789	mlc-c1	2.89097
Slc6a9	0.000374685	0.000309129	4.01105	1.07319	0.0104836	mlc-c1	2.93786
Myocd	0.000378413	0.000312406	4.2003	1.06132	0.0105446	mlc-c1	3.13898
AW549542	0.000390903	0.0003234	3.21162	0.423464	0.0107829	mlc-c1	2.78815
Ldb3	0.000417624	0.000346983	3.26316	0.605175	0.011258	mlc-c1	2.65798
Ptp4a3	0.000424629	0.000353179	6.55562	3.86497	0.0112859	mlc-c1	2.69066
Rgs4	0.000431855	0.000359576	5.97633	2.77483	0.0114321	mlc-c1	3.20149
Slc38a11	0.00048547	0.000407208	2.32252	0.0762368	0.0124048	mlc-c1	2.24629
Rab3a	0.000522001	0.000439821	4.68034	1.34019	0.0127216	mlc-c1	3.34015
Lox	0.000541319	0.000457114	2.38834	0.175625	0.0129456	mlc-c1	2.21271
Tbx2	0.000553239	0.000467799	4.98579	2.06721	0.0130683	mlc-c1	2.91858
Akr1b7	0.000583379	0.00049487	6.29248	3.2554	0.0134211	mlc-c1	3.03707
Nr2f2	0.000589565	0.000500434	4.88067	2.63981	0.0134594	mlc-c1	2.24086
Ppp1r12a	0.000600414	0.0005102	5.4158	2.90399	0.013608	mlc-c1	2.51181
Palld	0.000639119	0.000545111	5.13309	2.32431	0.0141529	mlc-c1	2.80877
1500009L16Rik	0.000639424	0.000545387	3.49942	1.32711	0.0141529	mlc-c1	2.17231
Gjc1	0.000714922	0.000613773	3.45758	0.710403	0.0149964	mlc-c1	2.74718
Gm13889	0.000729419	0.000626944	5.88733	2.94114	0.0152043	mlc-c1	2.94619
Hoxb2	0.000811821	0.000702035	4.91344	1.88726	0.016355	mlc-c1	3.02617
Higd1b	0.000927829	0.000808332	4.15989	0.772676	0.0179092	mlc-c1	3.38722
Cmip	0.00100135	0.000876011	3.81472	1.06084	0.0188978	mlc-c1	2.75388
Fibin	0.00105316	0.000923833	2.19374	0.0981331	0.0193721	mlc-c1	2.0956
Ajuba	0.00121526	0.00107407	2.90751	0.511105	0.0210539	mlc-c1	2.3964
Zak	0.00123376	0.00109127	4.66695	2.4532	0.0213186	mlc-c1	2.21375
Lrch1	0.00148506	0.0013259	3.55182	1.16574	0.0238026	mlc-c1	2.38608
Tbx3	0.00160424	0.00143774	4.59312	2.32705	0.0249808	mlc-c1	2.26607
Col18a1	0.00175946	0.00158387	5.05336	2.59916	0.0264639	mlc-c1	2.4542
Gpc6	0.0019253	0.00174051	4.12158	1.65616	0.0278035	mlc-c1	2.46543
Nudt4	0.00195775	0.00177123	4.97931	2.66238	0.0281355	mlc-c1	2.31693
Ccnd2	0.00232752	0.00212237	5.35391	2.82753	0.0311321	mlc-c1	2.52637
Mob2	0.00234483	0.00213885	6.09875	3.4673	0.0311558	mlc-c1	2.63146
Plekhg3	0.00258034	0.00236357	3.42294	1.13534	0.0327453	mlc-c1	2.2876
Trp53i11	0.00259818	0.00238062	3.57199	0.862423	0.0328564	mlc-c1	2.70956
Cd9	0.00284571	0.00261758	6.12671	3.69307	0.0349404	mlc-c1	2.43364
Trib2	0.00289078	0.0026608	4.20298	1.95873	0.0352649	mlc-c1	2.24424
St6galnac2	0.00298406	0.00275031	2.32038	0.310102	0.0359071	mlc-c1	2.01027
Arhgap1	0.00318031	0.00293892	5.52752	3.12333	0.037351	mlc-c1	2.40419
Hey2	0.00358633	0.00333022	2.5776	0.460057	0.0402959	mlc-c1	2.11754
Gnb2l1	0.00396349	0.00369489	6.1951	4.1065	0.0426684	mlc-c1	2.0886
Lrrc32	0.00421417	0.00393782	4.94246	2.41748	0.0444453	mlc-c1	2.52498
Sfrp2	1.56798e-10	1.12246e-11	1.5653	8.896	1.369e-06	mlc-c4	-7.3307
Ptn	2.11177e-10	1.64319e-11	0.473596	3.94787	1.369e-06	mlc-c4	-3.47427
Tmsb4x	4.13719e-10	3.86352e-11	9.33272	12.0029	1.369e-06	mlc-c4	-2.67019
Lmo7	6.78808e-10	7.21361e-11	0.71675	5.14982	1.79694e-06	mlc-c4	-4.43308
Serpine2	1.5064e-09	1.95358e-10	5.75442	10.4403	2.49042e-06	mlc-c4	-4.68583
Plscr2	1.69339e-09	2.25915e-10	2.96626	6.10068	2.49042e-06	mlc-c4	-3.13442
Gja5	2.9279e-09	4.44591e-10	0.385063	4.71081	3.26592e-06	mlc-c4	-4.32574
Dkk2	2.96094e-09	4.50779e-10	2.56332	8.29724	3.26592e-06	mlc-c4	-5.73392
Eng	8.42049e-09	1.61846e-09	3.94726	7.35347	6.55609e-06	mlc-c4	-3.40621
Plscr1	1.13001e-08	2.31176e-09	1.67662	5.15822	7.55205e-06	mlc-c4	-3.48159
Cd34	3.11345e-08	7.81429e-09	1.74716	4.3008	1.73015e-05	mlc-c4	-2.55364
Gata3	3.13717e-08	7.88543e-09	1.18336	7.66225	1.73015e-05	mlc-c4	-6.47889
Rgl1	4.2883e-08	1.14427e-08	0.92382	2.97196	2.18307e-05	mlc-c4	-2.04814
Rgs2	8.10097e-08	2.42987e-08	2.43356	7.65112	3.48497e-05	mlc-c4	-5.21755
Igfbp4	1.28232e-07	4.16934e-08	2.14955	5.73863	4.71467e-05	mlc-c4	-3.58909
Itga8	2.94925e-07	1.10106e-07	0.617688	4.68374	8.67472e-05	mlc-c4	-4.06605
Slco2a1	4.15066e-07	1.63517e-07	2.07683	5.83271	0.00011689	mlc-c4	-3.75587
Prkca	7.20265e-07	3.08358e-07	0.326431	2.68135	0.00018693	mlc-c4	-2.35492
Nt5e	1.07156e-06	4.85783e-07	0.425314	2.8806	0.000243457	mlc-c4	-2.45529
Rgs3	1.09613e-06	4.98516e-07	0.736337	2.82606	0.000243457	mlc-c4	-2.08972
Plvap	1.34464e-06	6.29225e-07	1.15373	3.98989	0.000278089	mlc-c4	-2.83616
Tmem98	1.44439e-06	6.82592e-07	1.68628	5.26709	0.000294123	mlc-c4	-3.58081
Nupr1	1.63228e-06	7.84342e-07	2.72441	5.21295	0.000304293	mlc-c4	-2.48854
Art3	1.81957e-06	8.87225e-07	0.916157	3.90925	0.000329916	mlc-c4	-2.99309
H2-D1	1.96579e-06	9.68451e-07	6.30745	8.90356	0.000351611	mlc-c4	-2.59611
Tmsb10	2.54615e-06	1.29761e-06	3.46583	6.36992	0.00042126	mlc-c4	-2.90409
S100a10	2.89916e-06	1.50235e-06	2.54098	5.26545	0.000462328	mlc-c4	-2.72447
Atp1b3	4.30457e-06	2.34339e-06	3.32004	6.78843	0.000599739	mlc-c4	-3.46839
Apoe	7.48868e-06	4.35291e-06	2.52849	5.80284	0.00090936	mlc-c4	-3.27435
Bgn	7.88421e-06	4.60986e-06	7.29091	10.0505	0.000931745	mlc-c4	-2.75955
Tns3	8.04528e-06	4.71487e-06	2.33952	5.3156	0.000942365	mlc-c4	-2.97609
Ifitm2	8.25305e-06	4.85065e-06	7.25462	9.75327	0.000955461	mlc-c4	-2.49864
B2m	9.04012e-06	5.36808e-06	7.90681	10.0143	0.0010055	mlc-c4	-2.10751
Ctgf	1.07071e-05	6.47855e-06	5.91649	8.67987	0.00110262	mlc-c4	-2.76338
Hs3st3b1	1.31725e-05	8.15153e-06	0.345891	2.41269	0.00124538	mlc-c4	-2.0668
Dhrs3	1.96636e-05	1.26889e-05	3.02597	6.28722	0.00167915	mlc-c4	-3.26125
Adamts5	2.10435e-05	1.36731e-05	1.52388	4.61012	0.00176286	mlc-c4	-3.08624
Pdlim2	2.61274e-05	1.73465e-05	1.92235	4.63769	0.00202235	mlc-c4	-2.71534
Nostrin	3.3958e-05	2.31234e-05	0.912341	3.1005	0.00240357	mlc-c4	-2.18816
Ets1	3.42566e-05	2.33462e-05	1.66413	3.66605	0.00241181	mlc-c4	-2.00191
Spink8	3.79138e-05	2.60865e-05	0.245207	2.46082	0.00253448	mlc-c4	-2.21561
Scpep1	5.01718e-05	3.5419e-05	2.2409	4.71785	0.00303737	mlc-c4	-2.47694
Sepp1	6.50125e-05	4.69583e-05	5.1726	7.78131	0.00357056	mlc-c4	-2.60871
Nrp1	7.50781e-05	5.49026e-05	5.93497	8.26783	0.00394526	mlc-c4	-2.33286
Bst2	8.7642e-05	6.4928e-05	2.46842	5.37298	0.00447888	mlc-c4	-2.90457
Marcksl1	0.000107119	8.06694e-05	1.29727	4.00109	0.00506019	mlc-c4	-2.70383
Cdc42ep1	0.000112113	8.47394e-05	2.49179	4.78858	0.00522724	mlc-c4	-2.29679
Plk2	0.000151079	0.000116883	2.70552	4.81572	0.00609659	mlc-c4	-2.1102
Sept4	0.00016662	0.000129865	3.87754	8.03213	0.00648641	mlc-c4	-4.15459
Pik3r1	0.000173556	0.000135685	1.57096	4.10839	0.00667286	mlc-c4	-2.53743
Lmcd1	0.00024123	0.000193154	3.77009	6.63928	0.00818034	mlc-c4	-2.86919
Ifitm3	0.000251023	0.000201559	8.35382	10.4191	0.00839158	mlc-c4	-2.06524
Necap2	0.000251697	0.000202138	2.05942	4.39792	0.00839158	mlc-c4	-2.3385
Capg	0.00025387	0.000204007	2.09072	5.04133	0.00839248	mlc-c4	-2.95062
F2r	0.00027996	0.000226505	2.51985	5.51114	0.00890758	mlc-c4	-2.9913
Rtn4rl1	0.0003058	0.000248907	2.03446	4.8481	0.00941295	mlc-c4	-2.81364
Chtf8	0.000313464	0.000255573	2.28166	4.41529	0.00952822	mlc-c4	-2.13362
Slc7a8	0.000364569	0.000300244	0.69498	3.0878	0.0103827	mlc-c4	-2.39282
Ehd3	0.000372218	0.000306961	3.92936	6.35271	0.0104629	mlc-c4	-2.42335
Myl12b	0.000510035	0.000429125	5.08939	7.53097	0.0126383	mlc-c4	-2.44158
Ifnar2	0.000531009	0.00044788	2.01221	4.12818	0.0128251	mlc-c4	-2.11598
Cdc42ep3	0.000567138	0.000480274	2.14533	4.8109	0.0133186	mlc-c4	-2.66557
Socs3	0.000568287	0.000481307	3.04604	5.60465	0.0133186	mlc-c4	-2.55861
Nub1	0.000570243	0.000483063	2.25587	4.42158	0.0133186	mlc-c4	-2.16571
Fhl2	0.000657011	0.000561284	6.11237	9.05383	0.0143977	mlc-c4	-2.94145
Myo1d	0.000692078	0.000593043	2.53901	4.93597	0.0147901	mlc-c4	-2.39697
Phc2	0.000730747	0.000628151	0.88373	3.06451	0.0152043	mlc-c4	-2.18078
Phlda1	0.000844825	0.000732211	1.60497	4.02136	0.0168405	mlc-c4	-2.41639
Itga4	0.00101796	0.000891327	0.829501	3.0366	0.019077	mlc-c4	-2.2071
Slc48a1	0.00107309	0.000942249	3.09946	5.38506	0.0194503	mlc-c4	-2.28561
Fstl1	0.00111238	0.000978616	3.59976	5.90301	0.019894	mlc-c4	-2.30325
Cpm	0.00119248	0.0010529	2.28942	4.89988	0.0208493	mlc-c4	-2.61046
Vcl	0.00129881	0.00115183	4.02937	6.50088	0.0218622	mlc-c4	-2.47151
1810011O10Rik	0.00136313	0.00121185	4.52095	7.15516	0.0224967	mlc-c4	-2.6342
Mecom	0.00142959	0.00127397	0.417625	3.12366	0.0232744	mlc-c4	-2.70603
Sgk1	0.00143808	0.00128191	3.47989	5.67235	0.0233265	mlc-c4	-2.19246
Ndufs4	0.00146828	0.00131019	2.4662	4.6293	0.0236425	mlc-c4	-2.1631
Isyna1	0.00167332	0.00150271	5.4198	8.09739	0.0255881	mlc-c4	-2.67759
Gstm1	0.00189453	0.00171142	4.48614	6.91947	0.0276778	mlc-c4	-2.43333
Wdr83os	0.00192835	0.0017434	2.58089	4.99946	0.0278035	mlc-c4	-2.41857
Irf1	0.00261998	0.00240147	2.83287	4.98754	0.0330268	mlc-c4	-2.15467
Arf4	0.0026901	0.00246854	4.34314	6.50499	0.0335842	mlc-c4	-2.16186
Shfm1	0.0038715	0.00360585	6.23779	8.29146	0.0422201	mlc-c4	-2.05367
Ier2	0.00458797	0.00430078	6.62463	8.83863	0.0467845	mlc-c4	-2.214
Legend:
pvalue	P-value from Kruskal Wallis test
MLC-C1-MLC-C4	Adjusted p-value from post hoc test of two groups, MLC-C1 and MLC-C4
MLC-C1	Mean expression (log2 RPKM) of MLC-C1
MLC-C4	Mean expression (log2 RPKM) of MLC-C4
padj	Adjusted p-value from Benjamini-Hochberg multiple testing correction
sigCluster	The cluster with highest expression
log2fc	log2-scale fold change, MLC-C1 vs. MLC-C4
						d
