# Supplementary material for: Single-cell RNA sequencing reveals the mesangial identity and species diversity of glomerular cell transcriptomes
Source: Nat Commun. 2021 Apr 9;12:2141. doi: 10.1038/s41467-021-22331-9 (PMC8035407; doi:10.1038/s41467-021-22331-9)
Supplement: Supplementary file 10 — Supplementary Data 7 [file 41467_2021_22331_MOESM10_ESM.xlsx]

## Sheet: Supplementary Data 7
Supplementary Data 7. Over-representative KEGG pathways of genes up-regulated in mouse mesangial cells compared to other MLC subclusters.
Pathway	overlappingGenes	overlappingGeneDesc	overlappingEntitiesNum	allEntitiesNum	pValue	qValue
Natural killer cell mediated cytotoxicity - Mus musculus (mouse) (KEGG)	Prkca,Pik3r1,H2-D1,H2-K1,Ifnar2,H2-T23,Icam2	protein kinase C, alpha,phosphoinositide-3-kinase regulatory subunit 1,histocompatibility 2, D region locus 1,histocompatibility 2, K1, K region,interferon (alpha and beta) receptor 2,histocompatibility 2, T region locus 23,intercellular adhesion molecule 2	7	59 (118)	3.18e-06	0.000283
Regulation of actin cytoskeleton - Mus musculus (mouse) (KEGG)	Pik3r1,Pip4k2a,Myl12a,Pdgfra,Tmsb4x,Myl12b,F2r,Itga8,Vcl,Myh9	phosphoinositide-3-kinase regulatory subunit 1,phosphatidylinositol-5-phosphate 4-kinase, type II, alpha,myosin, light chain 12A, regulatory, non-sarcomeric,platelet derived growth factor receptor, alpha polypeptide,thymosin, beta 4, X chromosome,myosin, light chain 12B, regulatory,coagulation factor II (thrombin) receptor,integrin alpha 8,vinculin,myosin, heavy polypeptide 9, non-muscle	10	155 (215)	6.86e-06	0.000366
Human cytomegalovirus infection - Mus musculus (mouse) (KEGG)	Prkca,Pik3r1,H2-D1,H2-K1,Pdgfra,H2-T23,Cx3cl1,Ptger4,B2m	protein kinase C, alpha,phosphoinositide-3-kinase regulatory subunit 1,histocompatibility 2, D region locus 1,histocompatibility 2, K1, K region,platelet derived growth factor receptor, alpha polypeptide,histocompatibility 2, T region locus 23,chemokine (C-X3-C motif) ligand 1,prostaglandin E receptor 4 (subtype EP4),beta-2 microglobulin	9	184 (256)	0.000173	0.00512
Cell adhesion molecules (CAMs) - Mus musculus (mouse) (KEGG)	Cd34,H2-D1,H2-K1,H2-T23,Icam2,Itga8	CD34 antigen,histocompatibility 2, D region locus 1,histocompatibility 2, K1, K region,histocompatibility 2, T region locus 23,intercellular adhesion molecule 2,integrin alpha 8	6	79 (169)	0.000209	0.00534
Leukocyte transendothelial migration - Mus musculus (mouse) (KEGG)	Prkca,Pik3r1,Myl12a,Myl12b,Vcl,Mmp2	protein kinase C, alpha,phosphoinositide-3-kinase regulatory subunit 1,myosin, light chain 12A, regulatory, non-sarcomeric,myosin, light chain 12B, regulatory,vinculin,matrix metallopeptidase 2	6	81 (115)	0.00024	0.00534
Aldosterone-regulated sodium reabsorption - Mus musculus (mouse) (KEGG)	Prkca,Sgk1,Atp1b3,Pik3r1	protein kinase C, alpha,serum/glucocorticoid regulated kinase 1,ATPase, Na+/K+ transporting, beta 3 polypeptide,phosphoinositide-3-kinase regulatory subunit 1	4	32 (38)	0.000373	0.00712
Human T-cell leukemia virus 1 infection - Mus musculus (mouse) (KEGG)	Pik3r1,H2-D1,Il2rg,H2-K1,Nrp1,H2-T23,Ets1,B2m	phosphoinositide-3-kinase regulatory subunit 1,histocompatibility 2, D region locus 1,interleukin 2 receptor, gamma chain,histocompatibility 2, K1, K region,neuropilin 1,histocompatibility 2, T region locus 23,E26 avian leukemia oncogene 1, 5' domain,beta-2 microglobulin	8	185 (246)	0.000899	0.0141
PI3K-Akt signaling pathway - Mus musculus (mouse) (KEGG)	Osmr,Prkca,Pik3r1,Sgk1,Il2rg,Pdgfra,Ifnar2,F2r,Itga8	oncostatin M receptor,protein kinase C, alpha,phosphoinositide-3-kinase regulatory subunit 1,serum/glucocorticoid regulated kinase 1,interleukin 2 receptor, gamma chain,platelet derived growth factor receptor, alpha polypeptide,interferon (alpha and beta) receptor 2,coagulation factor II (thrombin) receptor,integrin alpha 8	9	249 (358)	0.00154	0.0195
Phagosome - Mus musculus (mouse) (KEGG)	Mrc1,Mrc2,H2-D1,H2-K1,H2-T23,Rab5a	mannose receptor, C type 1,mannose receptor, C type 2,histocompatibility 2, D region locus 1,histocompatibility 2, K1, K region,histocompatibility 2, T region locus 23,RAB5A, member RAS oncogene family	6	116 (181)	0.00161	0.0196
Focal adhesion - Mus musculus (mouse) (KEGG)	Prkca,Pik3r1,Myl12a,Pdgfra,Myl12b,Itga8,Vcl	protein kinase C, alpha,phosphoinositide-3-kinase regulatory subunit 1,myosin, light chain 12A, regulatory, non-sarcomeric,platelet derived growth factor receptor, alpha polypeptide,myosin, light chain 12B, regulatory,integrin alpha 8,vinculin	7	160 (199)	0.00176	0.02
Allograft rejection - Mus musculus (mouse) (KEGG)	H2-D1,H2-K1,H2-T23	histocompatibility 2, D region locus 1,histocompatibility 2, K1, K region,histocompatibility 2, T region locus 23	3	23 (64)	0.00187	0.02
Autoimmune thyroid disease - Mus musculus (mouse) (KEGG)	H2-D1,H2-K1,H2-T23	histocompatibility 2, D region locus 1,histocompatibility 2, K1, K region,histocompatibility 2, T region locus 23	3	23 (79)	0.00187	0.02
Graft-versus-host disease - Mus musculus (mouse) (KEGG)	H2-D1,H2-K1,H2-T23	histocompatibility 2, D region locus 1,histocompatibility 2, K1, K region,histocompatibility 2, T region locus 23	3	24 (65)	0.00212	0.0214
Human immunodeficiency virus 1 infection - Mus musculus (mouse) (KEGG)	Prkca,Pik3r1,H2-D1,H2-K1,H2-T23,Bst2,B2m	protein kinase C, alpha,phosphoinositide-3-kinase regulatory subunit 1,histocompatibility 2, D region locus 1,histocompatibility 2, K1, K region,histocompatibility 2, T region locus 23,bone marrow stromal cell antigen 2,beta-2 microglobulin	7	167 (239)	0.00225	0.0214
Ras signaling pathway - Mus musculus (mouse) (KEGG)	Prkca,Pik3r1,Pla2g4a,Rgl1,Pdgfra,Ets1,Rab5a	protein kinase C, alpha,phosphoinositide-3-kinase regulatory subunit 1,phospholipase A2, group IVA (cytosolic, calcium-dependent),ral guanine nucleotide dissociation stimulator,-like 1,platelet derived growth factor receptor, alpha polypeptide,E26 avian leukemia oncogene 1, 5' domain,RAB5A, member RAS oncogene family	7	167 (233)	0.00225	0.0214
Endocytosis - Mus musculus (mouse) (KEGG)	H2-D1,Il2rg,H2-K1,Pdgfra,Ehd3,H2-T23,Snx6,Rab5a	histocompatibility 2, D region locus 1,interleukin 2 receptor, gamma chain,histocompatibility 2, K1, K region,platelet derived growth factor receptor, alpha polypeptide,EH-domain containing 3,histocompatibility 2, T region locus 23,sorting nexin 6,RAB5A, member RAS oncogene family	8	217 (270)	0.00247	0.0223
Type I diabetes mellitus - Mus musculus (mouse) (KEGG)	H2-D1,H2-K1,H2-T23	histocompatibility 2, D region locus 1,histocompatibility 2, K1, K region,histocompatibility 2, T region locus 23	3	26 (70)	0.00269	0.0223
Platelet activation - Mus musculus (mouse) (KEGG)	Myl12b,F2r,Myl12a,Pik3r1,Pla2g4a	myosin, light chain 12B, regulatory,coagulation factor II (thrombin) receptor,myosin, light chain 12A, regulatory, non-sarcomeric,phosphoinositide-3-kinase regulatory subunit 1,phospholipase A2, group IVA (cytosolic, calcium-dependent)	5	90 (124)	0.00291	0.0223
Antigen processing and presentation - Mus musculus (mouse) (KEGG)	H2-T23,H2-D1,H2-K1,B2m	histocompatibility 2, T region locus 23,histocompatibility 2, D region locus 1,histocompatibility 2, K1, K region,beta-2 microglobulin	4	55 (91)	0.00292	0.0223
JAK-STAT signaling pathway - Mus musculus (mouse) (KEGG)	Pdgfra,Osmr,Il2rg,Pik3r1,Ifnar2	platelet derived growth factor receptor, alpha polypeptide,oncostatin M receptor,interleukin 2 receptor, gamma chain,phosphoinositide-3-kinase regulatory subunit 1,interferon (alpha and beta) receptor 2	5	91 (165)	0.00305	0.0226
Amoebiasis - Mus musculus (mouse) (KEGG)	Prkca,Rab5a,Vcl,Pik3r1	protein kinase C, alpha,RAB5A, member RAS oncogene family,vinculin,phosphoinositide-3-kinase regulatory subunit 1	4	66 (106)	0.00563	0.0338
Phospholipase D signaling pathway - Mus musculus (mouse) (KEGG)	Pdgfra,Prkca,F2r,Pla2g4a,Pik3r1	platelet derived growth factor receptor, alpha polypeptide,protein kinase C, alpha,coagulation factor II (thrombin) receptor,phospholipase A2, group IVA (cytosolic, calcium-dependent),phosphoinositide-3-kinase regulatory subunit 1	5	106 (147)	0.00584	0.0338
Cytokine-cytokine receptor interaction - Mus musculus (mouse) (KEGG)	Osmr,Cx3cl1,Il2rg,Acvrl1,Ifnar2	oncostatin M receptor,chemokine (C-X3-C motif) ligand 1,interleukin 2 receptor, gamma chain,activin A receptor, type II-like 1,interferon (alpha and beta) receptor 2	5	107 (296)	0.00608	0.0338
Fc gamma R-mediated phagocytosis - Mus musculus (mouse) (KEGG)	Prkca,Marcksl1,Pik3r1,Pla2g4a	protein kinase C, alpha,MARCKS-like 1,phosphoinositide-3-kinase regulatory subunit 1,phospholipase A2, group IVA (cytosolic, calcium-dependent)	4	70 (87)	0.00693	0.0378
Inflammatory mediator regulation of TRP channels - Mus musculus (mouse) (KEGG)	Prkca,Ptger4,Pla2g4a,Pik3r1	protein kinase C, alpha,prostaglandin E receptor 4 (subtype EP4),phospholipase A2, group IVA (cytosolic, calcium-dependent),phosphoinositide-3-kinase regulatory subunit 1	4	72 (125)	0.00765	0.0401
Epstein-Barr virus infection - Mus musculus (mouse) (KEGG)	Pik3r1,H2-D1,H2-K1,Ifnar2,H2-T23,B2m	phosphoinositide-3-kinase regulatory subunit 1,histocompatibility 2, D region locus 1,histocompatibility 2, K1, K region,interferon (alpha and beta) receptor 2,histocompatibility 2, T region locus 23,beta-2 microglobulin	6	169 (230)	0.0101	0.0474
			Legend:
			qValue	Adjusted p-value from multiple testing using the false discovery rate method
