# Supplementary material for: Single-cell RNA sequencing reveals the mesangial identity and species diversity of glomerular cell transcriptomes
Source: Nat Commun. 2021 Apr 9;12:2141. doi: 10.1038/s41467-021-22331-9 (PMC8035407; doi:10.1038/s41467-021-22331-9)
Supplement: Supplementary file 11 — Supplementary Data 8 [file 41467_2021_22331_MOESM11_ESM.xlsx]

## Sheet: Supplementary Data 8
Supplementary Data 8. Genes conservatively expressed (median log2-RPKM ≥ 4) in human and mouse glomerular mesangial cells.
Mouse_GeneName	Mouse_median_log2RPKM	Human_GeneName	Human_median_log2RPKM
Igfbp7	13.7611	IGFBP7	13.5835
Actb	12.4515	ACTB	11.4831
Tmsb4x	12.4031	TMSB4X	11.4899
B2m	11.3714	B2M	13.2005
Fth1	11.2756	FTH1	10.5813
Itm2b	10.7342	ITM2B	10.4068
Bgn	10.5297	BGN	10.4853
Cst3	10.7146	CST3	9.58589
Id3	11.4224	ID3	8.60929
Cd81	10.4938	CD81	9.51042
Lgals1	7.2245	LGALS1	12.1581
Ubb	9.57358	UBB	9.92405
Pfn1	10.3091	PFN1	9.39788
Ftl1	10.1161	FTL	9.53037
Tmsb10	8.26801	TMSB10	11.1499
Eng	9.8345	ENG	9.51455
Cfl1	9.56136	CFL1	9.67204
Myl6	7.97616	MYL6	11.2522
Gnas	10.3599	GNAS	9.03349
Rplp1	8.58246	RPLP1	10.4155
Hspb1	8.25406	HSPB1	10.62
Igfbp4	10.2461	IGFBP4	8.95544
Sparc	8.92303	SPARC	9.85186
Dusp1	12.344	DUSP1	4.77428
Hsp90ab1	10.5491	HSP90AB1	7.8823
Cd63	7.54732	CD63	11.1407
Crip2	9.52388	CRIP2	9.15299
Timp3	8.21974	TIMP3	10.4144
Rpl8	9.18894	RPL8	9.31239
Tinagl1	9.79422	TINAGL1	8.58825
Tsc22d1	7.48161	TSC22D1	10.5924
Cald1	8.50084	CALD1	9.80858
Epas1	8.18345	EPAS1	9.90026
Myl12b	8.74736	MYL12B	9.36281
Txnip	8.82978	TXNIP	9.24535
Agtr1a	9.71538	AGTR1	7.6777
Isyna1	8.67145	ISYNA1	9.10508
S100a11	7.21899	S100A11	10.1832
Atp5b	9.14242	ATP5B	8.41505
Csrp1	8.97741	CSRP1	8.49722
Psap	7.92271	PSAP	9.57949
Sept4	9.73611	SEPT4	7.10421
Cd248	8.54147	CD248	8.85563
Nrp1	9.15018	NRP1	8.02921
Ubc	9.501	UBC	7.55968
Srgn	6.96705	SRGN	9.86509
Dad1	8.53304	DAD1	8.84227
Gata3	8.99301	GATA3	8.09859
Rhoc	8.41352	RHOC	8.91465
Tmem204	9.19451	TMEM204	7.46894
Nfkbia	8.31084	NFKBIA	8.93525
Laptm4a	8.18226	LAPTM4A	9.12684
Junb	10.2897	JUNB	4.39097
Rabac1	9.05211	RABAC1	7.62438
Tmbim6	9.11958	TMBIM6	7.44703
Ppib	8.00536	PPIB	9.04442
Calm1	8.34616	CALM1	8.66248
Tpm1	8.40004	TPM1	8.6488
Rps14	7.87997	RPS14	9.15708
Rbpms	9.20118	RBPMS	7.00189
Tpm2	6.87348	TPM2	9.55891
Rplp2	6.13946	RPLP2	9.71005
Actn4	8.88387	ACTN4	7.58178
Calm2	7.363	CALM2	9.39474
Pdgfrb	8.14009	PDGFRB	8.72046
Vim	6.77533	VIM	9.48629
Bst2	7.34335	BST2	9.21125
Sqstm1	9.3935	SQSTM1	5.74012
Grcc10	8.34043	C12orf57	8.38756
Pcbp1	8.86386	PCBP1	7.42306
Zfp36l1	8.68968	ZFP36L1	7.54234
Rpl18	5.54937	RPL18	9.63272
Zfp36	9.57659	ZFP36	4.49001
Aplp2	8.42985	APLP2	8.11125
S1pr3	8.55846	S1PR3	7.51047
Igfbp5	8.49631	IGFBP5	7.68899
Cyb5r3	9.37641	CYB5R3	5.10712
Rps9	8.04566	RPS9	8.39576
Ddx5	8.42255	DDX5	7.77719
Gpx3	7.98289	GPX3	8.53803
Atp5e	8.58801	ATP5E	7.26474
Bsg	8.4084	BSG	7.81932
Tpm4	8.27471	TPM4	8.05948
Lgals3bp	6.15316	LGALS3BP	9.39521
Ywhab	8.4523	YWHAB	7.5605
Cox4i1	8.92861	COX4I1	6.2685
Tmem59	7.99089	TMEM59	8.31175
Ehd3	8.57561	EHD3	7.06075
Rhoa	7.32121	RHOA	8.71233
Rgs2	7.96677	RGS2	8.17371
Pfdn5	7.61178	PFDN5	8.45028
Slc25a3	8.50537	SLC25A3	6.88232
Cd151	8.48444	CD151	6.96258
Cox6a1	9.0102	COX6A1	4.63912
Ifi27	9.08825	IFI27	4.21066
Dazap2	7.59353	DAZAP2	8.1452
Gabarap	6.07624	GABARAP	8.83367
Arhgdib	6.46223	ARHGDIB	8.61103
Rps11	6.72822	RPS11	8.38871
Rps19	5.69961	RPS19	8.73353
Srp14	7.27655	SRP14	7.91644
Ptma	6.84936	PTMA	8.23383
Gja5	7.88133	GJA5	7.43999
Rac1	8.70395	RAC1	4.27244
Cox8a	8.53813	COX8A	4.99225
Cnbp	7.98424	CNBP	7.12821
Tsc22d3	4.58078	TSC22D3	8.90903
Rps3	7.92923	RPS3	7.18752
Anxa5	8.45448	ANXA5	5.23694
Serping1	6.49136	SERPING1	8.324
Itga8	7.59936	ITGA8	7.49896
Cpm	7.1512	CPM	7.8829
Hsp90b1	7.67756	HSP90B1	7.41951
Rpl4	8.04224	RPL4	6.66089
Dynll1	7.13491	DYNLL1	7.72957
Cd34	8.44171	CD34	4.84404
Gpx4	6.12496	GPX4	8.32233
Dstn	4.71335	DSTN	8.60547
P4hb	7.81802	P4HB	6.95
Atp1b2	8.16141	ATP1B2	5.93821
S100a6	4.1819	S100A6	8.63673
Pebp1	6.21436	PEBP1	8.1194
Psme1	6.13068	PSME1	8.13043
Ndufa13	5.3361	NDUFA13	8.36406
Lmna	6.31359	LMNA	7.91382
Calr	7.95812	CALR	6.4103
Crip1	5.67015	CRIP1	8.21556
Arhgdia	8.22967	ARHGDIA	5.13753
Chchd2	7.69796	CHCHD2	6.8167
Atp5a1	8.40553	ATP5A1	4.45808
Ilk	7.72798	ILK	6.65853
Eef1a1	8.27258	EEF1A1	4.77558
Hsp90aa1	6.43302	HSP90AA1	7.69327
Prdx1	7.40347	PRDX1	7.03777
Itgb1	7.78232	ITGB1	6.43186
Cox6b1	8.11065	COX6B1	5.13665
Col4a2	6.14861	COL4A2	7.74321
Cnn3	6.61039	CNN3	7.4991
Cox7a2	7.15857	COX7A2	7.18245
Itm2c	8.20899	ITM2C	4.67297
Rhob	6.25455	RHOB	7.65252
Ndufb2	5.91734	NDUFB2	7.76396
Arpc2	7.74068	ARPC2	6.03677
Park7	7.54773	PARK7	6.54851
Ndufb8	7.24762	NDUFB8	6.98065
Ndufa4	7.38946	NDUFA4	6.70184
Timp2	7.43681	TIMP2	6.62777
Cox6c	7.19901	COX6C	7.02801
Atp1a1	6.58391	ATP1A1	7.29889
Sod1	6.98993	SOD1	7.09531
Gsn	6.29226	GSN	7.45637
Edf1	7.59493	EDF1	5.92422
Tuba1b	6.67406	TUBA1B	7.11316
Eif5a	7.98876	EIF5A	4.66812
Emcn	7.18963	EMCN	6.76426
Psma7	7.68405	PSMA7	5.40842
Ech1	8.04309	ECH1	4.00949
Sept7	7.27726	SEPT7	6.04643
Mrfap1	6.57546	MRFAP1	7.04184
Pdia3	7.55947	PDIA3	5.42107
Gstp1	7.80673	GSTP1	4.94259
Atp6v0b	6.97066	ATP6V0B	6.45709
Eif4g2	6.27898	EIF4G2	7.09702
Lamb2	4.40136	LAMB2	7.68401
Uqcr11	7.82816	UQCR11	4.291
Sh3bgrl3	7.46175	SH3BGRL3	5.07882
Dynlrb1	7.1858	DYNLRB1	5.90112
Vcl	7.38706	VCL	5.18662
Arglu1	4.19158	ARGLU1	7.56803
Rps18	5.31757	RPS18	7.27305
Skp1a	5.25546	SKP1	7.35435
Ccdc80	6.57071	CCDC80	6.38467
Fstl1	6.91798	FSTL1	5.84842
Prkar1a	6.62974	PRKAR1A	6.09268
Tln1	6.58843	TLN1	6.24774
Lmo7	6.51846	LMO7	6.32654
Arhgef17	5.21698	ARHGEF17	7.22308
Clk1	7.65581	CLK1	4.11139
Mylk	7.22507	MYLK	5.01537
Bloc1s1	7.25856	BLOC1S1	4.94698
Iscu	5.95367	ISCU	6.91594
Pnrc1	7.21442	PNRC1	5.07466
Rpl29	4.1292	RPL29	7.4477
Hnrnpa2b1	6.18479	HNRNPA2B1	6.35619
Mxd4	4.34726	MXD4	7.26433
Ywhae	7.16544	YWHAE	4.9716
Tns1	4.51427	TNS1	7.16612
Btg1	6.48608	BTG1	5.86358
Fermt2	6.62412	FERMT2	5.37485
Sptbn1	5.50036	SPTBN1	6.8263
Ubl5	4.78115	UBL5	7.00543
Cox7c	4.16514	COX7C	7.12164
Rab7	6.55167	RAB7A	5.33118
Eef2	6.05362	EEF2	6.13226
Flna	5.19564	FLNA	6.85793
Clic4	7.12689	CLIC4	4.5613
Ost4	5.32814	OST4	6.6083
Rps5	6.5799	RPS5	5.08472
Myh9	4.6556	MYH9	6.92229
Nucb1	5.65025	NUCB1	6.2572
Reep5	6.67784	REEP5	4.80348
Psmb1	6.23873	PSMB1	5.44687
Aes	5.53872	AES	6.24316
Tpi1	5.05642	TPI1	6.55927
Col4a1	6.82295	COL4A1	4.46843
Slc38a2	5.85059	SLC38A2	5.84588
Grina	6.75918	GRINA	4.33602
Son	5.1823	SON	6.27133
Hnrnpk	5.95581	HNRNPK	5.36402
Zfand5	5.56476	ZFAND5	5.79966
Naca	5.12999	NACA	5.99067
Rpl14	5.34214	RPL14	5.50467
Uqcrq	6.36902	UQCRQ	4.55673
Rbm39	6.40005	RBM39	4.46051
Sf3b1	5.67904	SF3B1	5.09089
Klf9	4.71086	KLF9	5.98556
Eef1d	4.89691	EEF1D	5.84883
Ap2m1	5.24318	AP2M1	5.67836
Ncl	5.22874	NCL	5.54479
Ndufa1	6.53556	NDUFA1	4.02408
Sat1	5.28682	SAT1	5.24461
Arid5b	6.10898	ARID5B	4.34743
Pdgfra	4.87193	PDGFRA	5.3223
Ctnnb1	5.31057	CTNNB1	5.07453
Krtcap2	5.59982	KRTCAP2	4.67045
Sec62	6.09884	SEC62	4.21601
Vamp2	4.12283	VAMP2	5.68209
Phactr2	5.52337	PHACTR2	4.46906
Gnai2	6.04915	GNAI2	4.00152
Rps21	5.80003	RPS21	4.10088
1810037I17Rik	5.74502	C4orf3	4.15122
Lrp1	4.76008	LRP1	4.95227
Tspo	5.31842	TSPO	4.49117
Rpl6	4.52245	RPL6	5.0593
Rps2	5.27228	RPS2	4.56899
Grn	5.78916	GRN	4.00799
Clic1	5.43604	CLIC1	4.30354
Srsf5	4.74806	SRSF5	4.75363
Rps7	4.33108	RPS7	4.92064
Ppdpf	4.3282	PPDPF	4.64978
Tmbim4	4.56981	TMBIM4	4.42466
Wsb1	4.21592	WSB1	4.02121
Guk1	4.12776	GUK1	4.0226
