# Supplementary material for: Single-cell RNA sequencing reveals the mesangial identity and species diversity of glomerular cell transcriptomes
Source: Nat Commun. 2021 Apr 9;12:2141. doi: 10.1038/s41467-021-22331-9 (PMC8035407; doi:10.1038/s41467-021-22331-9)
Supplement: Supplementary file 12 — Supplementary Data 9 [file 41467_2021_22331_MOESM12_ESM.xlsx]

## Sheet: Supplementary Data 9
Supplementary Data 9. Genes conservatively expressed (median log2-RPKM ≥ 4) in human and mouse podocytes
Mouse_GeneName	Mouse_median_log2RPKM	Human_GeneName	Human_median_log2RPKM
Itm2b	12.873	ITM2B	12.6388
Tmsb4x	13.3368	TMSB4X	11.2081
Igfbp7	12.5198	IGFBP7	12.3363
Nphs2	12.4641	NPHS2	11.9536
Actb	11.3484	ACTB	11.3262
Cd81	11.1183	CD81	10.793
B2m	8.15248	B2M	12.649
Podxl	10.193	PODXL	11.2346
Htra1	9.78482	HTRA1	11.5353
Cldn5	11.0279	CLDN5	10.1155
Sparc	11.1654	SPARC	9.55429
Cdkn1c	10.6549	CDKN1C	9.28233
Fth1	10.3857	FTH1	9.34402
Cst3	10.0193	CST3	9.53247
Anxa2	9.98007	ANXA2	9.57214
Sdc4	11.0866	SDC4	8.54102
Calm2	10.3355	CALM2	9.21917
Cryab	10.4108	CRYAB	8.97994
Nupr1	10.5885	NUPR1	8.93602
Vim	9.51959	VIM	9.84368
Pth1r	9.30899	PTH1R	9.95352
Psap	7.99455	PSAP	11.1704
Myl6	8.54275	MYL6	10.2112
Tmsb10	8.37419	TMSB10	10.3961
Bcam	9.67416	BCAM	9.23706
Ftl1	8.72435	FTL	9.74847
Dad1	8.32444	DAD1	10.0227
Tcf21	9.71148	TCF21	8.95105
Ptpro	8.5977	PTPRO	9.6512
Npnt	8.58721	NPNT	9.61295
Enpep	9.87593	ENPEP	8.42244
Ctsl	10.1569	CTSL	8.0197
Gnas	9.89725	GNAS	8.2726
Rabac1	9.24934	RABAC1	9.01706
Ubb	9.01144	UBB	9.1324
P4hb	9.06422	P4HB	8.95959
Laptm4a	9.61933	LAPTM4A	8.50653
Cfl1	8.44109	CFL1	9.45019
Tmem59	9.45296	TMEM59	8.42019
Tmbim6	9.01885	TMBIM6	8.62773
Actn4	8.92868	ACTN4	8.83295
Bsg	9.31175	BSG	8.4587
Nphs1	8.14565	NPHS1	9.40882
Gsn	9.50922	GSN	8.19056
Tsc22d1	10.0164	TSC22D1	7.31048
Synpo	9.44352	SYNPO	8.19263
Cox8a	8.6681	COX8A	8.80472
Aplp2	8.43372	APLP2	8.95628
Atp6v0e	8.63797	ATP6V0E1	8.70582
Cd63	4.32471	CD63	10.9813
Spint2	8.10261	SPINT2	9.17523
Timp3	9.75243	TIMP3	7.12846
Clic5	7.66389	CLIC5	9.23054
Calr	8.54839	CALR	8.52485
Pdlim2	8.17974	PDLIM2	8.82447
Itga3	7.83282	ITGA3	9.12074
Pfn1	9.29325	PFN1	7.79277
Cox4i1	8.98896	COX4I1	7.9045
Hsp90b1	8.11753	HSP90B1	8.72632
Myl12b	7.13263	MYL12B	9.30896
Cyb5a	8.47941	CYB5A	8.34252
Dynll1	6.15434	DYNLL1	9.67238
Cd151	8.19056	CD151	8.47695
Vegfa	6.76682	VEGFA	9.45438
Eif3m	8.72622	EIF3M	7.94088
Vkorc1	4.63351	VKORC1	9.86556
Atp5b	9.40213	ATP5B	7.22608
Rplp1	7.28522	RPLP1	9.03409
S100a11	8.31744	S100A11	8.33637
Mme	4.98014	MME	9.70592
Mafb	8.89089	MAFB	7.56734
Hsp90ab1	9.43506	HSP90AB1	6.81271
Ndufa13	6.94392	NDUFA13	9.14364
Pttg1ip	8.71036	PTTG1IP	7.69825
Col4a3	8.34807	COL4A3	8.06114
Hspa5	8.70892	HSPA5	7.64229
Rps14	7.48279	RPS14	8.61144
Ndfip1	9.8025	NDFIP1	4.5416
Golim4	7.80341	GOLIM4	8.45754
Dag1	8.30831	DAG1	8.01689
Wt1	9.01417	WT1	7.0084
Cox6a1	8.87982	COX6A1	7.23455
Nucb1	6.92065	NUCB1	8.98901
Atp6ap1	8.09762	ATP6AP1	8.1991
Aif1l	9.01051	AIF1L	6.99318
Tmem109	8.85154	TMEM109	7.04484
Slc48a1	7.96311	SLC48A1	8.1327
Sqstm1	9.62526	SQSTM1	4.36762
Pdia3	8.30816	PDIA3	7.68233
Dynlrb1	7.22364	DYNLRB1	8.44743
Gabarap	7.96082	GABARAP	7.93407
Pcbp1	7.8888	PCBP1	7.93651
Txnip	7.18581	TXNIP	8.39068
Cnbp	8.57369	CNBP	7.06538
Atp5a1	8.58129	ATP5A1	6.9786
Lamp1	8.79989	LAMP1	6.32348
Atpif1	6.82448	ATPIF1	8.53242
Pdia6	8.42182	PDIA6	7.09352
Dazap2	7.86285	DAZAP2	7.76522
Atp5e	7.85231	ATP5E	7.746
Edf1	7.41348	EDF1	7.9737
St3gal6	7.93389	ST3GAL6	7.57047
Ctsb	7.57767	CTSB	7.86424
Rpn1	5.46564	RPN1	8.87375
Rpl8	8.44214	RPL8	6.7624
Cpq	7.85328	CPQ	7.64985
Cd164	8.1068	CD164	7.30222
Fkbp2	6.29849	FKBP2	8.53428
Slc25a3	8.12666	SLC25A3	7.21329
Efnb1	7.59723	EFNB1	7.75794
Zfp36l1	8.08503	ZFP36L1	7.23632
Dstn	5.76416	DSTN	8.60255
Pfdn5	7.33705	PFDN5	7.87422
Ppib	6.85558	PPIB	8.26197
S100a10	8.62429	S100A10	5.50049
Itgb5	8.13296	ITGB5	6.95615
Ywhae	7.94381	YWHAE	7.19552
Serinc1	7.02277	SERINC1	8.01374
Ddx5	7.70214	DDX5	7.38772
Spcs1	6.95461	SPCS1	8.0128
Rpl4	8.83161	RPL4	4.31371
Park7	7.22512	PARK7	7.76685
Rpl18	4.57808	RPL18	8.74816
Sod1	7.12157	SOD1	7.86185
Lamb2	6.74359	LAMB2	8.0541
Tapbp	7.11354	TAPBP	7.86131
Ndufa1	6.29318	NDUFA1	8.23154
Ost4	6.48131	OST4	8.14338
Rpn2	6.27028	RPN2	8.20285
Tspan3	7.61147	TSPAN3	7.1734
Capn2	5.52391	CAPN2	8.36221
Ndufb8	7.56418	NDUFB8	7.18734
Ndufa3	5.97773	NDUFA3	8.26921
Anxa5	7.25765	ANXA5	7.46158
Aplp1	7.38605	APLP1	7.35969
Atp6v0b	5.15196	ATP6V0B	8.41197
Lrrfip1	8.36809	LRRFIP1	5.3444
Itgb1	8.18884	ITGB1	5.76418
Rhoa	6.57593	RHOA	7.94006
Prdx1	5.69642	PRDX1	8.26602
Tmem150c	7.44921	TMEM150C	7.19294
Cyb5r3	7.18441	CYB5R3	7.43898
Skp1a	6.91171	SKP1	7.70406
Eif5a	8.038	EIF5A	6.17107
Atp5j	8.16333	ATP5J	5.48911
Sulf1	6.66387	SULF1	7.85212
Npr1	7.48	NPR1	6.96902
Tmod3	8.36048	TMOD3	4.7461
Ndufb2	4.77942	NDUFB2	8.33562
Srsf5	6.32543	SRSF5	7.92566
Ezr	7.76767	EZR	6.50249
Tmem50a	7.67598	TMEM50A	6.57467
Crb2	7.44949	CRB2	6.89789
Mtss1	7.11067	MTSS1	7.27254
Ncstn	6.71422	NCSTN	7.60629
Prdx5	7.89358	PRDX5	5.88255
Vamp2	7.30087	VAMP2	6.9598
Gstp1	4.31493	GSTP1	8.33377
Leprot	5.40127	LEPROT	7.97651
Nes	6.93313	NES	7.26622
Mlf2	7.46986	MLF2	6.52826
Ddn	7.87637	DDN	5.66541
Nedd8	7.25629	NEDD8	6.87473
Sema5a	5.38796	SEMA5A	7.93708
Tmed4	6.8164	TMED4	7.32207
Ddost	7.04785	DDOST	7.08878
Cox6c	7.08085	COX6C	7.0191
Sept11	7.24805	SEPT11	6.78126
Ndufb11	6.54556	NDUFB11	7.51572
Cox7a2	7.12221	COX7A2	6.88687
Jup	7.49285	JUP	6.15238
Thsd7a	7.52307	THSD7A	6.03662
Ctnna1	7.43509	CTNNA1	6.20707
Psma7	5.94581	PSMA7	7.70246
Ndufc1	4.05938	NDUFC1	8.12217
Parva	7.97102	PARVA	4.63805
Ubc	6.65569	UBC	7.2221
Bcap31	6.89449	BCAP31	7.06895
Ubl5	5.02031	UBL5	7.87582
Ndufa4	7.19046	NDUFA4	6.51786
Pls3	7.1756	PLS3	6.44717
Sdc2	6.50768	SDC2	7.21856
Ptma	5.73468	PTMA	7.58549
Tmbim4	5.98669	TMBIM4	7.49862
Lrp10	5.2648	LRP10	7.72994
Csnk1a1	7.92777	CSNK1A1	4.14265
Srp14	4.52777	SRP14	7.90033
Chchd2	6.82462	CHCHD2	6.89531
Canx	5.65821	CANX	7.52839
Rps9	7.52616	RPS9	5.1876
Vdac2	7.76753	VDAC2	4.68521
Uqcrc1	6.45241	UQCRC1	7.11945
Myo1d	7.39729	MYO1D	5.40496
Adipor1	7.67113	ADIPOR1	4.59985
Tjp1	5.30433	TJP1	7.54165
Myadm	7.23762	MYADM	5.56818
Cox5b	5.50188	COX5B	7.42574
Tspan2	6.22357	TSPAN2	7.1228
Tpp1	4.71653	TPP1	7.63824
Txn1	4.80607	TXN	7.56796
Eef2	7.1782	EEF2	5.58868
Hint1	7.03093	HINT1	6.13992
Rps11	6.48808	RPS11	6.80466
Sdf4	4.85428	SDF4	7.47325
Dusp1	4.85961	DUSP1	7.45635
Lamp2	7.3873	LAMP2	4.73956
Hnrnpa2b1	6.40124	HNRNPA2B1	6.78844
Pdia4	7.41311	PDIA4	4.45282
Rer1	6.63119	RER1	6.39244
Myo1e	6.48439	MYO1E	6.62551
Pgrmc1	7.22539	PGRMC1	5.10306
Rac1	7.15112	RAC1	5.30009
Mylk	7.33972	MYLK	4.62644
Wasl	5.50006	WASL	7.15616
Tm9sf2	6.59265	TM9SF2	6.41765
Ctsa	4.78348	CTSA	7.30281
Timp2	5.95811	TIMP2	6.91133
Fkbp1a	7.07579	FKBP1A	5.32617
Ndufb7	6.97157	NDUFB7	5.47835
Sema3g	6.30281	SEMA3G	6.61098
Rplp2	5.6037	RPLP2	6.99072
Tmbim1	4.30319	TMBIM1	7.45016
Sec61a1	6.88412	SEC61A1	5.68684
Prdx3	6.87849	PRDX3	5.61005
Hspb8	6.7096	HSPB8	5.83815
Mpp5	6.59378	MPP5	6.14238
Uaca	5.84193	UACA	6.79967
Uqcr11	6.90018	UQCR11	5.4339
Reep5	6.04915	REEP5	6.61399
Cers2	6.44904	CERS2	6.21837
Col4a4	6.92882	COL4A4	5.18768
Tagln2	4.9001	TAGLN2	7.07449
Rbpms	6.50882	RBPMS	6.02205
Ywhab	6.93967	YWHAB	5.16287
Gpx3	6.47693	GPX3	6.15339
Rab7	6.99037	RAB7A	4.94003
Ganab	5.70226	GANAB	6.68305
Plod2	6.89408	PLOD2	5.27841
Kank1	6.26716	KANK1	6.22149
Calm1	6.20854	CALM1	6.25349
Iqgap2	5.69561	IQGAP2	6.66638
Serinc3	7.03829	SERINC3	4.5956
Atp1a1	5.34008	ATP1A1	6.78983
Trib2	6.99704	TRIB2	4.57647
Tpm4	6.20154	TPM4	6.1846
Rps3	7.07054	RPS3	4.18844
Ndufb6	5.30079	NDUFB6	6.72829
Ociad1	6.39557	OCIAD1	5.69395
Xbp1	6.74556	XBP1	5.14812
Uqcr10	6.26982	UQCR10	5.84168
Rbm39	6.46851	RBM39	5.56208
Ap2m1	5.02973	AP2M1	6.7315
Fermt2	5.98033	FERMT2	6.15527
Pomp	6.60236	POMP	5.20653
Col18a1	6.78508	COL18A1	4.78532
Cope	6.91708	COPE	4.2873
Nptn	6.55764	NPTN	5.22209
Atp5g3	6.50755	ATP5G3	5.26773
Phactr4	4.17239	PHACTR4	6.90835
Rcn2	4.99332	RCN2	6.50034
Sept2	5.04342	SEPT2	6.3776
Cox7b	5.06665	COX7B	6.33086
Fgfr1	6.14977	FGFR1	5.50833
Ndufa2	6.66451	NDUFA2	4.57713
Srgap1	6.10763	SRGAP1	5.52453
Gnb1	6.23837	GNB1	5.33224
Hsp90aa1	4.7181	HSP90AA1	6.53755
Rab11b	4.01343	RAB11B	6.88252
Hnrnpk	5.86388	HNRNPK	5.63491
Sbds	4.92382	SBDS	6.31751
Gng5	5.12294	GNG5	6.20006
Epb41l5	6.04105	EPB41L5	5.42523
Pkm	5.1962	PKM	6.15499
Tmem30a	6.22995	TMEM30A	5.18763
Gas1	5.49209	GAS1	5.8228
Rps18	4.7515	RPS18	6.34158
Plce1	4.38308	PLCE1	6.55122
Lrpap1	5.5428	LRPAP1	5.67303
Rheb	6.59384	RHEB	4.02591
Itm2c	4.02421	ITM2C	6.67597
Rab1	6.44587	RAB1A	4.72222
Fat1	5.3317	FAT1	5.74757
Tuba1b	5.5998	TUBA1B	5.46707
Emc7	4.57402	EMC7	6.25555
1810037I17Rik	6.07779	C4orf3	5.08449
Palld	4.91874	PALLD	5.8436
Eif4g2	5.03136	EIF4G2	5.70622
Naca	4.37055	NACA	6.21676
Npr3	4.80451	NPR3	5.8422
Kif5b	5.95523	KIF5B	4.90131
Tram1	4.16891	TRAM1	6.21179
Mgat5	4.15428	MGAT5	6.16518
Tln1	5.12953	TLN1	5.34736
Hspa8	5.66647	HSPA8	4.88354
Cd55	6.1476	CD55	4.1351
Gdi1	4.99011	GDI1	5.35677
Tmem9	5.88987	TMEM9	4.56944
Prkar1a	5.78521	PRKAR1A	4.33303
Rab1b	5.15812	RAB1B	5.10932
Arhgef17	5.28835	ARHGEF17	5.02108
Tns3	5.02305	TNS3	5.07809
Son	4.46501	SON	5.42373
Col4a5	4.0531	COL4A5	5.56538
Tmed10	4.7762	TMED10	5.13208
Dnajc3	4.12838	DNAJC3	5.34775
Rps19	4.74751	RPS19	4.928
Ndufb4	4.49172	NDUFB4	5.17212
Sec62	4.66755	SEC62	4.93988
Csde1	4.70783	CSDE1	4.88131
Surf4	4.27598	SURF4	5.12277
Slc3a2	4.63091	SLC3A2	4.76801
Tmco1	4.08665	TMCO1	5.13562
Eif5	4.67566	EIF5	4.21841
Clk1	4.65259	CLK1	4.26773
Tmed3	4.6704	TMED3	4.13283
Kdelr2	4.63322	KDELR2	4.14505
Macf1	4.05829	MACF1	4.66047
Tmed2	4.35581	TMED2	4.20245
