# Supplementary material for: Single-cell RNA sequencing reveals the mesangial identity and species diversity of glomerular cell transcriptomes
Source: Nat Commun. 2021 Apr 9;12:2141. doi: 10.1038/s41467-021-22331-9 (PMC8035407; doi:10.1038/s41467-021-22331-9)
Supplement: Supplementary file 13 — Supplementary Data 10 [file 41467_2021_22331_MOESM13_ESM.xlsx]

## Sheet: Supplementary Data 10
Supplementary Data 10. Genes conservatively expressed (median log2-RPKM ≥ 4) in human and mouse GECs
Mouse_GeneName	Mouse_median_log2RPKM	Human_GeneName	Human_median_log2RPKM
B2m	12.0629	B2M	14.8992
Emcn	12.2225	EMCN	11.0389
Plat	11.1897	PLAT	11.323
Eng	11.2244	ENG	9.90262
Itm2b	10.4301	ITM2B	10.9854
Actb	11.1283	ACTB	9.7954
Ramp2	9.91292	RAMP2	10.7438
Sparc	10.1642	SPARC	10.5352
Ehd3	10.4242	EHD3	10.0942
Igfbp5	9.11569	IGFBP5	10.9886
Id3	10.741	ID3	9.56791
Cd74	4.91448	CD74	14.2867
Egfl7	10.9227	EGFL7	9.0089
Gng11	9.27798	GNG11	10.5741
Tmem204	10.013	TMEM204	10.0809
Slc9a3r2	10.6306	SLC9A3R2	9.34591
Tspan7	10.0814	TSPAN7	9.8805
Ly6e	10.979	LY6E	8.0146
Sgk1	10.2888	SGK1	9.4108
Ifi27	4.07087	IFI27	12.1499
Fth1	9.52643	FTH1	10.0097
Id1	9.2835	ID1	10.218
Tmsb4x	9.08637	TMSB4X	10.3064
Crip2	10.1012	CRIP2	9.35713
S100a6	7.94202	S100A6	10.5611
Ubb	8.78973	UBB	10.2334
Tagln2	10.2513	TAGLN2	8.2735
Epas1	7.6622	EPAS1	10.3558
Tm4sf1	9.76931	TM4SF1	9.35058
Gnas	10.1697	GNAS	8.18921
Timp3	9.12472	TIMP3	9.73646
Txnip	9.31897	TXNIP	9.38537
Cd81	10.8853	CD81	5.68517
Rpl8	9.33165	RPL8	9.30322
Gimap4	9.98841	GIMAP4	8.27154
Rplp1	8.27316	RPLP1	9.93571
Rps14	8.87	RPS14	9.62617
Cfl1	9.17158	CFL1	9.468
Cd9	8.50615	CD9	9.76642
Ftl1	8.79242	FTL	9.6046
Srgn	10.4579	SRGN	6.15784
Myl6	6.56849	MYL6	10.303
Esam	9.26705	ESAM	9.32492
Nfkbia	8.41563	NFKBIA	9.62892
Pfn1	9.52544	PFN1	8.37026
Fkbp1a	9.29809	FKBP1A	8.38835
Dusp1	9.24201	DUSP1	8.87671
Icam2	9.84061	ICAM2	7.53086
Cnn3	7.47043	CNN3	9.65638
Cox4i1	8.95638	COX4I1	8.36814
Myl12b	7.43755	MYL12B	9.37553
Hsp90ab1	9.61131	HSP90AB1	6.76493
Pecam1	9.14223	PECAM1	7.9074
Gimap6	9.86717	GIMAP6	5.43384
Nrp1	9.28343	NRP1	7.26737
Anxa2	9.28462	ANXA2	7.1513
S100a16	9.30172	S100A16	6.91081
Hyal2	7.49265	HYAL2	9.24462
Rplp2	6.09104	RPLP2	9.60406
Tmem59	8.57543	TMEM59	8.17184
Ddx5	7.8337	DDX5	8.79219
Tgfbr2	7.13039	TGFBR2	9.28917
Cst3	9.74616	CST3	4.51362
Dhrs3	5.61085	DHRS3	9.49378
Kdr	9.03198	KDR	7.4177
Rhoa	6.84281	RHOA	9.10675
Atp5b	8.32514	ATP5B	8.04553
Laptm4a	8.57492	LAPTM4A	7.81518
Sh3bgrl3	8.30165	SH3BGRL3	7.98122
Rps11	6.74909	RPS11	9.05102
Tmbim6	8.06387	TMBIM6	8.05346
Cd34	7.19961	CD34	8.59992
Sod1	7.96188	SOD1	7.94264
Dazap2	7.42617	DAZAP2	8.25001
App	8.59225	APP	7.24373
Clic1	8.63975	CLIC1	7.05832
Cnbp	8.13676	CNBP	7.69328
Psap	6.36878	PSAP	8.83973
Rhoc	5.67687	RHOC	9.08211
Cox6a1	9.27223	COX6A1	4.80404
Rps3	7.96402	RPS3	7.51549
Rac1	8.64014	RAC1	6.63095
Calm1	7.81985	CALM1	7.67584
S1pr1	6.75185	S1PR1	8.2017
Lgals3bp	6.0408	LGALS3BP	8.60322
Rpl18	5.32013	RPL18	8.85061
Rps5	8.79657	RPS5	5.74259
Rps9	7.87553	RPS9	7.39845
Calm2	8.17792	CALM2	6.96244
Rps19	5.38699	RPS19	8.60384
Bsg	8.06082	BSG	7.02257
Gpx1	6.89563	GPX1	7.90616
Ubc	7.14638	UBC	7.82628
Eef1a1	8.7487	EEF1A1	5.14155
Zfp36	5.94436	ZFP36	8.21777
Rhob	6.67687	RHOB	7.84941
Rpl4	8.44379	RPL4	5.73172
Ptma	6.43546	PTMA	7.866
Rabac1	7.8006	RABAC1	6.87704
Lims2	5.20016	LIMS2	8.21274
Slco2a1	4.19713	SLCO2A1	8.50552
Podxl	7.51553	PODXL	6.72164
Id2	4.20956	ID2	8.36445
Ptprb	6.78593	PTPRB	7.20871
S100a10	8.39076	S100A10	4.44727
Hspb1	8.32347	HSPB1	4.81391
Rps18	6.16032	RPS18	7.74219
Calr	7.41129	CALR	6.72741
Hsp90b1	7.64013	HSP90B1	6.21797
Tek	6.81468	TEK	7.00628
Ets2	4.89523	ETS2	8.11262
Gpx3	6.84458	GPX3	6.88895
Junb	5.0554	JUNB	7.95147
Pdia3	7.48368	PDIA3	6.26965
Gabarap	6.22887	GABARAP	7.45991
Arpc2	5.99894	ARPC2	7.47319
Pttg1ip	5.3494	PTTG1IP	7.75318
Itgb1	7.58289	ITGB1	5.42316
Dynll1	6.15013	DYNLL1	7.31619
Tsc22d1	6.4312	TSC22D1	6.97963
Clic4	7.50544	CLIC4	5.39697
Msn	6.20444	MSN	7.17722
Myo1c	7.18182	MYO1C	5.85569
Ppib	5.20219	PPIB	7.4713
Atp5e	6.29116	ATP5E	6.92964
Gstp1	4.47121	GSTP1	7.7871
Hspa8	5.14664	HSPA8	7.46701
Clec14a	7.34817	CLEC14A	5.34975
Hnrnpa2b1	6.4878	HNRNPA2B1	6.5278
Sptbn1	6.41927	SPTBN1	6.72546
Zfp36l1	6.42354	ZFP36L1	6.5336
Dad1	4.93629	DAD1	7.31569
Chchd2	6.42348	CHCHD2	6.36153
Flt1	5.68661	FLT1	6.88248
Ywhab	5.12672	YWHAB	7.16732
Cox8a	7.22991	COX8A	4.15585
Prdx1	6.50165	PRDX1	5.60604
Cdh5	5.92908	CDH5	6.6799
Snx3	7.01022	SNX3	4.37306
Heg1	6.72935	HEG1	5.03848
Eef2	6.6942	EEF2	4.83506
Ndufa4	6.27526	NDUFA4	5.77598
Eif4g2	5.11424	EIF4G2	6.79357
Edf1	4.0836	EDF1	7.16841
Tuba1b	5.50667	TUBA1B	6.37853
Cox6b1	6.65621	COX6B1	4.46288
Ywhae	5.28185	YWHAE	6.47788
Gnai2	6.54337	GNAI2	4.41708
Hint1	4.34467	HINT1	6.8945
Rbm39	5.38868	RBM39	6.15284
Cox6c	6.01333	COX6C	5.32394
Cox7a2	4.91007	COX7A2	6.44146
Rps21	4.87801	RPS21	6.47999
Myct1	6.30491	MYCT1	4.37703
Col4a1	5.03615	COL4A1	6.0664
Fos	5.52416	FOS	5.09422
Hnrnpk	5.62459	HNRNPK	5.01892
Rpn1	4.4418	RPN1	6.24723
Rpl14	4.21003	RPL14	6.30441
Gng5	5.03912	GNG5	5.57495
Grn	4.02553	GRN	5.93751
Eif5a	5.15082	EIF5A	4.43296
Pcbp1	4.20821	PCBP1	5.49064
Ctnnb1	4.43506	CTNNB1	5.08348
Lifr	4.88959	LIFR	4.60036
Son	4.12091	SON	5.05188
Rps7	4.06293	RPS7	4.92843
Anxa5	4.83754	ANXA5	4.20163
Rpl6	4.62143	RPL6	4.21975
Atpif1	4.48076	ATPIF1	4.33778
