# Supplementary material for: Single-cell RNA sequencing reveals the mesangial identity and species diversity of glomerular cell transcriptomes
Source: Nat Commun. 2021 Apr 9;12:2141. doi: 10.1038/s41467-021-22331-9 (PMC8035407; doi:10.1038/s41467-021-22331-9)
Supplement: Supplementary file 14 — Supplementary Data 11 [file 41467_2021_22331_MOESM14_ESM.xlsx]

## Sheet: Supplementary Data 11
Supplementary Data 11. Genes differentially expressed between distal convoluted tubule cell subclusters and collecting duct cells
GeneName	pvalue	DCT_1-CD	DCT_2-CD	DCT_3-CD	DCT_4-CD	DCT_2-DCT_1	DCT_3-DCT_1	DCT_4-DCT_1	DCT_3-DCT_2	DCT_4-DCT_2	DCT_4-DCT_3	DCT_4	CD	DCT_3	DCT_1	DCT_2	padj	sigCluster
Rhcg	1.2802e-34	6.27888e-17	1.96032e-42	5.61185e-06	5.22576e-52	3.4461e-12	0.023391	3.61937e-22	5.24696e-13	0.000119627	1.00693e-20	0	10.7132	8.61598	8.42517	3.3368	1.71085e-30	cd
Tfcp2l1	5.18182e-31	8.30154e-13	2.0961e-28	3.68915e-06	2.37024e-46	8.70613e-06	0.316149	2.57386e-21	1.74725e-05	1.14255e-09	3.77834e-16	0	7.53585	5.58702	5.53704	2.40139	1.15416e-27	cd
Scnn1b	9.16982e-29	5.7625e-29	1.12767e-28	9.39773e-05	3.37196e-38	0.326159	8.99196e-08	0.0174782	9.46841e-07	0.00047018	7.00916e-13	0	9.23779	6.88707	0	0	6.80808e-26	cd
Rhbg	1.44917e-28	2.79755e-34	1.8648e-20	1.79006e-07	3.8761e-37	5.06537e-07	1.79006e-07	0.521314	0.0992165	1.54403e-08	1.42249e-08	0	10.1201	2.11964	0	2.266	8.53935e-26	cd
Krt8	1.03504e-27	0.000194226	1.29878e-28	1.19893e-06	3.52742e-32	2.82778e-16	0.050304	3.75251e-20	0.00010163	0.0652731	6.77104e-07	0	6.70121	2.45736	5.03977	0	4.76974e-25	cd
Aqp3	1.33424e-26	1.206e-30	3.50792e-21	9.65743e-13	1.53438e-34	0.000520875	0.0270233	0.651468	0.8805	4.43413e-06	0.00319926	0	9.75347	1.09427	0	0	4.28881e-24	cd
Aif1l	1.83461e-26	1.30708e-12	8.92171e-23	0.00166688	4.28631e-36	0.00512805	0.0115743	3.79926e-12	8.13999e-06	4.3892e-06	7.95882e-14	2.96456	9.51219	8.48517	7.17614	4.99029	5.21654e-24	cd
Atp6v1a	2.85253e-26	2.96462e-10	1.73119e-23	0.000108329	2.12147e-35	7.49385e-05	0.231348	3.97255e-14	6.87836e-05	3.67743e-05	1.0738e-11	0	8.3785	7.23944	6.64798	3.99491	7.94192e-24	cd
Hsd11b2	3.85663e-26	5.16839e-28	4.04362e-11	6.87014e-09	1.30962e-32	9.71095e-10	0.00116959	0.445097	0.445097	1.76592e-13	3.4303e-05	0	12.2481	3.57007	0	5.48838	1.04891e-23	cd
Krt7	7.9142e-26	5.73222e-10	2.02863e-26	4.7658e-05	6.94847e-33	1.10965e-06	0.407519	3.2338e-12	1.34359e-05	0.0112982	1.77446e-09	0	9.90547	8.25159	7.64834	4.04504	1.70589e-23	cd
Blnk	8.98475e-26	1.91707e-13	1.63486e-31	1.13969e-12	4.9617e-31	5.57117e-07	0.20792	2.25123e-07	0.0661994	0.606883	0.0394694	0	6.88799	0	0	0	1.84726e-23	cd
Anxa11	1.87792e-25	3.62805e-10	8.75588e-29	0.00217233	6.1641e-29	3.43333e-08	0.113481	6.43842e-09	6.43842e-09	0.474649	1.17118e-09	0	5.02237	3.3664	1.05915	0	3.53473e-23	cd
C77080	1.03595e-24	5.14301e-08	1.37322e-27	1.52881e-06	1.45991e-28	1.50054e-09	0.661673	5.44981e-11	0.000161775	0.661673	1.91544e-05	0	5.19258	0	0.682546	0	1.70919e-22	cd
Tpd52l1	1.12594e-24	2.32431e-20	2.66894e-28	2.86162e-08	1.73986e-30	0.160348	0.160348	0.00927507	0.00414915	0.166125	0.000174453	0	8.26205	0	0	0	1.81289e-22	cd
Pdzk1ip1	2.48084e-24	3.52802e-10	1.25555e-14	0.000142263	5.45167e-34	0.352463	0.352463	4.40212e-13	0.116396	5.68231e-11	1.2595e-10	0	11.0783	9.25296	8.86433	7.6102	3.63154e-22	cd
Avpr2	8.46041e-24	2.99793e-23	1.29881e-26	1.94075e-12	4.77172e-28	0.877983	0.877983	0.877983	0.877983	0.877983	0.27718	0	9.08288	0	0	0	1.10848e-21	cd
Gata3	1.38261e-23	1.61061e-10	2.65898e-28	1.96916e-06	5.76543e-26	2.75766e-07	1	1.96916e-06	9.85889e-05	1	0.000188535	0	6.98111	4.45582	3.13447	0	1.71086e-21	cd
Gpr56	2.83605e-23	2.62154e-18	3.55787e-22	0.000432459	4.53117e-29	0.514574	0.00162595	0.0029306	0.000226038	0.00777336	2.65962e-08	1.36359	8.985	7.04956	2.39497	3.11146	3.08233e-21	cd
Rnf128	6.24275e-23	0.000522082	1.30805e-21	0.000428971	5.80794e-25	8.77275e-11	0.299899	3.73998e-14	0.000258278	0.174771	2.4641e-06	0	6.46378	3.29882	4.45005	0	6.32031e-21	cd
Cldn4	6.94914e-23	3.70307e-20	8.65132e-22	0.00126082	4.64746e-27	0.890501	8.12446e-05	0.0778903	7.32481e-05	0.0559867	5.10977e-08	0	8.05937	6.369	0	0	6.82855e-21	cd
Car2	1.45406e-22	1.86871e-24	1.17318e-09	2.29446e-11	5.06722e-25	2.37035e-08	0.28316	0.994584	0.0288735	1.4916e-08	0.28316	0	10.2393	1.77048	0	5.34097	1.31298e-20	cd
8430419L09Rik	4.38478e-22	1.28787e-05	9.01122e-21	7.60068e-05	9.76076e-26	2.20067e-07	0.493906	7.11077e-12	0.00185966	0.0491019	8.30233e-06	0	5.32985	1.13392	2.12465	0	3.37711e-20	cd
Spint1	5.18394e-22	4.06488e-05	2.25508e-19	0.00564118	2.2426e-25	4.75009e-07	0.716645	2.64692e-12	5.83767e-05	0.0189059	2.50133e-08	0	7.25297	6.09934	5.00849	0	3.87029e-20	cd
Tmem45b	6.19706e-22	1.22011e-20	2.10994e-21	0.000378159	7.8553e-25	0.663401	0.000289229	0.456264	0.000378159	0.248768	5.18323e-06	0	8.91407	2.96676	0	0	4.55041e-20	cd
Tmem30b	6.95364e-22	3.44549e-06	2.52725e-22	3.4255e-06	8.73454e-25	7.91308e-08	0.315488	2.74253e-10	0.00849515	0.315488	0.000456973	0	5.94974	0	0.766981	0	5.05046e-20	cd
Cdo1	8.43444e-22	1.40865e-06	8.62585e-21	2.1494e-05	5.39804e-26	3.61557e-06	0.574782	1.38804e-10	0.00527249	0.0398236	2.07682e-05	0	9.42694	3.91041	6.10349	0	6.02769e-20	cd
Fam174b	1.12115e-21	2.94078e-20	1.85568e-22	6.5031e-16	9.9614e-24	1	1	1	1	1	1	0	5.53716	0	0	0	7.76323e-20	cd
Glb1l2	1.23069e-21	2.13533e-18	7.78612e-23	2.65659e-11	7.52288e-26	1	1	0.135407	1	0.434677	0.278035	0	5.53425	0	0	0	8.39127e-20	cd
Nedd4l	2.49676e-21	4.92095e-09	1.26116e-20	2.08752e-12	1.0085e-25	0.000680497	0.0168601	1.00995e-07	0.868768	0.0656784	0.29872	0	4.96629	0	0.306795	0	1.61192e-19	cd
Enpp5	2.70177e-21	6.07457e-06	8.48551e-21	8.5161e-05	2.69299e-24	6.64081e-07	0.617939	4.13977e-10	0.00164231	0.158803	2.90358e-05	0	7.68187	5.83156	6.27794	0	1.71936e-19	cd
Cldn7	3.30998e-21	0.000159235	1.23222e-19	0.000593098	1.45214e-23	5.43631e-08	0.5371	1.17119e-11	0.000710736	0.115894	8.01602e-06	0	8.10818	3.3703	6.86627	0	2.03846e-19	cd
Myo19	4.07835e-21	0.000235182	2.34655e-21	0.000541689	1.63287e-21	8.84606e-10	0.990201	2.49341e-10	0.000184349	0.990201	5.94017e-05	0	5.58237	0	2.91735	0	2.47741e-19	cd
Slc2a1	4.58149e-21	4.2912e-05	6.02193e-20	5.25608e-05	6.7538e-24	2.44611e-07	0.315664	5.88435e-11	0.00606787	0.113753	7.38309e-05	0	7.62132	2.37155	5.72169	0	2.75798e-19	cd
App	4.60898e-21	9.20343e-07	9.31664e-23	0.000166043	2.0697e-22	2.1235e-07	1	1.33059e-07	0.000166043	1	0.000105918	0	8.19265	6.40324	6.97322	0	2.76208e-19	cd
Spink8	4.71507e-21	2.64567e-21	7.16278e-21	1.84756e-07	1.06115e-23	0.760053	0.0573968	0.760053	0.185867	0.367933	0.0164301	0	8.85359	0	0	0	2.80951e-19	cd
Aqp2	5.84149e-21	7.1801e-22	6.93044e-09	4.12641e-08	1.7115e-23	5.09885e-07	0.0519541	0.725071	0.25783	4.76872e-08	0.0311264	0	11.8344	2.33646	0	5.21635	3.33614e-19	cd
Cav2	6.15872e-21	1.31438e-21	1.72569e-24	3.1159e-05	1.03129e-16	0.823102	0.00130784	0.130513	0.000485746	0.0829801	0.0765718	1.59925	8.55819	2.78789	0.499594	0	3.48751e-19	cd
Kcne1	7.39932e-21	3.1087e-22	8.47045e-19	1.18945e-10	1.98784e-23	0.294114	0.461439	1	1	0.188666	0.44121	0	7.73852	0	0	0	4.12019e-19	cd
Rap1gap	1.00097e-20	0.000460625	1.29325e-18	1.03519e-05	3.03189e-23	7.15646e-08	0.0656412	3.92135e-12	0.0565637	0.0656412	0.000743193	0	6.02213	0	4.50991	0	5.43777e-19	cd
Ivns1abp	1.69221e-20	7.60986e-08	3.22567e-17	0.0042281	3.34899e-25	0.0042281	0.212292	1.5823e-08	0.00123518	0.0042281	7.46259e-08	0	8.78447	7.33734	6.88539	4.54798	8.83387e-19	cd
Smtnl2	1.85356e-20	1.14775e-10	5.63665e-19	8.54185e-05	1.56265e-25	0.0212024	0.281638	5.64536e-06	0.0118409	0.0162436	1.17238e-05	0	6.7579	1.54403	0	0	9.60115e-19	cd
Mal2	3.00288e-20	1.65041e-05	2.5253e-22	1.05639e-08	7.1316e-20	1.05639e-08	0.0277434	2.16702e-07	0.228471	0.742931	0.267574	0	6.01744	0	0.272291	0	1.46462e-18	cd
Rnf186	3.6962e-20	8.84904e-07	1.79456e-20	5.07599e-08	7.7617e-23	6.90654e-06	0.169897	5.40883e-08	0.208639	0.208639	0.0468929	0	7.84127	0	0	0	1.75656e-18	cd
L1cam	6.6623e-20	3.19409e-18	5.33794e-23	1.87342e-08	6.46472e-20	1	0.750971	1	0.232614	1	0.50351	0	5.23483	0	0	0	3.0284e-18	cd
Epb4.1l1	7.94377e-20	0.000133677	9.12915e-18	0.000514815	2.79653e-22	1.79957e-06	0.534147	1.89928e-10	0.00424385	0.072173	3.90554e-05	0	5.6679	1.53948	3.87191	0	3.50365e-18	cd
Tmem229a	9.86818e-20	1.30548e-20	1.00262e-18	1.64361e-11	8.35369e-21	1	1	1	1	1	1	0	4.57223	0	0	0	4.29571e-18	cd
Elf3	1.05712e-19	7.5887e-10	5.4599e-23	9.16327e-08	1.06319e-20	0.00016437	0.958742	0.00081637	0.0705517	0.958742	0.0982536	0	6.72517	0	0	0	4.52799e-18	cd
Pcyox1	1.60966e-19	4.78829e-05	3.56944e-20	1.75007e-06	2.76402e-20	1.11686e-07	0.130145	3.35665e-08	0.0586304	0.566669	0.0308258	0	6.39093	0	4.23464	0	6.57845e-18	cd
Tmem117	2.07999e-19	4.01043e-15	5.63063e-20	2.79043e-11	3.15909e-22	1	1	0.136224	1	0.932224	1	0	5.88705	0	0	0	8.34746e-18	cd
Gca	2.36762e-19	4.8452e-06	1.27553e-20	0.000110405	4.06629e-20	1.0791e-06	1	9.85869e-07	0.00177992	1	0.00144955	0	5.50323	0	0	0	9.30614e-18	cd
Atp6ap2	2.48003e-19	2.48496e-06	8.97442e-18	0.000139182	1.04548e-22	0.000139182	0.793674	2.78648e-08	0.0153185	0.0502091	0.000136603	0	8.0401	5.94379	6.03337	3.02057	9.71941e-18	cd
Pax8	3.43357e-19	1.53411e-12	3.84677e-20	2.18935e-10	4.11494e-22	0.149246	0.662422	0.00864207	0.662422	0.662422	0.662422	0	6.44901	0	0	0	1.3073e-17	cd
Cldn3	4.62825e-19	3.79974e-10	9.98744e-20	2.65262e-11	1.6232e-21	0.0115654	0.140577	0.000482171	0.959178	0.740109	0.782539	0	6.59366	0	0	0	1.69923e-17	cd
Krt18	6.0132e-19	8.10881e-13	2.04182e-17	2.72797e-07	1.44261e-23	0.647547	0.699106	0.00242299	0.647547	0.0317275	0.0118214	0	7.77878	0.863451	0	0	2.16605e-17	cd
Gata2	8.55791e-19	8.14254e-18	7.43154e-21	4.00948e-09	2.08083e-18	1	1	1	1	1	1	0	7.1115	0	0	0	3.01762e-17	cd
Osbpl1a	1.48809e-18	0.00340239	4.60737e-13	2.99923e-07	2.67176e-21	3.64151e-05	0.00561366	3.81663e-12	0.907269	0.00291928	0.0233251	0	5.69388	0	4.22959	0	4.98416e-17	cd
Smim5	2.08518e-18	1.00054e-10	1.01426e-16	0.00194416	5.42643e-22	0.115446	0.115446	0.000735816	0.00481864	0.0546701	1.58654e-05	0	8.64962	5.98885	1.4524	0	6.79667e-17	cd
Apela	2.64238e-18	8.23859e-18	9.14111e-14	1.09054e-07	2.51891e-21	0.146113	0.356898	0.612864	0.930269	0.00801739	0.0987586	0	7.93023	0	0	0	8.40781e-17	cd
Gstm2	3.06536e-18	3.54545e-12	1.74832e-19	6.26124e-07	1.39745e-20	0.142377	0.722516	0.0273892	0.164754	0.722516	0.0628971	0	8.51237	2.35702	2.18154	0	9.61632e-17	cd
Tmem178	6.2801e-18	6.43203e-13	1.88428e-17	0.000501229	1.74223e-20	0.263887	0.101824	0.0462222	0.0134521	0.227441	0.000470181	0	7.00027	0	0	0	1.87338e-16	cd
Serinc3	8.00267e-18	0.000100591	1.29549e-20	0.00173753	1.91767e-14	3.0691e-08	0.861306	0.000215788	0.000156673	0.155245	0.0108841	4.24281	7.75378	6.54457	6.39121	3.48074	2.36088e-16	cd
Tjp3	8.23615e-18	0.000285953	5.3991e-18	0.000285953	8.20406e-18	5.15243e-07	0.679048	3.48433e-07	0.00727339	0.68928	0.00507468	0	4.86695	0	0	0	2.41908e-16	cd
Slc44a3	1.26308e-17	1.60293e-13	2.70369e-18	7.99659e-06	1.4559e-19	0.597277	0.597277	0.182545	0.147207	0.597277	0.0328862	0	5.08972	0	0	0	3.58381e-16	cd
Ehf	1.33262e-17	4.78949e-18	8.40761e-15	2.77847e-10	2.22111e-18	0.430133	1	1	1	0.430133	1	0	4.48102	0	0	0	3.77311e-16	cd
Pfn2	1.48825e-17	2.67712e-05	8.82018e-18	0.00148447	5.15992e-18	1.57432e-05	1	4.2704e-06	0.00148447	1	0.000579391	0	6.56276	1.80282	1.11583	0	4.17835e-16	cd
Elovl7	1.73701e-17	0.00189541	1.98624e-13	0.000165747	7.47014e-20	5.24582e-05	0.184502	2.05692e-10	0.184502	0.0150196	0.0018051	0	4.61233	0	2.10217	0	4.82608e-16	cd
Gipc2	1.95138e-17	0.000229567	2.7287e-16	1.94299e-05	9.59254e-19	1.04064e-05	0.212223	6.41652e-08	0.166825	0.212223	0.0201379	0	7.17862	0	1.51868	0	5.38806e-16	cd
Rab17	2.09062e-17	1.51789e-05	3.78981e-17	1.85119e-05	5.57033e-19	6.55125e-05	0.49749	1.97558e-06	0.102292	0.49749	0.0173769	0	6.68009	0	0	0	5.72521e-16	cd
Hif1a	2.24587e-17	5.49843e-13	2.51317e-18	1.9014e-06	4.01115e-19	0.494831	0.814193	0.200023	0.24528	0.814193	0.107855	1.06564	6.9966	1.52304	1.66755	1.82622	6.07567e-16	cd
Pigx	3.09811e-17	1.73268e-05	4.49809e-17	0.000786062	2.25185e-18	7.64854e-05	0.887072	4.60509e-06	0.00630299	0.673395	0.00108314	0	6.04484	0	0	0	8.18243e-16	cd
Tacstd2	3.61868e-17	3.62132e-08	1.06441e-15	0.00219709	4.69701e-20	0.0325883	0.259386	0.000114154	0.0101927	0.0807594	0.000112151	0	8.53478	5.75908	1.39327	0	9.42691e-16	cd
Prkar1a	3.89307e-17	2.67291e-07	7.29601e-20	3.22101e-05	2.65058e-16	8.30167e-05	0.842265	0.00307694	0.0156934	0.842265	0.0718013	3.69735	7.83426	6.42078	6.39255	3.9437	1.0122e-15	cd
Anxa4	6.11224e-17	2.92914e-10	3.29021e-18	1.04764e-10	2.61404e-17	0.0704532	0.261491	0.0704532	1	1	1	2.88092	8.11383	1.10126	5.24681	0	1.5268e-15	cd
Adm	8.40298e-17	2.59076e-17	2.07503e-16	3.8354e-10	4.01166e-15	1	1	1	1	1	1	0	6.89282	0	0	0	2.03437e-15	cd
Fam102a	9.09154e-17	0.000988857	3.5443e-17	1.1513e-05	9.39382e-16	3.14554e-07	0.169897	1.61658e-06	0.169897	0.935984	0.169897	0	4.15423	0	0	0	2.17351e-15	cd
Ipo13	1.55441e-16	1.14684e-06	5.45274e-18	1.95902e-06	7.85708e-17	0.000307935	0.497953	0.000495009	0.283792	0.968997	0.283792	0	4.92462	0	0	0	3.55705e-15	cd
Cox7a1	1.62851e-16	0.0033855	6.19208e-16	0.000203985	6.1026e-16	4.05611e-07	0.212045	1.98883e-07	0.0502983	0.639811	0.0323825	0	5.73378	0	0	0	3.70757e-15	cd
Hdac1	2.12239e-16	1.13265e-05	6.36914e-17	0.00203107	9.86823e-17	0.000158479	1	0.00010056	0.0027873	1	0.00203107	0	4.28371	1.02002	0	0	4.77502e-15	cd
Ptgs1	2.76588e-16	0.000228001	2.93341e-17	0.00483285	8.70454e-15	2.81764e-06	1	6.31843e-05	0.000729621	1	0.00292781	0	6.15621	1.65272	1.65768	0	6.04962e-15	cd
Dcakd	3.03054e-16	6.00424e-07	1.17884e-18	0.000301627	3.72474e-15	0.000255696	0.895704	0.00700631	0.00700631	0.818942	0.0343275	0	5.65871	0	0	0	6.59612e-15	cd
Frk	4.04057e-16	0.000293006	7.82312e-16	0.000128692	2.15253e-16	1.6103e-05	0.442401	2.85831e-06	0.0732251	0.499865	0.0319627	0	4.16047	0	0	0	8.54402e-15	cd
AA986860	4.31119e-16	6.79456e-07	3.1915e-16	7.42322e-07	1.30766e-17	0.00426346	0.611541	0.0002965	0.611541	0.611541	0.29094	0	5.22141	0	0	0	9.0732e-15	cd
Wsb1	4.42879e-16	3.89555e-07	7.5203e-18	2.52445e-06	4.57946e-16	0.000953046	0.701919	0.00313986	0.271468	0.842153	0.303269	0	6.95537	0	4.15369	0	9.30603e-15	cd
Jup	5.63863e-16	8.24362e-08	5.62884e-19	0.000195831	3.27072e-14	0.000781508	0.775381	0.0545337	0.00955017	0.387628	0.0985802	2.63566	6.89509	4.69691	3.93545	0	1.17192e-14	cd
Dhrs1	6.20667e-16	0.00279956	1.91722e-12	0.00167866	1.32705e-17	0.000153536	0.304419	8.34831e-09	0.0743725	0.0519013	0.00155034	0	6.94603	1.62708	4.83435	0	1.27218e-14	cd
Tsen34	8.4268e-16	0.000557223	1.19149e-16	2.47745e-06	2.84568e-14	1.8335e-06	0.0940859	3.50898e-05	0.38474	0.643255	0.492653	0	5.62901	0	0.968625	0	1.67833e-14	cd
Gipc1	9.43129e-16	9.76218e-05	1.91081e-17	1.90642e-06	6.19132e-14	5.36624e-06	0.189946	0.000402926	0.305625	0.650108	0.650108	0	7.29068	0	3.50235	0	1.85352e-14	cd
Muc1	9.95354e-16	3.49224e-09	3.24309e-12	2.57874e-06	1.36719e-19	1	1	0.00128081	1	0.00759884	0.0438026	0	7.03224	0	0	0	1.95043e-14	cd
Rdh13	1.43031e-15	0.00138515	1.4347e-14	0.00368497	1.12134e-15	2.12509e-05	0.772165	1.57368e-06	0.0096738	0.772165	0.00276775	0	4.62459	0	0	0	2.71514e-14	cd
Gls	1.44381e-15	6.04928e-05	1.365e-13	0.00519731	2.2322e-17	0.00258116	0.811692	5.67149e-06	0.015618	0.124789	0.000417244	0	4.79583	0.677117	0.286877	0	2.73689e-14	cd
Pigq	1.71792e-15	8.61842e-05	1.64316e-13	1.43758e-05	1.67438e-17	0.00178936	0.266885	2.52772e-06	0.279919	0.157433	0.0665348	0	6.60292	0.629771	2.8935	0	3.21544e-14	cd
Med30	2.30311e-15	0.00119396	1.34495e-14	0.00649428	3.19287e-15	2.47625e-05	0.988564	4.24206e-06	0.00649428	0.988564	0.00229199	0	6.09443	0	0	0	4.1933e-14	cd
Desi1	2.41576e-15	0.000121343	9.08581e-16	0.00400496	7.89193e-15	8.2208e-05	1	0.000121343	0.00400496	1	0.00400496	0	4.31017	0	0	0	4.38645e-14	cd
Col18a1	2.42268e-15	1.50543e-08	5.1947e-17	2.0931e-05	1.59398e-15	0.0272513	1	0.0462646	0.146873	1	0.15059	1.95781	6.45979	2.38967	2.73457	1.66719	4.39304e-14	cd
Hnrnpk	2.87247e-15	3.97325e-05	5.74141e-18	0.000467804	3.25507e-12	9.39859e-06	0.638233	0.00903599	0.00903599	0.197131	0.197131	0	6.09203	4.23685	4.68924	0	5.07773e-14	cd
Fuca2	3.06992e-15	1.50233e-05	3.61069e-16	0.000167198	3.15696e-15	0.000354265	1	0.000487542	0.0703356	1	0.0703356	0	6.49501	2.35184	3.68069	0	5.37699e-14	cd
Serpinb1a	4.12458e-15	1.16776e-13	1.375e-11	0.00914344	3.23411e-16	0.350796	0.00914344	0.427918	0.0897419	0.0897419	0.00130213	0	6.19108	1.69946	0	0	7.04587e-14	cd
Fam3c	4.2996e-15	1.47596e-08	4.3478e-16	3.88927e-05	6.66115e-16	0.0589785	1	0.038006	0.136326	1	0.111871	0	5.21116	0	0	0	7.32906e-14	cd
Hnf1b	4.81143e-15	0.00391118	1.57594e-12	0.00183377	4.98085e-16	0.000115109	0.281107	1.34454e-07	0.112458	0.153655	0.00486694	0	6.20639	1.53934	4.31658	0	8.13923e-14	cd
Cd82	6.05065e-15	8.20627e-06	8.36656e-16	0.00473708	1.2872e-14	0.00121059	1	0.00226805	0.00473708	1	0.00473708	3.76826	8.28853	7.02016	6.82102	4.04602	1.00698e-13	cd
Rab20	6.32325e-15	9.38567e-08	3.33351e-15	4.35143e-05	2.7912e-16	0.0511515	0.926681	0.00748516	0.22131	0.778303	0.0786097	0	7.48087	0	0	0	1.04974e-13	cd
Ubqln1	6.67248e-15	0.00818201	2.79798e-12	2.51831e-05	1.52918e-15	5.23523e-05	0.0768286	9.88546e-08	0.383199	0.184746	0.131186	0	5.23389	0	2.35824	0	1.09748e-13	cd
Cdc42se1	7.67244e-15	1.68851e-06	2.24891e-16	1.30631e-06	2.75591e-14	0.00172093	0.712913	0.00871083	0.712913	0.719453	0.712913	0	6.72054	0.890351	3.46103	0	1.23834e-13	cd
Arl4d	8.01154e-15	6.22589e-12	1.49489e-15	1.23662e-08	2.64013e-14	1	1	1	1	1	1	0	7.80938	0	0.994091	0	1.28377e-13	cd
Pgp	1.07196e-14	0.000781687	1.45458e-13	0.002401	3.03148e-15	0.000219649	0.56859	7.14604e-06	0.0383514	0.56146	0.00635616	0	7.12755	0	1.22201	0	1.67356e-13	cd
Cttn	1.15622e-14	1.30443e-05	3.16907e-17	0.0023086	6.77417e-12	0.0001026	0.861958	0.0301127	0.00375679	0.211446	0.0883222	0	5.78111	1.44639	1.60156	0	1.78632e-13	cd
Rnpep	1.46314e-14	0.00333708	2.24937e-16	0.000992633	1.34246e-10	1.9613e-07	0.253097	0.00135785	0.0156182	0.18838	0.253097	0	6.17915	0	2.26833	0	2.23212e-13	cd
Rgl3	1.88998e-14	1.31621e-06	2.66914e-10	2.89242e-05	5.571e-18	0.589359	1	9.75684e-05	1	0.00396068	0.0303198	0	6.16288	0	0	0	2.82841e-13	cd
Ppp2r1a	2.20968e-14	0.00532075	2.18251e-14	0.000646344	6.19009e-13	3.29178e-06	0.30742	2.0001e-05	0.084866	0.864768	0.100546	3.62413	7.84753	5.95258	6.81911	3.76997	3.24151e-13	cd
Phlda1	2.36763e-14	6.66199e-12	8.43193e-16	6.92896e-10	7.30514e-08	0.954912	0.954912	0.259432	0.954912	0.0202507	0.0865557	0	4.49679	0	0	0	3.44674e-13	cd
Adh1	4.55778e-14	1.86386e-13	5.16124e-07	0.000334732	3.75855e-15	0.00693397	0.0961668	1	1	0.000975089	0.0459683	0	6.98948	1.33274	0	0	6.2794e-13	cd
Pofut2	6.59082e-14	3.24534e-05	4.05184e-14	4.82667e-06	4.28831e-14	0.00212074	0.470759	0.00125748	0.661968	0.696181	0.661968	0	4.51198	0	0	0	8.83448e-13	cd
Prkab1	8.58065e-14	0.00420173	6.02349e-13	5.2458e-05	2.36112e-13	5.2458e-05	0.182906	1.43951e-05	0.416874	0.563507	0.31302	0	6.84844	0	2.97432	0	1.12977e-12	cd
Naga	9.69158e-14	4.45792e-05	2.31817e-15	0.00677668	5.9412e-12	0.000445739	0.784063	0.0117592	0.00677668	0.705904	0.0368319	0	6.82419	5.32961	2.08021	0	1.25868e-12	cd
Cav1	1.02115e-13	5.78387e-14	2.06233e-13	4.67078e-05	0.000126754	0.5054	0.290272	0.000158501	0.5054	0.000912158	0.5054	3.77835	7.62693	1.63501	0.656336	0	1.31851e-12	cd
Alad	1.17649e-13	0.00093175	2.47799e-13	0.00862751	2.78114e-13	0.000236975	1	0.000153411	0.0141579	1	0.0108232	0	5.04048	1.32595	0.597703	0	1.50024e-12	cd
Ppic	1.48705e-13	1.15082e-13	3.3851e-12	4.21369e-06	9.17536e-13	1	1	1	1	1	1	0	6.27106	0	0	0	1.84864e-12	cd
Pxk	2.28763e-13	0.00323608	1.6107e-13	3.33105e-06	1.60623e-11	2.70856e-05	0.0377639	0.000338194	1	1	1	0	5.21548	0	0.879662	0	2.75671e-12	cd
Slc9a3r1	3.0768e-13	8.63979e-05	4.48085e-12	2.00531e-05	1.9911e-14	0.0132492	0.45903	0.000288969	0.465194	0.45903	0.404173	0	7.05715	0	3.08558	0	3.60687e-12	cd
Rrp1	3.3882e-13	0.0030765	7.40044e-12	0.000342219	1.75657e-13	0.000394226	0.396823	1.78505e-05	0.396823	0.396823	0.147624	2.16503	7.24908	2.10073	6.10765	3.01821	3.93397e-12	cd
Morf4l2	3.53192e-13	0.000812881	3.56154e-13	0.00463885	1.21022e-12	0.000405438	1	0.000422496	0.0332458	1	0.0332458	0	5.42589	2.08006	2.02468	0	4.0831e-12	cd
Abr	3.63674e-13	8.14297e-10	2.92443e-15	2.13744e-07	8.14297e-10	0.502386	1	1	1	0.410895	1	0	5.32961	0	0	0	4.20064e-12	cd
Gnpat	3.87575e-13	0.00281779	4.94167e-12	0.00479577	2.923e-13	0.000491113	0.740401	3.72797e-05	0.0680647	0.740401	0.0185906	0	5.46093	1.452	2.44301	0	4.44215e-12	cd
Prss23	4.17053e-13	0.00264257	9.89703e-11	3.19457e-05	3.83291e-14	0.00264436	0.184069	9.14817e-06	0.627912	0.23368	0.23368	0	5.97772	0	1.922	0	4.75149e-12	cd
Bag2	4.85932e-13	0.00545163	2.14325e-11	0.00910506	2.50668e-13	0.000575827	0.555234	1.34738e-05	0.0644837	0.479716	0.00945312	0	4.79573	0	0	0	5.47093e-12	cd
Ilf2	4.91152e-13	1.24013e-05	2.34926e-13	0.00351056	3.06861e-13	0.0138355	1	0.00954628	0.0417994	1	0.0345577	0	5.72548	0	0	0	5.5204e-12	cd
Vps4b	6.66028e-13	0.00305762	9.35583e-13	4.86334e-05	7.05621e-12	0.000103293	0.181485	0.000205582	0.761643	0.987094	0.761643	0	4.25792	0	0.894363	0	7.25913e-12	cd
Sec61a1	8.64947e-13	0.000614333	5.86621e-15	0.000677286	2.8272e-09	4.22131e-05	0.576171	0.0463742	0.0548075	0.160586	0.576171	2.56641	6.9353	4.37533	4.8723	0	9.20315e-12	cd
Hnrnpa1	9.2642e-13	0.000244398	5.92325e-14	0.000182894	2.48783e-11	0.000435524	0.602956	0.00736393	0.294364	0.602956	0.602956	0	4.9159	0	0	0	9.7871e-12	cd
Lasp1	9.38868e-13	0.00316132	4.67785e-14	1.15142e-05	2.07084e-09	1.47242e-05	0.0883918	0.00818701	0.493505	0.371594	0.956925	0	5.282	0	1.50833	0	9.91076e-12	cd
C1qtnf4	1.15256e-12	0.000919623	1.68597e-12	0.00203691	2.18561e-12	0.000849005	1	0.000622666	0.0906925	1	0.0787808	0	4.4565	0	0	0	1.19866e-11	cd
Rae1	1.46794e-12	0.00403776	2.21493e-12	2.25153e-05	2.4948e-11	0.000130101	0.101545	0.000349188	1	1	1	0	5.41199	0	0.684992	0	1.49524e-11	cd
Hist3h2a	1.47482e-12	0.00324577	6.43512e-13	0.000178806	4.84409e-11	8.35079e-05	0.374315	0.000712392	0.374315	0.691003	0.444122	0	6.4591	0	0.716059	0	1.49996e-11	cd
Pdxdc1	1.60315e-12	0.000964427	1.49095e-12	0.00338191	5.21101e-12	0.000900092	1	0.000964427	0.0711706	1	0.0711706	0	4.78767	0	0.779466	0	1.62553e-11	cd
Sptlc2	1.78858e-12	0.00423689	4.78535e-12	0.00180469	7.57973e-12	0.000209199	0.542472	0.000191023	0.151708	0.779765	0.144565	0	4.9738	0	1.23039	0	1.79449e-11	cd
Aars	2.35612e-12	3.75464e-05	3.72183e-13	0.00816943	1.0457e-11	0.00874592	1	0.02244	0.0315142	1	0.0435537	0	4.43143	0	0	0	2.30002e-11	cd
Pitpnb	2.4937e-12	0.00375713	2.15422e-14	0.00168153	7.7944e-08	7.35692e-06	0.547669	0.0566963	0.0566963	0.0566963	0.547669	0	5.51449	0.827152	1.58988	0	2.4237e-11	cd
Hnrnph1	2.67453e-12	0.00450703	1.02507e-10	2.83564e-06	4.75489e-12	0.0014171	0.0275928	0.000102771	1	1	1	0	6.01644	0	2.2466	0	2.58068e-11	cd
Tspan8	2.90603e-12	1.30038e-06	2.84773e-09	0.00905816	1.35933e-14	0.636242	0.636242	0.00905816	0.288398	0.0441866	0.00533382	3.24774	8.22944	5.51521	5.88714	5.44165	2.78396e-11	cd
Il17re	3.63759e-12	4.4108e-07	7.61031e-13	0.00277013	4.62982e-12	0.158456	0.935109	0.158456	0.145552	0.954363	0.145552	0	4.15421	0	0	0	3.42343e-11	cd
Ppm1g	4.55274e-12	0.00399327	2.33456e-11	0.00399327	7.46198e-12	0.000901199	0.880195	0.000238352	0.126927	0.880195	0.0685659	0	5.55407	0	1.15928	0	4.21349e-11	cd
Luc7l	4.81427e-12	5.9602e-08	6.37349e-12	0.00243425	1.3637e-12	0.614691	0.644404	0.270636	0.256519	0.644404	0.110248	0	4.69999	0	0	0	4.41882e-11	cd
Ptger1	6.03949e-12	1.42617e-08	6.19422e-13	1.65761e-07	5.8556e-10	1	1	1	1	1	1	0	4.65967	0	0	0	5.44613e-11	cd
Hoxb7	6.4467e-12	0.00789845	3.71177e-09	0.00161244	4.91456e-13	0.00789845	0.386442	1.101e-05	0.386442	0.141156	0.0715768	0	5.8236	0	0	0	5.77437e-11	cd
Ptp4a2	7.42355e-12	0.000429591	9.90684e-11	0.00134121	8.45706e-13	0.0203724	0.543866	0.000835813	0.413893	0.43508	0.0870079	0	4.49547	0.814885	1.96734	0	6.5788e-11	cd
Car12	8.6046e-12	6.81572e-09	1.17819e-05	0.00178387	8.01806e-14	0.198005	0.406151	0.198005	0.906292	0.000585614	0.0401193	0	5.51272	0	0	0	7.53058e-11	cd
Ptbp1	9.58252e-12	5.08924e-06	8.4189e-14	4.07303e-06	9.48199e-09	0.0173703	0.791589	0.791589	0.791589	0.406806	0.791589	1.71555	5.97359	0	0.959177	0	8.32645e-11	cd
Mir8112	1.05404e-11	0.00427646	1.51822e-11	0.00427646	6.01023e-11	0.000660777	0.85164	0.000860824	0.142792	0.920059	0.142792	0	5.04462	0	0	0	9.12913e-11	cd
Sfn	1.09518e-11	0.000849841	1.71019e-11	0.00896189	1.62072e-11	0.0048192	1	0.00268689	0.0607252	1	0.0452247	0	4.70135	0	0	0	9.4365e-11	cd
Slc22a17	1.15166e-11	3.35591e-06	3.62099e-10	0.00236144	2.51468e-13	0.441575	0.717364	0.0209174	0.441575	0.376034	0.0536272	0	5.00974	0	0	0	9.88491e-11	cd
Eif4h	1.16781e-11	0.00461354	5.68898e-12	7.16187e-05	5.96654e-10	0.000210562	0.180531	0.00249928	0.929084	1	1	3.37522	7.33774	2.1966	6.33504	3.01773	9.99554e-11	cd
Pdcl3	1.3923e-11	0.00337628	1.27665e-09	0.00153136	1.54844e-12	0.00970459	0.503015	9.74259e-05	0.503015	0.336308	0.106804	0	5.93092	0	1.80235	0	1.17023e-10	cd
Slc2a8	1.75754e-11	0.00122874	8.58511e-11	2.2724e-06	5.5675e-11	0.00634178	0.0653862	0.00299848	1	1	1	0	5.02665	0	0	0	1.44362e-10	cd
Ubald1	1.80937e-11	1.01702e-05	2.8658e-12	0.000148783	4.20983e-11	0.0655156	1	0.103636	0.757526	1	0.757526	0	6.05708	0	0	0	1.48164e-10	cd
Cers4	2.31675e-11	5.044e-10	1.20848e-11	1.22822e-07	6.88453e-07	1	1	0.49225	1	0.373795	0.390381	0	4.66096	0	0	0	1.85618e-10	cd
Sgk1	2.43101e-11	2.84119e-12	1.37061e-09	0.00087998	0.00126684	0.326138	0.153113	0.000214265	0.548211	0.0174191	0.548211	4.91031	7.23868	2.28793	1.6062	3.3584	1.94074e-10	cd
Med25	2.5953e-11	0.00102446	4.44984e-12	0.0081264	4.91644e-10	0.00191458	1	0.0130646	0.0638253	1	0.137011	0	5.34373	0	0	0	2.06327e-10	cd
Hdlbp	3.09672e-11	0.00621605	5.89899e-11	0.000211512	2.66537e-10	0.000711837	0.27831	0.00103812	0.939752	0.952855	0.939752	0	4.27987	0	1.65851	0	2.42867e-10	cd
Myo1c	3.65532e-11	0.00202714	1.78043e-11	1.82257e-06	4.6542e-09	0.00157343	0.0394241	0.0199925	1	1	1	1.90109	5.63356	0.503577	3.43937	0	2.82205e-10	cd
Sumo3	3.76865e-11	0.0089786	5.06202e-12	0.00200808	1.1839e-08	8.68341e-05	0.594449	0.00815374	0.212011	0.594449	0.594449	2.5412	6.17333	1.94958	4.36231	0	2.89449e-10	cd
Nt5c3	5.87622e-11	0.00833351	3.56795e-09	0.000472905	2.12899e-11	0.00673114	0.395551	0.00015142	0.490765	0.395551	0.395551	0	4.7902	0	0.752588	0	4.32671e-10	cd
Atf7ip	8.07287e-11	0.00501329	3.43894e-11	8.34811e-06	1.39353e-08	0.000820418	0.0557894	0.0163899	1	1	1	0	4.50159	0	0.86811	0	5.79319e-10	cd
Anapc7	9.08548e-11	0.00973546	6.28408e-10	0.000731788	2.0797e-10	0.00181085	0.460876	0.000621302	0.59992	0.59992	0.480831	0	4.23586	0	0	0	6.44129e-10	cd
Eif4a3	1.0982e-10	0.00400224	7.67137e-11	0.000876609	1.007e-09	0.00183168	0.730308	0.00413247	0.730308	0.88192	0.730308	0	6.19046	0	3.40432	0	7.60435e-10	cd
Numb	1.2592e-10	0.000379734	1.48442e-11	6.1115e-05	3.73503e-09	0.00795794	0.585415	0.0762381	1	1	1	0	4.44591	0	0.383453	0	8.64744e-10	cd
Baiap2	1.3249e-10	3.33771e-08	2.17029e-10	0.00657948	1.87971e-10	1	0.696823	1	0.356747	1	0.255424	0	5.56492	0	0	0	9.05679e-10	cd
BC048507	1.35693e-10	0.00873039	8.02723e-10	0.00437643	2.51957e-10	0.00284516	0.618679	0.000815931	0.358116	0.618679	0.221763	0	4.09174	0	1.96044	0	9.25205e-10	cd
Fam107b	1.49655e-10	4.18321e-05	2.66591e-11	0.00812544	6.17174e-10	0.0714498	1	0.148707	0.148707	1	0.163885	0	6.07726	1.43591	0.858652	0	1.01163e-09	cd
Chordc1	1.86792e-10	5.76225e-06	2.1418e-11	1.19773e-05	3.11894e-09	0.225229	1	0.76143	1	1	1	0	4.57705	0	0	0	1.23334e-09	cd
Pea15a	1.92229e-10	3.19791e-10	6.60909e-10	0.000178076	7.38205e-09	1	1	1	1	1	1	2.54805	7.07858	2.33902	1.27663	2.40391	1.26487e-09	cd
Tmem127	2.11424e-10	0.000644972	2.77004e-06	0.00360714	1.06759e-12	0.835278	1	0.000631131	1	0.00777371	0.0441715	0	4.74264	0.763994	1.18413	0	1.383e-09	cd
Ccndbp1	2.62183e-10	0.00176485	3.86731e-12	0.000337806	1.5317e-06	0.000685614	0.440664	0.342332	0.440664	0.146805	0.91191	0	5.92379	0	0	0	1.6894e-09	cd
Uap1	3.66908e-10	0.00145902	6.42165e-09	1.83272e-07	4.25586e-09	0.0476807	0.0200708	0.0272403	0.665673	0.7412	0.7412	0	4.59286	0	0	0	2.29343e-09	cd
Tusc3	3.77608e-10	0.000346339	1.23546e-10	0.000222426	1.78528e-09	0.0278667	1	0.0561678	1	1	1	0	5.97456	0	0	0	2.35042e-09	cd
Arrdc1	4.01225e-10	0.00715072	2.17216e-09	0.00684603	5.52926e-10	0.00684603	0.791777	0.00178138	0.362865	0.791777	0.212771	0	5.23974	0	0	0	2.4847e-09	cd
Ppil1	1.09894e-09	0.00745898	1.66154e-09	6.26784e-06	6.17584e-08	0.00745898	0.0402368	0.0311746	1	1	1	0	5.8528	0	0	0	6.19152e-09	cd
Scin	1.1386e-09	0.000218329	2.88131e-09	8.62369e-07	1.30717e-08	0.156053	0.14189	0.159307	1	1	1	0	4.71739	0	0	0	6.38532e-09	cd
Eif4b	1.27514e-09	0.00268764	2.52503e-07	0.000296261	9.13021e-11	0.20624	0.396919	0.0017937	0.945798	0.241334	0.426074	0	5.11473	0	1.55232	0	7.09745e-09	cd
Ube2e1	1.386e-09	0.00514913	1.17718e-08	7.45199e-05	1.88958e-09	0.0271024	0.207746	0.00621337	1	1	1	0	4.28791	0	0	0	7.63183e-09	cd
Plp2	1.41584e-09	1.20463e-05	1.4234e-09	0.00541617	8.95804e-10	0.531137	1	0.394737	0.531137	1	0.394737	0	4.16127	0	0	0	7.78333e-09	cd
Hes1	2.20244e-09	6.94729e-09	3.75103e-09	0.000135347	1.34712e-07	1	1	1	1	1	1	4.05023	7.242	2.47299	2.28485	3.25068	1.16476e-08	cd
Pepd	2.2075e-09	0.00222989	3.69447e-08	0.000312153	6.01837e-10	0.103781	0.623178	0.00714472	0.823679	0.761947	0.761947	0	6.75162	1.76868	2.41953	0	1.16605e-08	cd
Rnf6	2.5368e-09	0.00705528	2.79985e-07	6.58494e-05	7.93807e-10	0.100888	0.150941	0.00249256	1	0.405247	1	0	4.2386	0	0	0	1.32325e-08	cd
Cog6	2.74753e-09	0.00479078	8.9899e-09	0.00112615	3.19162e-09	0.0249119	0.834819	0.00924282	0.892743	0.892743	0.834819	0	4.01186	0	0	0	1.42318e-08	cd
Commd7	3.7128e-09	0.00534351	8.37961e-09	1.60192e-06	3.78741e-07	0.0243044	0.0270508	0.090061	0.857174	0.857174	0.7931	0	4.30234	0	0	0	1.88089e-08	cd
Tuba1b	3.78331e-09	0.000262295	7.64579e-10	8.94297e-05	6.0603e-08	0.0880443	0.784159	0.350068	1	1	1	0	4.60379	0	2.83647	0	1.91371e-08	cd
Ddb1	3.86601e-09	0.00308941	6.39288e-09	0.00165075	6.39288e-09	0.0295165	1	0.0212923	1	1	1	0	5.39282	0.572104	1.69863	0	1.95406e-08	cd
Arpc1b	4.39066e-09	5.32849e-07	2.40113e-09	1.51999e-05	0.00362794	1	1	0.109626	1	0.0114292	0.109626	3.80301	6.4081	0	1.33753	0	2.19107e-08	cd
Rtkn	6.24667e-09	0.00935481	3.04725e-06	0.00559665	2.92234e-10	0.217165	0.671044	0.00104099	0.681007	0.144228	0.217165	0	4.90627	0	0	0	3.02794e-08	cd
Sh3tc1	7.8656e-09	0.000248868	1.16767e-08	0.000172779	9.20991e-09	0.279112	1	0.178686	1	1	1	0	4.44421	0	0	0	3.74211e-08	cd
Wasl	8.25528e-09	3.98588e-05	5.43774e-09	0.00465692	9.08469e-09	0.583928	1	0.562177	0.654866	1	0.654866	0	5.22457	0.997319	1.44752	0	3.91357e-08	cd
Gnai3	8.63043e-09	0.00377345	1.04117e-08	0.00969494	1.41948e-08	0.0360798	1	0.0336462	0.485318	1	0.485318	0	5.21317	0	0.611979	0	4.0712e-08	cd
Arfip2	8.69492e-09	0.00201878	2.11649e-09	0.000405055	1.54559e-07	0.0280373	0.729546	0.1476	1	1	1	0	4.11134	0	0	0	4.09439e-08	cd
Map2k3	1.24857e-08	0.00447849	1.53965e-09	0.000415574	1.31033e-06	0.0107118	0.535917	0.240299	0.910825	0.827171	0.973236	0	5.64073	0	0	0	5.68321e-08	cd
Ly6e	1.89295e-08	1.30828e-06	7.19843e-08	1.52672e-06	2.18023e-06	1	1	1	1	1	0.905985	5.88718	8.92439	4.82463	6.57324	6.0202	8.34621e-08	cd
Exoc7	2.63464e-08	0.00392322	1.24914e-07	0.00284792	1.32402e-08	0.122724	1	0.0260776	1	1	0.95846	0	4.85952	0	0.765884	0	1.13104e-07	cd
Ppp1r15a	2.67012e-08	3.58399e-07	0.000102182	7.03911e-08	0.000467519	0.30145	0.30145	0.30145	0.0164661	0.823082	0.0155267	4.38707	6.9267	1.58365	3.32837	4.73971	1.14443e-07	cd
Dynll1	3.07089e-08	0.00711378	2.06552e-06	0.00188315	3.65871e-09	0.309445	0.645868	0.00711378	0.909974	0.42168	0.645868	0	5.98482	1.63937	4.68693	3.05434	1.3016e-07	cd
Tmem98	3.12863e-08	3.99769e-07	6.63383e-08	7.36105e-05	5.56668e-07	1	1	1	1	1	1	0	5.38917	0	0	0	1.32397e-07	cd
Shisa5	6.19977e-08	5.26861e-05	5.21818e-09	0.000171791	1.25351e-05	0.599178	1	1	1	0.83226	1	4.23084	7.38407	2.12214	3.70212	3.02396	2.47472e-07	cd
Dnajc10	7.73016e-08	0.00507951	6.68446e-07	0.00507951	2.23403e-08	0.237656	0.925872	0.0288774	0.925872	0.925872	0.81967	0	4.03518	0	0	0	3.02861e-07	cd
Anxa7	8.47943e-08	0.00127391	1.24566e-08	0.000184043	6.92819e-06	0.105979	0.760495	0.827043	1	0.843414	1	0	5.03024	0	0.718346	0	3.29608e-07	cd
Clcn7	8.70698e-08	0.000307495	9.48893e-08	0.00975091	6.89189e-08	0.626722	1	0.418205	0.808772	1	0.719598	0	4.20464	0	0	0	3.37765e-07	cd
Tsc22d1	9.18118e-08	0.000747327	7.26396e-08	3.2408e-06	6.33034e-05	0.296054	0.145634	0.668013	0.668013	0.578976	0.296054	6.87588	8.68095	5.76053	7.18222	6.36067	3.54207e-07	cd
Nr1d1	1.27953e-07	0.00661619	0.00154501	0.00505917	3.32289e-09	1	1	0.00680292	1	0.00680292	0.503224	0	6.72906	1.35686	2.90233	3.74091	4.7552e-07	cd
Parva	1.69126e-07	0.00305944	1.96212e-08	0.000134217	0.00630015	0.0610414	0.27241	1	1	0.0234126	0.209484	2.06598	4.60828	0	0.820999	0	6.13683e-07	cd
Grn	2.16741e-07	0.00265065	6.00045e-08	0.000508094	4.34602e-06	0.131587	0.728751	0.581226	1	1	1	4.13404	7.43261	4.1286	5.36024	4.01287	7.69533e-07	cd
Calm1	6.83498e-07	9.47215e-05	1.05073e-07	0.000530256	9.42271e-05	1	1	1	1	1	1	5.06029	7.39022	5.54304	5.69255	5.12128	2.19891e-06	cd
Gnb1	6.88159e-07	0.00579844	2.84237e-06	0.00118697	5.7275e-07	0.414497	0.793968	0.148893	1	1	1	4.02029	6.77633	3.95303	5.58768	4.31999	2.2123e-06	cd
Rbpms	6.93494e-07	0.000187556	1.84187e-05	0.000292171	2.62485e-07	1	1	0.922091	1	1	1	0	6.0274	1.83475	2.99583	3.06611	2.22892e-06	cd
Clk1	2.03687e-06	0.000118686	6.47504e-07	0.000338078	0.000925611	1	1	1	1	0.638054	1	4.38894	6.88923	1.99227	3.25813	4.04928	5.95639e-06	cd
Ywhah	2.04925e-06	0.00189415	3.46208e-06	0.000691289	4.44241e-06	0.852565	0.945358	0.849307	1	1	1	0	5.01046	0	1.13765	0	5.98867e-06	cd
Bag3	3.34886e-05	0.00242294	0.000939314	0.00566911	8.76218e-06	1	1	0.918013	1	0.918013	1	0	4.69255	0	0.709228	0	7.73759e-05	cd
Nadk	3.9215e-05	0.00941312	1.68683e-05	0.00417794	0.000402926	0.764068	1	1	1	1	1	0	5.35209	0	1.28454	0	8.95339e-05	cd
Pvalb	2.00041e-33	1.68922e-38	1	1	0.700577	1.66427e-43	4.51461e-24	1.56909e-46	1	0.300016	0.284207	0	0	0	10.3924	0	8.91114e-30	dct_1
Uroc1	4.46905e-29	1.37287e-29	1	9.58169e-10	1	1.57197e-33	0.00155548	3.96981e-33	4.27638e-10	1	1.18657e-10	0	0	2.06052	6.42925	0	4.26602e-26	dct_1
Ptgfr	1.24225e-28	1.95436e-10	4.2333e-10	0.0945037	1.21034e-11	4.19869e-35	8.96955e-12	5.72201e-36	0.0067295	0.287204	0.000888704	0	3.50186	0.544995	6.641	0	7.92968e-26	dct_1
Ppp1r1a	4.65938e-27	3.26342e-29	2.24578e-08	2.28557e-09	0.723807	4.50805e-14	0.000868919	3.57951e-33	0.0472762	3.17104e-10	1.70455e-10	0	2.2942	10.2283	11.5077	6.76969	1.72966e-24	dct_1
Lrrc52	8.3074e-27	7.10857e-27	1	1	1	1.23294e-31	2.16313e-18	2.0853e-29	1	1	1	0	0	0	4.94767	0	2.92158e-24	dct_1
Egf	4.94371e-26	1.86187e-32	1.97116e-14	4.66125e-07	0.0250003	3.3433e-10	4.66125e-07	1.22295e-26	0.496844	1.10836e-08	0.000826663	2.81917	1.46196	7.0577	10.1844	6.68604	1.17978e-23	dct_1
Tfrc	1.03341e-25	3.67799e-14	0.000576648	0.0163365	0.000120907	3.89381e-30	1.32835e-17	4.20825e-30	1	1	1	0	0	0	6.30742	0	2.06127e-23	dct_1
Umod	6.39279e-25	4.12717e-27	1.17541e-12	0.004487	0.498907	1.2895e-07	3.34487e-09	2.63597e-27	0.0259866	3.62286e-12	0.012807	5.84197	4.55671	8.50077	12.5273	9.27222	1.10952e-22	dct_1
Oxct1	1.6453e-24	6.35061e-09	0.00100022	0.335495	1.4658e-10	1.78313e-21	0.000333414	2.06927e-32	0.000707001	0.000252445	3.0351e-09	2.84991	7.60164	8.51954	9.61685	5.35875	2.55673e-22	dct_1
Lhx1os	1.06765e-23	2.86008e-15	0.0417616	0.00955499	0.007486	4.18938e-26	0.000817863	2.77946e-27	8.22613e-06	0.301919	5.49318e-07	0	0	0	7.30694	0	1.37193e-21	dct_1
Fxyd2	1.76825e-23	3.64259e-21	0.000192262	1.02226e-05	0.0926674	5.20835e-12	0.00219836	4.36882e-29	0.0926674	7.14547e-09	7.08274e-09	7.61961	6.91969	13.4273	14.8225	11.7937	2.09123e-21	dct_1
Nol3	1.91847e-23	3.12163e-16	0.106753	1	0.106753	1.85279e-27	7.06285e-14	7.50919e-26	1	1	1	0	0	0	7.12447	0	2.21021e-21	dct_1
Isyna1	1.74338e-22	1.16628e-05	4.4188e-09	0.0862989	1.0681e-07	5.76536e-26	9.12806e-08	7.07156e-23	0.0223082	0.695249	0.0452003	2.88382	6.68596	3.03333	8.98323	0	1.54295e-20	dct_1
Gcat	2.80515e-21	0.000408258	8.69913e-09	1	1.44599e-08	2.54822e-22	0.00680703	3.38387e-21	1.11121e-05	1	1.11121e-05	0	4.65599	1.91966	7.07491	0	1.76831e-19	dct_1
Wfdc15b	2.08523e-20	3.36543e-14	0.817305	0.765449	0.023916	2.68036e-16	1.65319e-12	5.8629e-25	0.66211	0.00409834	0.765449	0	6.04365	3.82446	12.0418	6.55901	1.05557e-18	dct_1
Mrps6	2.20335e-20	1.50327e-08	0.139124	0.36671	8.65556e-07	1.31238e-15	0.000359814	1.96362e-26	0.0571493	0.000222528	2.61972e-06	0	7.71894	8.26655	10.2279	5.82367	1.11116e-18	dct_1
Fth1	3.90222e-20	3.31741e-20	0.00260064	7.85635e-05	0.928588	2.69532e-13	0.00186277	6.40668e-22	0.0654835	0.00211565	6.28873e-05	10.318	10.9624	12.5727	13.8598	11.8966	1.83624e-18	dct_1
Galm	1.64107e-19	1.55792e-06	0.0001649	0.788796	3.10364e-05	2.62231e-20	0.00292444	8.12778e-21	0.000181682	0.788796	5.04442e-05	0	0.74154	2.2053	7.24295	0	6.68032e-18	dct_1
Idh2	2.82076e-19	0.000240281	0.00101286	0.453868	9.24176e-10	1.10556e-14	0.000333719	1.15054e-23	0.0827129	0.00125727	7.78638e-05	5.26238	9.88888	9.87354	11.0984	6.86755	1.0895e-17	dct_1
Tmem72	3.31588e-19	7.62776e-10	0.056166	0.269171	0.00192582	4.0276e-19	0.00104172	5.96181e-22	0.00334266	0.269171	0.000147829	0	0.622774	4.95427	7.16937	0	1.26973e-17	dct_1
Mfsd4	3.55203e-19	8.83564e-11	0.179834	0.0965493	0.00252425	4.41358e-17	0.00252425	5.46209e-23	0.00750725	0.0365164	1.78391e-05	0	0.606964	4.66068	7.55899	0	1.34856e-17	dct_1
Clcnka	4.22321e-19	3.78834e-07	0.00295934	0.287894	3.59046e-05	1.27496e-18	0.00295934	1.53087e-21	0.00108557	0.255229	2.80596e-05	0	0.753481	1.49152	7.41138	0	1.57212e-17	dct_1
Shmt1	5.66824e-19	0.000127045	2.1172e-05	0.779077	4.74722e-07	2.12023e-18	0.00675269	3.28831e-20	0.000384461	0.501341	3.10669e-05	0	0.734657	1.14412	6.63688	0	2.04731e-17	dct_1
Poldip2	5.67086e-18	0.00870409	2.60387e-07	0.079743	5.61188e-08	1.86775e-17	1.57351e-05	8.17059e-18	0.104587	0.52337	0.079743	0	5.98101	1.86986	7.32627	0	1.70304e-16	dct_1
Nqo1	1.94823e-17	4.28822e-06	0.00655335	0.554481	3.68789e-05	1.96852e-16	3.68789e-05	5.41733e-20	0.190364	0.190364	0.0109792	0	0	0	5.60364	0	5.38806e-16	dct_1
Upp1	2.79384e-17	1.78712e-10	0.333238	0.968619	0.119586	6.13908e-18	7.54698e-07	1.23116e-18	0.510438	0.890963	0.312596	0	0	0	7.17758	0	7.42284e-16	dct_1
Ckb	2.73034e-16	1.41732e-14	1	1	1	9.66865e-16	1.70938e-09	1.65054e-14	1	1	1	3.43856	1.74245	2.00656	9.93197	3.31581	5.98169e-15	dct_1
Gpx6	3.85664e-16	4.21042e-14	0.744107	0.0304636	0.754093	3.74684e-14	0.00167543	1.73631e-16	0.0993678	0.574523	0.0125832	0	0	0	8.27563	0	8.19397e-15	dct_1
Slc15a2	5.73412e-16	4.03263e-10	0.394254	0.394254	0.1246	4.92742e-15	0.00102479	1.26521e-17	0.098743	0.394254	0.00763247	0	0	0	5.04264	0	1.18992e-14	dct_1
Trpm7	6.26067e-16	2.0153e-06	0.00120455	0.738305	0.0472041	1.37832e-18	0.00114673	7.11532e-14	0.00654168	0.46232	0.0621515	0	0.929657	0.700093	5.19008	0	1.28128e-14	dct_1
Ak1	4.02717e-14	0.0004178	8.9084e-05	0.486142	0.0513426	1.03914e-16	0.0004178	1.73317e-10	0.0513426	0.172907	0.486142	0	4.21128	0	7.56812	0	5.61786e-13	dct_1
Dbi	9.23681e-14	5.33195e-05	1	1	7.42466e-05	9.21787e-06	0.00120649	1.81443e-17	1	5.46899e-06	0.00368692	0	7.286	8.00238	9.45348	7.68313	1.2043e-12	dct_1
Mfge8	3.47374e-12	8.31246e-14	0.0633276	0.0633276	0.000118568	2.17413e-09	0.00056074	0.000288966	0.747094	0.0729099	0.747094	4.80212	1.18912	2.18323	7.46328	4.04647	3.27846e-11	dct_1
Glod5	4.21449e-12	9.15325e-08	1	1	0.371541	1.58523e-09	1.15954e-05	1.91457e-13	1	0.318366	1	0	0	0	6.10949	0	3.93039e-11	dct_1
Syt17	1.16249e-11	0.000112231	0.0403311	1	0.108779	1.61401e-12	0.004245	1.07519e-10	0.143901	1	0.211939	0	0	0	4.27712	0	9.97141e-11	dct_1
Ifi27	0.000404613	0.00753356	1	1	1	0.00047382	0.00890823	0.00740215	1	1	1	0	1.65184	0	6.70084	0	0.000773901	dct_1
Aldob	6.42806e-23	1	1.44925e-22	1	0.777876	2.30176e-21	1	1	2.8163e-13	9.01126e-20	1	3.63513	2.27925	2.47724	2.34705	7.58668	6.45899e-21	dct_2
Miox	2.04023e-21	1	2.29079e-19	1	1	6.73774e-19	1	1	2.06299e-10	7.62451e-21	1	0	2.15025	3.20887	2.57411	7.4516	1.33003e-19	dct_2
Lars2	1.79087e-20	0.000364151	5.54077e-24	0.221324	3.09923e-11	2.82252e-12	0.221324	0.00227286	3.09923e-11	0.000211133	0.000214701	9.85391	5.3952	5.9142	7.04033	12.5122	9.31252e-19	dct_2
Slc34a1	9.75284e-19	1	3.84359e-18	1	0.624291	4.35522e-16	1	1	7.98268e-09	7.52409e-15	1	2.40889	1.49602	2.30915	2.00947	5.94518	3.3766e-17	dct_2
Mir6236	4.30886e-18	0.125691	1.30408e-19	0.445842	3.6564e-05	2.59957e-14	0.722455	0.041577	2.92417e-09	1.76079e-07	0.0786745	10.7107	7.74986	8.30775	8.34666	13.3202	1.32376e-16	dct_2
Gm20594	1.50761e-17	0.00294567	3.90266e-19	0.584478	0.114457	1.83506e-09	0.584478	0.584478	1.99221e-08	1.13688e-13	0.780246	4.46603	3.75318	4.64185	5.07308	9.09108	4.22383e-16	dct_2
Acsm2	2.06565e-15	1	2.8692e-09	1	0.167574	1.10696e-10	1	0.197046	1.89836e-05	2.32365e-17	0.216781	0	0.55466	0.740964	0.615055	4.29898	3.79195e-14	dct_2
Kap	4.12819e-15	1	4.61151e-12	1	1	1.83412e-14	0.607309	1	7.02605e-05	6.75798e-12	1	4.37522	4.24865	4.79152	3.29048	8.40334	7.04587e-14	dct_2
Slfn5	8.62352e-13	0.879881	1.89808e-11	0.209076	0.278714	6.92734e-12	0.210907	0.278714	0.00503635	9.97832e-08	0.879881	1.69627	0.838709	1.44905	0.865678	4.40211	9.18284e-12	dct_2
Gpx3	1.22034e-12	0.0147769	1.50667e-11	1	1	0.000105304	0.278623	0.051411	4.98603e-06	4.07632e-11	1	7.03741	6.01097	7.3976	9.01353	10.5338	1.26325e-11	dct_2
Slc12a1	8.60187e-12	1	1.71404e-10	1	0.337468	1.77571e-10	1	0.502657	7.68635e-05	1.16844e-06	1	0	0.403037	0.705933	0.381111	5.34228	7.53058e-11	dct_2
Keg1	1.27107e-10	1	6.98099e-06	1	0.309129	4.80916e-06	1	0.21979	0.000231643	1.10927e-11	1	0	0.698829	0	0.709657	4.89228	8.72001e-10	dct_2
Slc27a2	2.77767e-09	1	1.94149e-05	1	0.678013	2.3278e-05	1	0.387639	0.00154825	5.05364e-10	1	0	0.752297	0.583557	0.49115	4.53466	1.43656e-08	dct_2
Akr1c21	3.78025e-07	0.984283	0.00913882	0.984283	0.422642	2.11078e-05	1	1	0.00111168	8.60087e-07	1	0	1.25954	0	0	5.3815	1.27994e-06	dct_2
Clu	8.7602e-29	0.665248	2.19784e-13	9.3049e-05	3.41578e-23	7.68725e-16	0.000178721	2.56427e-26	1.9664e-21	0.000178721	1.11477e-29	4.48322	10.4342	12.5712	10.6554	6.88463	6.80808e-26	dct_3
Calb1	1.54923e-26	0.0355373	1.39088e-08	2.13368e-05	6.21207e-24	0.000123602	5.17762e-09	1.67143e-18	8.08705e-18	5.17762e-09	2.8078e-31	0	9.8859	13.1224	8.62826	5.94479	4.76474e-24	dct_3
Kl	3.92867e-26	0.267061	3.67449e-06	4.84793e-05	2.45473e-20	2.29017e-09	0.000675913	1.28705e-25	1.00734e-14	7.60348e-09	1.21081e-27	0	6.8199	9.78041	7.3615	3.66938	1.04891e-23	dct_3
Klk1b1	9.98881e-26	0.00758526	1.82405e-13	8.87776e-10	3.84779e-13	1.36978e-06	2.25206e-16	1.36978e-06	1.07977e-29	0.804751	4.0736e-29	0	0	4.77151	0	0	2.02258e-23	dct_3
Klk1b5	1.73855e-22	1.36905e-06	1.77855e-15	0.00239008	3.37986e-16	0.00239008	3.02892e-12	0.000584766	3.96937e-20	0.463021	8.09245e-21	0	3.37214	5.9328	0	0	1.54295e-20	dct_3
S100g	4.66557e-22	4.42881e-06	0.76254	1.67909e-07	2.36862e-12	1.73122e-06	3.83887e-18	0.0108479	8.22012e-09	5.36475e-14	4.25379e-25	0	10.4688	16.171	6.08263	9.62106	3.54265e-20	dct_3
Slc8a1	6.04972e-19	0.00662461	1.86542e-08	0.00961477	6.31681e-16	0.00557028	5.31821e-06	1.29155e-08	9.80547e-12	0.00227055	4.2846e-18	0	3.99468	7.10028	1.82181	0	2.17335e-17	dct_3
Klk1	5.51945e-18	0.698927	0.979108	1.04891e-07	7.39758e-09	0.698927	8.02221e-10	3.40656e-07	1.93717e-08	9.30556e-11	5.7597e-22	6.63735	11.5187	16.3832	10.3888	11.217	1.66505e-16	dct_3
Ybx2	2.25335e-16	9.02996e-07	3.91216e-08	0.00316437	4.78012e-09	0.94307	2.62858e-12	0.94307	1.03502e-13	0.94307	1.5083e-14	0	0	6.15727	0	0	5.02734e-15	dct_3
Ltc4s	1.60743e-12	1	2.36319e-05	0.00240705	5.32849e-05	0.000111346	0.000424842	0.000223684	4.55915e-11	1	1.33017e-10	0	1.87881	9.05546	0	0	1.6274e-11	dct_3
Pth1r	7.77852e-06	0.295809	0.0200878	6.51783e-07	0.119059	0.809059	0.00021813	1	0.00216262	1	0.000681261	3.67438	0.603271	8.40671	1.74358	3.76995	2.03988e-05	dct_3
Sparc	1.08631e-20	0.295491	6.15252e-09	0.642646	1.84318e-20	5.005e-06	0.295491	5.00466e-17	1.00082e-06	6.32571e-06	4.91101e-15	6.37824	1.94854	1.72427	2.39527	4.95397	5.87752e-19	dct_4
Plat	2.18415e-19	0.0441859	0.0020252	0.215109	3.27086e-19	0.308977	0.0020252	6.22754e-13	7.26961e-05	9.92592e-12	1.31554e-17	6.45721	1.45264	0	2.58906	3.859	8.71313e-18	dct_4
Nphs2	2.17152e-17	0.0301588	0.00192336	0.490461	2.22193e-17	0.490461	0.0055733	7.38476e-11	0.000502321	6.06301e-10	7.78846e-15	6.08699	0.897475	0	2.59249	3.80536	5.93459e-16	dct_4
Lyz2	2.27459e-17	1	1	1	2.59374e-14	0.44648	1	4.63324e-17	0.44648	6.27039e-14	7.49349e-12	6.77128	1.50021	0	0	0	6.14094e-16	dct_4
Podxl	4.38379e-17	0.104894	0.00287518	0.398347	3.99935e-17	0.393401	0.0475928	5.80021e-12	0.00252005	5.23961e-10	1.06271e-13	4.49183	0.547984	0	1.21391	1.80072	1.12232e-15	dct_4
Vim	1.31788e-16	0.235712	4.86649e-06	0.919759	7.02088e-17	0.00340663	0.399782	1.03966e-12	0.000906501	6.58899e-06	6.65569e-11	5.79671	1.01212	1.41976	2.25651	4.58655	3.06297e-15	dct_4
Fxyd5	2.56073e-15	1	0.027614	1	4.26195e-15	0.200365	1	1.04796e-13	0.369778	1.0131e-09	8.35218e-09	6.51607	1.6282	2.22461	2.16902	3.95357	4.61829e-14	dct_4
Lsp1	3.9499e-15	0.0815124	0.479004	0.810285	4.37255e-15	0.769433	0.444376	3.61931e-09	0.769433	2.27046e-13	2.48153e-09	4.73869	0	0	1.39888	0	6.7849e-14	dct_4
Srgn	4.8805e-15	0.0310509	6.96149e-05	0.55673	5.80232e-17	0.320953	0.55673	5.57225e-10	0.0868968	2.50058e-07	1.77985e-08	6.37072	1.51838	2.70536	2.83156	4.76662	8.23523e-14	dct_4
Cdkn1c	1.81674e-13	0.658139	0.908982	0.182341	1.11953e-09	0.658139	0.0249694	6.50267e-08	0.182341	4.98524e-12	2.40583e-11	4.37759	0	0	0.595112	0	2.21572e-12	dct_4
H2-Eb1	2.88374e-13	0.94486	1.00361e-05	1	5.86503e-12	0.000390389	1	4.32766e-10	0.0016044	0.00539243	1.55285e-07	6.03916	1.55102	1.87689	1.92639	5.03255	3.40445e-12	dct_4
Anxa2	3.20545e-13	0.0864737	0.688783	0.205324	2.23372e-07	0.00252569	0.953553	2.62381e-14	0.0400382	9.90488e-07	8.01778e-09	6.28653	2.42834	2.04776	2.24091	4.9016	3.74782e-12	dct_4
Cldn5	1.04129e-12	0.537581	0.29751	0.353041	2.34242e-10	0.469136	0.186222	1.52304e-09	0.0154978	7.60158e-08	1.47521e-10	5.21469	0.9342	0	1.61619	0	1.09058e-11	dct_4
H2-Aa	1.95051e-12	0.748031	2.99887e-05	0.748031	6.89027e-12	0.000730657	0.748031	3.34233e-10	0.0698524	0.00327945	2.99887e-05	6.47107	1.39845	2.67175	1.9954	5.15729	1.93106e-11	dct_4
Crip1	7.48247e-12	0.343314	0.598971	0.0442798	5.88118e-06	0.476521	0.476521	1.24253e-10	0.0708661	1.59733e-08	9.8824e-10	7.41259	3.95018	0	3.29744	4.8198	6.62662e-11	dct_4
Enpep	1.57263e-11	0.0267264	0.447728	0.131679	1.09251e-08	0.0601968	0.000389272	0.00212253	0.0456503	1.26429e-08	5.92177e-10	4.73147	0.467585	0	1.61922	0	1.30538e-10	dct_4
Eng	2.56923e-11	0.730234	0.121436	0.730234	3.44377e-10	0.730234	0.425128	3.19589e-08	0.0707834	1.3572e-06	2.13667e-08	4.36874	0.879644	0.800519	1.25952	2.55866	2.04376e-10	dct_4
Coro1a	2.67689e-11	1	1	1	3.32928e-09	1	0.381962	1.66592e-07	0.524261	2.27846e-09	1.96574e-08	4.78885	0.77239	0	1.0489	0	2.12308e-10	dct_4
Emcn	1.0435e-10	1	0.0655703	1	3.1525e-10	0.425889	1	9.08963e-09	0.425889	5.87578e-06	3.70195e-06	5.94743	1.15706	1.46326	1.84952	3.27677	7.25561e-10	dct_4
Ppap2a	3.96995e-10	1	1	1	2.61196e-08	1	1	4.88517e-08	0.772535	1.48489e-07	5.56587e-07	5.8618	1.80485	1.44548	2.34526	3.14818	2.46306e-09	dct_4
Slc9a3r2	7.60473e-10	0.689283	0.294896	0.40365	8.22807e-08	0.40365	0.40365	1.6765e-07	0.0295437	3.93602e-05	7.27785e-08	5.3038	1.76265	1.54261	2.34488	4.19632	4.43604e-09	dct_4
Gimap4	1.80085e-08	1	1	1	2.90118e-06	0.591329	0.721866	0.000193414	1	1.57037e-08	3.92426e-05	4.82456	0	0	0	0	7.97961e-08	dct_4
Clic3	2.90948e-08	1	1	0.812953	3.09671e-05	0.972538	0.476656	7.40391e-05	0.994134	6.34937e-08	5.03249e-06	4.65384	0	0	0	0	1.23715e-07	dct_4
Laptm5	3.33259e-08	0.903113	0.271823	1	3.25328e-08	1	1	1.00879e-05	1	2.98223e-05	0.000132659	4.47101	0.557359	0	0.736255	0	1.40539e-07	dct_4
Cnn2	6.45711e-08	0.941785	0.941785	0.29948	0.000157817	0.941785	0.246314	0.00015405	0.657585	3.33108e-07	1.98613e-06	4.40722	0.873378	0	0.948485	0	2.57053e-07	dct_4
Tyrobp	5.7303e-07	1	1	1	3.90025e-06	1	1	2.9132e-05	1	1.96157e-05	0.000453532	5.33122	0	0	0	0	1.87338e-06	dct_4
Ctss	2.36841e-06	1	1	1	2.50959e-05	1	1	2.49194e-05	1	2.22488e-05	0.00676269	4.32021	0	0	0	0	6.83967e-06	dct_4
Icam2	2.76208e-06	1	1	1	4.63398e-05	1	0.378506	0.000754077	0.313934	0.000475225	3.56439e-05	4.57725	0	0	1.24681	0	7.87718e-06	dct_4
S100a6	1.59045e-05	1	1	1	0.000177644	1	1	4.54047e-05	1	0.00142659	0.0042151	5.56816	1.53955	1.37599	1.37936	0	3.92372e-05	dct_4
Fcer1g	1.61684e-05	1	1	1	5.42939e-05	1	1	0.00306284	1	4.84388e-05	0.00909028	4.61748	0	0	0	0	3.97928e-05	dct_4
Legend:
pvalue	P-value from Kruskal Wallis test
DCT_1-CD	Adjusted p-value from post hoc test of two groups, DCT_1 and CD
DCT_2-CD	Adjusted p-value from post hoc test of two groups, DCT_2 and CD
DCT_3-CD	Adjusted p-value from post hoc test of two groups, DCT_3 and CD
DCT_4-CD	Adjusted p-value from post hoc test of two groups, DCT_4 and CD
DCT_2-DCT_1	Adjusted p-value from post hoc test of two groups, DCT_2 and DCT_1
DCT_3-DCT_1	Adjusted p-value from post hoc test of two groups, DCT_3 and DCT_1
DCT_4-DCT_1	Adjusted p-value from post hoc test of two groups, DCT_4 and DCT_1
DCT_3-DCT_2	Adjusted p-value from post hoc test of two groups, DCT_3 and DCT_2
DCT_4-DCT_2	Adjusted p-value from post hoc test of two groups, DCT_4 and DCT_2
DCT_4-DCT_3	Adjusted p-value from post hoc test of two groups, DCT_4 and DCT_3
DCT_4	Median expression (log2 RPKM) of DCT_4
CD	Median expression (log2 RPKM) of CD
DCT_3	Median expression (log2 RPKM) of DCT_3
DCT_1	Median expression (log2 RPKM) of DCT_1
DCT_2	Median expression (log2 RPKM) of DCT_2
padj	Adjusted p-value from Benjamini-Hochberg multiple testing correction
sigCluster	The cluster with highest expression
