# Supplementary material for: Single-cell RNA sequencing reveals the mesangial identity and species diversity of glomerular cell transcriptomes
Source: Nat Commun. 2021 Apr 9;12:2141. doi: 10.1038/s41467-021-22331-9 (PMC8035407; doi:10.1038/s41467-021-22331-9)
Supplement: Supplementary file 15 — Supplementary Data 12 [file 41467_2021_22331_MOESM15_ESM.xlsx]

## Sheet: Supplementary Data 12
Supplementary Data 12. Over-representative pathways of genes up-regulated in each DCT subcluster and collecting duct cell group
A. Enriched pathways for genes significantly over-expressed in DCT1
Name	overlappingGenes	overlappingEntitiesNum	allEntitiesNum	pValue	qValue
Mineral absorption - Mus musculus (mouse) (KEGG)	Fxyd2,Trpm7,Fth1	3	36 (45)	0.000126	0.00341
Metabolism of amino acids and derivatives (Reactome)	Uroc1,Ckb,Shmt1,Nqo1	4	139 (202)	0.000539	0.00728
Metabolism of polyamines (Reactome)	Ckb,Nqo1	2	23 (34)	0.00178	0.0157
Metabolism (Reactome)	Ak1,Ckb,Shmt1,Uroc1,Oxct1,Dbi,Isyna1,Upp1,Idh2,Nqo1	10	1331 (1771)	0.00232	0.0157
Ion channel transport (Reactome)	Clcnka,Trpm7,Fxyd2	3	109 (165)	0.00324	0.0167
Glycine, serine and threonine metabolism - Mus musculus (mouse) (KEGG)	Gcat,Shmt1	2	34 (40)	0.00387	0.0167
Ferroptosis - Mus musculus (mouse) (KEGG)	Tfrc,Fth1	2	36 (41)	0.00433	0.0167
One carbon metabolism and related pathways (Wikipathways)	Gpx6,Shmt1	2	40 (52)	0.00532	0.018
Transport of small molecules (Reactome)	Slc15a2,Fxyd2,Trpm7,Tfrc,Clcnka	5	433 (636)	0.00611	0.0183
Stimuli-sensing channels (Reactome)	Clcnka,Trpm7	2	53 (94)	0.00919	0.0222
Glutathione metabolism - Mus musculus (mouse) (KEGG)	Gpx6,Idh2	2	53 (64)	0.00919	0.0222
Thyroid hormone synthesis - Mus musculus (mouse) (KEGG)	Gpx6,Fxyd2	2	55 (73)	0.00987	0.0222
Cargo recognition for clathrin-mediated endocytosis (Reactome)	Egf,Tfrc	2	78 (93)	0.0192	0.0399
HIF-1 signaling pathway - Mus musculus (mouse) (KEGG)	Egf,Tfrc	2	87 (105)	0.0236	0.0442
Metabolism of nucleotides (Reactome)	Upp1,Ak1	2	89 (102)	0.0246	0.0442
B. Enriched pathways for genes significantly over-expressed in DCT2
Name	overlappingGenes	overlappingEntitiesNum	allEntitiesNum	pValue	qValue
Synthesis of bile acids and bile salts via 24-hydroxycholesterol (Reactome)	Akr1c21,Slc27a2	2	12 (19)	7.3e-05	0.000877
Synthesis of bile acids and bile salts via 7alpha-hydroxycholesterol (Reactome)	Akr1c21,Slc27a2	2	18 (29)	0.000169	0.00101
Synthesis of bile acids and bile salts (Reactome)	Akr1c21,Slc27a2	2	28 (39)	0.000414	0.00163
Bile acid and bile salt metabolism (Reactome)	Akr1c21,Slc27a2	2	32 (52)	0.000542	0.00163
Transport of inorganic cations/anions and amino acids/oligopeptides (Reactome)	Slc34a1,Slc12a1	2	69 (105)	0.00251	0.00601
Metabolism of steroids (Reactome)	Akr1c21,Slc27a2	2	90 (134)	0.00422	0.00844
Metabolism (Reactome)	Akr1c21,Aldob,Slc27a2,Acsm2,Miox	5	1331 (1771)	0.0109	0.0171
Fatty acid metabolism (Reactome)	Akr1c21,Slc27a2	2	154 (219)	0.0119	0.0171
SLC-mediated transmembrane transport (Reactome)	Slc34a1,Slc12a1	2	160 (242)	0.0128	0.0171
C. Enriched pathways for genes significantly over-expressed in DCT3
Name	overlappingGenes	overlappingEntitiesNum	allEntitiesNum	pValue	qValue
Endocrine and other factor-regulated calcium reabsorption - Mus musculus (mouse) (KEGG)	Klk1b5,Klk1b1,Calb1,Kl,Slc8a1,Klk1,Pth1r	7	47 (54)	1.86e-15	1.11e-14
Renin-angiotensin system - Mus musculus (mouse) (KEGG)	Klk1b5,Klk1b1,Klk1	3	27 (36)	1.37e-06	4.11e-06
Mineral absorption - Mus musculus (mouse) (KEGG)	Slc8a1,S100g	2	36 (45)	0.000417	0.000835
Parathyroid hormone synthesis, secretion and action - Mus musculus (mouse) (KEGG)	Kl,Pth1r	2	88 (107)	0.00247	0.00371
D. Enriched pathways for genes significantly over-expressed in DCT4
Name	overlappingGenes	overlappingEntitiesNum	allEntitiesNum	pValue	qValue
Tuberculosis - Mus musculus (mouse) (KEGG)	Lsp1,H2-Eb1,Coro1a,H2-Aa,Fcer1g,Ctss	6	138 (178)	5.49e-07	2.91e-05
Asthma - Mus musculus (mouse) (KEGG)	H2-Eb1,H2-Aa,Fcer1g	3	11 (25)	1.71e-06	3.15e-05
XPodNet - protein-protein interactions in the podocyte expanded by STRING (Wikipathways)	Podxl,Eng,Anxa2,Vim,Icam2,Sparc,Slc9a3r2,Nphs2,Cldn5,Cdkn1c	10	701 (831)	1.78e-06	3.15e-05
Primary Focal Segmental Glomerulosclerosis FSGS (Wikipathways)	Podxl,Nphs2,Vim,Cdkn1c	4	65 (71)	1.31e-05	0.000174
Cell adhesion molecules (CAMs) - Mus musculus (mouse) (KEGG)	Icam2,Cldn5,H2-Eb1,H2-Aa	4	92 (169)	5.2e-05	0.000551
MHC class II antigen presentation (Reactome)	Ctss,H2-Eb1,H2-Aa	3	47 (61)	0.000159	0.0013
Phagosome - Mus musculus (mouse) (KEGG)	Coro1a,Ctss,H2-Eb1,H2-Aa	4	126 (181)	0.000177	0.0013
Translocation of ZAP-70 to Immunological synapse (Reactome)	H2-Eb1,H2-Aa	2	10 (12)	0.000221	0.0013
Dissolution of Fibrin Clot (Reactome)	Anxa2,Plat	2	10 (17)	0.000221	0.0013
Antigen processing and presentation - Mus musculus (mouse) (KEGG)	Ctss,H2-Eb1,H2-Aa	3	59 (91)	0.000313	0.00143
Phosphorylation of CD3 and TCR zeta chains (Reactome)	H2-Eb1,H2-Aa	2	12 (14)	0.000323	0.00143
PD-1 signaling (Reactome)	H2-Eb1,H2-Aa	2	12 (16)	0.000323	0.00143
PodNet- protein-protein interactions in the podocyte (Wikipathways)	Sparc,Slc9a3r2,Nphs2,Podxl,Cdkn1c	5	284 (315)	0.0004	0.00163
Natural killer cell mediated cytotoxicity - Mus musculus (mouse) (KEGG)	Icam2,Tyrobp,Fcer1g	3	74 (118)	0.000611	0.00231
Generation of second messenger molecules (Reactome)	H2-Eb1,H2-Aa	2	18 (23)	0.000743	0.00263
Intestinal immune network for IgA production - Mus musculus (mouse) (KEGG)	H2-Eb1,H2-Aa	2	25 (43)	0.00144	0.00448
Prostaglandin Synthesis and Regulation (Wikipathways)	S100a6,Anxa2	2	25 (31)	0.00144	0.00448
Graft-versus-host disease - Mus musculus (mouse) (KEGG)	H2-Eb1,H2-Aa	2	27 (65)	0.00168	0.00448
Autoimmune thyroid disease - Mus musculus (mouse) (KEGG)	H2-Eb1,H2-Aa	2	27 (79)	0.00168	0.00448
Hemostasis (Reactome)	Sparc,Srgn,Anxa2,Fcer1g,Plat	5	391 (585)	0.00169	0.00448
Allograft rejection - Mus musculus (mouse) (KEGG)	H2-Eb1,H2-Aa	2	28 (64)	0.00181	0.00457
Neutrophil degranulation (Reactome)	Tyrobp,Ctss,Anxa2,Fcer1g,Lyz2	5	404 (565)	0.00195	0.0047
Downstream TCR signaling (Reactome)	H2-Eb1,H2-Aa	2	30 (32)	0.00208	0.00479
Staphylococcus aureus infection - Mus musculus (mouse) (KEGG)	H2-Eb1,H2-Aa	2	31 (56)	0.00222	0.0049
Type I diabetes mellitus - Mus musculus (mouse) (KEGG)	H2-Eb1,H2-Aa	2	32 (70)	0.00236	0.00501
Immune System (Reactome)	H2-Eb1,Tyrobp,H2-Aa,Fcer1g,Anxa2,Ctss,Icam2,Lyz2	8	1140 (1661)	0.00306	0.00623
Inflammatory bowel disease (IBD) - Mus musculus (mouse) (KEGG)	H2-Eb1,H2-Aa	2	38 (59)	0.00332	0.00652
Microglia Pathogen Phagocytosis Pathway (Wikipathways)	Tyrobp,Fcer1g	2	40 (41)	0.00367	0.00695
Innate Immune System (Reactome)	Tyrobp,Anxa2,Fcer1g,Ctss,Icam2,Lyz2	6	686 (994)	0.00384	0.00702
TCR signaling (Reactome)	H2-Eb1,H2-Aa	2	44 (49)	0.00443	0.00783
Endochondral Ossification (Wikipathways)	Cdkn1c,Plat	2	49 (62)	0.00547	0.00935
Extracellular matrix organization (Reactome)	Icam2,Sparc,Ctss	3	165 (301)	0.00603	0.00986
Costimulation by the CD28 family (Reactome)	H2-Eb1,H2-Aa	2	52 (62)	0.00614	0.00986
Viral myocarditis - Mus musculus (mouse) (KEGG)	H2-Eb1,H2-Aa	2	54 (88)	0.00661	0.0103
Epstein-Barr virus infection - Mus musculus (mouse) (KEGG)	H2-Eb1,Vim,H2-Aa	3	178 (230)	0.00743	0.0113
Leishmaniasis - Mus musculus (mouse) (KEGG)	H2-Eb1,H2-Aa	2	59 (67)	0.00785	0.0116
Systemic lupus erythematosus - Mus musculus (mouse) (KEGG)	H2-Eb1,H2-Aa	2	60 (143)	0.00811	0.0116
Rheumatoid arthritis - Mus musculus (mouse) (KEGG)	H2-Eb1,H2-Aa	2	62 (83)	0.00864	0.012
Hematopoietic cell lineage - Mus musculus (mouse) (KEGG)	H2-Eb1,H2-Aa	2	63 (95)	0.00891	0.0121
Platelet activation, signaling and aggregation (Reactome)	Sparc,Fcer1g,Srgn	3	196 (262)	0.00967	0.0128
Th1 and Th2 cell differentiation - Mus musculus (mouse) (KEGG)	H2-Eb1,H2-Aa	2	71 (87)	0.0112	0.0145
Osteoclast (Wikipathways)	Tyrobp,Anxa2,Fcer1g	3	210 (273)	0.0117	0.0147
Th17 cell differentiation - Mus musculus (mouse) (KEGG)	H2-Eb1,H2-Aa	2	82 (102)	0.0148	0.0182
C-type lectin receptor signaling pathway - Mus musculus (mouse) (KEGG)	Lsp1,Fcer1g	2	90 (112)	0.0176	0.0212
Platelet degranulation (Reactome)	Sparc,Srgn	2	93 (134)	0.0187	0.022
Adaptive Immune System (Reactome)	Icam2,Ctss,H2-Eb1,H2-Aa	4	460 (618)	0.0193	0.0222
Response to elevated platelet cytosolic Ca2+ (Reactome)	Sparc,Srgn	2	96 (139)	0.0199	0.0224
Toxoplasmosis - Mus musculus (mouse) (KEGG)	H2-Eb1,H2-Aa	2	97 (108)	0.0203	0.0224
Lysosome - Mus musculus (mouse) (KEGG)	Ctss,Laptm5	2	115 (124)	0.0278	0.0301
Influenza A - Mus musculus (mouse) (KEGG)	H2-Eb1,H2-Aa	2	131 (168)	0.0353	0.0374
TGF-beta Receptor Signaling Pathway (Wikipathways)	Sparc,Eng	2	139 (150)	0.0394	0.0409
Herpes simplex infection - Mus musculus (mouse) (KEGG)	H2-Eb1,H2-Aa	2	153 (215)	0.0468	0.0477
Name	overlappingGenes	overlappingEntitiesNum	allEntitiesNum	pValue	qValue
Tight junction - Mus musculus (mouse) (KEGG)	Tjp3,Slc9a3r1,Nedd4l,Cldn7,Cldn3,Cttn,Ppp2r1a,Prkab1,Tuba1b,Wasl,Cldn4	11	133 (167)	1.24e-05	0.00244
XPodNet - protein-protein interactions in the podocyte expanded by STRING (Wikipathways)	Pax8,L1cam,Cldn7,Cttn,Blnk,Ppp2r1a,Ywhah,Wasl,Krt7,Rnf128,Cldn3,Lasp1,Col18a1,Med25,Krt8,Rtkn,Baiap2,Cav1,Sfn,Jup,Myo1c,Nedd4l,Arpc1b,Pfn2,Hif1a,Gipc1,Cldn4,Parva	28	701 (831)	1.25e-05	0.00244
Vasopressin regulates renal water homeostasis via Aquaporins (Reactome)	Avpr2,Aqp2,Gnb1,Prkar1a,Aqp3	5	30 (39)	0.000119	0.0148
Aquaporin-mediated transport (Reactome)	Aqp2,Gnb1,Avpr2,Prkar1a,Aqp3	5	33 (46)	0.00019	0.0148
Aldosterone-regulated sodium reabsorption - Mus musculus (mouse) (KEGG)	Nedd4l,Sgk1,Sfn,Hsd11b2,Scnn1b	5	33 (38)	0.00019	0.0148
Rhesus glycoproteins mediate ammonium transport. (Reactome)	Rhbg,Rhcg	2	2 (3)	0.000271	0.0168
Transport of small molecules (Reactome)	Avpr2,Rhcg,Atp6v1a,Slc2a1,Gnb1,Car2,Nedd4l,Sgk1,Slc44a3,Slc2a8,Prkar1a,Clcn7,Aqp3,Aqp2,Hdlbp,Tusc3,Scnn1b,Rhbg	18	433 (636)	0.000302	0.0168
EGFR1 Signaling Pathway (Wikipathways)	Krt8,Krt18,Map2k3,Hdac1,Cav2,Prkar1a,Elf3,Wasl,Krt7,Cav1	10	165 (176)	0.00041	0.0199
Prostaglandin Synthesis and Regulation (Wikipathways)	Ptgs1,Ptger1,Anxa4,Hsd11b2	4	25 (31)	0.000695	0.03
Keratinization (Reactome)	Krt8,Jup,Krt7,Krt18	4	27 (112)	0.00094	0.0366
			Legend:
			qValue	Adjusted p-value from multiple testing using the false discovery rate method
