# Supplementary material for: Single-cell RNA sequencing reveals the mesangial identity and species diversity of glomerular cell transcriptomes
Source: Nat Commun. 2021 Apr 9;12:2141. doi: 10.1038/s41467-021-22331-9 (PMC8035407; doi:10.1038/s41467-021-22331-9)
Supplement: Supplementary file 17 — Source Data [file 41467_2021_22331_MOESM17_ESM.zip]

Archive with 34 entries (31 files):
- SourceData/
- SourceData/.DS_Store
- __MACOSX/
- __MACOSX/SourceData/
- __MACOSX/SourceData/._.DS_Store
- SourceData/GEC_humanVSmouse_beadsFree_validation.txt
- SourceData/GEC_humanVSmouse_human_CD1mice_validation.txt
- SourceData/podo_huamnvsmouse_bulk_validation.txt
- SourceData/podo_huamnvsmouse_humanSC_CD1mice_validation.txt
- SourceData/podo_huamnvsmouse_tomatoMice_BeadsFreeMice_validation.txt
- SourceData/source_datafile1.txt
- __MACOSX/SourceData/._source_datafile1.txt
- SourceData/source_datafile10.txt
- __MACOSX/SourceData/._source_datafile10.txt
- SourceData/source_datafile11.txt
- __MACOSX/SourceData/._source_datafile11.txt
- SourceData/source_datafile2.txt
- __MACOSX/SourceData/._source_datafile2.txt
- SourceData/source_datafile3.txt
- __MACOSX/SourceData/._source_datafile3.txt
- SourceData/source_datafile4.txt
- __MACOSX/SourceData/._source_datafile4.txt
- SourceData/source_datafile5.txt
- __MACOSX/SourceData/._source_datafile5.txt
- SourceData/source_datafile6.txt
- __MACOSX/SourceData/._source_datafile6.txt
- SourceData/source_datafile7.txt
- __MACOSX/SourceData/._source_datafile7.txt
- SourceData/source_datafile8.txt
- __MACOSX/SourceData/._source_datafile8.txt
- SourceData/source_datafile9.txt
- __MACOSX/SourceData/._source_datafile9.txt
- SourceData/SourceData.xlsx
- __MACOSX/SourceData/._SourceData.xlsx
