# Supplementary material for: Single-cell RNA sequencing reveals the mesangial identity and species diversity of glomerular cell transcriptomes
Source: Nat Commun. 2021 Apr 9;12:2141. doi: 10.1038/s41467-021-22331-9 (PMC8035407; doi:10.1038/s41467-021-22331-9)
Supplement: Supplementary file 17 — Source Data [file 41467_2021_22331_MOESM17_ESM.zip › SourceData/GEC_humanVSmouse_human_CD1mice_validation.txt]

index	"Human endo 
(Young et al. Science)"	CD1 mice
Rxfp1_RXFP1	0.4066252594626439	0.0
Gimap7_GIMAP7	1.3136151082816785	0.0
Il13ra2_IL13RA2	0.7589021890239324	0.0
Snord50a_SNORD50A	0.0	0.0
Pla1a_PLA1A	0.1884450894131103	0.0
Aplnr_APLNR	0.3239003372189676	0.0
