# Supplementary material for: Single-cell RNA sequencing reveals the mesangial identity and species diversity of glomerular cell transcriptomes
Source: Nat Commun. 2021 Apr 9;12:2141. doi: 10.1038/s41467-021-22331-9 (PMC8035407; doi:10.1038/s41467-021-22331-9)
Supplement: Supplementary file 17 — Source Data [file 41467_2021_22331_MOESM17_ESM.zip › SourceData/podo_huamnvsmouse_bulk_validation.txt]

index	human	mouse
Tnni1_TNNI1	7.0428083	0.0
Klk7_KLK7	9.701397666666667	0.0
Ndnf_NDNF	14.177726	0.0
Hpgd_HPGD	10.567162	0.0
Dsg2_DSG2	8.178855866666666	0.0
B4gat1_B4GAT1	0.0	0.0
Tenm2_TENM2	9.046615333333333	0.0
Sost_SOST	10.150693833333333	0.0
Phyhip_PHYHIP	4.8435082	0.0
Spock2_SPOCK2	12.662573666666667	0.0
Itih5_ITIH5	11.425661333333332	0.0
Phactr3_PHACTR3	4.8419729	0.0
Ablim2_ABLIM2	5.691901866666666	0.0
Cntn1_CNTN1	8.267927433333334	0.0
Pcolce2_PCOLCE2	10.839545	0.0
Sbspon_SBSPON	10.627561166666666	0.0
F5_F5	10.993058333333332	0.0
Spata18_SPATA18	5.107477566666667	0.0
Atp10a_ATP10A	9.6067825	0.0
Ung_UNG	6.501327833333334	0.0
P3h2_P3H2	9.965425333333332	0.0
Rpl12_RPL12	8.290465	8.082356646735374
C1s2_C1S	6.956453633333333	0.0
Flt4_FLT4	8.050500999999999	0.0
Bex4_BEX4	7.9937201	0.0
Exph5_EXPH5	11.546805666666666	0.0
Pla2r1_PLA2R1	13.695741666666668	0.0
Gpnmb_GPNMB	8.3768875	0.0
Klk6_KLK6	8.361603133333332	0.0
Shisa2_SHISA2	8.159874666666667	0.0
Nfasc_NFASC	11.853019000000002	0.0
Lrrc2_LRRC2	10.168252	0.0
Ntng1_NTNG1	9.691531	0.0
Cfap45_CFAP45	0.0	0.0
Cmya5_CMYA5	8.703478333333333	0.0
Car10_CA10	6.792113333333333	0.0
Chil1_CHI3L1	10.821581666666665	0.0
Cldn11_CLDN11	7.8403830999999995	0.0
Tnnt2_TNNT2	9.446410333333334	0.0
Slc45a1_SLC45A1	2.3530949666666667	0.0
Evl_EVL	6.044843933333333	0.0
Pnma1_PNMA1	6.805928033333333	0.0
Dpp6_DPP6	0.0	0.0
Clip4_CLIP4	8.385925666666667	0.0
Flrt3_FLRT3	10.615267000000001	0.0
Necab1_NECAB1	9.717959333333333	0.0
Ptprq_PTPRQ	10.2736	0.0
Colec12_COLEC12	4.6027862	6.973970909594754
Lrrc49_LRRC49	3.589867133333333	5.957560999086394
Tdrd5_TDRD5	4.3310067	7.966082410831894
Epn3_EPN3	0.0	6.866131954195816
Hs3st6_HS3ST6	0.0	7.986526604113298
Rasl11a_RASL11A	0.9402354666666667	9.194777370417455
Nbl1_NBL1	3.5296568	6.507611781546915
Gemin7_GEMIN7	0.07858124	5.612760398593722
Sncaip_SNCAIP	2.3614023333333334	5.866927754498927
Asb15_ASB15	0.0	4.145041822968307
Sema3e_SEMA3E	4.5248623	6.489658531575462
E2f1_E2F1	0.0	5.338885509056372
Tspan13_TSPAN13	1.0149810333333333	7.764068764642155
Tmem108_TMEM108	0.0	4.0996627052713945
Nr1d1_NR1D1	3.5008166666666667	7.719484655152001
Akap2_AKAP2	8.2437788	6.987889281302782
Eif4a1_EIF4A1	6.5914277	7.856603973933732
Top1mt_TOP1MT	1.6001761666666667	8.22155167773518
Rarres1_RARRES1	0.0	6.612547125592722
Acpp_ACPP	0.0	7.595008773084693
Csrp2_CSRP2	0.0	7.538860675039302
Snx31_SNX31	0.0	5.5250404833059275
Nxph3_NXPH3	0.0	7.35946845993231
Pex14_PEX14	4.977872766666667	6.081259371330851
Myom2_MYOM2	1.0457738333333333	8.72196500170485
Wif1_WIF1	0.0	7.638592544397145
Angptl2_ANGPTL2	2.8336434333333336	9.032921825760583
Krt7_KRT7	0.0	5.860206334792503
Arvcf_ARVCF	5.733366666666666	7.513030091871136
Mertk_MERTK	4.0756592666666664	8.214309405649935
Speg_SPEG	1.0982124666666666	6.13152843791895
Fgfbp1_FGFBP1	0.0	6.995695556007586
Clic3_CLIC3	0.0	9.8719042111949
