# Supplementary material for: Single-cell RNA sequencing reveals the mesangial identity and species diversity of glomerular cell transcriptomes
Source: Nat Commun. 2021 Apr 9;12:2141. doi: 10.1038/s41467-021-22331-9 (PMC8035407; doi:10.1038/s41467-021-22331-9)
Supplement: Supplementary file 17 — Source Data [file 41467_2021_22331_MOESM17_ESM.zip › SourceData/podo_huamnvsmouse_humanSC_CD1mice_validation.txt]

index	Human podo (Young et al. Science)	CD1 mice
Tnni1_TNNI1	1.2334901302197785	0.000589094430992736
Klk7_KLK7	1.0330402617640075	0.0
Ndnf_NDNF	0.1730162711934633	0.0
Hpgd_HPGD	0.6089005553779112	0.0
Dsg2_DSG2	0.37120899765858095	0.0005975108958837772
B4gat1_B4GAT1	1.831814652742784	0.16105315254237293
Tenm2_TENM2	0.19751083311421183	0.003096426150121065
Sost_SOST	0.8960810485434076	0.0014978305084745762
Phyhip_PHYHIP	0.5681542130346022	0.0
Spock2_SPOCK2	0.9576063021189731	0.000467544794188862
Itih5_ITIH5	0.48303759939665136	0.0
Phactr3_PHACTR3	0.7111121668766451	0.0005607651331719129
Ablim2_ABLIM2	0.28697246049054903	0.0010583050847457628
Cntn1_CNTN1	0.5106687183738422	0.0
Pcolce2_PCOLCE2	0.18776285656264965	0.0001865859564164649
Sbspon_SBSPON	0.30962119943574923	0.00022508474576271185
F5_F5	0.5606205403491947	0.0
Spata18_SPATA18	0.8535564318968506	0.0
Atp10a_ATP10A	1.785708077434669	0.000380135593220339
Ung_UNG	0.2452865576836256	0.00048780629539951575
P3h2_P3H2	0.11761803253437228	0.765494421307507
Rpl12_RPL12	1.5756487495815266	0.6684898789346249
C1s2_C1S	1.175484526784213	0.0006539661016949153
Flt4_FLT4	0.4261352081621744	0.0012422082324455206
Bex4_BEX4	1.6378277408414135	0.0002961743341404359
Exph5_EXPH5	1.424060879924316	0.0032327651331719126
Pla2r1_PLA2R1	0.21681138907314831	0.000812087167070218
Gpnmb_GPNMB	0.6591487452551948	0.0
Klk6_KLK6	0.34074371693152994	0.0
Shisa2_SHISA2	0.23585714476369485	0.0
Nfasc_NFASC	0.18286405714981044	0.0
Lrrc2_LRRC2	0.27781246120507314	0.000941820823244552
Ntng1_NTNG1	3.4364623463240696	0.0
Cfap45_CFAP45	0.9944189677367002	0.0008380629539951574
Cmya5_CMYA5	0.556838899806768	0.005237520581113801
Car10_CA10	0.34074371693152994	0.0
Chil1_CHI3L1	0.5979015564286544	0.0019022082324455206
Cldn11_CLDN11	1.2732105592460645	0.0
Tnnt2_TNNT2	0.29607466759780143	0.0
Slc45a1_SLC45A1	0.016614713850896357	0.0
Evl_EVL	0.10213278503695364	0.001693627118644068
Pnma1_PNMA1	0.18286405714981044	0.004668823244552057
Dpp6_DPP6	0.06534075366731755	0.0
Clip4_CLIP4	0.4589251432798438	0.0
Flrt3_FLRT3	0.25465474021782075	0.0005378886198547215
Necab1_NECAB1	0.9690336493167865	0.0
Ptprq_PTPRQ	1.9619021714198033	0.0
Colec12_COLEC12	0.03847414781463564	0.4672979273607747
Lrrc49_LRRC49	0.011097708883330571	0.25908602421307453
Tdrd5_TDRD5	0.0	1.20424882324455
Epn3_EPN3	0.033040261764007574	0.16968864891041174
Hs3st6_HS3ST6	0.09693387836263455	0.7680170460048409
Rasl11a_RASL11A	0.13800982136555015	1.7988545569007253
Nbl1_NBL1	0.0	0.38310726392251726
Gemin7_GEMIN7	0.022110701605748417	0.11735999031477007
Sncaip_SNCAIP	0.016614713850896357	0.4153663438256653
Asb15_ASB15	0.011097708883330571	0.059179263922518155
Sema3e_SEMA3E	0.005559525341900608	0.9588523099273608
E2f1_E2F1	0.03847414781463564	0.13740277966101708
Tspan13_TSPAN13	0.48303759939665136	1.2541119515738532
Tmem108_TMEM108	0.0	0.14655439225181607
Nr1d1_NR1D1	0.022110701605748417	0.4627092590799019
Akap2_AKAP2	0.11247472925841265	0.005966043583535109
Eif4a1_EIF4A1	0.0	0.6015495883777243
Top1mt_TOP1MT	0.027585831671899493	0.753311380145278
Rarres1_RARRES1	0.11761803253437228	0.3782989636803869
Acpp_ACPP	0.016614713850896357	0.42165333656174303
Csrp2_CSRP2	0.1278499551453285	0.6026675157384983
Snx31_SNX31	0.0	0.4502148280871661
Nxph3_NXPH3	0.022110701605748417	0.29374594673123466
Pex14_PEX14	0.016614713850896357	0.2781385181598059
Myom2_MYOM2	0.9431936443815272	0.9979410266343817
Wif1_WIF1	0.016614713850896357	0.4468165326876506
Angptl2_ANGPTL2	0.005559525341900608	0.6603726876513315
Krt7_KRT7	0.10731302414263377	0.18685105084745796
Arvcf_ARVCF	0.005559525341900608	0.5780801452784495
Mertk_MERTK	0.04388764400099996	1.3268312542372889
Speg_SPEG	0.005559525341900608	0.13081911864406787
Fgfbp1_FGFBP1	0.0	0.7406652300242146
Clic3_CLIC3	0.03847414781463564	2.408413811138002
