# Supplementary material for: Single-cell RNA sequencing reveals the mesangial identity and species diversity of glomerular cell transcriptomes
Source: Nat Commun. 2021 Apr 9;12:2141. doi: 10.1038/s41467-021-22331-9 (PMC8035407; doi:10.1038/s41467-021-22331-9)
Supplement: Supplementary file 17 — Source Data [file 41467_2021_22331_MOESM17_ESM.zip › SourceData/podo_huamnvsmouse_tomatoMice_BeadsFreeMice_validation.txt]

index	Tomato+ mice	New isolation mice
Tnni1_TNNI1	2.142433048070931	0.0
Klk7_KLK7	0.0	0.0
Ndnf_NDNF	0.0	0.9324137423096963
Hpgd_HPGD	0.0	0.3302995060118752
Dsg2_DSG2	0.0	0.0
B4gat1_B4GAT1	0.0	0.0
Tenm2_TENM2	0.0	0.07407898320856679
Sost_SOST	0.0	0.0
Phyhip_PHYHIP	0.12541051884721138	0.0
Spock2_SPOCK2	0.0	0.0
Itih5_ITIH5	0.0	0.0015844002798351348
Phactr3_PHACTR3	0.0	0.0
Ablim2_ABLIM2	0.0	1.0842238701998885
Cntn1_CNTN1	0.0	0.0
Pcolce2_PCOLCE2	0.0	0.0
Sbspon_SBSPON	0.0	0.0646085382368654
F5_F5	0.0	0.02142080887135953
Spata18_SPATA18	0.0	0.0
Atp10a_ATP10A	0.0	0.6269659002288226
Ung_UNG	0.5656852506768573	0.023433413176043597
P3h2_P3H2	0.0	0.0
Rpl12_RPL12	0.31022623701815366	0.6915820045700638
C1s2_C1S	0.0	0.018485324285230365
Flt4_FLT4	0.0	0.2079940023692074
Bex4_BEX4	0.3922435616392487	0.0
Exph5_EXPH5	0.0	0.019879891161273148
Pla2r1_PLA2R1	0.0	0.1041455792944882
Gpnmb_GPNMB	0.0	0.0
Klk6_KLK6	0.0	0.0
Shisa2_SHISA2	0.14173350988798225	0.0
Nfasc_NFASC	0.0	0.0
Lrrc2_LRRC2	0.0	0.0
Ntng1_NTNG1	0.0	0.0
Cfap45_CFAP45	0.0	0.0
Cmya5_CMYA5	0.0	0.007306729216417981
Car10_CA10	0.0	0.0
Chil1_CHI3L1	0.0	0.0
Cldn11_CLDN11	0.0	0.0
Tnnt2_TNNT2	1.3025558048511794	0.0
Slc45a1_SLC45A1	0.0	0.0
Evl_EVL	0.4011347514443516	0.4402646370255109
Pnma1_PNMA1	0.0	0.0886046403999829
Dpp6_DPP6	0.0	0.0
Clip4_CLIP4	0.09843539861626534	0.0
Flrt3_FLRT3	0.38688226460294745	0.053281820522254046
Necab1_NECAB1	0.0	0.0
Ptprq_PTPRQ	0.0	0.0
Colec12_COLEC12	6.284414765378974	6.5883277205378645
Lrrc49_LRRC49	6.218436830736792	6.757623527466824
Tdrd5_TDRD5	6.600157096979012	7.19707406117566
Epn3_EPN3	6.6802140083116415	6.69951373820733
Hs3st6_HS3ST6	8.246222581454022	8.905060841770728
Rasl11a_RASL11A	9.351173968757909	10.69946342705589
Nbl1_NBL1	6.5495471992703775	7.780472593081499
Gemin7_GEMIN7	7.086863892656492	7.423545859703349
Sncaip_SNCAIP	5.667278467724975	6.149683687881023
Asb15_ASB15	5.45878385876821	3.5556459234136413
Sema3e_SEMA3E	6.00801481205107	5.56705306665195
E2f1_E2F1	4.780090122289498	6.817733710955739
Tspan13_TSPAN13	8.450156360607389	8.408543601878062
Tmem108_TMEM108	5.170475110983309	5.962760687432078
Nr1d1_NR1D1	4.650844854481951	7.189989595226189
Akap2_AKAP2	5.011476721013547	6.362155923648719
Eif4a1_EIF4A1	5.214136148476542	4.935133375485686
Top1mt_TOP1MT	6.524795760478224	7.802795998779908
Rarres1_RARRES1	7.459627349993095	7.9284334884368555
Acpp_ACPP	6.392954676323873	6.154046301010503
Csrp2_CSRP2	6.588096829741343	7.4086126884328625
Snx31_SNX31	0.0	7.705491056773665
Nxph3_NXPH3	6.284974525364919	5.8755320996995986
Pex14_PEX14	6.136785452217251	6.875905955605912
Myom2_MYOM2	6.238034014367925	7.492985895405684
Wif1_WIF1	7.74520344252936	7.502986436647931
Angptl2_ANGPTL2	9.110222415017152	10.024348943949182
Krt7_KRT7	5.964015774068584	8.090163270892798
Arvcf_ARVCF	6.582289799457812	7.499877543292385
Mertk_MERTK	7.120505371234394	7.3033819277681395
Speg_SPEG	5.65402088740969	5.516025408478504
Fgfbp1_FGFBP1	8.275311850699326	9.036302678621377
Clic3_CLIC3	11.41556001207657	12.019082428647492
