# Supplementary material for: Single-cell RNA sequencing reveals the mesangial identity and species diversity of glomerular cell transcriptomes
Source: Nat Commun. 2021 Apr 9;12:2141. doi: 10.1038/s41467-021-22331-9 (PMC8035407; doi:10.1038/s41467-021-22331-9)
Supplement: Supplementary file 17 — Source Data [file 41467_2021_22331_MOESM17_ESM.zip › SourceData/source_datafile1.txt]

# Source data 1 for C57BL/6J mice single cell data from unbiased FACS sorting. In addition to metadata on UMAP coordinates, cell type, reclustered tubular cell types, number of genes detected (nGene) and Smart-seq2 plate information, the expression (log2-scale RPKMs) of genes visualised in Fig.1C, Fig.S1C, Fig.S1E, Fig.5B(upper panel), Fig.6B(left panel), Fig.7A, Fig.7C, Fig.8E are also included.
index	UMAP1	UMAP2	CellType	TubularCell_recluster_subtypes	nGene	PlateInfo	Sulf1	Pcp4	Nr2f2	Tspan2	Tmem204	Plod2	Vcan	Cldn1	Ttc36	Pgam2	Rhcg	Lyz1	Ndufb9	Vegfa	Nphs2	Mpp5	Prf1	Gprc5a	Scrn1	Miox	Aqp3	Nt5c1a	Acy3	Gstm1	D630045M09Rik	Fxyd4	Avpr1a	Proser2	Cp	Fcgr4	Cldn19	Lyz2	Crb2	Cd8a	Osr2	Cyp1b1	Cd68	Tmem150c	Podxl	Loxl1	Spon1	Clic5	Ddn
196s_J1	-3.5785432	3.3579345000000003	EC 1	Not a tubular cell	1965.0	196s	0.0	3.1511899648143373	0.0	0.0	11.358534214837936	1.3393976652631987	0.0	0.0	0.0	0.0	0.0	0.0	9.816154940076308	1.3330875823684527	2.0881327134198098	0.0	0.0	0.0	0.0	0.0	0.0	0.0	0.0	8.015444966998018	0.0	0.0	0.0	0.0	0.0	0.0	0.0	5.294561231527722	0.0	0.0	0.0	0.0	2.8511893330866234	0.0	1.5341975526568434	0.0	0.0	0.0	0.0
196s_J10	-3.6371143	1.9246786	EC 1	Not a tubular cell	1624.0	196s	0.0	0.0	0.0	0.0	10.244703402796702	3.093591909672152	0.0	0.0	0.0	0.0	0.0	0.0	4.727013761166329	1.8048531230333456	4.088581480900557	0.0	0.0	0.0	0.0	0.0	0.0	0.0	0.0	10.03929859034868	0.0	0.0	0.0	0.0	0.0	0.0	0.0	6.312433183895589	0.0	0.0	0.0	0.0	0.0	0.0	1.3540308610745881	0.0	0.0	0.0	0.0
196s_J15	12.921443	-1.5510955	B cells	Not a tubular cell	1548.0	196s	0.0	0.0	0.0	0.0	3.1869537789093987	0.0	0.0	0.0	0.0	0.0	0.0	0.0	0.0	0.0	0.0	3.518808605604747	0.0	0.0	0.0	0.0	0.0	0.0	0.0	0.0	0.0	0.0	0.0	0.0	0.0	0.0	0.0	6.951860259334276	0.0	0.0	0.0	0.0	0.0	0.0	2.6807005294799895	0.0	0.0	0.0	0.0
196s_J17	11.139813	-8.131808	DCT 4	DCT4	2252.0	196s	0.0	0.0	0.0	0.0	4.180108939422279	0.0	0.0	0.0	0.0	0.0	0.0	0.0	0.0	2.0192401573135843	3.8147119381983003	0.0	0.0	0.0	0.0	0.0	0.0	0.0	0.0	0.0	0.0	0.0	0.0	0.0	0.0	0.0	0.0	6.093018055712543	0.0	0.0	0.0	0.0	0.0	0.0	3.1080601070719927	0.0	0.0	1.449037244795379	0.0
196s_J14	-4.446280000000002	11.824244	MLC	Not a tubular cell	1919.0	196s	0.0	0.0	8.896546513240068	0.0	9.69822460720618	0.0	0.0	0.0	0.0	0.0	0.0	0.0	10.589598054322929	0.0	1.574764806288685	0.0	0.0	0.0	0.0	0.0	0.0	0.0	0.0	10.823268836783374	0.0	0.0	0.0	0.0	0.0	0.0	0.0	7.194427392352334	0.0	0.0	0.0	0.0	4.011670277969865	0.0	1.7258783342417365	0.0	0.0	0.0	1.4029797554200154
196s_J16	12.919289	-1.4828126	B cells	Not a tubular cell	1945.0	196s	0.0	0.0	0.0	0.0	2.4632101707244343	0.0	0.0	0.0	0.0	0.0	0.0	0.0	4.682197008373308	0.0	4.437775489614956	0.0	2.2957259000428136	2.286264352529858	0.0	0.0	0.0	0.0	0.0	3.7455515849924708	0.0	0.0	0.0	0.0	0.0	0.0	0.0	5.949174467320919	0.0	0.0	0.0	0.0	0.0	0.0	0.0	0.0	0.0	0.0	0.0
196s_J13	8.612014	-2.9485667	MNP	Not a tubular cell	1850.0	196s	0.0	0.0	0.0	0.0	3.4580639349611992	1.4823368819398854	0.0	0.0	0.0	0.0	0.0	2.506617412460985	4.262969556631851	0.0	3.6364441413001445	0.0	0.0	0.0	0.0	2.7350667436201133	0.0	0.0	3.150991791377188	0.0	0.0	0.0	0.0	0.0	0.0	2.52081326816272	0.0	14.089797627963543	0.9609560203887955	0.0	0.0	0.0	11.773998937163448	0.0	3.306158056724414	0.0	0.0	1.0065985605088301	0.0
196s_J11	-4.078943	2.7240613	EC 1	Not a tubular cell	1683.0	196s	0.0	0.0	0.0	0.0	11.678279607669362	0.0	0.0	1.299182676697054	0.0	0.0	0.0	0.0	3.0484200482271895	0.0	2.477736913499249	0.0	0.0	0.0	0.0	0.0	0.0	0.0	0.0	0.0	0.0	0.0	0.0	0.0	0.0	0.0	0.0	4.800981915104883	1.7091929904127263	0.0	0.0	0.0	0.0	0.0	0.0	0.0	0.0	0.0	0.0
196s_J12	-2.9645023	3.1235847000000003	EC 1	Not a tubular cell	2385.0	196s	0.0	0.0	0.6408379291321681	0.589096405374319	9.621679759153917	0.0	0.0	0.0	0.0	0.0	0.0	0.0	9.637593881928058	0.0	1.5509519389891755	0.0	0.0	0.0	0.0	0.0	0.0	0.0	0.0	6.290273782786005	0.0	0.0	0.0	0.0	0.0	0.0	0.0	4.171992925726059	0.0	0.0	0.0	0.0	1.7905709194941	0.0	7.135026674959229	0.0	0.0	4.693046781968482	1.0491416559277331
196s_J2	-0.07634278	1.7146832	EC 2	Not a tubular cell	2130.0	196s	0.0	0.0	0.0	8.343414290896133	4.628865553414025	0.0	0.0	0.0	0.0	0.0	0.0	0.0	4.499932095926717	0.0	0.0	0.0	0.0	0.0	0.0	0.0	0.0	0.0	0.0	3.570466230361389	0.0	0.0	0.0	0.0	0.0	0.0	0.0	9.095663892436598	1.700315943757801	0.0	0.0	0.0	0.0	0.0	3.531776927596154	0.0	0.0	2.53526918919882	0.0
196s_J18	-3.810796700000001	2.079015	EC 1	Not a tubular cell	1870.0	196s	0.0	0.0	0.0	1.254462453207176	9.113393455481434	0.0	0.0	0.0	0.0	0.0	0.0	0.0	3.238844629840567	0.0	3.7415121939199225	0.0	0.0	0.0	0.0	0.0	0.0	0.0	0.0	10.716413777401671	0.0	0.0	0.0	0.0	0.0	0.0	0.0	5.412342151242952	1.4626030048163114	0.0	0.0	0.0	0.0	0.0	7.863889150389574	0.0	0.0	0.0	0.0
196s_J19	-4.062837	2.559977	EC 1	Not a tubular cell	1860.0	196s	0.0	0.0	0.0	0.0	2.6855837625649532	0.0	0.0	0.0	0.0	0.0	0.0	0.0	0.0	0.0	0.0	0.0	0.0	0.0	0.0	0.0	0.0	0.0	0.0	7.3025720844785615	0.0	0.0	0.0	0.0	0.0	2.2828593452620565	0.0	3.3426663396471548	0.0	0.0	0.0	0.0	0.0	0.0	4.114503553892505	0.0	0.0	0.8665853465679644	0.0
196s_J21	-3.6678236000000006	2.8099444	EC 1	Not a tubular cell	2153.0	196s	1.5204210453673124	0.0	0.0	0.0	12.01129626023233	0.0	0.0	0.0	0.0	0.0	0.0	0.0	3.7332798680536814	0.0	3.795043523227797	0.0	0.0	0.0	0.0	3.1122704512014234	0.0	0.0	3.5428145995475764	9.770601709704364	0.0	0.0	0.0	0.0	0.0	0.0	0.0	6.63627601364041	0.0	0.0	0.0	0.0	3.4394273640842177	1.921768608029469	4.131298268739574	0.0	0.0	1.2412480283064382	0.0
196s_J20	-3.0868125	2.0414479	EC 1	Not a tubular cell	2101.0	196s	1.1590679660001164	0.0	0.0	0.0	3.986373810098584	1.378559495175962	0.0	0.0	0.0	0.0	0.0	0.0	9.790574601155885	0.0	0.0	0.0	0.0	0.0	0.0	0.0	0.0	0.0	0.0	0.0	0.0	0.0	0.0	0.0	0.0	0.0	0.0	4.953796000778963	0.8830552836098758	0.0	0.0	0.0	2.906650394111841	0.0	1.5765443509915522	0.0	0.0	0.0	0.0
196s_J22	9.074042	-2.9578187	MNP	Not a tubular cell	2035.0	196s	0.0	0.0	0.0	0.0	1.5595326716246638	0.0	0.0	0.0	0.0	0.0	0.0	2.695518892937949	8.524469915063325	0.0	1.0805108289790242	0.0	0.0	0.0	0.0	0.0	0.0	0.0	0.0	0.0	0.0	0.0	0.0	0.0	0.0	0.0	0.0	14.762506617258621	0.0	0.0	0.0	0.0	8.538253933781245	0.0	1.2016929389366668	0.0	0.0	1.470272155493976	0.0
196s_J23	-4.3075128	11.835795	MLC	Not a tubular cell	1828.0	196s	0.0	0.0	0.0	0.0	4.022988761795224	0.0	0.0	0.0	0.0	0.0	0.0	0.0	10.480778085556501	0.0	2.9164303138202956	0.0	0.0	0.0	0.0	0.0	0.0	0.0	0.0	9.13466381093325	0.0	0.0	0.0	0.0	0.0	3.567652295649144	0.0	6.026718166451578	0.0	0.0	0.0	0.0	0.0	0.0	1.8262625794228966	0.0	0.0	0.0	0.0
196s_J24	-3.6009846	2.9606256	EC 1	Not a tubular cell	2180.0	196s	0.0	0.0	0.0	0.0	10.297081950369048	0.0	0.0	0.0	0.0	0.0	0.0	0.0	0.0	0.0	3.084074459492312	0.0	0.0	0.0	0.0	0.0	0.0	0.0	0.0	2.199500683441751	0.0	0.0	0.0	0.0	0.0	0.0	0.0	5.749170494328963	0.0	0.0	0.0	0.0	0.0	0.0	0.0	0.0	0.0	7.584174867049642	0.0
196s_J4	12.671725	-1.7425462	DCT 4	DCT4	1507.0	196s	0.0	0.0	0.0	2.468037386223679	3.5676745835497967	0.0	0.0	0.0	0.0	0.0	0.0	0.0	0.0	0.0	3.747283153639435	0.0	0.0	0.0	0.0	0.0	0.0	0.0	0.0	3.9933448211638463	0.0	0.0	0.0	0.0	0.0	0.0	2.4749961836008882	6.78971435026974	0.0	0.0	0.0	0.0	4.629784023223831	0.0	3.569408465772026	0.0	0.0	2.922354254666404	0.0
196s_J5	0.13992184	1.8908623	EC 2	Not a tubular cell	2086.0	196s	0.0	0.0	0.0	2.0666589962530715	5.767386580654208	0.0	0.0	0.0	0.0	0.0	0.0	0.0	0.0	0.0	3.2845913171957317	0.0	0.0	0.0	0.0	0.0	0.0	0.0	0.0	3.523754495701085	0.0	0.0	0.0	0.0	0.0	0.0	0.0	6.028589446271467	0.0	0.0	0.0	0.0	0.0	0.0	7.527993323978914	0.0	3.295051545924402	2.990041291804611	0.0
196s_J3	-3.3304233999999995	2.0735900000000003	EC 1	Not a tubular cell	1741.0	196s	0.0	0.0	0.0	6.767439774469954	11.036010451521584	0.0	0.0	0.0	0.0	0.0	0.0	0.0	0.0	0.0	1.9641161600862744	0.0	0.0	0.0	0.0	0.0	0.0	0.0	0.0	2.994497949222841	0.0	0.0	0.0	0.0	0.0	0.0	0.0	7.560024387277074	0.0	0.0	0.0	0.0	3.5960982946645927	0.0	1.4287020830934174	0.0	0.0	1.3427752513261282	0.0
196s_J7	5.559847	11.018398	Podocyte	Not a tubular cell	2046.0	196s	4.913880682571125	0.0	0.0	7.486804144044	1.5787500480192904	4.738444130773895	0.0	0.0	0.0	0.0	0.0	0.0	10.019827471575177	7.970231070335584	11.633288721394589	5.499413079666556	0.0	0.0	0.0	0.0	0.0	0.0	0.0	2.692378737205177	0.0	0.0	0.0	0.0	0.0	0.0	0.0	2.942771489402912	6.139166436321322	0.0	0.0	0.0	0.0	1.791857251876084	8.613414423017145	0.0	0.0	8.489143742200888	6.896643040687448
196s_J8	-2.9231622	2.8930244	EC 1	Not a tubular cell	1594.0	196s	0.8571342729550266	0.0	0.0	0.0	10.792419705312227	0.0	0.0	0.0	0.0	0.0	0.0	0.0	0.0	0.0	2.7209631217067693	0.0	0.0	0.0	0.0	0.0	0.0	0.0	0.0	8.418782721250091	0.0	0.0	0.0	0.0	0.0	0.0	0.8645312465634779	3.441962993190096	1.078007270387402	0.0	0.0	0.0	0.0	0.0	8.333501442953487	0.0	0.0	0.0	0.0
196s_J6	0.3866913	2.0244725	EC 2	Not a tubular cell	2215.0	196s	0.0	0.0	0.0	6.650261852381773	1.7680495573351782	0.0	0.0	0.0	0.0	0.0	0.0	0.0	9.678696171774295	0.0	1.2492271839260636	0.0	0.0	0.0	0.0	0.0	0.0	0.0	0.0	7.289663867171337	0.0	0.0	0.0	0.0	0.0	0.0	0.0	5.689767512260926	0.0	0.0	0.0	0.0	1.8608914034229653	0.0	7.533684083577983	0.0	0.0	0.4484554921933148	0.0
196s_K10	-5.029823	11.588604	MLC	Not a tubular cell	1969.0	196s	0.0	0.0	7.757377909493432	0.0	3.059504022213528	0.0	0.0	0.0	0.0	0.0	0.0	0.0	8.4994167709271	0.0	2.867769892946995	0.0	0.0	0.0	0.0	0.0	0.0	0.0	0.0	0.0	0.0	0.0	0.0	0.0	0.0	0.0	0.0	6.450203254114107	1.6255950009201472	0.0	0.0	0.0	0.0	0.0	1.7861077355141042	0.0	1.0415281506777718	0.0	2.1666873558928628
196s_K1	8.757531	-2.9277809	MNP	Not a tubular cell	1960.0	196s	0.0	0.0	0.0	0.0	4.052558953748052	1.42237303859793	0.0	0.0	0.0	0.0	0.0	4.5191467983966165	0.0	0.0	3.5497735845456737	0.0	0.0	0.0	0.0	0.0	0.0	0.0	0.0	0.0	0.0	0.0	0.0	0.0	0.0	10.015677119032324	0.0	15.640301700991653	0.0	0.0	0.0	0.0	10.22086186756234	0.0	2.6333633812478037	0.0	0.0	0.9599052326909127	0.0
196s_J9	9.294987	-3.2223985	MNP	Not a tubular cell	2030.0	196s	0.0	0.0	0.0	0.9059647998231767	1.5595029474394333	0.0	0.0	0.0	0.0	0.0	0.0	0.0	2.6603883855495383	0.0	2.7167165805857785	0.7033981452633906	0.0	0.0	0.0	0.0	0.0	0.0	0.0	2.6678773772768767	0.0	0.0	0.0	0.0	0.0	9.088141643156684	0.0	9.985618040706072	0.0	0.0	0.0	0.0	0.0	0.0	1.201667511149782	0.0	0.0	1.1246309171005333	0.9458886682221124
196s_K11	8.478653	-2.6334958	MNP	Not a tubular cell	2039.0	196s	0.0	0.0	0.0	1.082338274880204	3.08267420113961	0.0	0.0	0.0	0.0	0.0	0.0	3.000939767852174	8.701044900423557	0.0	2.7446867496924168	0.0	0.0	0.0	0.0	0.0	0.0	0.0	0.0	8.897697735864126	0.0	0.0	0.0	0.0	0.0	10.45965822403895	0.0	14.050669494073363	0.0	0.0	0.0	0.0	11.67660294978087	0.0	0.0	0.0	0.7812214851780644	0.0	1.1274385647753642
196s_K15	8.974264999999997	-2.9462216	MNP	Not a tubular cell	2022.0	196s	0.0	0.0	0.0	0.0	2.3914215504181	1.1003024687963938	0.0	0.0	2.571516725828803	0.0	0.0	4.80091664876981	10.609079498922759	0.0	2.8231421306796447	0.0	0.0	0.0	0.0	0.0	0.0	0.0	0.0	1.9705680840638096	0.0	0.0	0.0	0.0	0.0	2.816387057923107	0.9197255933549969	15.8170760423464	0.6813355444056189	0.0	0.0	0.0	10.828573370004543	0.0	1.2734797339327988	0.0	0.0	0.0	0.0
196s_K13	-3.94445	2.7286892000000003	EC 1	Not a tubular cell	2104.0	196s	0.0	0.0	0.0	1.222815593985584	11.245067658646537	2.0716864920779745	0.0	0.0	0.0	0.0	0.0	0.0	8.452773033121762	0.0	3.6907687942499465	0.9703192608216546	0.0	0.0	0.0	3.473005959954739	0.0	0.0	2.17608438091886	8.91690765633187	0.0	0.0	0.0	0.0	0.0	3.2423128760404265	0.0	6.3410459030850195	0.0	0.0	0.0	0.0	0.0	0.0	1.5776243844835138	0.0	0.0	3.323509405094987	1.2715978492965652
196s_K14	-3.818927	3.1506586	EC 1	Not a tubular cell	1953.0	196s	0.0	0.0	0.0	0.0	8.857440025915201	0.0	0.0	0.0	0.0	0.0	0.0	0.0	0.0	0.0	2.7501720007264305	0.8537177409530653	0.0	0.0	0.0	2.392549770227734	0.0	0.0	0.0	0.0	0.0	0.0	0.0	0.0	0.0	2.1891946198032906	0.0	6.943783683213048	0.0	0.0	0.0	0.0	2.6947322832678666	0.0	8.508713724366675	0.0	0.0	0.0	1.1309370925454114
196s_K12	-4.572589	11.946365	MLC	Not a tubular cell	2487.0	196s	1.9923611691611536	0.0	0.0	1.3837629514512464	11.576353304166537	1.5522124577501795	0.0	0.0	0.0	0.0	0.0	0.0	0.0	0.0	3.735501480842903	0.0	0.0	0.0	0.0	0.0	0.0	0.0	0.0	9.211420674790466	0.0	0.0	0.0	0.0	0.0	2.610068996632565	0.0	7.127870666929325	0.0	0.0	0.0	0.0	4.617566767512814	1.6883150066176664	3.032781211109963	0.0	0.0	1.061544947417603	0.0
196s_K16	-6.5871296	-1.0621415	DCT 4	DCT4	2295.0	196s	0.0	3.6634383241368336	4.5890198977663985	0.0	4.461125806069685	0.0	0.0	9.16930150351647	0.0	0.0	0.0	0.0	3.6428803260483678	0.0	3.9487952008649065	0.0	4.263845853840293	2.205474907918039	2.3812564942245182	3.0259455756580325	0.0	0.0	0.0	9.693008388468144	0.0	0.0	0.0	8.91490495992164	0.0	3.697061638453943	0.0	7.3556527412842785	0.0	0.0	2.4262251233169327	8.672495886170768	4.8382033518284375	1.8502839406478988	3.0032102650502317	1.6965109660367916	1.1461767833449625	1.185515128075326	0.0
196s_K19	-3.673691	2.2164612	EC 1	Not a tubular cell	2208.0	196s	0.0	0.0	0.0	0.0	10.219400657838332	0.0	0.0	0.0	4.591824344456054	0.0	0.0	0.0	4.813863423870577	3.538415618714524	3.628055832333263	0.0	3.262669899882842	0.0	0.0	4.159200033341998	0.0	0.0	0.0	3.872548570139515	0.0	0.0	0.0	0.0	0.0	5.439044772332999	0.0	7.875900353028584	0.0	0.0	0.0	0.0	3.922342736398487	0.0	9.76331443047152	0.0	2.7501773336165654	0.0	0.0
196s_K17	-4.209512	2.7413144	EC 1	Not a tubular cell	2441.0	196s	0.0	0.0	0.0	0.0	10.977842126684411	0.0	0.0	0.0	3.0912185732145834	0.0	0.0	0.0	3.296875239047391	0.0	2.710884110346275	0.0	0.0	0.0	0.0	4.126546848621629	0.0	0.0	0.0	9.933788796026118	0.0	0.0	0.0	0.0	0.0	2.4847934877020457	0.0	7.2074973587859406	0.0	0.0	0.0	0.0	0.0	1.5857876631680692	2.0822490345259674	0.0	0.0	0.9847961637915965	1.3429026811010911
196s_K18	-3.2574217	2.5304644	EC 1	Not a tubular cell	2097.0	196s	0.0	0.0	0.0	0.0	3.301801411404705	0.0	0.0	0.0	2.6225915159489412	0.0	0.0	0.0	2.8184355470697255	0.0	3.9019457408881135	0.0	0.0	0.0	0.0	2.2522390140308906	0.0	0.0	0.0	8.443812635289829	0.0	0.0	0.0	0.0	0.0	2.054121859203066	0.0	5.392820491452141	0.0	0.0	0.0	0.0	2.5478555561824594	1.905150154268771	7.809326492570613	0.0	0.0	1.8819039870751915	1.6357816535134577
196s_K2	-0.08395688	-4.9431596	DCT 2	DCT2	2503.0	196s	0.0	0.0	0.0	0.0	3.8767838637918044	0.0	0.0	0.0	13.32555286253976	0.0	0.0	0.0	0.0	7.607687900798033	4.363906257276783	0.0	0.0	0.0	0.0	14.00246872387423	0.0	0.0	0.0	5.272128049305226	0.0	0.0	0.0	0.0	0.0	4.356419764707887	0.0	9.083415379075202	0.0	0.0	0.0	0.0	5.324147533348843	0.0	3.6349995041968413	0.0	0.0	1.6203624851669527	0.0
196s_K20	5.346033599999998	11.107884	Podocyte	Not a tubular cell	2380.0	196s	0.0	0.0	1.053952814201055	0.0	2.413083033390183	0.0	0.0	0.0	0.0	0.0	0.0	0.0	2.788899770230105	6.547781197539761	11.519922666287965	7.170567857616123	1.522786683295622	0.0	0.0	3.0618925333774016	0.0	0.0	0.0	0.0	0.0	0.0	0.0	0.0	0.0	2.02802521029515	0.0	5.797232976998041	6.29421766563024	0.0	0.0	1.322395600933775	0.0	6.703282682238863	9.81005981103609	0.0	0.6996227312298622	6.821442629429505	8.063311544853251
196s_K21	-3.516605	3.2220702	EC 1	Not a tubular cell	2423.0	196s	0.0	0.0	0.0	1.0018457119476543	9.965533588333933	0.0	0.0	0.0	2.6329972936772057	0.0	0.0	0.0	4.66818480735321	1.1343443221182472	3.785571551796488	0.0	0.0	0.0	0.0	2.2620564277908954	0.0	0.0	0.0	0.0	0.0	0.0	0.0	0.0	0.0	3.77827398394301	0.0	6.511908434786048	0.0	0.0	0.0	0.0	2.066194695275731	1.9142604251402142	7.51553332752451	0.0	0.7178207823166368	0.7460591881573019	0.0
196s_K24	5.211248	10.980343	Podocyte	Not a tubular cell	2083.0	196s	9.158673089522162	0.0	0.0	0.0	2.258617516855127	0.0	0.0	1.6218918144676553	0.0	0.0	0.0	0.0	10.54164820929232	4.264697803387104	12.328274898174556	0.0	0.0	0.0	0.0	0.0	0.0	0.0	0.0	0.0	0.0	0.0	0.0	0.0	0.0	3.5576006080351097	0.0	7.00471541320237	8.667755355159398	0.0	0.0	0.0	0.0	0.0	10.474072855140973	0.0	0.0	1.1024603259329149	9.041012131423013
196s_K22	-3.6975234	3.1399162	EC 1	Not a tubular cell	2135.0	196s	0.0	0.0	0.0	1.1042588828673836	10.660146313312074	0.0	0.0	0.0	2.8006869945891015	0.0	0.0	0.0	0.0	0.0	2.7798639104132183	0.0	0.0	0.0	0.0	0.0	0.0	0.0	0.0	0.0	0.0	0.0	0.0	0.0	0.0	4.2658387277668535	0.0	6.129603334685418	0.0	0.0	0.0	0.0	0.0	2.0621677625996506	2.1445825610494804	0.0	0.798616501019368	0.8292153645326419	1.1499582287559251
196s_K23	9.483243	-2.9049861	MNP	Not a tubular cell	2449.0	196s	0.0	0.0	0.0	0.3661020164440711	1.1938666096771502	0.0	0.0	0.0	0.0	0.0	0.0	0.9301142748446556	9.53470088175194	0.4269271664431341	1.3068958214152804	1.16756134482513	0.0	0.0	0.0	0.0	0.0	0.0	0.0	0.0	0.0	0.0	0.0	0.0	0.0	11.503732925956532	0.3452695875787002	13.170931968963597	0.2424795092709189	0.0	0.0	0.29084325440390996	9.367031576943434	0.0	0.2808259945043006	0.0	0.0	0.25715767438814624	0.0
196s_K3	-4.3269544	2.5066044	EC 1	Not a tubular cell	1854.0	196s	0.0	0.0	0.0	0.0	10.40520300224698	0.0	0.0	0.0	3.1615418230229198	0.0	0.0	0.0	0.0	0.0	2.7784523478421574	0.0	0.0	0.0	0.0	2.7654457780054944	0.0	0.0	0.0	8.51971084651145	0.0	0.0	0.0	0.0	0.0	0.0	0.0	7.850427491373542	0.0	0.0	0.0	0.0	3.082163124574723	1.6392315116604306	1.7130290358637275	0.0	0.0	1.0246315106878412	0.0
196s_K5	-3.8684678	3.298471	EC 1	Not a tubular cell	1913.0	196s	0.0	0.0	0.0	0.0	11.944579270832651	0.0	0.0	0.0	0.0	0.0	0.0	0.0	3.0060715067587847	2.359002061202476	3.833856308982424	0.0	0.0	0.0	0.0	2.4258388224320693	0.0	0.0	0.0	8.757258819276947	0.0	0.0	0.0	0.0	0.0	2.2213113422661124	0.0	5.321507441677746	0.0	0.0	0.0	0.0	0.0	1.3756800810713146	0.8945986639782582	0.0	0.0	0.0	0.0
196s_K4	-4.8765616	11.746299	MLC	Not a tubular cell	1941.0	196s	0.0	0.0	0.0	1.5509783973256224	2.406521386416485	0.0	0.0	0.0	0.0	0.0	0.0	0.0	9.049903380352829	0.0	3.068192392837543	0.0	0.0	0.0	0.0	0.0	0.0	0.0	0.0	0.0	0.0	0.0	0.0	0.0	0.0	3.7273817030023983	0.0	6.77619329060693	0.0	1.794751593549979	0.0	0.0	3.3803801687966097	0.0	1.9529780160164933	0.0	1.1642629285042834	0.0	1.6070575287172666
196s_K7	-3.3762329	2.3873131	EC 1	Not a tubular cell	1977.0	196s	0.0	0.0	1.0097568926512652	0.0	10.816892757524931	0.0	0.0	0.0	0.0	0.0	0.0	0.0	0.0	1.0632470620611152	3.1957261153203964	0.0	0.0	0.0	0.0	2.157503112849884	0.0	0.0	0.0	9.388808523900327	0.0	0.0	0.0	0.0	0.0	0.0	0.0	5.397257885120922	0.0	0.0	0.0	0.0	0.0	0.0	5.700325406123821	0.0	0.0	0.0	0.0
196s_K6	-3.0459692000000005	2.434176	EC 1	Not a tubular cell	2355.0	196s	0.0	0.0	0.0	0.0	10.959557482464616	0.0	0.0	0.0	0.0	0.0	0.0	0.0	3.8215146650591016	0.0	2.701281062680596	0.0	0.0	0.0	0.0	0.0	0.0	0.0	0.0	0.0	0.0	0.0	0.0	0.0	0.0	2.1444239504828757	0.0	7.027537563530112	0.0	0.0	0.0	0.0	3.526089334171661	0.0	3.8718137923754568	0.0	0.7600529143762039	0.0	0.0
196s_K8	0.0936265	1.3292654	EC 2	Not a tubular cell	1847.0	196s	0.0	0.0	0.0	0.0	3.1404320733372892	0.0	0.0	0.0	3.336583530013441	0.0	0.0	0.0	3.5462198442463335	0.0	4.058504792813028	0.0	0.0	0.0	0.0	0.0	0.0	0.0	0.0	0.0	0.0	0.0	0.0	0.0	0.0	2.7144003654516693	0.0	7.311939513898155	0.0	0.0	0.0	1.236391782269751	3.256031231560005	1.7749048855534115	2.2969196989247855	0.0	1.0893615310212188	6.914702553591063	2.238395421287341
196s_L1	-4.1294580000000005	2.2735062000000004	EC 1	Not a tubular cell	1730.0	196s	0.0	0.0	0.0	0.0	9.751524728141455	1.622993181127241	0.0	0.0	0.0	0.0	0.0	0.0	11.735100864181751	1.6159455105614082	1.6825621518875837	0.0	0.0	0.0	0.0	0.0	0.0	0.0	2.477658875411404	2.657191661051377	0.0	0.0	0.0	0.0	0.0	0.0	0.0	7.463128220684944	1.0687200413548996	0.0	0.0	0.0	0.0	0.0	1.8388860055138243	0.0	0.0	0.0	0.0
196s_L11	-3.9075809	3.0268269	EC 1	Not a tubular cell	1738.0	196s	0.0	0.0	1.394264238617624	0.0	2.095311012794648	0.0	0.0	0.0	0.0	0.0	0.0	0.0	3.3139261535750735	0.0	1.5228339402302578	1.0398667449422092	0.0	0.0	0.0	0.0	0.0	0.0	2.285179133410071	8.887218658986724	0.0	0.0	0.0	0.0	0.0	0.0	0.0	7.057618415900533	0.9489653694134526	0.0	0.0	0.0	0.0	0.0	8.654771082633637	0.0	0.0	1.577239642883847	0.0
196s_L12	-3.0811834	2.739039	EC 1	Not a tubular cell	2224.0	196s	0.0	0.0	0.9953588734532104	0.0	2.320179276668661	0.0	0.0	0.0	0.0	0.0	0.0	0.0	0.0	1.048329323826514	2.7474454852787504	0.0	0.0	0.0	0.0	2.1352507438577306	0.0	0.0	0.0	1.9051389908612468	0.0	0.0	0.0	0.0	0.0	0.0	0.0	6.670032941492313	0.0	0.0	0.0	0.0	3.2838496444161533	1.1618314361427138	1.2222250709781985	0.0	0.0	3.7771056319588316	0.963397379633196
196s_L10	-3.3318417	2.9766638	EC 1	Not a tubular cell	2057.0	196s	0.0	0.0	1.5881086479678879	0.0	9.671808861449579	0.0	0.0	0.0	0.0	0.0	0.0	0.0	3.587467923363525	1.6586087120523616	2.986459839139967	0.0	0.0	0.0	0.0	0.0	0.0	0.0	0.0	8.778127126504604	0.0	0.0	0.0	0.0	0.0	0.0	0.0	6.776142008220386	0.0	0.0	0.0	0.0	0.0	0.0	1.8844609556332095	0.0	0.0	0.0	0.0
196s_K9	5.366473	11.12786	Podocyte	Not a tubular cell	2518.0	196s	8.749597776914914	0.0	0.0	0.0	3.182904560968556	0.0	0.0	0.0	0.0	0.0	0.0	0.0	0.0	1.2873774488038932	12.942024600091122	0.0	0.0	0.0	0.0	3.8808152499065622	0.0	0.0	0.0	2.23371177539467	0.0	0.0	0.0	0.0	0.0	0.0	0.0	6.286783052849587	7.179571460965813	0.0	0.0	2.914881865198262	0.0	9.257203916028292	8.420634345600428	0.0	8.344711142002316	8.702326824752475	8.888184627125344
196s_L15	0.4843932	2.000993	EC 2	Not a tubular cell	1867.0	196s	0.0	0.0	0.0	0.0	2.217346141692303	0.0	0.0	0.0	0.0	0.0	0.0	0.0	9.075943827704746	0.0	1.6273502158679465	0.0	0.0	9.99449333964175	0.0	0.0	0.0	0.0	0.0	0.0	0.0	0.0	0.0	0.0	0.0	0.0	0.0	7.152870242637997	0.0	0.0	0.0	0.0	0.0	0.0	3.5808085940312724	0.0	0.0	0.0	0.0
196s_L14	-2.827343	2.1002471000000003	EC 1	Not a tubular cell	1740.0	196s	0.0	0.0	0.0	0.0	6.145090873313555	0.0	1.8979874087386508	0.0	0.0	0.0	0.0	0.0	0.0	1.4735766941777093	2.2640821259186614	0.0	0.0	0.0	0.0	0.0	0.0	0.0	0.0	0.0	0.0	0.0	0.0	0.0	0.0	0.0	1.260224588945812	7.398798857558396	0.0	0.0	0.0	0.0	3.047910721966195	0.0	2.113301252685674	0.0	0.0	0.0	0.0
196s_L18	-4.3077254	2.4403932	EC 1	Not a tubular cell	1738.0	196s	0.0	0.0	0.0	0.0	8.81348128212212	0.0	0.0	0.0	3.226870978667821	0.0	0.0	0.0	11.366832583183909	0.0	3.2051486800407583	0.0	0.0	0.0	0.0	2.828233661371096	0.0	0.0	0.0	9.236846137371396	0.0	0.0	0.0	0.0	0.0	0.0	0.0	7.190451553285174	0.0	0.0	0.0	0.0	3.1470376466067576	0.0	2.2003688068530867	0.0	0.0	1.0623896827342059	0.0
196s_L19	-3.9264657	2.1748128	EC 1	Not a tubular cell	1618.0	196s	0.0	0.0	0.0	0.0	0.0	0.0	0.0	0.0	0.0	0.0	0.0	0.0	0.0	0.0	3.7596550496705725	1.7471566962557927	0.0	0.0	0.0	0.0	0.0	0.0	0.0	0.0	0.0	0.0	0.0	0.0	0.0	3.5105867450857886	0.0	7.214760572486657	0.0	0.0	0.0	0.0	2.6348312263296183	0.0	2.8269700345811763	0.0	0.0	1.075197007087515	0.0
196s_L2	-4.1139445	11.641991	MLC	Not a tubular cell	2501.0	196s	0.0	0.0	1.0734360066223378	6.358072889944269	1.8549446520986086	0.0	0.0	0.0	0.0	0.0	0.0	0.0	8.091685511144826	0.0	2.805846654194258	0.0	0.0	0.0	0.0	2.4455397193726967	0.0	0.0	2.0349253154143296	3.5601243350550007	0.0	0.0	0.0	0.0	0.0	0.0	0.0	7.952405085836608	0.0	0.0	0.0	0.0	2.7500333619678403	0.0	1.8563149395913972	0.0	0.0	0.8425683060048968	0.0
196s_L16	-4.1659145	11.530152	MLC	Not a tubular cell	2236.0	196s	0.0	0.0	7.880935437668943	0.0	2.3248676741757768	0.0	0.0	1.678620237425574	0.0	0.0	0.0	0.0	5.802030887437072	0.0	3.3478995701904193	0.0	3.896578918046244	2.152112514803983	0.0	3.870638882355414	0.0	0.0	0.0	4.526882038444454	0.0	0.0	0.0	0.0	0.0	0.0	0.0	7.8485006442463705	0.0	0.0	0.0	0.0	0.0	0.0	1.8785199871212965	0.0	0.0	0.0	0.0
196s_L20	-3.0304515	2.0569775000000003	EC 1	Not a tubular cell	1710.0	196s	0.0	0.0	0.0	0.0	10.572280701505367	0.0	0.0	0.0	0.0	0.0	0.0	0.0	0.0	1.4939646760618028	2.2892679160215823	0.0	1.9787867262759837	0.0	0.0	2.7593362400888135	0.0	0.0	0.0	0.0	0.0	0.0	0.0	0.0	0.0	0.0	0.0	7.110509450237393	0.0	0.0	0.0	0.0	0.0	0.0	2.1377636714186186	0.0	0.0	0.0	0.0
196s_L17	-3.5858698	3.1213007	EC 1	Not a tubular cell	2321.0	196s	0.0	0.0	1.5315422080975152	0.0	10.73119986381279	0.0	0.0	0.0	0.0	0.0	0.0	0.0	3.509178806153183	0.0	3.278239906134548	0.0	0.0	2.0924506968770777	0.0	0.0	0.0	0.0	0.0	9.625680899713894	0.0	0.0	0.0	0.0	0.0	0.0	0.0	7.813023681268332	0.0	0.0	0.0	0.0	0.0	0.0	3.304462598940424	0.0	0.0	7.450601744080513	1.489448571972423
196s_L22	-3.619068	3.3022625	EC 1	Not a tubular cell	2014.0	196s	0.0	0.0	0.0	1.1522869208082542	11.510182236972652	0.0	0.0	0.0	0.0	0.0	0.0	0.0	8.628200680409401	0.0	2.042512903192029	0.0	0.0	0.0	0.0	0.0	0.0	0.0	0.0	8.1773003356371	0.0	0.0	0.0	0.0	0.0	0.0	0.0	7.2071800905306045	0.0	0.0	0.0	0.0	0.0	0.0	9.268576492107512	0.0	0.0	1.4069467128398763	0.0
196s_L21	-0.16704659	-6.6548567	PTC	PTC	2195.0	196s	2.0897375973511463	0.0	1.5613269676171169	0.0	2.299181892847712	0.0	0.0	0.0	10.504808945914169	0.0	0.0	0.0	0.0	0.0	3.6116480872604524	1.8199123224543758	0.0	0.0	0.0	12.797214469614222	0.0	0.0	11.000071691708927	9.9635667589579	0.0	0.0	0.0	0.0	0.0	0.0	0.0	7.485561945222065	0.0	0.0	0.0	0.0	0.0	0.0	1.8551755097980747	0.0	0.0	1.1299830442656371	0.0
196s_L4	-3.2525547	2.2752829	EC 1	Not a tubular cell	1913.0	196s	0.0	0.0	0.0	0.0	8.051742833343539	1.5355313377275173	0.0	0.0	0.0	0.0	0.0	0.0	9.128375109356448	0.0	0.0	0.0	0.0	0.0	0.0	0.0	0.0	0.0	6.599217922729043	7.867857621746724	0.0	0.0	0.0	0.0	0.0	0.0	0.0	7.039011916529531	0.0	0.0	0.0	0.0	3.1231022886625412	0.0	2.5124026669437916	0.0	0.0	3.5462163917880547	0.0
196s_L3	8.5422125	-2.7620533	MNP	Not a tubular cell	2105.0	196s	0.0	0.0	2.0575213887320896	0.0	2.062927227323254	0.0	0.0	0.0	0.0	0.0	0.0	6.266524404255979	9.028263366742635	0.0	2.2136631708969876	1.0182323734034777	0.0	0.0	0.0	0.0	0.0	0.0	0.0	9.53883064230127	0.0	0.0	0.0	0.0	0.0	0.0	0.0	17.112858230673464	0.0	0.0	0.0	0.0	8.185837940725076	0.0	1.6423184816162666	0.0	0.0	0.9732408462327767	0.0
196s_L23	-2.8319492000000004	1.8556768	EC 1	Not a tubular cell	1959.0	196s	0.0	0.0	1.707664841854971	0.0	4.57138257149584	0.0	0.0	0.0	0.0	0.0	0.0	0.0	4.694614672863813	0.0	2.635648115770303	0.0	0.0	0.0	0.0	0.0	0.0	0.0	0.0	7.822999732132729	0.0	0.0	0.0	0.0	0.0	0.0	0.0	7.1188936853396365	0.0	0.0	0.0	0.0	0.0	0.0	1.3336169056558567	0.0	0.0	8.170621963000745	0.0
196s_L24	-2.9158287	2.3120496	EC 1	Not a tubular cell	2147.0	196s	0.0	0.0	0.0	0.0	6.098097817302268	0.0	0.0	0.0	0.0	0.0	0.0	0.0	8.646301714356733	0.0	2.8952499268847793	0.0	0.0	0.0	0.0	3.7807449699197813	0.0	0.0	0.0	0.0	0.0	0.0	0.0	0.0	0.0	0.0	0.0	7.709352394605788	0.0	0.0	0.0	0.0	0.0	0.0	8.502796658581255	0.0	0.0	7.09010873741477	0.0
196s_L6	9.163786	-2.7473593	MNP	Not a tubular cell	2527.0	196s	0.0	0.0	0.0	0.0	2.641083853837041	0.0	0.0	0.0	0.0	0.0	0.0	4.279160644974081	0.0	0.0	2.806612603413452	0.0	0.0	0.0	0.0	3.3074430443889633	0.0	0.0	3.7441330606326577	0.0	0.0	0.0	0.0	0.0	0.0	0.0	0.0	14.47946401075839	0.0	0.0	0.0	0.0	0.0	0.0	1.8569618892396949	0.0	0.0	0.0	0.0
196s_L7	5.5865293	10.779654	Podocyte	Not a tubular cell	2008.0	196s	5.145201171235657	0.0	0.0	0.0	2.3056521326064834	2.8825477429473225	0.0	0.0	0.0	0.0	0.0	0.0	0.0	5.958277692019417	12.811531522256146	6.647458880737571	0.0	0.0	0.0	0.0	0.0	0.0	0.0	2.6830479716963938	0.0	0.0	0.0	0.0	0.0	0.0	0.0	6.990038862143871	6.116670546089243	0.0	0.0	0.0	0.0	7.320560929204908	10.886163996104752	0.0	0.0	9.592357667705523	8.122294614141085
196s_M11	-3.8748417	2.9714108	EC 1	Not a tubular cell	1753.0	196s	0.0	0.0	0.0	0.0	8.367507090778142	0.0	0.0	0.0	0.0	0.0	0.0	0.0	10.239161292786818	0.0	2.5752662453070534	0.0	0.0	9.255857477347654	0.0	0.0	0.0	0.0	0.0	0.0	0.0	0.0	0.0	0.0	0.0	0.0	0.0	5.701641612353247	0.0	0.0	0.0	0.0	0.0	0.0	8.63380433173634	0.0	0.0	5.908976065651062	0.0
196s_M10	-4.042629	2.6537974	EC 1	Not a tubular cell	1605.0	196s	0.0	0.0	0.0	1.6607454998825504	10.887649190593052	3.1354800545576627	0.0	0.0	0.0	0.0	0.0	0.0	0.0	1.8388133729611567	0.0	0.0	0.0	0.0	0.0	0.0	0.0	0.0	0.0	2.930572633794735	0.0	0.0	0.0	0.0	0.0	0.0	0.0	6.04166151566439	0.0	0.0	0.0	0.0	2.9770593382850827	0.0	3.4126605890740347	0.0	0.0	1.2988005416409625	0.0
196s_M12	-3.1966736	2.1269855	EC 1	Not a tubular cell	2151.0	196s	0.0	0.0	0.0	1.0977450727846956	11.306127513446258	0.0	0.0	0.0	0.0	0.0	0.0	0.0	0.0	0.0	1.9668832465521875	0.0	1.67854116904162	0.0	0.0	0.0	0.0	0.0	0.0	9.935541629939305	0.0	0.0	0.0	0.0	0.0	0.0	0.0	6.203815871061185	0.0	0.0	0.0	0.0	2.7138738726930813	1.3643993794266043	2.389850443418348	0.0	0.0	0.0	1.1432673818374604
196s_M1	-3.4060104	3.1981235	EC 1	Not a tubular cell	1754.0	196s	0.0	0.0	0.0	0.0	10.765294529061205	0.0	0.0	0.0	0.0	0.0	0.0	0.0	2.965378734483448	7.55165363571943	1.2788665325031163	0.0	0.0	0.0	0.0	0.0	0.0	0.0	0.0	2.146069954728057	0.0	0.0	0.0	0.0	0.0	0.0	0.0	6.257381495363641	0.0	0.0	0.0	0.0	2.1875584920049818	0.0	7.259459696976202	0.0	0.0	0.0	0.0
196s_L9	-3.9437118	2.8780677000000003	EC 1	Not a tubular cell	2130.0	196s	0.0	0.0	0.0	0.0	3.8034109249692323	0.0	0.0	0.0	0.0	0.0	0.0	3.3383148000601692	0.0	0.0	5.103774203518097	0.0	0.0	0.0	0.0	0.0	0.0	0.0	0.0	0.0	0.0	0.0	0.0	0.0	0.0	0.0	0.0	8.25935391404978	0.0	0.0	0.0	0.0	0.0	3.1749972874249734	7.819961323911389	0.0	0.0	2.301084329520791	3.3573076851893577
196s_M15	10.882138	-8.307022	T+NK cells	Not a tubular cell	1384.0	196s	0.0	0.0	2.4328386039574803	0.0	3.2990354330415133	0.0	0.0	0.0	0.0	0.0	0.0	0.0	4.653304550373973	0.0	0.0	0.0	0.0	0.0	0.0	0.0	0.0	0.0	0.0	10.048001950654823	0.0	0.0	0.0	0.0	0.0	0.0	0.0	6.907623946387986	0.0	0.0	0.0	0.0	4.346903387554847	0.0	3.3007366483940124	0.0	0.0	0.0	0.0
196s_M13	9.710649	-3.4558575	DCT 4	DCT4	1540.0	196s	1.3227167053609878	0.0	0.0	0.0	0.0	0.0	0.0	0.0	0.0	0.0	0.0	0.0	4.375924639782157	1.5529112215237855	3.746148900805049	0.0	0.0	0.0	0.0	0.0	0.0	0.0	0.0	0.0	0.0	0.0	0.0	0.0	0.0	10.488637884715109	0.0	11.91417772213919	0.0	0.0	0.0	0.0	11.569550348199549	0.0	1.142020457672816	0.0	0.0	1.0675508247826042	0.0
196s_M14	-3.3202519999999995	2.1991832	EC 1	Not a tubular cell	1811.0	196s	0.0	0.0	0.0	0.0	10.267474040131845	0.0	1.043908417147662	0.0	0.0	0.0	0.0	0.0	0.0	0.0	0.0	0.0	0.0	0.0	0.0	0.0	0.0	0.0	3.3487254470911285	9.292448436197958	0.0	0.0	0.0	0.0	0.0	0.0	0.0	6.941715118864866	0.0	0.0	0.0	0.0	0.0	0.0	3.7104198854850003	0.0	0.0	7.295031863836379	0.0
196s_M16	8.758821000000001	-2.6666675	MNP	Not a tubular cell	1961.0	196s	0.0	0.0	0.0	0.0	2.988227530158107	0.0	0.0	0.0	0.0	0.0	0.0	5.488250390487476	8.723380645204017	0.0	0.9944969398210692	0.0	1.3228646751953699	0.0	1.4519087738017005	0.0	0.0	0.0	0.0	7.1215007736964955	0.0	0.0	0.0	0.0	0.0	0.0	0.0	16.283358218144446	0.0	0.0	0.0	0.6793961582755441	10.436822065123124	0.0	1.1092594779605203	0.0	0.0	1.0362435265207155	0.0
196s_M19	11.077513	-8.469479	DCT 4	DCT4	1381.0	196s	0.0	0.0	2.0995543191558386	0.0	3.828633544637377	0.0	0.0	0.0	0.0	0.0	0.0	0.0	5.213106319095902	0.0	0.0	0.0	12.551011948365156	0.0	0.0	0.0	0.0	0.0	0.0	0.0	0.0	0.0	0.0	0.0	0.0	0.0	0.0	7.070171967535141	0.0	0.0	0.0	0.0	0.0	0.0	3.830393835969717	0.0	0.0	0.0	2.050090348386942
196s_M18	8.923194	-3.1052964	MNP	Not a tubular cell	1968.0	196s	0.0	0.0	0.0	0.0	2.5322060773417268	0.0	0.0	0.0	2.7160031676799163	0.0	0.0	4.405032977766761	2.9140712566220355	0.0	2.9720722314508907	0.0	0.0	0.0	0.0	0.0	0.0	0.0	0.0	2.100614287752037	0.0	0.0	0.0	0.0	0.0	0.0	0.0	15.11509783605924	0.0	0.0	0.0	0.0	9.049061873871063	0.0	1.7635898398658272	0.0	0.0	1.2928042248459224	0.0
196s_M17	-3.4598775	3.4115925	EC 1	Not a tubular cell	2022.0	196s	0.0	0.0	0.0	0.9422800913507231	11.236239002596884	0.0	0.0	0.0	0.0	0.0	0.0	0.0	0.0	0.0	1.1214710901868798	0.0	0.0	0.0	0.0	0.0	0.0	0.0	0.0	8.840653305408418	0.0	0.0	0.0	0.0	0.0	0.0	0.0	6.059241862587291	0.0	0.0	0.0	0.0	2.457990468087598	0.0	7.496787923144387	0.0	0.0	0.0	0.9833237034105862
196s_M22	-4.6461635	11.950742	MLC	Not a tubular cell	1712.0	196s	0.0	0.0	0.0	0.0	3.7557367530374455	0.0	0.0	0.0	0.0	0.0	0.0	0.0	0.0	0.0	0.0	0.0	0.0	0.0	0.0	0.0	0.0	0.0	0.0	0.0	0.0	0.0	0.0	0.0	0.0	0.0	0.0	7.573384032579971	0.0	0.0	0.0	0.0	0.0	0.0	1.6263905510128212	0.0	0.0	2.7411669699191097	0.0
196s_M23	-2.997564	2.1660004	EC 1	Not a tubular cell	2202.0	196s	0.0	0.0	0.0	0.0	11.123533686094941	0.0	0.0	0.0	0.0	0.0	0.0	0.0	9.510433176029705	0.0	0.0	0.0	0.0	0.0	0.0	0.0	0.0	0.0	0.0	9.208856506588244	0.0	0.0	0.0	0.0	0.0	0.0	0.0	6.792533718696772	0.0	0.0	0.0	0.0	3.6895356809634574	0.0	8.68402871241322	0.0	0.0	6.353573844383537	0.0
196s_M21	-0.32647368	1.8673728	EC 1	Not a tubular cell	2414.0	196s	0.0	0.0	0.0	1.2231166198803538	8.471462470604374	0.0	0.0	0.0	0.0	0.0	0.0	0.0	3.190308677339648	0.0	1.434294397842815	0.0	1.8383987304991567	0.0	0.0	2.5978501450086333	0.0	0.0	0.0	8.96542966288696	0.0	0.0	0.0	0.0	0.0	0.0	0.0	6.509513039336027	0.0	0.0	0.0	0.0	4.3593346245823605	0.0	8.69688974964405	0.0	0.0	0.0	0.0
196s_M20	-3.2069304	2.428097	EC 1	Not a tubular cell	1916.0	196s	0.0	0.0	0.0	1.859763420786744	6.566352195390618	0.0	0.0	0.0	0.0	0.0	0.0	0.0	10.22176235187721	1.3602794295661795	1.4207708995005064	0.0	0.0	0.0	0.0	0.0	0.0	0.0	0.0	0.0	0.0	0.0	0.0	0.0	0.0	0.0	0.0	4.93505007655746	0.0	0.0	0.0	0.0	0.0	0.0	6.138353738526174	0.0	0.0	2.443706673211372	0.0
196s_M3	-4.0105586	2.259709	EC 1	Not a tubular cell	1545.0	196s	0.0	0.0	0.0	0.0	11.712213775449078	0.0	0.0	0.0	0.0	0.0	0.0	0.0	10.042079652981693	0.0	3.15047361334354	0.0	2.3144820836696702	0.0	0.0	0.0	0.0	0.0	0.0	9.479486402238566	0.0	0.0	0.0	0.0	0.0	0.0	0.0	7.813555542382735	0.0	0.0	0.0	0.0	0.0	0.0	7.677334831308641	0.0	0.0	1.9188843568667282	0.0
196s_M24	-3.0109954	2.0641162	EC 1	Not a tubular cell	2168.0	196s	0.0	0.0	0.0	0.0	1.9735969385528516	0.0	0.0	0.0	0.0	0.0	0.0	0.0	6.339837161886942	1.3594260075627504	1.4198951121037333	0.0	0.0	0.0	0.0	0.0	0.0	0.0	0.0	10.485618821968805	0.0	0.0	0.0	0.0	0.0	0.0	0.0	6.7069347683689875	0.0	0.0	0.0	0.0	0.0	0.0	1.5627693447361048	0.0	0.0	6.686917096396253	0.0
196s_M4	-3.6863277	2.3997014	EC 1	Not a tubular cell	1530.0	196s	1.6012384862985043	0.0	0.0	2.9248439380451123	10.87441202150249	0.0	0.0	0.0	0.0	0.0	0.0	0.0	3.8467115635197855	0.0	1.9275440633289884	0.0	0.0	0.0	0.0	0.0	0.0	0.0	0.0	9.808563751981751	0.0	0.0	0.0	0.0	0.0	0.0	0.0	5.657368260532105	0.0	0.0	0.0	0.0	4.487952020567059	0.0	0.0	0.0	0.0	0.0	0.0
196s_M7	10.985587	-8.520052	T+NK cells	Not a tubular cell	1455.0	196s	0.0	0.0	0.0	0.0	3.789040008050647	0.0	0.0	0.0	0.0	0.0	0.0	0.0	0.0	0.0	3.060052867307041	0.0	9.703886215297107	0.0	0.0	3.572207403112014	0.0	0.0	0.0	0.0	0.0	0.0	0.0	0.0	0.0	0.0	0.0	7.760394602912297	0.0	0.0	0.0	0.0	0.0	0.0	1.6507825978196802	0.0	0.0	0.0	0.0
196s_M6	-3.5047822	2.732107	EC 1	Not a tubular cell	2049.0	196s	0.0	0.0	1.3176803620206452	0.0	2.8073758009436447	0.0	0.0	0.0	0.0	0.0	0.0	0.0	0.0	4.340269381704293	0.0	0.0	0.0	0.0	0.0	0.0	0.0	0.0	0.0	2.357408442914725	0.0	0.0	0.0	0.0	0.0	2.3977131914496534	0.0	7.101509201113172	0.0	0.0	0.0	0.0	6.537693964383	0.0	2.5865608752248077	0.0	0.0	7.212304514057894	0.0
196s_M5	-4.0782690000000015	2.9300706	EC 1	Not a tubular cell	1539.0	196s	0.0	0.0	0.0	1.2733530641521886	11.416425106046601	0.0	0.0	0.0	0.0	0.0	0.0	0.0	0.0	0.0	2.2066637428333595	0.0	2.694129564446101	0.0	0.0	0.0	0.0	0.0	0.0	8.808292089595563	0.0	0.0	0.0	0.0	0.0	0.0	0.0	5.039928394981795	0.0	0.0	0.0	0.0	0.0	0.0	8.429191460538373	0.0	0.0	0.9688667846083786	0.0
196s_M8	-4.091199	12.303616	MLC	Not a tubular cell	1758.0	196s	1.454614484362241	0.0	0.0	0.0	0.0	0.0	0.0	0.0	0.0	0.0	0.0	0.0	11.306684262330737	0.0	2.5359871823227356	0.0	0.0	0.0	0.0	0.0	0.0	0.0	0.0	0.0	0.0	0.0	0.0	0.0	0.0	0.0	0.0	5.437606986686566	0.0	0.0	0.0	0.0	0.0	0.0	1.2626722699123651	0.0	0.0	1.1831133479274962	0.0
196s_N10	11.237792	-8.279268	T+NK cells	Not a tubular cell	1835.0	196s	0.0	0.0	0.0	0.0	5.427518735904403	2.735968857585478	0.0	0.0	0.0	0.0	0.0	0.0	0.0	0.0	4.251450781898994	0.0	0.0	0.0	0.0	0.0	0.0	0.0	0.0	3.9493783246487584	0.0	0.0	0.0	0.0	0.0	0.0	0.0	0.0	0.0	0.0	0.0	0.0	0.0	0.0	2.17239684155284	0.0	0.0	2.0652381878426476	2.584713665848586
196s_N11	-3.143493	2.1619382000000003	EC 1	Not a tubular cell	1693.0	196s	0.0	0.0	0.0	0.0	7.387814963342696	0.0	0.0	0.0	0.0	0.0	0.0	0.0	0.0	0.0	2.87826924083029	0.0	0.0	0.0	0.0	0.0	0.0	0.0	0.0	3.1092103214335647	0.0	0.0	0.0	0.0	0.0	0.0	0.0	3.3701216618229863	0.0	0.0	0.0	0.0	0.0	0.0	8.478228905727992	1.984580847094649	1.3790925888170866	7.512798897108802	0.0
196s_M9	11.019742	-8.453566	T+NK cells	Not a tubular cell	2156.0	196s	0.0	0.0	1.8075939329559307	1.7026411310392102	3.466201823917275	0.0	0.0	0.0	0.0	0.0	0.0	0.0	9.68835089416863	0.0	2.755647071361034	0.0	0.0	0.0	0.0	0.0	0.0	0.0	0.0	2.9836049776831324	0.0	0.0	0.0	0.0	0.0	0.0	0.0	6.269216789467452	0.0	0.0	0.0	0.0	0.0	0.0	0.0	0.0	0.0	1.3352389904601136	2.531393017711897
196s_N1	-3.3756044000000003	2.0899255	EC 1	Not a tubular cell	1939.0	196s	0.0	3.534197285195603	0.0	7.900015177728946	8.662775915291473	0.0	0.0	0.0	0.0	0.0	0.0	0.0	3.5138055426463657	1.6040716622038564	0.0	0.0	0.0	0.0	0.0	0.0	0.0	0.0	0.0	7.607390733729065	0.0	0.0	0.0	0.0	0.0	0.0	0.0	5.710205988577579	0.0	0.0	0.0	0.0	0.0	0.0	8.204869119731713	0.0	0.0	0.0	1.4927158662023554
196s_N14	-3.7304153	2.6291077	EC 1	Not a tubular cell	1766.0	196s	0.0	0.0	0.0	8.477313273642693	10.339197888567504	2.2600654950042403	1.9586461287038044	0.0	0.0	0.0	0.0	0.0	0.0	0.0	4.096501609489567	0.0	0.0	0.0	0.0	0.0	0.0	0.0	0.0	7.923561330292145	0.0	0.0	0.0	0.0	0.0	0.0	0.0	7.160693869583178	1.5848869420765794	0.0	0.0	0.0	4.397269046237011	0.0	1.7433138190864637	0.0	1.599166185613995	0.0	0.0
196s_N12	-3.1372185	2.7594326	EC 1	Not a tubular cell	2092.0	196s	0.0	0.0	0.0	0.0	10.882080493243803	1.5064170797117353	0.0	0.0	0.0	0.0	0.0	0.0	0.0	1.4996552155999339	1.563623131803496	0.0	0.0	0.0	0.0	0.0	0.0	0.0	0.0	2.510433835483014	0.0	0.0	0.0	0.0	0.0	0.0	0.0	0.0	0.0	0.0	0.0	0.0	2.5545840580814994	0.0	3.1673273350593885	0.0	0.0	0.0	0.0
196s_N13	5.088812	10.99313	DCT 4	DCT4	1538.0	196s	0.0	0.0	2.8625084489815382	0.0	3.9710691879106443	3.1554777863427486	0.0	0.0	0.0	0.0	0.0	0.0	0.0	9.297511225160102	13.167962203007566	0.0	0.0	0.0	0.0	4.697515948420887	0.0	0.0	4.19994723181429	0.0	0.0	0.0	0.0	0.0	0.0	0.0	0.0	6.231394460829714	2.371235304391606	0.0	0.0	0.0	5.04996975816751	4.26270918933296	9.931044489687093	0.0	0.0	0.0	0.0
196s_N15	-3.3665931	3.3814516	EC 1	Not a tubular cell	1985.0	196s	0.0	0.0	0.0	0.0	9.979849692199986	0.0	0.0	0.0	0.0	0.0	0.0	0.0	3.2412781617438107	0.0	2.6585007436763393	0.0	0.0	0.0	0.0	0.0	0.0	0.0	0.0	8.937356890501306	0.0	0.0	0.0	0.0	0.0	2.434040778228857	0.0	2.63417370609932	0.0	0.0	0.0	0.0	2.958154689574089	0.0	7.294248763911948	0.0	0.0	0.9544419183801397	1.3056446238481423
196s_N16	0.27437124	1.8446647	EC 2	Not a tubular cell	1930.0	196s	0.0	3.6857275751673515	1.6450624608819624	1.5452919498512196	4.736470640322469	0.0	0.0	0.0	0.0	0.0	0.0	0.0	9.00891909760125	0.0	3.7266682768382124	0.0	4.286780130876388	2.2244491429497355	0.0	0.0	0.0	0.0	0.0	8.367306562981883	0.0	0.0	0.0	0.0	0.0	0.0	0.0	5.8722798170193125	0.0	0.0	2.4459395507737036	0.0	3.3725708562561914	0.0	8.878291102941532	0.0	2.233067102473821	1.1991156354438144	0.0
196s_N18	-4.665329	12.009183	DCT 4	DCT4	1510.0	196s	0.0	0.0	0.0	0.0	4.773637060036994	0.0	0.0	0.0	0.0	0.0	0.0	0.0	0.0	0.0	4.962030870181848	0.0	3.1057277061106756	0.0	0.0	0.0	0.0	0.0	0.0	0.0	0.0	0.0	0.0	0.0	0.0	3.755096109333132	0.0	4.9340174315391545	2.5836124818053263	0.0	0.0	0.0	4.337849767998667	0.0	4.21659960613139	0.0	0.0	1.8727324748767562	0.0
196s_N17	-3.7177002	11.358974	MLC	Not a tubular cell	2325.0	196s	0.0	0.0	0.0	0.7863553644209643	8.69523401857647	0.0	0.0	0.0	0.0	0.0	0.0	0.0	9.098916077174653	0.0	1.5105101655880262	0.0	0.0	0.0	0.0	0.0	0.0	0.0	8.553525508492102	0.0	0.0	0.0	0.0	0.0	0.0	0.0	0.7470482282958294	3.867182702872202	0.0	0.0	0.0	0.0	2.180929738763177	0.0	1.3881135460011025	0.0	0.0	0.5748526080260163	0.0
196s_N21	5.0279155	11.160607	DCT 4	DCT4	1858.0	196s	0.0	0.0	0.0	9.04444479449522	3.430987257867545	3.5290568944772027	0.0	0.0	0.0	0.0	0.0	0.0	4.793912954320118	7.3964748221455	11.792156762720797	2.055558841342201	0.0	0.0	0.0	4.139674770355689	0.0	0.0	0.0	0.0	0.0	0.0	0.0	0.0	0.0	4.850635721332235	0.0	5.084847394231093	9.253126377821728	0.0	0.0	0.0	5.4536490793593835	0.0	11.21791999879319	0.0	10.018367811754034	2.7930967580401393	0.0
196s_N20	-4.430766	2.6836908	EC 1	Not a tubular cell	1526.0	196s	0.0	0.0	0.0	0.0	10.33551092321759	9.037692669643732	0.0	0.0	0.0	0.0	0.0	0.0	0.0	0.0	3.334330701922124	0.0	0.0	0.0	0.0	0.0	0.0	0.0	0.0	8.99499884295099	0.0	0.0	0.0	0.0	0.0	3.0926738851302904	0.0	0.0	0.0	0.0	0.0	0.0	0.0	0.0	1.46786643693597	0.0	0.0	0.0	0.0
196s_N19	9.201844	-3.0640597	MNP	Not a tubular cell	1787.0	196s	0.0	0.0	0.0	0.0	1.3865368107542997	0.0	0.0	0.0	0.0	0.0	0.0	0.0	0.0	0.0	0.0	0.604918160874492	0.0	0.0	0.0	0.0	0.0	0.0	1.5415043244800575	8.753578476710324	0.0	0.0	0.0	0.0	0.0	10.740231150945254	0.0	11.704708524940159	0.0	0.0	0.0	0.0	10.022067091886898	0.0	0.6218755848661527	0.0	6.578334619712075	0.5746360639086747	0.0
196s_N3	9.685073	-3.332573200000001	DCT 4	DCT4	1279.0	196s	0.0	0.0	0.0	0.0	3.165501884011327	0.0	0.0	0.0	0.0	0.0	0.0	0.0	4.510105105277042	0.0	2.4759618561655485	0.0	0.0	0.0	0.0	0.0	0.0	0.0	0.0	0.0	0.0	0.0	0.0	0.0	0.0	10.35075673474931	0.0	12.21402341378903	0.0	0.0	0.0	0.0	8.771922632528925	0.0	1.8722272382810925	0.0	0.0	0.0	0.0
196s_N24	-3.8534575	2.3618286	EC 1	Not a tubular cell	1720.0	196s	0.0	0.0	1.3404657809874567	0.0	12.871551625658604	0.0	0.0	0.0	0.0	0.0	0.0	0.0	0.0	0.0	2.178147797266038	0.0	0.0	0.0	0.0	0.0	0.0	0.0	0.0	6.681157558042389	0.0	0.0	0.0	0.0	0.0	2.428457842678296	0.0	5.723425051391725	0.0	0.0	0.0	0.0	2.4312811273611414	0.0	8.35705911829111	0.0	0.0	1.5194263695272854	0.0
196s_N22	12.6987295	-1.7253282	B cells	Not a tubular cell	1584.0	196s	0.0	0.0	0.0	0.0	3.2664608413642493	0.0	0.0	0.0	0.0	0.0	0.0	0.0	0.0	0.0	0.0	0.0	0.0	0.0	0.0	0.0	0.0	0.0	0.0	3.684226466181361	0.0	0.0	0.0	0.0	0.0	0.0	0.0	5.883892643332344	0.0	0.0	0.0	0.0	0.0	0.0	3.9439450536953258	0.0	0.0	0.0	0.0
196s_N23	11.274907	-8.374291	T+NK cells	Not a tubular cell	2437.0	196s	0.0	0.0	0.0	0.0	0.0	1.2775820701124092	0.0	0.0	0.0	0.0	0.0	0.0	9.569033400394146	0.0	3.098645992931482	0.0	0.0	0.0	0.0	2.457329453688827	0.0	0.0	0.0	0.0	0.0	0.0	0.0	0.0	0.0	2.2517167525239277	0.0	3.3072810934300323	0.0	0.0	0.0	0.0	0.0	0.0	2.179365331344065	0.0	0.0	0.0	0.0
196s_N5	-3.4149957000000004	2.9199219	EC 1	Not a tubular cell	1829.0	196s	0.0	0.0	0.0	0.0	2.6466015465097796	0.0	0.0	0.0	0.0	0.0	0.0	0.0	0.0	0.0	0.0	0.0	0.0	0.0	0.0	0.0	0.0	0.0	0.0	8.835256012934838	0.0	0.0	0.0	0.0	0.0	0.0	0.0	4.784942963498864	0.0	0.0	0.0	0.0	0.0	0.0	5.103042821666742	0.0	0.0	0.0	0.0
196s_N7	-2.78574	2.708075	EC 1	Not a tubular cell	1973.0	196s	0.0	0.0	0.0	0.0	9.25355352047785	0.0	0.0	0.0	0.0	0.0	0.0	0.0	8.999474608815358	0.0	2.4004803928373786	0.0	0.0	0.0	0.0	0.0	0.0	0.0	0.0	8.224501175774902	0.0	0.0	0.0	0.0	0.0	0.0	0.0	0.0	0.0	0.0	0.0	0.0	0.0	0.0	7.12418533700756	0.0	0.0	6.998845149068456	0.0
196s_N6	-4.5339885	11.884337	MLC	Not a tubular cell	1759.0	196s	0.0	0.0	9.26102110515631	0.0	3.6831423060239112	0.0	0.0	0.0	0.0	0.0	0.0	0.0	11.094027036036541	0.0	0.0	0.0	0.0	0.0	0.0	0.0	0.0	0.0	3.0018208743149533	0.0	0.0	0.0	0.0	0.0	0.0	3.237096875151132	0.0	6.145189602723228	0.0	0.0	0.0	0.0	4.750567675408648	2.2233811737221068	2.3084600526930084	0.0	0.0	0.0	0.0
196s_N4	5.3513910000000005	11.260394	Podocyte	Not a tubular cell	1773.0	196s	0.0	0.0	0.0	6.519719263486174	2.2873770065305044	1.6282181609834676	0.0	0.0	0.0	0.0	0.0	0.0	3.5369895527842075	1.621158212035645	12.30812787804664	0.0	0.0	0.0	0.0	0.0	0.0	0.0	0.0	0.0	0.0	0.0	0.0	0.0	0.0	0.0	0.0	4.3645269218540195	0.0	0.0	0.0	0.0	0.0	0.0	8.506865738737028	0.0	1.0840183935499916	5.084888029773368	6.7805345334337535
196s_N8	-0.50960284	-1.9511495	DCT 4	DCT4	1312.0	196s	4.366975949578313	0.0	0.0	0.0	0.0	0.0	0.0	0.0	0.0	0.0	0.0	0.0	7.024863168977572	6.264534403059654	5.784891767563674	0.0	0.0	0.0	0.0	0.0	0.0	0.0	5.83217425437978	0.0	0.0	0.0	0.0	0.0	0.0	0.0	0.0	7.323531073761197	0.0	0.0	0.0	0.0	0.0	0.0	5.025329811248197	0.0	0.0	0.0	0.0
196s_N9	-3.6825275	3.193908	EC 1	Not a tubular cell	2186.0	196s	0.0	0.0	0.0	0.0	1.9529475666262113	2.845703879240719	0.0	0.0	0.0	0.0	0.0	0.0	0.0	0.0	3.6445476633177614	0.0	0.0	0.0	0.0	0.0	0.0	0.0	9.053220603768601	8.829771697327319	0.0	0.0	0.0	0.0	0.0	0.0	0.0	2.544280125665498	0.0	0.0	0.0	0.0	0.0	0.0	2.5341524272505427	0.0	0.0	0.9032696622865276	1.2424208428922316
196s_O16	5.5709767	11.008061	Podocyte	Not a tubular cell	1446.0	196s	0.0	0.0	0.0	0.0	3.2839025436837224	7.00152902362545	0.0	0.0	0.0	0.0	0.0	0.0	8.042861492403517	7.043225159866822	12.363255424033548	1.9334869551949787	3.0992500492055486	0.0	0.0	0.0	0.0	0.0	0.0	0.0	0.0	0.0	0.0	0.0	0.0	0.0	0.0	4.926926626304032	0.0	0.0	0.0	0.0	0.0	0.0	9.183650547661234	0.0	0.0	9.379029773182577	8.827004656692413
196s_O20	-4.0995126000000015	3.058382	EC 1	Not a tubular cell	1191.0	196s	2.2296645483854	0.0	0.0	0.0	11.440047019497152	0.0	0.0	0.0	0.0	0.0	0.0	0.0	0.0	1.755708206296775	3.7780200319647816	0.0	0.0	0.0	0.0	0.0	0.0	0.0	0.0	4.668903613523116	0.0	0.0	0.0	0.0	0.0	0.0	0.0	0.0	0.0	0.0	0.0	0.0	0.0	0.0	1.9878549495742577	0.0	0.0	0.0	1.638679443141238
196s_O18	5.7836585	10.975378	Podocyte	Not a tubular cell	1142.0	196s	9.092070206036903	0.0	0.0	7.5268360239784995	0.0	8.608352102680076	0.0	0.0	0.0	0.0	0.0	0.0	0.0	4.022837387620064	12.912378898920652	8.485181932093157	0.0	0.0	0.0	0.0	0.0	0.0	0.0	0.0	0.0	0.0	0.0	0.0	0.0	0.0	0.0	3.170003214843052	8.227087078441938	0.0	0.0	0.0	0.0	0.0	10.801162918527119	0.0	2.6973069097005924	2.4119411358755687	8.419649156118144
196s_O19	0.23460528	1.6659580000000005	EC 2	Not a tubular cell	1084.0	196s	0.0	0.0	0.0	0.0	2.3928826972339547	0.0	0.0	0.0	0.0	0.0	0.0	0.0	0.0	0.0	1.7798276150160228	1.2460160066159438	0.0	0.0	0.0	0.0	0.0	0.0	0.0	2.7752101877450706	0.0	0.0	0.0	0.0	0.0	0.0	0.0	0.0	0.0	0.0	0.0	0.0	0.0	0.0	1.274538346906853	0.0	0.0	0.0	0.0
196s_O24	-4.4470205	2.4424627	EC 1	Not a tubular cell	1057.0	196s	0.0	0.0	0.0	0.0	10.0129995842587	0.0	0.0	0.0	0.0	0.0	0.0	0.0	0.0	2.0301810679550845	3.446620326832811	0.0	0.0	0.0	0.0	0.0	0.0	0.0	0.0	4.075245642468995	0.0	0.0	0.0	0.0	0.0	0.0	0.0	6.465224693008906	0.0	0.0	0.0	0.0	0.0	0.0	3.120890979152977	0.0	0.0	0.0	1.9042393888059008
196s_O23	-4.3008013	2.4263039	EC 1	Not a tubular cell	1054.0	196s	0.0	0.0	0.0	0.0	11.710902112867881	0.0	0.0	0.0	0.0	0.0	0.0	0.0	3.9791916902426876	0.0	4.041725521589915	0.0	0.0	0.0	0.0	0.0	0.0	0.0	0.0	0.0	0.0	0.0	0.0	0.0	0.0	0.0	0.0	3.3358976456362988	0.0	0.0	0.0	0.0	0.0	0.0	0.0	0.0	0.0	1.3995177876422757	0.0
196s_O22	-5.5871925000000005	11.322433	MLC	Not a tubular cell	1659.0	196s	0.0	0.0	0.0	0.0	1.9450956660252021	1.3424521968214227	0.0	0.0	0.0	0.0	0.0	0.0	10.372099357469127	0.0	0.0	0.0	0.0	0.0	0.0	0.0	0.0	0.0	0.0	0.0	0.0	0.0	0.0	0.0	0.0	0.0	0.0	4.896601702021957	0.0	0.0	0.0	0.0	0.0	0.0	0.9645531269739903	0.0	0.0	0.0	0.0
196s_O21	-3.5997338	2.0598066000000004	EC 1	Not a tubular cell	1349.0	196s	0.0	0.0	0.0	0.0	11.217416395544973	0.0	0.0	0.0	0.0	0.0	0.0	0.0	0.0	0.0	2.5165729997432766	0.0	0.0	0.0	0.0	0.0	0.0	0.0	2.5564164044472095	0.0	0.0	0.0	0.0	0.0	0.0	0.0	0.0	0.0	0.0	0.0	0.0	0.0	0.0	0.0	8.459770713762268	0.0	0.0	0.0	0.0
555s_A1	-3.0184462000000005	-10.0657625	PTC	PTC	4120.0	555s	0.0	0.0	0.6907046330599884	0.0	0.0	0.0	0.0	0.0	12.161903556978645	0.0	0.0	0.0	8.405276913006709	1.3543283628200449	0.0	5.525874543586585	0.0	0.0	0.0	12.189426339755721	0.0	0.0	12.939194187006793	8.676471953016987	0.0	0.0	0.0	0.0	0.0	0.0	0.0	0.0	0.0	0.0	0.0	0.0	0.0	0.0	0.313667990630143	0.0	0.0	0.0	0.0
555s_A10	-3.0351818	-8.32602	PTC	PTC	4506.0	555s	0.0	0.0	0.0	0.0	1.4217463752858452	0.9295161634041473	0.0	0.0	10.513058718513943	0.0	0.0	0.0	10.289287566649914	0.0	0.0	4.085858210016038	0.0	0.0	0.0	13.158080912435672	0.0	0.0	11.442120598624566	0.0	0.0	0.0	0.0	0.0	0.0	0.0	0.43572073092845504	0.0	0.3087842884227704	0.0	0.0	0.0	0.0	0.0	0.0	0.0	0.0	0.32704211686420687	0.0
555s_A2	2.0841324	-10.25192	PTC	PTC	2951.0	555s	0.0	0.0	4.2845763823785505	0.0	0.0	7.566937049485194	0.0	0.0	11.538612430429202	0.0	0.0	0.0	7.850631906211842	0.0	0.0	1.1776109651618125	0.0	0.0	0.0	12.728551043293269	0.0	0.0	9.845551870817912	1.8831753956589334	0.0	0.0	0.0	0.0	0.0	0.0	0.0	2.9228661063818215	0.0	0.0	0.0	0.0	1.9222760010439521	0.0	0.7249059406476335	0.0	0.0	6.850485577283697	0.0
555s_A3	-0.26560852	-10.144027	PTC	PTC	2529.0	555s	0.0	0.0	1.5118805973991651	0.0	0.0	0.0	0.0	0.0	11.945993350971984	0.0	0.0	0.0	11.436355423242151	1.743015211658742	0.0	5.738448282624807	0.0	0.0	0.0	13.66187739538831	0.0	0.0	12.444663325880423	8.640990101061204	0.0	0.0	0.0	0.0	0.0	0.0	0.0	0.0	0.0	0.0	2.4765490072554885	0.0	0.0	0.0	0.0	0.0	0.0	1.2203461695785502	0.0
555s_A7	-1.8830197	-10.770842	PTC	PTC	2112.0	555s	0.0	0.0	0.0	0.0	0.0	0.0	0.0	0.0	10.864878118605771	0.0	0.0	0.0	11.015151167883145	1.243596061751992	0.0	0.0	0.0	0.0	0.0	12.020682615198103	8.902097758999677	0.0	11.185344425335485	0.0	0.0	0.0	0.0	0.0	0.0	0.0	0.0	0.0	0.0	0.0	0.0	0.0	0.0	0.0	0.0	0.0	0.0	0.0	0.0
555s_A6	-2.2675333	-11.1657295	PTC	PTC	2095.0	555s	0.0	0.0	0.0	0.0	0.0	0.0	0.0	0.0	11.49915905964839	0.0	0.0	0.0	9.255722825060808	0.0	0.0	0.0	0.0	0.0	0.0	10.72745214515045	8.447387391911517	0.0	10.97559020914612	2.0143326061299205	0.0	0.0	0.0	0.0	0.0	0.0	0.0	0.0	0.0	0.0	0.0	0.0	0.0	0.0	0.0	0.0	0.0	0.0	0.0
555s_B10	0.08223994	-8.87166	PTC	PTC	2267.0	555s	0.0	0.0	0.0	0.0	2.332651089817785	0.0	0.0	8.29217988588307	11.060037676758748	0.0	0.0	0.0	5.0916334279873325	1.6596773755264103	0.0	0.0	0.0	0.0	0.0	11.238225363524945	3.19343801077642	0.0	7.877470834031109	0.0	0.0	0.0	0.0	0.0	0.0	0.0	0.0	0.0	0.0	0.0	2.378569934294025	0.0	0.0	0.0	1.2311464202632831	0.0	0.0	0.0	0.0
555s_B11	3.0702949	-10.799932	PTC	PTC	2430.0	555s	0.0	0.0	0.0	0.0	8.834617187286758	0.0	0.0	0.0	11.776098475628213	0.0	0.0	0.0	8.860146049143946	0.0	0.0	0.0	0.0	0.0	0.0	13.082024875501268	0.0	0.0	8.552840372043946	7.230897423149639	0.0	0.0	0.0	0.0	0.0	0.0	0.0	0.0	0.0	0.0	1.3731538350768642	0.0	0.0	0.0	0.5947671075044636	0.0	0.5271212137420493	0.549216900701081	0.0
555s_A8	-2.555961	-8.199913	PTC	PTC	3943.0	555s	0.0	0.0	1.346689197516034	0.4094628049298708	0.0	0.0	0.0	2.3262767042715975	8.951126991821523	0.0	0.0	0.0	8.251883200279105	2.155205404477942	0.0	4.535044782885825	0.0	0.0	0.0	11.367476467858136	0.0	0.0	10.096057290205978	0.0	0.0	0.0	0.0	0.0	0.0	0.0	0.0	0.0	0.0	0.0	0.8163862484743918	0.0	0.0	0.0	0.31515443372957175	0.0	0.0	0.529441505492676	0.0
555s_B1	2.3226948	-11.583959	PTC	PTC	3217.0	555s	0.0	0.0	5.168629854669696	0.0	0.0	0.5549404377103475	0.0	0.0	10.057215871371238	0.0	0.0	0.0	10.323191538499945	0.0	0.0	0.0	0.0	0.0	0.0	12.82383565390739	0.0	0.0	9.791630093488223	2.533123900417744	0.0	6.2112517470261706	0.0	0.0	0.0	0.0	0.0	0.0	0.0	0.0	7.10624947279861	0.0	0.0	0.0	0.0	0.0	0.0	0.6114240205162231	0.0
555s_B12	-0.3961352	-7.967252999999999	PTC	PTC	2383.0	555s	0.0	0.0	1.220172730614438	1.136934945016358	0.0	0.0	0.0	1.302769782833922	9.421149279943547	0.0	0.0	0.0	10.447061399236368	0.0	0.0	0.0	0.0	0.0	0.0	13.036548012764394	0.0	0.0	4.07185521710591	9.089594463574631	0.0	0.0	0.0	0.0	0.0	0.0	0.0	0.0	0.0	0.0	1.9185678773655326	0.0	0.0	0.0	0.919948408640435	0.0	0.0	0.0	0.0
555s_B2	2.5157595	-11.039982	PTC	PTC	3150.0	555s	0.0	0.0	5.961126753762778	0.0	0.0	0.0	0.0	0.0	11.012464080152307	0.0	0.0	0.0	10.30522185335681	0.0	0.0	0.3452870398619457	0.0	0.0	0.0	12.626921675579984	0.0	0.0	9.87871765781058	9.764528875427247	0.0	0.0	0.0	0.0	0.0	0.0	0.0	2.38730887886766	0.0	0.0	8.334243880567135	0.0	0.0	0.0	0.0	0.0	0.0	0.0	0.0
555s_B5	-2.3190246	-11.216023	PTC	PTC	2271.0	555s	0.0	0.0	1.4928804073135533	0.0	0.0	0.0	0.0	0.0	10.247166508380706	0.0	0.0	0.0	11.467279475889397	0.0	0.0	1.1220919612133229	0.0	0.0	0.0	10.861085273701377	9.357653882486446	0.0	11.384242593822105	6.731869359163943	0.0	0.0	0.0	0.0	0.0	0.0	1.340055534216853	0.0	0.0	0.0	0.0	0.0	0.0	0.0	1.148766582441699	0.0	0.0	1.0740015058900023	0.0
555s_B6	-3.3463633	-10.719426	PTC	PTC	2691.0	555s	0.0	0.0	0.0	0.0	0.0	0.0	0.0	0.0	11.072611964910001	0.0	0.0	0.0	10.317163706889925	0.0	0.0	0.0	0.0	0.0	0.0	12.302010897302834	1.2788342050585397	0.0	12.419696598763718	8.019455264169713	0.0	0.0	0.0	0.0	0.0	0.0	0.0	0.0	0.0	0.0	0.0	0.0	0.0	0.0	0.5575998500859544	0.0	0.0	0.0	0.0
555s_B4	2.9305038	-11.153908	PTC	PTC	2779.0	555s	0.0	0.0	0.7004282753533375	0.0	0.0	0.0	0.0	0.0	10.644729631211407	0.0	0.0	0.0	10.292249927546447	0.0	0.7815802324349771	0.0	0.0	0.0	0.0	12.80697244725407	0.0	0.0	9.022091565517892	9.390302428080755	0.0	0.0	0.0	0.0	0.0	0.0	0.0	0.0	0.0	0.0	0.0	0.0	0.0	0.0	0.5051457303561457	0.0	0.0	3.589789121411083	0.0
555s_B9	-0.4036136	-9.024929	PTC	PTC	2648.0	555s	0.0	0.0	1.6447228310320159	0.0	0.0	0.0	0.0	0.0	9.709311808910051	0.0	0.0	0.0	10.15478149646758	0.0	1.7852801892436683	0.0	0.0	1.503871069180071	0.0	12.19299777831196	0.0	0.0	8.562060227209995	1.9776440419692443	0.0	0.0	0.0	0.0	0.0	0.0	0.9242077738254972	0.0	0.0	0.0	0.0	0.0	0.0	0.0	1.9462037691625607	0.0	0.0	0.0	0.0
555s_C10	3.626323	0.61438626	EC 1	Not a tubular cell	3228.0	555s	0.0	0.0	0.0	4.850387839220373	11.174319748979235	0.0	0.0	0.0	5.023826050041047	0.0	0.0	0.0	8.397206915261902	0.6813194389407154	0.0	0.0	0.0	0.0	0.0	5.822900138049846	0.0	0.0	5.312374141221426	7.383760364698921	0.0	0.0	0.0	0.0	0.0	0.0	0.0	0.0	0.0	0.0	0.0	0.0	0.0	0.0	6.6875449303448615	0.0	0.0	6.62164970849524	0.0
555s_C11	-3.5424125	-10.270655	PTC	PTC	3153.0	555s	0.0	0.0	1.448584148131498	0.0	1.2572258062053834	6.006675061008377	0.0	5.319106004487895	11.32297396861004	0.0	0.0	0.0	9.985207751859862	0.0	0.0	5.409160621384086	0.0	0.0	0.0	12.770872706150517	0.0	0.0	12.220069555676226	0.0	0.0	0.0	0.0	0.0	0.0	0.0	0.0	0.0	0.0	0.0	0.0	0.0	0.0	0.0	0.0	0.0	0.0	4.8694675847222	0.0
555s_C2	7.0142446	-3.1038005	MNP	Not a tubular cell	2747.0	555s	0.0	0.0	0.0	0.0	3.6145149252154734	0.0	0.0	0.0	6.3142697228671185	0.0	0.0	0.0	4.425752986184723	0.0	0.0	0.0	0.0	0.0	0.0	7.141171660372243	2.2580593183123363	0.0	6.624032529833218	2.621704141644425	0.0	0.0	0.0	0.0	0.0	0.0	0.0	14.05070839518228	0.0	0.0	0.0	0.0	10.644649386618788	0.0	1.1708591809136857	0.0	0.0	1.0951357657183878	0.0
555s_C3	-0.9395414	-7.967238	PTC	PTC	2768.0	555s	0.0	0.0	1.6352941536964756	0.0	1.6401198288508254	1.7141528231378793	0.0	0.0	9.018417031221349	0.0	0.0	0.0	10.615370900241032	0.0	0.0	0.0	0.0	0.0	0.0	11.683259024457836	0.0	0.0	10.42952063483098	1.9672985392169207	0.0	0.0	0.0	0.0	0.0	0.0	0.0	0.0	0.0	0.0	0.0	0.0	0.0	0.0	0.0	0.0	0.0	0.0	0.0
555s_C9	-0.9866207	-10.417025	PTC	PTC	2834.0	555s	0.0	0.0	7.703868771068868	0.0	4.000131119340354	1.3876106082972097	0.0	0.0	10.619223023383723	0.0	0.0	0.0	9.666572332175264	0.0	3.702816609622838	0.0	0.0	0.0	0.0	13.145294642022607	8.914013268873934	0.0	11.738639182368216	3.2093972968387545	0.0	0.0	0.0	0.0	0.0	0.0	0.0	3.4724059771084277	0.0	0.0	0.0	0.0	0.0	0.0	2.0015252725159765	0.0	0.0	0.0	0.0
555s_C4	-2.87055	-8.434727	PTC	PTC	3802.0	555s	0.0	0.0	4.987646339946654	0.0	0.0	0.0	0.0	0.0	10.259185109725342	0.0	0.0	0.0	9.356698410622597	5.088858061627363	0.0	0.0	0.0	0.0	0.0	12.147040597290921	7.385280164466921	0.0	10.89129180434895	6.000805173721771	0.0	0.0	0.0	0.0	0.0	0.0	0.0	0.0	0.0	0.0	0.0	0.0	0.0	0.0	0.0	0.0	0.0	4.943765376458687	0.0
555s_C7	-1.8814055	-11.04204	PTC	PTC	2101.0	555s	0.0	0.0	0.0	0.0	2.704154387942179	0.0	0.0	0.0	11.835922165379975	0.0	0.0	0.0	10.809779429453137	0.0	0.0	0.0	0.0	0.0	0.0	10.92980519590914	0.0	0.0	12.364634191007116	9.282919408966585	0.0	0.0	0.0	0.0	0.0	0.0	0.0	0.0	0.0	0.0	0.0	0.0	0.0	0.0	0.9416075505866864	0.0	0.0	0.0	0.0
555s_D1	-1.4161627	-11.340086	PTC	PTC	2667.0	555s	0.0	0.0	2.2093168491600075	0.0	0.0	0.0	0.0	0.0	12.457461254768983	0.0	0.0	0.0	8.178224989680764	0.0	0.0	0.0	0.0	0.0	0.0	11.344523182194381	0.0	0.0	12.158303396613254	3.4614485709735665	0.0	0.0	0.0	0.0	0.0	0.0	0.0	0.0	0.0	0.0	2.259859524574369	0.0	0.0	0.0	0.0	0.0	0.0	0.0	0.0
555s_D12	-0.5172464	-7.6721845	PTC	PTC	2419.0	555s	0.0	0.0	0.0	0.0	1.746195594013079	0.0	0.0	0.0	7.709817216812857	0.0	0.0	0.0	12.402125746960147	0.0	0.0	0.8153405662590973	0.0	0.0	0.0	10.230385329801777	0.0	0.0	3.9006893661897117	0.0	0.0	0.0	0.0	0.0	0.0	0.0	0.0	0.0	0.0	0.0	0.0	0.0	0.0	0.0	0.0	0.0	0.0	1.9465645191899057	0.0
555s_C6	-0.32564384	-11.608922	PTC	PTC	2943.0	555s	0.0	0.0	0.680348469916738	0.0	0.0	0.0	0.0	0.0	11.726076490454444	0.0	0.0	0.0	8.563254262094071	0.0	0.0	5.694670934610644	0.0	0.0	0.0	12.280305037396547	0.0	0.0	13.410016501283579	8.520730191442844	0.0	0.0	0.0	0.0	0.0	0.0	0.0	2.343808697440013	0.0	0.0	0.0	0.0	0.0	0.0	0.48974783112123416	0.0	0.0	0.4510299412888978	0.0
555s_D10	-0.6127714	-8.998827	PTC	PTC	2362.0	555s	0.0	0.0	0.7444855464114217	0.0	0.0	0.0	0.0	0.0	10.028001913033979	0.0	0.0	0.0	11.096442515683759	0.0	0.0	0.0	0.0	0.0	0.0	12.703748445483098	0.0	0.0	9.724721835941217	1.519139644096876	0.0	0.0	0.0	0.0	0.0	0.0	0.0	0.0	0.0	0.0	1.935234187902055	0.0	0.0	0.0	0.0	0.0	0.0	0.0	0.0
555s_D2	2.7026744	-10.949917	PTC	PTC	2989.0	555s	0.0	0.0	5.987632925869714	0.0	0.0	0.0	0.0	0.0	10.566701814050278	0.0	0.0	0.0	8.858784664882224	0.0	0.0	0.0	0.0	0.0	0.0	13.037757172192523	0.0	0.0	9.924959123365761	9.59456111072446	0.0	0.0	0.0	0.0	0.0	0.0	0.0	0.0	0.0	0.0	7.981597563671352	0.0	0.0	0.0	0.5179535096550967	0.0	0.0	5.7108536641918795	0.0
555s_D4	-0.86210597	-11.264939	PTC	PTC	2517.0	555s	0.0	0.0	0.0	0.0	0.0	0.0	0.0	0.0	11.586312762791847	0.0	0.0	0.0	11.162272503078281	0.0	0.0	6.2199450074920115	0.0	0.0	0.0	12.828773598219334	0.0	0.0	12.754902101672911	8.329999606357436	0.0	0.0	0.0	0.0	0.0	0.0	0.0	0.0	0.0	0.0	1.0866891028156362	0.0	0.0	0.0	0.0	0.0	0.0	0.0	0.0
555s_D3	-2.1520953	-7.945501299999999	PTC	PTC	3610.0	555s	0.0	0.0	0.8153693417504965	0.0	0.0	0.0	0.0	0.0	10.803913878916523	0.0	0.0	0.0	8.369192437366387	1.1538956280087902	0.0	0.0	0.0	0.0	0.0	13.069382560402898	0.0	0.0	9.28041457768752	4.236061255525322	0.0	0.0	0.0	0.0	0.0	0.0	0.40124756840522563	0.0	0.0	0.0	8.279755043754836	0.0	0.0	0.0	0.0	0.0	0.0	0.0	0.0
555s_D7	1.4693213	-11.238876	PTC	PTC	4168.0	555s	0.0	0.0	1.2264324427416278	0.0	0.0	0.0	0.0	5.050235554016674	11.375441674651267	0.0	0.0	0.0	9.740067936960138	0.6407641296277851	0.3776095159598516	0.0	0.0	0.0	0.0	13.122767017943612	0.0	0.0	10.347974570383428	7.456320885516584	0.0	0.0	0.0	0.0	0.0	0.0	0.0	0.0	0.0	0.0	8.05727508182009	0.0	0.0	0.0	0.0	0.0	0.0	4.951389004210704	0.0
555s_D9	-2.3537254	-8.187531	PTC	PTC	3746.0	555s	0.0	0.0	1.2332200091689003	0.0	0.0	1.182320368956834	0.0	0.5253948692480707	10.344288148870167	0.0	0.0	0.0	10.302648429346029	1.8353580124212812	1.247552406226656	4.15256600508555	0.0	0.0	0.0	11.86073170217021	5.505253257219067	0.0	9.900752566860756	7.14817693983447	0.0	0.0	0.0	0.0	0.0	0.0	0.0	0.0	0.0	0.0	1.8065305367695923	0.0	0.0	0.9941391120740796	1.2238573847375207	0.0	0.0	0.570590477132184	0.4654117130015782
555s_E12	-2.3806858	-1.8965336	cTAL	cTAL	2618.0	555s	0.0	0.0	0.0	0.0	0.0	0.0	0.0	0.0	9.937264865397964	0.0	0.0	0.0	9.821571468806928	1.0162349710313543	2.098651336345915	0.0	0.0	0.0	0.0	6.1131274603457895	0.0	0.0	4.926896809875274	1.8593733380208026	0.0	0.0	0.0	0.0	0.0	0.0	7.561270751689326	0.0	0.0	0.0	0.0	0.0	0.0	0.0	1.186676371478407	0.0	0.0	0.0	0.9331442580401049
555s_E11	2.8427649	-9.789011	PTC	PTC	2647.0	555s	0.0	0.0	0.0	0.0	0.0	1.1989467929800384	0.0	0.0	10.328922179694205	0.0	0.0	0.0	10.264432708090233	0.0	0.7555706198765296	0.828573236367612	0.0	0.0	0.0	12.20731110368505	0.0	0.0	4.058004980923847	1.4077305663936974	0.0	0.0	0.0	0.0	0.0	0.0	0.0	0.0	0.4242125660494343	0.0	4.476850741755519	0.0	0.0	0.0	0.8501708840707207	0.0	0.4296859243035462	0.4483037640495234	0.0
555s_E10	-2.3067522	-10.385235	PTC	PTC	2640.0	555s	0.0	0.0	0.0	0.0	2.3592657554805494	5.851873118743394	0.0	0.0	11.057784816447436	0.0	0.0	0.0	11.048288279870546	0.0	2.1848886344157044	0.0	0.0	0.0	0.0	10.834486192980217	0.0	0.0	11.762850567621381	7.722054401405859	0.0	0.0	0.0	0.0	0.0	0.0	0.9010856102041321	0.0	0.0	0.0	0.0	0.0	0.0	1.188973411858547	0.7565276025860596	0.0	0.0	0.7013251259279297	0.0
555s_E5	-0.12713502	-10.522771	PTC	PTC	2474.0	555s	0.0	0.0	0.0	0.0	0.0	0.0	0.0	0.0	10.162029174126667	0.0	0.0	0.0	10.777673520939922	0.0	1.3434933803892262	0.0	0.0	0.0	0.0	13.751845205717078	0.0	0.0	12.34686572368001	0.0	0.0	0.0	0.0	0.0	0.0	0.0	0.0	0.0	0.0	0.0	0.0	0.0	0.0	0.0	1.8835733676465518	0.0	0.0	0.8592879520526483	0.0
555s_E4	13.29437	1.2841189	B cells	Not a tubular cell	3133.0	555s	0.0	0.0	0.0	0.0	0.0	0.0	0.0	0.0	5.435169277290385	0.0	0.0	0.0	0.0	0.0	3.3082318621612696	0.0	0.0	0.0	0.0	6.677190185635668	0.0	0.0	5.555769732096281	2.1906017534472335	0.0	0.0	0.0	0.0	0.0	0.0	0.0	0.0	0.7967185693801798	0.0	0.0	0.0	0.0	1.3822670876572145	2.8193458816245314	0.0	0.0	0.0	1.159265897778591
555s_E7	-2.6829967	-11.007368	PTC	PTC	2355.0	555s	0.0	0.0	0.0	0.0	0.0	0.0	0.0	0.0	11.623060069158644	0.0	0.0	0.0	11.218819514696506	0.0	0.8933036341219146	0.0	0.0	0.0	0.0	11.738398010398914	0.0	0.0	11.999627992391165	0.0	0.0	0.0	0.0	0.0	0.0	0.0	0.0	0.0	0.511807111523528	0.0	0.0	0.0	0.0	0.0	1.3218876892001141	0.0	0.0	0.540009622690249	0.0
555s_E3	-2.9828959	-8.245219	PTC	PTC	4340.0	555s	0.7660790547961355	0.0	0.0	0.0	0.0	0.0	0.0	0.0	10.529832441866054	0.0	0.0	0.0	10.749052853960873	4.9315052006171	1.5517733266780305	0.6270724471114608	0.0	0.0	0.0	12.95550241904896	6.64039505575233	0.0	11.260749882628328	3.655305373038498	0.0	0.0	0.0	0.0	0.0	0.0	0.0	0.0	0.0	0.0	0.0	0.0	0.0	0.0	4.1616192509330165	0.0	0.0	3.35125726025642	1.3814684599882383
555s_E8	-2.0965552	-11.296882	PTC	PTC	2400.0	555s	0.7328163248786265	0.0	0.0	0.0	0.0	0.0	0.0	0.0	12.32184948115781	0.0	0.0	0.0	8.840472191687567	0.0	3.0530431705329644	7.449861011533519	0.0	0.0	0.0	10.249301440925008	0.0	0.0	13.429818792701235	8.705283993338938	0.0	0.0	0.0	0.0	0.0	0.0	0.0	0.0	0.0	0.0	0.0	0.0	0.0	1.5731548817210537	1.3763959946904996	0.0	0.0	0.9754352401142722	0.0
555s_F1	1.4014058	-9.295133	PTC	PTC	2220.0	555s	0.0	0.0	0.9005281758518409	0.0	0.0	0.0	0.0	0.0	11.118900426501558	0.0	0.0	0.0	10.417097047177775	0.9499378405825403	0.0	6.942096587853858	0.0	0.0	0.0	12.330754262363712	0.0	0.0	9.728714960826156	0.0	0.0	0.0	0.0	0.0	0.0	0.0	0.0	0.0	0.0	0.0	8.446970259534163	0.0	0.0	0.0	0.6612484780893321	0.0	0.0	0.0	0.0
555s_E6	-2.1627421	-8.600255	PTC	PTC	4041.0	555s	0.0	0.0	0.6294079409461453	0.0	0.0	0.0	0.0	0.0	10.932238774324206	0.0	0.0	0.0	10.09202428106574	4.507692887305375	0.7041747206603858	4.227507939098556	0.0	0.0	0.0	13.106078902096005	0.0	0.0	11.812181651618689	1.328421069869636	0.0	0.0	0.0	0.0	0.0	0.0	0.0	0.0	0.0	0.0	0.0	0.0	0.0	0.0	1.0708760262974826	0.0	0.0	0.0	0.0
555s_E9	7.835845	10.30363	Podocyte	Not a tubular cell	3854.0	555s	7.640400945044591	0.0	2.202294933491744	6.897895966106774	0.0	6.582827896020144	0.0	0.0	4.3838841674043705	0.0	0.0	0.0	7.889932141625173	7.72912527340389	12.722919909562771	8.357805263872963	0.0	0.0	0.0	5.589178774017731	1.0543278785121992	0.0	5.080588674346638	0.0	0.0	0.0	0.0	0.0	0.0	0.0	0.0	0.0	7.9537308568003455	0.0	0.0	0.0	0.0	8.710392133848199	11.105093927916538	0.0	0.0	8.216990581908172	9.505463879730947
555s_F10	0.503775	-10.935033	PTC	PTC	2552.0	555s	0.0	0.0	0.0	0.0	0.0	0.0	0.0	0.0	14.281589774104516	0.0	0.0	0.0	5.887750402882528	0.0	0.0	2.1493185375420114	0.0	0.0	0.0	13.373767474392894	0.0	0.0	13.257978756997659	7.73682825388154	0.0	0.0	0.0	0.0	0.0	0.0	0.0	0.0	0.0	0.0	0.0	0.0	0.0	0.0	1.4737361013948322	0.0	0.0	0.0	0.0
555s_F11	0.8078557	1.1742709999999998	EC 2	Not a tubular cell	2596.0	555s	0.0	0.0	0.0	8.021402249313882	0.0	0.0	0.0	0.0	5.797534348997996	0.0	0.0	0.0	4.831464791357827	1.4814855804964784	0.0	0.0	0.0	0.0	0.0	7.219540503312726	0.0	0.0	6.702166728564146	2.4872162277362366	0.0	0.0	0.0	0.0	0.0	0.0	0.0	0.0	0.0	0.0	2.165492324601889	0.0	0.0	0.0	6.954552674360258	0.0	7.840266858663275	1.0111875854577974	0.0
555s_F12	-2.6614332000000003	-8.417939	PTC	PTC	4062.0	555s	0.0	0.0	1.4979681075239903	0.0	0.0	0.0	0.0	0.0	11.308879494128844	0.0	0.0	0.0	9.185367820246395	4.908236447895217	0.0	0.0	0.0	0.0	0.0	13.271970544279785	0.799120643259481	0.0	10.887398907694784	7.960189788975667	0.0	0.0	0.0	0.0	0.4631207980760278	0.0	0.0	0.0	0.0	0.0	0.0	0.0	0.0	0.0	0.0	0.0	0.27690677951731413	6.0615646332587	0.0
555s_F2	-2.2137291	-8.455221	PTC	PTC	4257.0	555s	0.0	0.0	5.858930499605428	0.0	0.0	0.0	0.0	4.274526056099156	11.036828318959367	0.0	0.0	0.0	9.752409356298315	3.19782939299682	0.0	0.0	0.0	0.0	0.0	12.925479172048144	0.0	0.0	11.609257417485281	4.5439773801719765	0.0	0.0	0.0	0.0	0.0	0.0	0.0	2.8936641135037897	0.0	0.0	0.0	0.0	0.0	0.0	0.9683401614009278	0.0	0.0	2.9907205590539507	0.0
555s_F5	0.06254572	-10.615207	PTC	PTC	1587.0	555s	0.0	0.0	0.0	0.0	0.0	0.0	0.0	0.0	12.645292763938913	0.0	0.0	0.0	5.149041442001015	0.0	0.0	0.0	0.0	0.0	0.0	11.007929576515185	0.0	0.0	13.18392615086706	4.1975440125430055	0.0	0.0	0.0	0.0	0.0	0.0	0.0	0.0	0.0	0.0	0.0	0.0	0.0	0.0	0.0	0.0	0.0	2.2702970825465707	0.0
555s_F3	0.56777656	-8.744888000000001	PTC	PTC	1825.0	555s	0.0	0.0	2.658342467401573	0.0	0.0	0.0	0.0	0.0	12.949144815813874	0.0	0.0	0.0	13.206997097055917	0.0	0.0	0.0	0.0	0.0	0.0	10.796983477177891	0.0	0.0	7.475363845522655	0.0	0.0	0.0	0.0	0.0	0.0	0.0	0.0	0.0	0.0	0.0	0.0	0.0	0.0	0.0	2.190369926614352	0.0	0.0	4.564035709559731	0.0
555s_F4	2.5464625	-11.7819	PTC	PTC	3308.0	555s	0.0	0.0	7.167280061816969	0.0	0.0	0.0	0.0	0.0	12.271106195741696	0.0	0.0	0.0	8.76104805269177	0.0	0.0	5.0822661627090095	0.0	0.0	0.0	13.179257624272966	0.0	0.0	8.917281067174844	6.211305321792519	0.0	0.0	0.0	0.0	0.0	0.0	0.0	0.0	0.0	0.0	7.4224684945049315	0.0	0.0	0.0	0.0	0.0	0.0	5.964211683606621	0.6105840575885493
555s_F6	-1.3905573	-11.26491	PTC	PTC	2074.0	555s	0.0	0.0	0.0	0.0	0.0	0.0	0.0	0.0	12.14043038685079	0.0	0.0	0.0	10.474609902777942	1.495185750972633	0.0	0.0	0.0	0.0	0.0	6.632750815718006	0.0	0.0	13.419675241319446	7.755354055933864	0.0	0.0	0.0	0.0	0.0	0.0	0.0	0.0	0.0	0.0	0.0	0.0	0.0	0.0	0.0	0.0	0.0	0.0	0.0
555s_F8	2.8415177000000003	-9.767586	PTC	PTC	2377.0	555s	0.0	0.0	0.8285839127088611	0.0	0.0	0.0	0.0	0.8922313581291254	8.592215784803654	0.0	0.0	0.0	11.386627084313751	0.8751252434343005	0.9204283104684975	0.0	0.0	0.0	0.0	12.146877609178219	0.0	0.0	9.683768591240707	0.0	0.0	0.0	0.0	0.0	0.0	0.0	0.0	0.0	0.0	0.0	0.0	0.0	0.0	0.0	1.0293227213645102	0.0	0.0	0.558412081124594	0.0
555s_F9	0.2760384	-10.30349	PTC	PTC	3013.0	555s	0.0	0.0	5.50293912057284	0.45247982385250257	0.0	0.0	0.0	0.0	11.028446927366227	0.0	0.0	0.0	9.503293670860373	3.472609588086819	2.386749730596745	0.6133515245128992	0.0	0.0	0.0	13.297109083086818	0.0	0.0	12.28635924377989	8.09298864507233	0.0	0.0	0.0	0.0	0.0	0.0	0.0	0.0	0.0	0.0	0.0	0.0	0.0	0.0	1.0677747534100954	0.0	0.0	0.8044800253056814	0.8327799395691395
555s_G10	-0.5072632	-9.67768	PTC	PTC	2992.0	555s	0.0	0.0	2.982137438607047	0.0	0.9933545618029552	0.6171220514035005	0.0	0.0	11.952138809737406	0.0	0.0	0.0	10.50946784898994	0.6134943973984847	0.648127395284021	0.0	0.0	0.0	0.0	13.434827683585507	6.8198939149142515	0.0	11.952217612763073	0.0	0.0	0.0	0.0	0.0	0.0	0.0	0.0	0.0	0.0	0.0	8.511232373172023	0.0	0.0	0.0	0.4121889373547145	1.0399178704067764	0.0	0.37882326754690976	0.0
555s_G2	0.6360041999999999	-9.1066	PTC	PTC	2144.0	555s	0.0	0.0	0.0	0.0	0.0	4.449942724602697	0.0	0.0	8.498066485392124	0.0	0.0	0.0	7.731788745325903	0.0	0.0	0.0	0.0	0.0	0.0	10.625329922095021	0.0	0.0	9.426858424698079	6.747368590218944	0.0	0.0	0.0	0.0	0.0	0.0	0.0	6.047715133183909	3.585496104552368	0.0	6.349520349237923	0.0	6.421320071309634	0.0	6.295033226266795	0.0	0.0	3.6703665734599165	0.0
555s_G3	-3.303417	-10.801722	PTC	PTC	2412.0	555s	0.0	0.0	0.0	0.0	0.0	0.0	0.0	1.6167091132169311	11.198859269523139	0.0	0.0	0.0	9.24808889750799	0.0	0.0	0.0	0.0	0.0	0.0	11.514083028670973	7.931689198787895	0.0	11.441876650926082	5.002644114924367	0.0	0.0	0.0	0.0	0.0	0.0	0.0	0.0	0.0	0.0	3.1431158742803147	0.0	0.0	0.0	0.0	0.0	0.0	0.0	0.0
555s_G4	7.796023399999998	10.590224	Podocyte	Not a tubular cell	3867.0	555s	1.194477692725506	0.0	2.493762404670027	4.452012733559684	0.0	7.127047404185946	0.0	0.0	5.214657672048644	0.0	0.0	0.0	0.0	9.336627618502098	10.763524352487734	8.332801795365008	0.0	0.0	0.0	6.7342712923143555	0.0	0.0	4.92541992681811	3.253019258528945	0.0	0.0	0.0	0.0	0.0	0.0	0.0	0.0	5.523425625597835	0.0	2.8987076496421444	0.0	0.0	7.993502941068025	11.620693690962273	6.470290336464954	0.0	8.009994196535008	7.777993192482994
555s_G6	-2.8412921000000004	-11.378563	PTC	PTC	2241.0	555s	0.0	0.0	0.0	0.0	0.0	0.0	0.0	0.0	11.130446981699292	0.0	0.0	0.0	10.85781419342064	0.0	0.0	0.0	0.0	0.0	0.0	11.384643950578644	0.0	0.0	11.772595461208999	7.11644356143374	0.0	0.0	0.0	0.0	0.0	0.0	0.0	0.0	0.0	0.0	0.0	0.0	0.0	0.0	0.0	1.0054813935613283	0.0	0.0	0.0
555s_G5	-3.1390371	-9.496776	PTC	PTC	3498.0	555s	0.0	0.0	6.147864885517063	0.0	0.0	4.77679169439977	0.0	0.0	10.653747190249383	0.0	0.0	0.0	7.537523739200552	5.250701971420044	0.9764712469502042	1.0640827291957446	0.0	0.0	0.0	8.295062273026444	0.0	0.0	12.87048039797152	6.753694903886325	0.0	0.0	0.0	0.0	0.0	0.0	0.0	0.0	0.0	0.0	0.0	0.0	0.0	4.1505930120961505	0.0	0.0	0.0	0.59678419847308	0.0
555s_H12	1.6684247	-9.444762	PTC	PTC	1964.0	555s	0.0	0.0	0.0	0.0	0.0	0.0	0.0	0.0	8.324385050661329	0.0	0.0	0.0	9.476583260502066	1.0561886962015332	0.0	6.341377035447462	0.0	0.0	0.0	12.477622950964626	0.0	0.0	9.804722411722265	6.443094643902458	0.0	0.0	0.0	0.0	0.0	0.0	0.0	0.0	0.0	0.0	0.0	0.0	0.0	0.0	0.0	0.0	0.0	0.0	0.0
555s_H11	-0.5653284000000001	-7.9122949999999985	PTC	PTC	2215.0	555s	0.0	0.0	0.0	0.0	0.0	0.0	0.0	0.0	9.125548459720791	0.0	0.0	0.0	7.996966712603529	3.0206181368258824	0.0	0.7784611932791841	0.0	0.0	0.0	9.803817081663396	0.0	0.0	4.767758388745017	7.045113036039348	0.0	0.0	0.0	0.0	0.0	0.0	0.0	0.0	0.0	0.0	0.0	0.0	0.0	0.0	0.0	0.0	0.0	0.0	0.0
555s_H10	1.1089736	-9.963625	PTC	PTC	2694.0	555s	0.0	0.0	0.0	0.0	0.0	0.0	0.0	0.0	10.72801555122351	0.0	0.0	0.0	10.147504417381828	3.5428243729558377	0.0	3.450518962109309	0.0	0.0	0.0	10.836604374763619	0.0	0.0	7.197239855960729	7.645073495244691	0.0	0.0	0.0	0.0	0.0	0.0	0.0	0.0	0.0	0.0	1.5280465191199946	0.0	0.0	0.0	0.0	0.0	0.0	0.6311666872696438	0.0
555s_G9	-2.0977397	-8.035125	PTC	PTC	3980.0	555s	0.0	0.0	5.121134989967877	0.0	0.0	4.666891073472357	0.0	6.148189793712732	10.725717475950825	0.0	0.0	0.0	10.097535532140729	0.4631366056754742	1.9394550392214955	2.930086266907988	0.0	0.0	0.0	12.048957181749778	0.0	0.0	8.483191229802815	6.300796660295647	0.0	0.0	0.0	0.0	0.0	0.0	0.37541942880590634	0.0	0.26445722396385507	0.0	1.3059856460207155	0.0	0.0	0.0	1.2733796197800968	0.0	0.0	0.2803411731019868	0.0
555s_H2	-1.762452	-10.994109	PTC	PTC	2936.0	555s	0.0	0.0	0.8448862236856332	0.0	0.0	0.0	0.0	0.0	11.795847532069603	0.0	0.0	0.0	7.807391552424737	0.0	0.0	4.658996656832977	0.0	0.0	0.0	12.567984507515886	0.0	0.0	12.728158055875971	7.988584741826866	0.0	0.0	0.0	0.0	0.0	0.0	0.0	1.884830594660157	0.0	0.0	0.0	0.0	0.0	0.0	0.0	0.0	0.0	0.0	0.0
555s_H6	-2.3035302000000004	-11.403103	PTC	PTC	2173.0	555s	0.0	0.0	0.0	0.0	0.0	0.0	0.0	0.0	11.851055313121016	0.0	0.0	0.0	8.537032373481845	1.4919661298048834	0.0	7.807723998656032	0.0	0.0	0.0	11.85025445816693	0.0	0.0	12.075896118842614	8.312116125465794	0.0	0.0	0.0	0.0	0.0	0.0	0.0	0.0	0.0	0.0	0.0	0.0	0.0	0.0	0.0	0.0	0.0	6.247522831750763	0.0
555s_H5	0.9576716	-11.388372	PTC	PTC	2056.0	555s	0.0	0.0	0.0	0.0	0.0	0.0	0.0	0.0	12.910368102462918	0.0	0.0	0.0	11.498237407845446	0.0	0.0	5.97694585179935	0.0	0.0	0.0	11.021567333141169	0.0	0.0	12.723179745786927	10.751670159676996	0.0	0.0	0.0	0.0	0.0	0.0	0.0	0.0	0.0	0.0	0.0	0.0	0.0	0.0	0.0	0.0	0.0	0.0	0.0
555s_H8	1.1329322	-8.670361999999999	PTC	PTC	1325.0	555s	0.0	0.0	0.0	0.0	0.0	0.0	0.0	0.0	7.870645591611476	0.0	0.0	0.0	0.0	0.0	0.0	0.0	0.0	0.0	0.0	8.997638967117593	0.0	0.0	8.477284107688817	6.125094500849131	0.0	0.0	0.0	0.0	0.0	0.0	0.0	0.0	0.0	0.0	5.72956555846952	0.0	0.0	0.0	0.0	0.0	0.0	0.0	0.0
555s_H7	2.544638	-11.325498	PTC	PTC	2852.0	555s	0.0	0.0	3.343838913812749	0.0	0.0	0.0	0.0	0.0	11.797468607644701	0.0	0.0	0.0	8.996916637499018	5.088898334434766	0.0	1.1838715631302972	0.0	0.0	0.0	12.522095887887605	1.217827813218561	0.0	10.227146176139797	7.0342089356283	0.0	0.0	0.0	0.0	0.7469248838853412	0.0	0.0	0.0	0.0	0.0	6.532831059997954	0.0	0.0	0.0	0.0	0.0	0.0	5.721680713017893	0.7004805044452876
555s_H9	-1.3175812	-11.096269	PTC	PTC	2339.0	555s	0.0	0.0	1.5153965853660465	0.0	0.0	0.0	0.0	0.0	10.98268426381799	0.0	0.0	0.0	7.117116676433434	0.0	2.665856393382194	0.0	0.0	0.0	0.0	11.236720907454345	0.0	0.0	11.54284202339006	9.846075301027579	0.0	0.0	0.0	0.0	0.0	0.0	0.0	0.0	0.6144893693836554	0.0	0.0	0.0	0.0	0.0	2.8549342261051227	0.0	0.0	1.0923637150066938	0.0
555s_I1	1.6736852999999998	-0.42269373	EC 1	Not a tubular cell	2753.0	555s	0.0	0.0	8.133554807728382	0.0	6.563293751271657	0.0	0.0	0.0	4.5569896458215124	0.0	0.0	0.0	10.711029622472678	0.0	1.5093595657919563	2.0436741662620452	0.0	0.0	0.0	6.379109557599721	0.0	0.0	5.292416214349483	8.810632983583872	0.0	0.0	0.0	0.0	0.0	0.0	2.926996796596387	0.0	0.0	0.0	0.0	0.0	0.0	0.0	0.0	0.0	0.0	6.682238786578557	0.0
555s_I11	-1.2656279	-11.514288	PTC	PTC	3043.0	555s	0.0	0.0	0.0	0.0	0.0	0.0	0.0	0.0	12.047963985355416	0.0	0.0	0.0	10.088201562724862	0.0	0.0	4.942430514359352	0.0	0.0	0.0	12.590110168924499	7.53521272738333	0.0	13.145926439165645	8.61117507403393	0.0	0.0	0.0	0.0	0.0	0.0	1.3858867506122332	0.0	0.0	0.0	0.0	0.0	0.0	0.0	0.0	0.0	0.0	3.96061596280937	0.0
555s_I2	7.7428089999999985	10.928922	Podocyte	Not a tubular cell	2336.0	555s	0.0	0.0	2.4629127125209203	0.0	0.0	0.0	0.0	0.0	6.417686421452164	0.0	0.0	0.0	10.465537161339613	8.625776997399818	12.184034409983745	9.868213733967446	0.0	0.0	0.0	8.198939982263159	0.0	0.0	7.1352497368486185	0.0	0.0	0.0	0.0	0.0	0.0	0.0	0.0	4.023909952894313	11.625677071460725	0.0	4.312840082781104	0.0	0.0	8.276821425669525	11.605710650372437	0.0	0.0	9.882589328997469	7.608581770285881
555s_I5	-1.9209015	-10.854576	PTC	PTC	1958.0	555s	0.0	0.0	1.3646635682223835	0.0	0.0	5.556217114667181	0.0	0.0	11.529980049994565	0.0	0.0	0.0	9.223887965434862	0.0	0.0	1.0153704894980675	0.0	0.0	0.0	9.516850281900945	2.0685411906334377	0.0	10.532516403912261	2.4202098806943155	0.0	0.0	0.0	0.0	0.0	0.0	0.0	0.0	0.0	0.0	0.0	0.0	0.0	0.0	1.6384752144276926	0.0	0.0	5.613937341785892	0.0
555s_I4	1.6407322	-10.67725	PTC	PTC	2496.0	555s	0.0	0.0	6.494654280404534	0.0	0.0	0.0	0.0	0.0	11.815624629889026	0.0	0.0	0.0	5.208305982938851	0.0	1.6565786610281499	0.0	0.0	0.0	0.0	13.567001890810948	0.0	0.0	10.636980959109284	8.305586979979678	0.0	0.0	0.0	0.0	0.0	0.0	0.0	0.0	0.0	0.0	8.092360765177236	0.0	0.0	0.0	0.7027722022338709	0.0	0.0	1.438119922188767	0.0
555s_J10	1.415006	-9.255672	PTC	PTC	1701.0	555s	0.0	0.0	0.0	0.0	0.0	0.0	0.0	0.0	11.938363223053168	0.0	0.0	0.0	9.808699402879869	0.0	0.0	0.0	0.0	0.0	0.0	13.552013287095244	0.0	0.0	9.904407608656525	0.0	0.0	0.0	0.0	0.0	0.0	0.0	0.0	0.0	0.0	0.0	3.4008166516579355	0.0	0.0	0.0	0.0	0.0	0.0	0.0	0.0
555s_I9	-3.4356399	-9.499408	PTC	PTC	4110.0	555s	0.0	0.0	0.0	0.0	0.0	0.0	0.0	0.0	10.707905969135314	0.0	0.0	0.0	8.77965560299083	4.724069262054385	2.3453825606741368	5.988810266167193	0.0	0.0	0.0	11.22164011224455	0.0	0.0	10.690527915788357	1.3972785378043258	0.0	0.0	0.0	0.0	0.0	0.0	0.5841564172022914	0.0	0.0	0.0	1.161256260382551	0.0	0.0	1.3062456963487237	1.3711851704431588	0.0	0.0	0.0	0.0
555s_J11	-1.1980535	-10.434518	PTC	PTC	1746.0	555s	0.0	0.0	0.0	0.0	0.0	0.0	0.0	0.0	11.7436516032201	0.0	0.0	0.0	10.373198076822568	0.0	0.0	0.0	0.0	0.0	0.0	13.537952506166357	1.5567865279515531	0.0	11.19255145197498	6.842611884012764	0.0	0.0	0.0	0.0	0.0	0.0	0.0	0.0	0.0	0.0	0.0	0.0	0.0	0.0	0.0	0.0	0.0	0.0	0.0
555s_K1	1.2930464	-9.8381815	PTC	PTC	2534.0	555s	0.0	0.0	7.151572155692966	0.0	0.0	0.0	0.0	0.0	11.19530192948089	0.0	0.0	0.0	8.670155679560187	0.0	0.0	0.0	0.0	0.0	0.0	12.515701842655627	0.0	0.0	7.95470603637757	7.888055563688164	0.0	5.245319935684159	0.0	0.0	0.0	0.0	0.0	0.0	0.0	0.0	1.9909649475076132	0.0	0.0	0.0	0.0	0.0	0.0	0.0	0.0
555s_L10	-2.1983764	-10.840046	PTC	PTC	2206.0	555s	0.0	0.0	0.0	0.0	0.0	0.0	0.0	0.0	12.34221300018015	0.0	0.0	0.0	9.912409524047295	0.0	0.0	0.0	0.0	0.0	0.0	11.449679883640759	0.0	0.0	12.06832590574601	8.46040614311904	0.0	0.0	0.0	0.0	0.0	0.0	0.0	0.0	0.0	0.0	2.1049221848064574	0.0	0.0	0.0	0.0	0.0	0.0	0.0	0.0
555s_K9	1.063679	-11.243151	PTC	PTC	3802.0	555s	0.0	0.0	0.0	0.0	0.0	0.0	0.0	0.0	11.752044950556787	0.0	0.0	0.0	10.348886000573994	0.0	1.3610440918210893	5.161043127534208	0.0	0.0	0.0	12.701319913220555	0.0	0.0	12.409652430611192	7.7947087710205265	0.0	0.0	0.0	0.0	0.0	0.0	0.0	0.0	0.3330767623915203	0.0	6.4192958996066105	0.0	0.0	0.0	0.9371466461778347	0.0	0.0	0.35260333177138725	0.0
555s_M11	-3.1098704	-9.732632	PTC	PTC	3203.0	555s	0.0	0.0	0.0	0.0	0.0	0.0	0.0	0.0	10.3122022352678	0.0	0.0	0.0	9.153497125393688	1.6319925410071572	0.0	0.0	0.0	0.0	0.0	9.99159233303043	5.27150773174247	0.0	11.652044141996683	6.96707245910482	0.0	0.0	0.0	0.0	0.0	0.0	0.0	0.0	0.0	0.0	0.0	0.0	0.0	0.0	0.0	0.0	0.0	6.212511491530008	0.0
555s_M4	1.828813	-11.071589	PTC	PTC	4243.0	555s	0.0	0.0	0.0	0.0	0.0	0.0	0.0	0.0	9.549973267477187	0.0	0.0	0.0	8.517315103288325	5.496032399103078	0.0	4.131116523427203	0.0	0.0	0.0	12.350343400547258	0.0	0.0	9.923079734466773	8.431292296364775	0.0	6.797380445334874	0.0	0.0	0.0	0.0	0.0	0.0	0.0	0.0	0.0	0.0	0.0	0.0	0.0	0.0	0.0	2.1534611800660497	0.0
555s_M9	2.9078007	-9.934492	PTC	PTC	2279.0	555s	0.0	0.0	5.388078748911654	1.6659379530437637	0.0	0.0	0.0	0.0	11.870936686691905	0.0	0.0	0.0	6.739987611745359	0.0	0.0	6.156281364084408	0.0	0.0	0.0	12.363097092625082	0.0	0.0	10.384577312359733	9.337463582059886	0.0	0.0	0.0	0.0	0.0	0.0	0.0	0.0	0.0	0.0	0.0	0.0	0.0	0.0	1.3877294027672233	0.0	0.0	0.0	3.3527382977777336
555s_N1	-1.8662629	-7.679955	PTC	PTC	3598.0	555s	0.0	0.0	6.493661455729512	0.0	0.0	0.0	0.0	6.725745275212486	10.327128280392774	0.0	0.0	0.0	9.766382259299393	2.111801976855857	0.0	0.0	0.0	0.0	0.0	11.521736946561273	0.0	0.0	7.767408828980759	6.913508772398879	0.0	0.0	0.0	0.0	0.0	0.0	0.0	0.0	0.0	0.0	4.831038317856619	0.0	0.0	0.0	0.0	0.0	0.0	0.9569683500222431	0.0
555s_N8	7.5920825	11.106768	Podocyte	Not a tubular cell	2749.0	555s	7.288811964231245	0.0	2.3235093615214453	4.716131665241152	0.0	9.108114958782869	0.0	0.0	0.0	0.0	0.0	0.0	6.475726147352965	9.600078756417469	11.977664164071285	7.060329920324142	0.0	0.0	0.0	6.11676119064064	0.0	0.0	5.289671225062918	0.0	0.0	4.754492457073681	0.0	0.0	0.0	0.0	0.0	0.0	8.649261031270663	0.0	0.0	0.0	0.0	7.235099077826662	11.35286586436985	0.0	0.0	7.523474483698803	9.39047775249239
555s_N6	-1.5641427	-10.158779	PTC	PTC	2006.0	555s	0.0	0.0	7.051858656104446	0.0	0.0	0.0	0.0	0.0	9.355456658014765	0.0	0.0	0.0	11.252420204975884	0.0	1.943207780819239	0.0	0.0	0.0	0.0	11.003971866100622	0.0	0.0	13.298483310123757	7.756845985179599	0.0	0.0	0.0	0.0	0.0	0.0	1.0313409686059034	0.0	0.0	0.0	0.0	0.0	0.0	0.0	0.8715712557613841	0.0	0.0	0.0	0.0
555s_N3	-1.9839282	-8.0679865	PTC	PTC	3951.0	555s	0.0	0.0	2.4945054810731	0.8570445194809265	0.0	0.0	0.0	0.0	10.255131713278189	0.0	0.0	0.0	10.236890089464294	0.0	1.025063834767758	4.737152779328535	0.0	0.0	0.0	12.991922788738659	6.40830212799353	0.0	8.875702787118762	0.0	0.0	8.165305981285874	0.0	0.0	0.0	0.0	0.0	0.0	0.0	0.0	0.0	0.0	0.0	0.0	0.0	0.0	0.0	2.5685833365308826	0.0
555s_O1	-2.427603	-10.673895	PTC	PTC	2039.0	555s	0.0	0.0	0.0	0.0	0.0	0.0	0.0	0.0	11.445773455173786	0.0	0.0	0.0	11.284829352041342	0.0	1.0047092711194257	0.0	0.0	0.0	0.0	10.044019845475276	0.0	0.0	12.073294579108556	9.844977272626892	0.0	0.0	0.0	0.0	0.0	0.0	0.0	0.0	0.0	0.0	1.5005109182281329	0.0	0.0	0.0	0.0	0.0	0.0	0.0	0.0
555s_P12	1.8559496	-9.462235	PTC	PTC	1681.0	555s	0.0	0.0	0.0	0.0	3.5472811607198342	0.0	0.0	0.0	9.92458483171477	0.0	0.0	0.0	10.946159464441635	0.0	0.0	0.0	0.0	0.0	0.0	12.60116518609662	0.0	0.0	9.20310551542273	3.0615649741315245	0.0	0.0	0.0	0.0	0.0	0.0	0.0	0.0	0.0	0.0	0.0	0.0	0.0	0.0	0.0	0.0	0.0	0.0	0.0
555s_P11	-2.7403495	-10.72952	PTC	PTC	3076.0	555s	0.0	0.0	0.0	0.0	0.0	0.0	0.0	0.0	11.641659496084529	0.0	0.0	0.0	10.739763542859954	6.333473351525065	0.0	0.0	0.0	0.0	0.0	13.238176169814617	7.517109454774082	0.0	12.709557631154274	8.290845330578316	0.0	0.0	0.0	0.0	0.0	0.0	0.8332290350474199	0.0	0.0	0.0	0.0	0.0	0.0	0.0	0.0	0.0	0.0	0.0	0.0
555s_P2	-0.094177574	-9.972042	PTC	PTC	1733.0	555s	0.0	0.0	0.0	0.0	0.0	0.0	0.0	0.0	11.160302384493887	0.0	0.0	0.0	9.308799330313985	0.0	2.656544095090835	0.0	0.0	0.0	0.0	12.308335882927462	0.0	0.0	11.873787954219479	0.0	0.0	0.0	0.0	0.0	0.0	0.0	0.0	0.0	1.8618767130859486	0.0	0.0	0.0	0.0	0.0	2.84540725489454	0.0	0.0	0.0	0.0
555s_P3	2.189073	-11.019734	PTC	PTC	3334.0	555s	0.0	0.0	6.462438877810971	0.0	0.0	0.0	0.0	0.0	10.569142829610104	0.0	0.0	0.0	10.26141777881095	0.0	0.0	0.0	0.0	0.0	0.0	13.096778708811815	0.0	0.0	9.119615866936481	7.795648536873973	0.0	0.0	0.0	0.0	0.0	0.0	0.0	0.0	0.0	0.0	7.112988547910837	0.0	0.0	0.0	0.0	0.0	0.0	6.048411584130189	0.0
555s_P6	-0.07339744	-8.974507000000003	PTC	PTC	1948.0	555s	0.0	0.0	0.0	0.0	0.0	0.0	0.0	0.0	10.864138326725392	0.0	0.0	0.0	6.594710667015263	0.0	0.0	0.0	0.0	0.0	0.0	13.246838881281588	7.5128937220099345	0.0	11.29373079929354	0.0	0.0	0.0	0.0	0.0	0.0	0.0	0.0	0.0	0.0	0.0	0.0	0.0	0.0	0.0	0.0	0.0	0.0	2.011082297949743	0.0
121s_A12	1.5231503	-8.969091	PTC	PTC	2161.0	121s	0.0	0.0	0.0	0.0	0.0	0.0	0.0	0.0	8.597364430185646	0.0	0.0	0.0	4.56490090159011	4.338189998915968	2.5230970373367905	0.0	0.0	0.0	0.0	12.886058633146362	0.0	0.0	10.006567605573894	0.0	0.0	3.311437873206083	0.0	0.0	7.063112255482689	0.0	0.0	0.0	0.0	0.0	0.0	0.0	0.0	0.0	2.2300854679482445	0.0	0.0	0.0	1.2111755850945425
121s_A1	-0.15035129	-8.235316000000001	PTC	PTC	2386.0	121s	0.0	0.0	0.0	0.0	0.0	0.0	0.0	0.0	9.982652767137242	0.0	0.0	0.0	10.703191119994969	0.0	3.6426547069775563	0.8556090917460019	0.0	0.0	0.0	11.484801911393813	0.0	0.0	8.444908148580742	2.153656851626849	0.0	0.0	0.0	0.0	0.0	0.0	0.0	0.0	1.2789127492172652	0.0	3.1425875268370684	0.0	0.0	0.0	1.4195049687055707	0.0	0.785695087229986	0.0	0.0
555s_P9	-3.4912870000000003	-9.5971365	PTC	PTC	4103.0	555s	0.0	0.0	4.586495265147715	0.45500032498540766	0.0	0.0	0.0	0.0	10.671442285707004	0.0	0.0	0.0	10.247903640202416	5.813857164374119	1.2744607482511197	0.0	0.0	0.0	0.0	10.345699844761143	1.8080590784390538	0.0	11.59705010658233	8.3733785623011	0.0	0.0	0.0	0.0	0.0	0.0	0.0	0.0	0.0	0.0	0.8951079351601329	0.0	0.0	0.0	1.0726667731254556	0.0	0.0	0.0	0.0
121s_A15	0.90064746	-10.2678795	PTC	PTC	2256.0	121s	0.0	0.0	6.821261653405549	0.0	0.0	0.0	0.0	0.0	12.080365696808956	0.0	0.0	0.0	10.485983323538893	0.0	1.7394693078399772	0.0	0.0	0.0	0.0	12.86332087228537	0.0	0.0	11.293348107894507	7.27207044304636	0.0	7.430656421281948	0.0	0.0	0.0	0.0	0.0	0.0	0.0	0.0	0.0	0.0	0.0	0.0	1.2412156990650272	0.0	0.0	8.13603664573568	0.0
121s_A19	-0.14179492	-9.775121	PTC	PTC	1611.0	121s	0.0	0.0	0.0	0.0	0.0	0.0	0.0	0.0	11.837428560936521	0.0	0.0	0.0	12.142626699239383	0.0	1.3141053820096626	3.571947813647246	0.0	0.0	0.0	11.954166983705361	0.0	0.0	11.116547419815822	2.1922924335873883	0.0	0.0	0.0	0.0	0.0	0.0	1.0639498330267803	0.0	0.0	0.0	1.888205257533665	0.0	0.0	0.0	1.450790035779159	0.0	0.0	0.0	0.0
121s_A18	7.4945235	10.099125	Podocyte	Not a tubular cell	2723.0	121s	3.871394167846686	0.0	4.518446509218561	6.3562896732960565	0.0	6.577533134000365	0.0	0.0	3.6077003198429356	0.0	0.0	0.0	0.0	2.9735729294246074	12.251200045069936	6.473519552917701	0.0	0.0	0.0	3.3959974571472564	0.0	0.0	0.9620408451614055	0.0	0.0	0.0	0.0	0.0	0.0	0.0	0.0	0.0	9.944147831210024	0.0	0.8744413797291547	0.0	0.0	7.6793973110661335	10.80449989693906	0.0	5.5892734143717036	8.380781832961985	8.890516334770355
121s_A4	1.9868968	-7.924557000000001	PTC	PTC	1030.0	121s	0.0	0.0	0.0	0.0	0.0	0.0	0.0	0.0	7.996907657384894	0.0	0.0	0.0	13.129215676405313	0.0	5.989789722398032	0.0	0.0	0.0	0.0	8.540511844667671	0.0	0.0	7.607427957453826	0.0	0.0	0.0	0.0	0.0	0.0	0.0	0.0	6.5385219005425705	0.0	0.0	5.854057089379295	0.0	0.0	0.0	4.265775373464151	0.0	0.0	4.134128734560277	0.0
121s_A6	1.1749771999999998	-9.478081	PTC	PTC	2106.0	121s	0.0	0.0	0.0	0.0	0.0	0.0	0.0	0.0	12.333026336814122	0.0	0.0	0.0	8.973997933061325	0.0	2.1108719724597274	0.0	0.0	0.0	0.0	11.929212665608281	0.0	0.0	9.839586524475866	0.0	0.0	0.0	0.0	0.0	0.0	0.0	0.0	0.0	1.0697581189154197	0.0	8.307186262470163	0.0	0.0	0.0	0.0	0.0	0.0	0.6652696809009809	0.9407497969650634
121s_A24	-1.4361846	-7.798325	PTC	PTC	2362.0	121s	0.0	0.0	0.0	0.0	0.0	0.0	0.0	0.0	10.94775801773234	0.0	0.0	0.0	4.637201311210494	0.0	3.0007389803907256	0.0	0.0	0.0	0.0	11.302459932777364	0.0	0.0	8.282445668218138	0.0	0.0	0.0	0.0	0.0	0.0	0.0	0.0	0.0	0.5820117258425089	0.0	0.0	0.0	0.0	0.0	0.0	0.0	0.0	1.0423388480085083	0.8730277817877472
121s_B11	0.7753207	-9.436045	PTC	PTC	1502.0	121s	0.0	0.0	0.0	0.0	0.0	0.0	0.0	0.0	10.406372183664367	0.0	0.0	0.0	9.15621997594108	0.0	0.0	0.0	0.0	0.0	0.0	13.288599643211953	0.0	0.0	8.852088179774244	0.0	0.0	0.0	0.0	0.0	0.0	0.0	0.8623865291376624	0.0	0.0	0.0	0.0	0.0	0.0	0.0	0.0	0.0	0.0	0.6693252579819924	0.0
121s_B1	-0.8777693999999999	-11.121124	PTC	PTC	2013.0	121s	0.0	0.0	0.0	0.0	0.0	0.0	0.0	0.0	12.575191547034292	0.0	0.0	0.0	11.034030734790086	0.0	0.0	0.0	0.0	0.0	0.0	11.826190211996815	1.2388721679751757	0.0	12.431593333031008	7.256964659110546	0.0	0.0	0.0	0.0	0.0	0.0	0.0	0.0	0.0	0.0	1.9277416930177518	0.0	0.0	0.0	0.0	0.0	0.0	0.0	0.0
121s_B19	-3.0126228	-9.65806	PTC	PTC	3013.0	121s	0.0	0.0	0.0	0.0	0.0	0.0	0.0	0.0	10.773168076827831	0.0	0.0	0.0	7.80146871416654	0.0	0.0	6.047750046336674	0.0	0.0	0.0	9.982367420295672	1.1651325001046309	0.0	11.258312158867858	8.74014270719111	0.0	0.0	0.0	0.0	0.0	0.0	0.6013518965122258	0.0	0.0	0.0	0.0	0.0	0.0	0.0	0.0	0.0	0.0	0.0	0.0
121s_B4	-4.5156417	13.287049	MLC	Not a tubular cell	1430.0	121s	0.0	0.0	0.0	0.0	0.0	0.0	0.0	0.0	5.855236008027704	0.0	0.0	0.0	4.539461207666037	0.0	0.0	0.0	0.0	0.0	0.0	4.841727382733152	0.0	0.0	5.878627738689544	0.0	0.0	0.0	0.0	0.0	0.0	0.0	0.0	5.80288018467789	0.0	0.0	0.0	0.0	0.0	0.0	0.0	6.138421454360431	0.0	0.0	0.0
121s_B6	3.370468	-10.091339	PTC	PTC	1856.0	121s	0.0	0.0	6.229747046342545	0.0	0.0	0.0	0.0	0.0	10.34136354023996	0.0	0.0	0.0	8.006040466189518	0.0	0.0	0.0	0.0	0.0	0.0	13.284205049448824	0.0	0.0	3.812369339849905	0.0	0.0	0.0	0.0	0.0	0.0	0.0	0.0	0.0	0.0	0.0	0.0	0.0	0.0	0.0	0.0	0.0	0.0	0.8759964738493554	0.0
121s_B8	-2.601187	-10.271677	PTC	PTC	1975.0	121s	0.0	0.0	0.0	0.0	0.0	0.0	0.0	7.450187475100364	12.054742897133044	0.0	0.0	0.0	10.758456616739709	0.0	0.0	0.0	0.0	0.0	0.0	12.05400539715494	0.0	0.0	12.152774703910953	7.262415326336273	0.0	0.0	0.0	0.0	0.0	0.0	0.0	0.0	0.0	0.0	0.0	0.0	0.0	0.0	0.0	0.0	0.0	0.0	0.0
121s_C14	1.0647708	-8.956458	PTC	PTC	1406.0	121s	0.0	0.0	0.0	0.0	0.0	0.0	0.0	0.0	11.740894821549315	0.0	0.0	0.0	0.0	0.0	0.0	0.0	0.0	0.0	0.0	13.38402338819627	0.0	0.0	10.097786362330199	0.0	0.0	0.0	0.0	0.0	0.0	0.0	0.0	0.0	0.0	0.0	2.9680362351795906	0.0	0.0	0.0	0.0	0.0	0.0	0.0	0.0
121s_C12	0.3152937	-8.348527	PTC	PTC	2194.0	121s	0.0	0.0	0.0	0.0	0.0	0.0	0.0	0.0	5.967285133921847	0.0	0.0	0.0	11.760333275009092	0.0	0.0	0.9618482032206226	0.0	0.0	0.0	11.56790065139612	0.0	0.0	5.160747433822397	3.182306437078759	0.0	0.0	0.0	0.0	0.0	0.0	0.0	0.0	0.0	0.0	0.0	0.0	0.0	0.0	0.0	0.0	0.0	0.0	0.0
121s_C13	2.7201529	-10.612466	PTC	PTC	2434.0	121s	0.0	0.0	0.8435813166744534	0.0	0.0	0.0	0.0	0.0	11.308847326402082	0.0	0.0	0.0	9.71973471886368	0.8907329116044168	0.0	3.740358365423165	0.0	0.0	0.0	12.882131520489196	0.0	0.0	12.522785170923557	0.0	0.0	0.0	0.0	0.0	0.0	0.0	0.0	0.0	0.0	0.0	8.23693465401754	0.0	0.0	0.0	0.0	0.0	0.0	0.0	0.0
121s_C10	2.5698013	-10.86655	PTC	PTC	2303.0	121s	0.0	0.0	5.240578230692726	0.0	0.0	0.0	0.0	0.0	12.841232842685322	0.0	0.0	0.0	8.86239353933748	0.0	0.0	1.1954369555439057	0.0	0.0	0.0	14.005246583616339	0.0	0.0	12.551932022110377	9.083504910183482	0.0	0.0	0.0	0.0	0.0	0.0	0.0	0.0	0.0	0.0	0.0	0.0	0.0	0.0	0.0	0.0	0.0	0.0	0.0
121s_C1	0.76361066	-9.124456	PTC	PTC	1834.0	121s	0.0	0.0	0.0	0.0	0.0	0.0	0.0	0.0	10.561965453516494	0.0	0.0	0.0	10.87690627787901	0.0	0.0	0.0	0.0	0.0	0.0	13.875035829382933	0.0	0.0	4.343612617688711	9.087377911207827	0.0	0.0	0.0	0.0	0.0	0.0	0.0	0.0	0.0	0.0	1.307616929322532	0.0	0.0	0.0	0.0	0.0	0.0	0.0	0.0
121s_C16	2.3286886000000004	-9.309786	PTC	PTC	1849.0	121s	0.0	0.0	0.0	0.0	0.0	0.0	0.0	0.0	12.647576411495336	0.0	0.0	0.0	5.160942873785439	0.0	0.0	0.0	0.0	0.0	0.0	12.131800470543858	0.0	0.0	11.364686183850184	3.285090137395211	0.0	0.0	0.0	0.0	0.0	0.0	0.0	0.0	0.0	0.0	0.0	0.0	0.0	0.0	0.0	0.0	0.0	0.0	0.0
121s_C15	-2.0655627	-11.439001	PTC	PTC	1872.0	121s	0.0	0.0	0.0	0.0	0.0	0.0	0.0	0.0	12.632942934661614	0.0	0.0	0.0	10.28658918382215	0.0	0.0	0.0	0.0	0.0	0.0	10.115269827695457	0.0	0.0	10.897236429639864	7.9906806676224	0.0	0.0	0.0	0.0	0.0	0.0	0.742422966300625	0.0	0.0	0.0	0.0	0.0	0.0	0.0	0.0	0.0	0.0	0.979145197546671	0.0
121s_C18	0.30602744	-8.501327	PTC	PTC	2118.0	121s	0.0	0.0	0.0	0.0	0.0	0.0	0.0	0.0	12.376575281331975	0.0	0.0	0.0	11.281404124712374	0.0	3.7136817713263692	0.0	0.0	0.0	0.0	11.917593475674868	0.0	0.0	9.05388329290319	2.548854673903983	0.0	0.0	0.0	0.0	0.0	0.0	0.0	0.0	1.00231432125618	0.0	0.0	0.0	0.0	0.0	2.7843770559464334	0.0	0.0	1.0492975501449682	1.421497856057076
121s_C17	0.16871582	-11.034009	PTC	PTC	2227.0	121s	0.0	0.0	0.0	0.0	0.0	0.0	0.0	0.0	11.017230759854002	0.0	0.0	0.0	9.517728426297573	0.0	0.0	0.0	0.0	0.0	0.0	10.791001086305466	0.0	0.0	11.405899953401718	0.0	0.0	0.0	0.0	0.0	0.0	0.0	0.0	0.0	0.0	0.0	0.0	0.0	0.0	0.0	0.0	0.0	0.0	0.0	0.0
121s_C19	-1.230229	-10.615516	PTC	PTC	2151.0	121s	0.0	0.0	0.0	0.0	0.0	0.0	0.0	0.0	11.622120189127031	0.0	0.0	0.0	10.10386738845947	0.0	0.0	1.856903570796605	0.0	0.0	0.0	11.206130459667172	0.0	0.0	10.416886411188004	2.7196361126957753	0.0	0.0	0.0	0.0	0.0	0.0	0.0	0.0	0.0	0.0	0.0	0.0	0.0	0.0	0.0	0.0	0.0	0.0	0.0
121s_C21	0.12049779	-9.570432	PTC	PTC	1858.0	121s	0.0	0.0	1.5629625864221943	0.0	0.0	0.0	0.0	0.0	12.010768935480083	0.0	0.0	0.0	10.611308233846817	0.0	0.0	0.0	0.0	0.0	0.0	12.442312101750206	0.0	0.0	11.755672728537592	3.399507880747437	0.0	0.0	0.0	0.0	0.0	0.0	0.9801609653673874	0.0	0.0	0.0	1.7695727441183486	0.0	0.0	0.0	0.0	0.0	0.0	0.0	0.0
121s_C20	0.16447453	-11.408235	PTC	PTC	2051.0	121s	0.0	0.0	0.0	0.0	0.0	0.0	0.0	6.676528893568689	11.917448094735668	0.0	0.0	0.0	11.083392568456366	6.733487662647763	0.0	0.0	0.0	0.0	0.0	13.190679768222747	0.0	0.0	12.149509436012863	8.835000585790766	0.0	0.0	0.0	0.0	0.0	0.0	0.0	0.0	0.0	0.0	1.5179637501023062	0.0	0.0	0.0	0.0	0.0	0.0	0.0	0.0
121s_C2	2.853666	-11.037454	PTC	PTC	2737.0	121s	0.0	0.0	0.0	0.0	0.0	0.0	0.0	0.0	10.66780013892522	0.0	0.0	0.0	6.644021121177791	0.0	0.0	0.7065262703220208	0.0	0.0	0.0	12.535276420348069	0.9914091441907259	0.0	10.076927991934486	1.230365545914853	0.0	0.0	0.0	0.0	0.0	0.0	0.0	0.0	0.0	0.0	3.725198512527565	0.0	0.0	0.0	0.4079962099960308	0.0	0.0	0.3749275710858163	0.0
121s_C22	1.4486843	-9.406718	PTC	PTC	1922.0	121s	0.0	0.0	0.0	0.0	0.0	0.0	0.0	0.0	12.043797447946234	0.0	0.0	0.0	9.043406744003883	0.0	0.0	1.0383244057711072	0.0	0.0	0.0	12.689459140743974	0.0	0.0	10.479399209628856	0.0	0.0	0.0	0.0	0.0	0.0	0.0	0.0	0.0	0.0	0.0	2.136904874171914	0.0	0.0	0.0	0.0	0.0	0.0	0.0	0.0
121s_C3	1.0847646999999998	-9.124718	PTC	PTC	1024.0	121s	0.0	0.0	0.0	0.0	0.0	6.357875459969421	0.0	0.0	9.45393160608549	0.0	0.0	0.0	0.0	0.0	0.0	0.0	0.0	0.0	0.0	10.320313033400238	0.0	0.0	9.063334326152551	0.0	0.0	0.0	0.0	0.0	0.0	0.0	5.02579422953989	0.0	0.0	0.0	0.0	0.0	0.0	0.0	0.0	0.0	0.0	0.0	0.0
121s_C23	-1.8760115	-11.076571	PTC	PTC	2088.0	121s	0.0	0.0	0.0	0.0	0.0	0.0	0.0	4.822376971344237	10.421643320014196	0.0	0.0	0.0	11.286687677232816	0.0	0.0	6.955765492566194	0.0	0.0	0.0	10.817695533819213	0.0	0.0	9.944863687043524	8.932959903185578	0.0	0.0	0.0	0.0	0.0	0.0	0.6455936045019743	0.0	0.0	0.0	0.0	0.0	0.0	0.0	0.0	0.0	0.0	0.0	0.0
121s_C7	1.3974911	-8.703579	PTC	PTC	1900.0	121s	0.0	0.0	0.0	0.0	0.0	0.0	0.0	0.0	10.510337100156615	0.0	0.0	0.0	10.428652948464721	0.0	0.0	0.0	0.0	0.0	0.0	11.394453168665018	0.0	0.0	9.753072725883996	0.0	0.0	0.0	0.0	0.0	0.0	0.0	0.0	0.0	0.0	0.0	0.0	0.0	0.0	0.0	0.0	0.0	0.0	0.0	0.0
121s_C9	0.6169100000000001	-9.024589	PTC	PTC	1717.0	121s	0.0	0.0	0.0	0.0	0.0	0.0	0.0	0.0	10.541407383856967	0.0	0.0	0.0	6.975509003554326	0.0	0.0	1.7893564363932792	0.0	0.0	0.0	12.161425213442943	0.0	0.0	11.429832005085636	0.0	0.0	0.0	0.0	0.0	0.0	0.0	0.0	0.0	0.0	0.0	3.1572828939458266	0.0	0.0	0.0	0.0	0.0	0.0	0.0	0.0
121s_D10	3.5862122000000003	-9.358333	PTC	PTC	1265.0	121s	0.0	0.0	0.0	0.0	0.0	1.666209373636374	0.0	0.0	11.48034464490718	0.0	0.0	0.0	10.72106998062308	0.0	0.0	0.0	0.0	0.0	0.0	11.752128092561874	0.0	0.0	5.105589519725048	0.0	0.0	0.0	0.0	0.0	0.0	0.0	0.0	0.0	0.0	0.0	0.0	0.0	0.0	0.0	0.0	0.0	0.0	0.0	0.0
121s_C5	-3.3435776	-9.777269	PTC	PTC	3353.0	121s	0.0	0.0	0.0	0.0	0.0	0.0	0.0	0.0	10.90563863450491	0.0	0.0	0.0	6.845760220573291	3.6447173290518036	0.0	0.2754119585938751	0.0	0.0	0.0	11.691098763963254	7.311858814266559	0.0	12.296547435374922	1.8831912511456206	0.0	0.0	0.0	0.0	0.0	0.0	0.0	0.0	0.0	0.0	0.0	0.0	0.0	0.0	0.0	0.0	0.0	4.946499230662826	0.0
121s_D11	3.5302076	-9.45933	PTC	PTC	1398.0	121s	0.0	0.0	0.0	0.0	0.0	0.0	0.0	0.0	3.5895941025830043	0.0	0.0	0.0	4.750033439002552	0.0	0.0	0.0	0.0	0.0	0.0	12.769961391707136	0.0	0.0	10.30959926214156	10.229054970960386	0.0	0.0	0.0	0.0	0.0	0.0	0.0	0.0	0.0	0.0	0.0	0.0	0.0	0.0	0.0	0.0	0.0	9.736348247513556	0.0
121s_D14	1.5809305	-8.72746	PTC	PTC	1342.0	121s	0.0	0.0	2.3857700373507336	0.0	0.0	0.0	0.0	0.0	11.591773121482225	0.0	0.0	0.0	6.142351042937605	0.0	0.0	0.0	0.0	0.0	0.0	12.046384483459924	0.0	0.0	5.680048146549242	10.328192709506945	0.0	0.0	0.0	0.0	0.0	0.0	0.0	0.0	0.0	0.0	0.0	0.0	6.235495999590821	0.0	0.0	0.0	0.0	1.8376659583107953	0.0
121s_D17	2.5529022	-9.110441	PTC	PTC	1379.0	121s	0.0	0.0	0.0	0.0	0.0	0.0	0.0	0.0	12.211057619710768	0.0	0.0	0.0	7.155887820812159	0.0	0.0	0.0	0.0	0.0	0.0	13.33598270850649	0.0	0.0	7.531401845216518	0.0	0.0	0.0	0.0	0.0	0.0	0.0	0.0	0.0	0.0	0.0	0.0	0.0	0.0	0.0	0.0	0.0	0.0	1.6975502979903108	0.0
121s_D22	-0.22532819	-11.379438	PTC	PTC	1556.0	121s	0.0	0.0	0.0	0.0	0.0	0.0	0.0	0.0	10.68090075189449	0.0	0.0	0.0	0.0	0.0	0.0	0.0	0.0	0.0	0.0	12.69274869547766	0.0	0.0	13.16040701672211	8.060173624076855	0.0	0.0	0.0	0.0	0.0	0.0	0.0	0.0	0.0	0.0	0.0	0.0	0.0	0.0	0.0	0.0	0.0	0.0	0.0
121s_D23	-1.7270223000000002	-10.902578	PTC	PTC	2140.0	121s	0.0	0.0	0.0	0.0	0.0	7.355378518841046	0.0	0.0	11.216273098201668	0.0	0.0	0.0	8.388608637011544	0.0	0.0	0.0	0.0	0.0	0.0	11.817495602225845	0.0	0.0	11.066239965723126	7.523044714583926	0.0	0.0	0.0	0.0	0.0	0.0	0.0	0.0	0.0	0.0	0.0	0.0	0.0	0.0	0.0	0.0	0.0	0.0	0.0
121s_D24	-0.95075786	-11.402641	PTC	PTC	1919.0	121s	0.0	0.0	0.0	0.0	0.0	0.0	0.0	0.0	12.22780843957731	0.0	0.0	0.0	11.243690870475403	0.0	0.0	0.0	0.0	0.0	0.0	12.095002095339874	0.0	0.0	12.171010015402333	0.0	0.0	0.0	0.0	0.0	0.0	0.0	0.0	0.0	0.0	0.0	0.0	0.0	0.0	0.0	0.0	0.0	0.0	0.0	0.0
121s_E13	3.4530318	-9.682515	PTC	PTC	1868.0	121s	0.0	0.0	0.0	0.0	0.0	0.0	0.0	1.3928439749612358	5.149249857775432	0.0	0.0	0.0	10.469228956653783	0.0	0.0	0.0	0.0	0.0	0.0	12.950952952608555	0.0	0.0	10.199129269351722	0.0	0.0	0.0	0.0	0.0	0.0	0.0	0.0	0.0	0.0	0.0	2.0291750412448772	0.0	0.0	0.0	0.0	0.0	0.0	0.0	0.0
121s_E15	-1.6994108	-10.621706	PTC	PTC	1503.0	121s	0.0	0.0	0.0	0.0	0.0	0.0	0.0	0.0	3.704469606225834	0.0	0.0	0.0	10.82104049503261	0.0	0.0	0.0	0.0	0.0	0.0	9.056286538015476	0.0	0.0	9.872055439667857	0.0	0.0	0.0	0.0	0.0	0.0	0.0	0.0	0.0	0.0	0.0	0.0	0.0	0.0	0.0	0.0	0.0	0.0	0.0	0.0
121s_E1	-0.4349008	-10.018135	PTC	PTC	1918.0	121s	0.0	0.0	0.0	0.0	0.0	0.0	0.0	0.0	11.35570713239982	0.0	0.0	0.0	11.63449349324467	0.0	0.0	0.0	0.0	0.0	0.0	11.843321574023813	0.0	0.0	8.817586431227314	3.5859759112190988	0.0	0.0	0.0	0.0	0.0	0.0	0.0	0.0	0.0	0.0	2.857536803691488	0.0	0.0	0.0	0.0	0.0	0.0	0.0	0.0
121s_E19	0.11078546	-9.670354	PTC	PTC	1513.0	121s	0.0	0.0	0.0	0.0	0.0	0.0	0.0	0.0	10.10742700919892	0.0	0.0	0.0	4.136107817783117	0.0	0.0	0.0	0.0	0.0	0.0	12.681468713980067	0.0	0.0	7.025556813554045	9.252714832162313	0.0	0.0	0.0	0.0	0.0	0.0	0.0	0.0	0.0	0.0	0.0	0.0	0.0	0.0	0.0	0.0	0.0	0.0	0.0
121s_E18	0.43434575	-9.823375	PTC	PTC	1615.0	121s	0.0	0.0	0.0	0.0	0.0	0.0	0.0	0.0	12.769107218582304	0.0	0.0	0.0	4.795342047730999	0.0	5.330824138761234	0.0	0.0	0.0	0.0	12.915063583047907	4.376318694233606	0.0	12.003269235219836	7.459976721691067	0.0	0.0	0.0	0.0	0.0	0.0	0.0	4.128140049119043	2.715705490359809	0.0	3.4842098500956538	0.0	0.0	0.0	3.815325591049225	0.0	0.0	0.0	0.0
121s_E20	-0.30525964	-9.985333	PTC	PTC	1665.0	121s	0.0	0.0	0.0	0.0	0.0	0.0	0.0	0.0	10.69500768351236	0.0	0.0	0.0	0.0	0.0	0.0	4.9755378927963445	0.0	0.0	0.0	13.137884080771647	0.0	0.0	11.747126678103875	6.9252045161722995	0.0	0.0	0.0	0.0	0.0	0.0	0.0	0.0	0.0	0.0	0.0	0.0	0.0	0.0	0.0	0.0	0.0	0.0	0.0
121s_E2	-1.8294568	-10.928886	PTC	PTC	2010.0	121s	0.0	0.0	0.0	0.0	0.0	0.0	0.0	0.0	8.659722403689232	0.0	0.0	0.0	10.7777049002705	0.0	0.0	0.0	0.0	0.0	0.0	11.975171470430762	6.379730239921238	0.0	11.935671179078895	7.902001899983316	0.0	0.0	0.0	0.0	0.0	0.0	0.0	0.0	0.0	0.0	0.0	0.0	0.0	0.0	0.0	0.0	0.0	0.0	0.0
121s_E3	1.5007977	-8.790146	PTC	PTC	790.0	121s	0.0	0.0	0.0	0.0	0.0	0.0	0.0	3.6729973454950025	0.0	0.0	0.0	0.0	5.895362826232896	0.0	0.0	0.0	0.0	0.0	0.0	11.953935123130204	0.0	0.0	4.719624938213926	0.0	0.0	0.0	0.0	0.0	0.0	0.0	0.0	0.0	0.0	0.0	0.0	0.0	0.0	0.0	0.0	0.0	0.0	0.0	0.0
121s_E8	2.4188504	-10.028501	PTC	PTC	1836.0	121s	0.0	0.0	0.0	0.0	0.0	0.0	0.0	0.0	12.143658954387087	0.0	0.0	0.0	3.5239002170325	0.0	0.0	0.0	0.0	0.0	0.0	12.853283022559093	0.0	0.0	12.04544845856748	8.46096220164433	0.0	0.0	0.0	0.0	0.0	0.0	0.0	0.0	0.0	0.0	8.909315306060929	0.0	0.0	0.0	0.0	0.0	0.0	0.0	0.0
121s_F10	0.22280556	-11.077948	PTC	PTC	1737.0	121s	0.0	0.0	7.635634730314543	0.0	0.0	0.0	0.0	0.0	12.76906143982008	0.0	0.0	0.0	10.593703540215712	0.0	0.0	0.0	0.0	0.0	0.0	12.392932759380711	0.0	0.0	14.07586498671436	8.506099389705868	0.0	0.0	0.0	0.0	0.0	0.0	5.454466207667061	0.0	0.0	0.0	2.4208983383935254	0.0	0.0	0.0	0.0	0.0	0.0	0.0	0.0
121s_F13	0.9746166	0.4607812	EC 2	Not a tubular cell	2169.0	121s	0.0	0.0	0.0	0.0	0.0	0.0	0.0	0.0	5.0248511074671605	0.0	0.0	0.0	0.0	7.038638501179395	0.0	0.0	0.0	0.0	0.0	6.951962562888535	0.0	0.0	5.452018726897628	0.0	0.0	0.0	0.0	0.0	0.0	0.0	0.0	0.0	0.0	0.0	3.378391361157476	0.0	0.0	0.0	7.893091045797124	0.0	0.0	0.0	0.0
121s_F11	-1.266259	-11.271848	PTC	PTC	1796.0	121s	0.0	0.0	0.0	0.0	0.0	0.0	0.0	0.0	12.109665778153333	0.0	0.0	0.0	2.7991476562234983	0.0	0.0	0.0	0.0	0.0	0.0	11.59249075678245	0.0	0.0	12.300029594008576	7.179225971931187	0.0	0.0	0.0	0.0	0.0	0.0	0.0	0.0	0.0	0.0	0.0	0.0	0.0	0.0	0.0	0.0	0.0	0.7320638427445282	0.0
121s_E9	-1.7065122	-7.9353875999999985	PTC	PTC	2047.0	121s	0.0	0.0	0.0	0.0	0.0	0.0	0.0	0.0	10.482089476926935	0.0	0.0	0.0	1.9660887586839553	3.401693809326012	0.0	0.0	0.0	0.0	0.0	11.073873995128626	0.0	0.0	6.35024491912026	1.3001375282442804	0.0	0.0	0.0	0.0	0.0	0.0	0.0	0.0	0.0	0.0	0.0	0.0	0.0	0.0	0.0	0.0	0.0	0.0	0.0
121s_F12	-0.35608512	-9.8075	PTC	PTC	2162.0	121s	0.0	0.0	1.170415581030703	0.0	0.0	0.0	0.0	0.0	11.835140994778405	0.0	0.0	0.0	10.216100586601453	0.0	0.0	0.0	0.0	0.0	0.0	12.391911629726255	0.0	0.0	9.330273850155109	0.0	0.0	3.188485786068218	0.0	0.0	0.0	0.0	0.0	0.0	0.0	0.0	1.8541266776685859	0.0	0.0	0.0	0.0	0.0	0.0	0.0	0.0
121s_F1	2.6218872	-11.6006365	PTC	PTC	2920.0	121s	0.0	0.0	6.088776737100279	0.0	0.0	0.0	0.0	0.0	10.917187382779703	0.0	0.0	0.0	8.532348227558021	0.0	0.0	5.736428588374411	0.0	0.0	0.0	12.535382693293991	0.0	0.0	8.953184669075185	0.5283699158711066	0.0	0.0	0.0	0.0	0.0	0.0	0.0	0.0	0.0	0.0	8.305085836058048	0.0	0.0	0.0	0.0	0.0	0.0	0.0	0.0
121s_F15	2.9787054	-10.149094	PTC	PTC	2056.0	121s	0.0	0.0	1.85215574411695	0.0	0.0	0.0	0.0	0.0	9.741768712363484	0.0	0.0	0.0	10.366370051307605	0.0	0.0	0.0	0.0	0.0	0.0	12.192664606967783	0.0	0.0	11.345959989002226	9.210595715617337	0.0	0.0	0.0	0.0	0.0	0.0	0.0	0.0	0.0	0.0	0.0	0.0	0.0	0.0	0.0	0.0	0.0	2.5286183958546955	0.0
121s_F19	1.5548123	-9.0546465	PTC	PTC	2051.0	121s	0.0	0.0	7.047862756859068	0.0	0.0	0.0	0.0	0.0	9.728124960026706	0.0	0.0	0.0	9.841075321661995	0.0	0.0	0.0	0.0	0.0	0.0	13.259523681382687	0.0	0.0	5.909357786228162	3.4338874805502977	0.0	0.0	0.0	0.0	0.0	0.0	0.0	0.0	0.0	0.0	3.0740199192244715	0.0	0.0	0.0	0.0	0.0	0.0	7.251066629257654	0.0
121s_F2	3.334231	-9.94374	PTC	PTC	2485.0	121s	0.0	0.0	0.0	0.0	0.0	0.0	0.0	0.0	3.6037832735206883	0.0	0.0	0.0	3.817039291185561	0.0	0.0	0.8261734467967213	0.0	0.0	0.0	12.000101187831756	0.0	0.0	10.141653101505089	2.1022590035331254	0.0	0.0	0.0	0.0	0.0	0.0	0.0	0.0	0.0	0.0	1.804264377541678	0.0	0.0	0.0	0.0	0.0	0.0	0.0	0.0
121s_F5	2.7050033	-10.714215	PTC	PTC	2431.0	121s	0.0	0.0	0.0	0.0	0.0	0.0	0.0	0.0	11.570907169011397	0.0	0.0	0.0	9.669953637760116	0.0	0.0	0.0	0.0	0.0	0.0	12.937029805138744	0.0	0.0	9.869115316093916	8.29360802766305	0.0	0.0	0.0	0.0	0.0	0.0	1.124058085038266	0.0	0.0	0.0	0.0	0.0	0.0	0.0	0.0	0.0	0.0	0.0	0.0
121s_F4	-1.0094295	-10.740772	PTC	PTC	1660.0	121s	0.0	0.0	0.0	0.0	0.0	0.0	0.0	0.0	11.365902791744361	0.0	0.0	0.0	9.595255002070562	0.0	0.0	0.7904624315574522	0.0	0.0	0.0	12.751245802645702	0.0	0.0	11.662916937997721	0.0	0.0	0.0	0.0	0.0	0.0	0.0	0.0	3.1064215633401004	0.0	0.0	1.745337507639633	0.0	0.0	0.0	0.0	0.0	0.0	2.535468497539412	0.0
121s_G10	2.994034	-10.117169	PTC	PTC	1899.0	121s	0.0	0.0	0.0	0.0	0.0	1.8991934098700274	0.0	0.0	10.30323006683574	0.0	0.0	0.0	3.8921316023300956	0.0	0.0	0.0	0.0	0.0	0.0	12.935910777891701	0.0	0.0	11.158698740866164	9.596708094133161	0.0	0.0	0.0	0.0	0.0	0.0	1.645284476538617	0.0	0.0	0.0	2.648857195126203	0.0	0.0	0.0	0.0	0.0	0.0	0.0	0.0
121s_G12	3.1601155	-10.73403	PTC	PTC	2562.0	121s	0.0	0.0	4.042180218335383	0.0	0.0	0.0	0.0	0.0	11.719819239486371	0.0	0.0	0.0	10.209593594754406	0.0	0.0	0.0	0.0	0.0	0.0	12.936119711288455	0.0	0.0	10.371582339211784	1.4384990169209817	0.0	0.0	0.0	0.0	0.715552284941177	0.0	0.0	0.0	0.0	0.0	7.636819194076697	0.0	0.0	0.0	0.0	0.0	0.0	0.0	0.0
121s_G13	2.0813382	-10.714332	PTC	PTC	2506.0	121s	0.0	0.0	5.089618658633706	0.0	0.0	0.0	0.0	0.0	11.707674148929172	0.0	0.0	0.0	8.406169615936985	0.0	0.0	5.852522381918169	0.0	0.0	0.0	12.995585433316522	0.0	0.0	11.351430396539437	7.940250232652889	0.0	0.0	0.0	0.0	0.0	0.0	0.0	0.0	0.0	0.0	9.200921836183538	0.0	0.0	0.0	0.4035442106665116	0.0	0.0	4.87907094999091	0.0
121s_G15	2.52428	-9.691351	PTC	PTC	2008.0	121s	0.0	0.0	1.6200814414203302	0.0	0.0	0.0	0.0	0.0	5.88842092944995	0.0	0.0	0.0	5.85684981439237	0.0	0.0	0.0	0.0	0.0	0.0	11.472245197972166	0.0	0.0	5.15122995146347	4.890122125654605	0.0	0.0	0.0	0.0	0.0	0.0	0.0	0.0	0.0	0.0	2.4159043273031817	0.0	0.0	0.0	0.0	0.0	0.0	1.8182654467789257	0.0
121s_G18	0.2181653	-8.730544	PTC	PTC	2020.0	121s	0.0	0.0	0.0	0.0	0.0	1.9579949205693656	0.0	0.0	10.850609930911872	0.0	0.0	0.0	9.60106945751843	0.0	3.3499215714167314	5.080139082728601	0.0	0.0	0.0	11.896942943599221	11.06765464940636	0.0	9.731961313567828	0.0	0.0	11.112547099695403	0.0	0.0	0.0	0.0	0.0	0.0	1.3347792558926754	0.0	2.7161866686708565	0.0	0.0	0.0	3.02674814640795	0.0	0.0	0.0	0.0
121s_G1	-1.3366464	-8.10978	PTC	PTC	2217.0	121s	0.0	0.0	0.0	0.0	0.0	0.0	0.0	0.0	9.161235570863795	0.0	0.0	0.0	10.920024266282162	0.0	0.0	0.5481430656224786	0.0	0.0	0.0	11.36035370748722	0.5674140729290473	0.0	10.593564284118216	1.5702392787689714	0.0	1.3458466925400736	0.0	0.0	0.0	0.0	0.0	0.0	0.0	0.0	8.326156350571232	0.0	0.0	0.0	0.0	0.0	0.0	0.0	0.0
121s_G16	-0.12633732	-11.018921	PTC	PTC	1880.0	121s	0.0	0.0	0.0	0.0	0.0	0.0	0.0	0.0	12.77423278311129	0.0	0.0	0.0	9.878719627886742	0.0	0.0	6.934415839795402	0.0	0.0	0.0	11.09206394910319	0.0	0.0	12.320606835300943	0.0	0.0	0.0	0.0	0.0	0.0	0.0	0.0	0.0	0.0	0.0	2.1093783243406774	0.0	0.0	0.0	0.0	0.0	0.0	0.0	0.0
121s_G17	-0.43444824	-11.08767	PTC	PTC	2502.0	121s	0.0	0.0	0.0	0.0	0.0	0.0	0.0	0.0	12.42480908729521	0.0	0.0	0.0	9.831075938829201	4.3524472961788625	0.0	0.0	0.0	0.0	0.0	13.893100636380584	0.0	0.0	12.172245395326796	0.0	0.0	0.0	0.0	0.0	0.0	0.0	0.0	0.0	0.0	0.0	4.711026263891284	0.0	0.0	0.0	0.0	0.0	0.0	0.0	0.0
121s_G20	-0.18696682	-11.229306	PTC	PTC	2096.0	121s	0.0	0.0	0.0	0.0	0.0	0.0	0.0	0.0	11.845039663272733	0.0	0.0	0.0	9.331123426314173	0.0	0.0	0.0	0.0	0.0	0.0	11.957821109045751	0.0	0.0	11.974267683481731	6.316461935231644	0.0	0.0	0.0	0.0	0.0	0.0	0.0	0.0	0.0	0.0	1.6806135985608581	0.0	0.0	0.0	0.0	0.0	0.0	0.0	0.0
121s_G2	-2.1977222000000003	-11.288141	PTC	PTC	2321.0	121s	0.0	0.0	0.0	0.0	0.0	0.0	0.0	0.0	11.421530550132704	0.0	0.0	0.0	8.560028549313701	0.0	0.0	0.0	0.0	0.0	0.0	11.675949283095628	0.0	0.0	11.51362735229154	0.0	0.0	0.0	0.0	0.0	0.0	0.0	0.0	0.0	0.0	0.0	0.0	0.0	0.0	0.0	0.0	0.0	0.0	0.0	0.0
121s_G22	0.78614545	-10.078041	PTC	PTC	1877.0	121s	0.0	0.0	0.0	0.0	0.0	0.0	0.0	0.0	12.389921894121231	0.0	0.0	0.0	10.275556909637945	0.0	0.0	6.468719318465497	0.0	0.0	0.0	12.651885499067651	1.8414825864183928	0.0	11.13364339943295	6.008194185493602	0.0	3.2121276233180396	0.0	0.0	0.0	0.0	0.0	0.0	0.0	0.0	2.6616873019453764	0.0	0.0	0.0	0.0	0.0	0.0	0.0	0.0
121s_G4	-2.1336813	-7.9813952000000015	PTC	PTC	4395.0	121s	0.0	0.0	0.0	0.0	0.0	0.0	0.0	3.2306064601408084	6.286957463073501	0.0	0.0	0.0	9.939858304613608	4.326874275804244	0.0	0.0	0.0	0.0	0.0	11.399241819628315	0.0	0.0	6.0066539164303805	5.833257706780366	0.0	3.2050379417848482	0.0	0.0	0.0	0.0	0.0	4.181382438928778	0.0	0.0	2.65499691545561	0.0	0.0	0.0	0.0	0.0	0.0	0.0	0.0
121s_G6	-2.3818905	-1.3445468	cTAL	cTAL	2581.0	121s	0.0	0.0	0.0	0.0	0.0	0.0	0.0	0.0	9.126551717728573	0.0	0.0	0.0	11.813363178841495	0.0	1.2713854707654937	0.0	0.0	0.0	0.0	4.7105804216681255	0.0	0.0	3.965239867454334	0.0	0.0	0.0	0.0	0.0	0.0	0.0	9.135255794072878	0.0	0.0	0.0	0.0	0.0	0.0	0.0	0.0	0.0	0.0	0.0	0.0
121s_G9	0.119758956	-9.29881	PTC	PTC	1763.0	121s	0.0	0.0	0.0	0.0	0.0	0.0	0.0	0.0	5.10646095295823	0.0	0.0	0.0	3.4348627223272326	0.0	0.0	0.0	0.0	0.0	0.0	9.849316725774091	2.209136035084052	0.0	9.250006299985895	0.0	0.0	0.0	0.0	0.0	0.0	0.0	0.0	0.0	0.0	0.0	0.0	0.0	0.0	0.0	0.0	0.0	0.0	0.0	0.0
121s_G5	-1.5642624	-7.836261	PTC	PTC	2943.0	121s	0.0	0.0	0.0	0.0	0.0	4.805929830620087	0.0	7.045514557691619	9.737161319004722	4.11967738442454	0.0	0.0	10.6073798656076	0.0	0.0	0.0	0.0	0.0	0.0	10.361897880854135	0.0	0.0	4.192445447300029	7.527788659731489	0.0	9.361188674914267	0.0	0.0	0.0	0.0	0.0	0.0	0.0	0.0	8.73955560524932	0.0	0.0	0.0	0.0	0.0	0.0	0.0	0.0
121s_H1	0.42119256	-8.895742	PTC	PTC	1838.0	121s	0.0	0.0	0.0	0.0	0.0	0.0	0.0	0.0	9.982638101811228	0.0	0.0	0.0	4.728442389540687	0.0	0.0	8.80328430820175	0.0	0.0	0.0	10.907050500737855	0.0	0.0	6.291740646274618	0.0	0.0	0.0	0.0	0.0	0.0	0.0	0.0	0.0	0.0	0.0	0.0	0.0	0.0	0.0	0.0	0.0	0.0	0.0	0.0
121s_H14	0.0917749	-11.297463	PTC	PTC	1296.0	121s	0.0	0.0	0.0	0.0	0.0	0.0	0.0	0.0	11.818079016987394	0.0	0.0	0.0	8.67835329621266	0.0	0.0	1.1222285932101979	0.0	0.0	0.0	11.429928001490241	0.0	0.0	12.109076947054001	0.0	0.0	0.0	0.0	0.0	0.0	0.0	0.0	0.0	0.0	0.0	0.0	0.0	0.0	0.0	0.0	0.0	0.0	0.0	0.0
121s_H13	-0.5904614	-11.060343	PTC	PTC	1744.0	121s	0.0	0.0	0.0	0.0	0.0	0.0	0.0	0.0	12.198118741870909	0.0	0.0	0.0	11.307424133982535	0.0	0.0	0.9329070928296896	0.0	0.0	0.0	10.479558327768956	0.0	0.0	9.79470312395464	2.2850894628595086	0.0	0.0	0.0	0.0	0.0	0.0	0.0	0.0	0.0	0.0	0.0	0.0	0.0	0.0	0.0	0.0	0.0	0.0	0.0
121s_H15	-0.5781626	-9.756822	PTC	PTC	1251.0	121s	0.0	0.0	0.0	0.0	0.0	0.0	0.0	0.0	5.825585015298006	0.0	0.0	0.0	11.703692167653495	0.0	0.0	0.0	0.0	0.0	0.0	12.311370399724444	0.0	0.0	11.89734590144478	0.0	0.0	0.0	0.0	0.0	0.0	0.0	0.0	0.0	0.0	0.0	0.0	0.0	0.0	0.0	0.0	0.0	0.0	1.7727466626512167	0.0
121s_H18	3.3157916	-9.360223	PTC	PTC	1663.0	121s	0.0	0.0	0.0	0.0	0.0	0.0	0.0	0.0	11.317304606377167	0.0	0.0	0.0	7.963482650473902	0.0	3.566610468801992	0.0	0.0	0.0	0.0	13.224565685297604	2.2705018085570967	0.0	10.571702687256437	0.0	0.0	0.0	0.0	0.0	0.0	0.0	1.3740135547311867	0.0	1.0548839878841687	0.0	8.828129479691116	0.0	0.0	0.0	1.1796144184132331	0.0	0.0	1.1035150841661034	1.4869848200847515
121s_H19	-0.8854329	-9.998117	PTC	PTC	1329.0	121s	0.0	0.0	0.0	0.0	0.0	0.0	0.0	0.0	10.839892578094581	0.0	0.0	0.0	9.852571867373038	0.0	0.0	0.0	0.0	0.0	0.0	10.584409298642852	0.0	0.0	11.543363838220683	8.83920906552875	0.0	0.0	0.0	0.0	0.0	0.0	0.0	0.0	0.0	0.0	0.0	0.0	0.0	0.0	0.0	0.0	0.0	0.0	0.0
121s_H2	-1.866849	-11.289213	PTC	PTC	1968.0	121s	0.0	0.0	1.1559666352505136	0.0	0.0	0.0	0.0	0.0	11.321463192156353	0.0	0.0	0.0	8.688391599556768	0.0	0.0	0.0	0.0	0.0	0.0	11.110932526793357	0.0	0.0	11.550333487820508	8.535123399444842	0.0	0.0	0.0	0.0	0.0	0.0	0.0	0.0	0.0	0.0	0.0	0.0	0.0	0.0	0.0	0.0	0.0	0.0	0.0
121s_H22	1.7332737	-9.427078	PTC	PTC	1659.0	121s	0.0	0.0	0.0	0.0	0.0	0.0	0.0	0.0	8.643806572864555	0.0	0.0	0.0	4.4167279122260865	0.0	0.0	0.0	0.0	0.0	0.0	12.584092251543536	0.0	0.0	7.470518266619578	3.4908401215508427	0.0	0.0	0.0	0.0	0.0	0.0	0.0	0.0	0.0	0.0	9.185579924753485	0.0	0.0	0.0	0.0	0.0	0.0	0.0	0.0
121s_H21	-2.509564	-11.309897	PTC	PTC	2012.0	121s	0.0	0.0	5.778236129848943	0.0	0.0	0.0	0.0	0.0	10.182074904886374	0.0	0.0	0.0	8.878762777027434	0.0	0.0	0.8417781834837852	0.0	0.0	0.0	11.592728359368097	0.0	0.0	10.972556198694816	0.0	0.0	0.0	0.0	0.0	0.0	0.0	0.0	0.0	0.0	0.0	0.0	0.0	0.0	0.0	0.0	0.0	0.0	0.0	0.0
121s_H6	-0.58873624	-10.252418	PTC	PTC	1209.0	121s	0.0	0.0	0.0	0.0	0.0	0.0	0.0	0.0	11.664629634974382	0.0	0.0	0.0	11.113343062261766	0.0	0.0	0.0	0.0	0.0	0.0	9.643089967113099	0.0	0.0	11.854566616778667	8.568994026242256	0.0	0.0	0.0	0.0	0.0	0.0	0.0	0.0	0.0	0.0	0.0	0.0	0.0	0.0	0.0	0.0	0.0	3.064789426083953	0.0
121s_I11	0.87748015	-9.043711	PTC	PTC	1355.0	121s	0.0	0.0	0.0	0.0	0.0	0.0	0.0	0.0	12.114777020678396	0.0	0.0	0.0	10.72132034769075	0.0	0.0	0.0	0.0	0.0	0.0	11.86420867308248	0.0	0.0	12.309007567795968	0.0	0.0	0.0	0.0	0.0	0.0	0.0	0.0	4.121677633554852	0.0	0.0	0.0	0.0	0.0	0.0	0.0	0.0	0.0	0.0	0.0
121s_I22	3.6379964	-9.800581	PTC	PTC	1829.0	121s	0.0	0.0	0.0	0.0	0.0	0.0	0.0	0.0	10.108091155595762	0.0	0.0	0.0	7.395679524883106	0.0	0.0	0.0	0.0	0.0	0.0	12.532739741659501	0.0	0.0	6.305245901468169	0.0	0.0	0.0	0.0	0.0	0.0	0.0	0.0	0.0	0.0	0.0	10.002146514244941	0.0	0.0	0.0	0.0	0.0	0.0	0.0	0.0
121s_I20	-0.9651577	-8.441727	PTC	PTC	2669.0	121s	0.0	0.0	0.0	0.0	0.0	0.0	0.0	1.7237243686497767	3.4288328467225915	0.0	0.0	0.0	8.610307705482652	5.944594241001362	0.0	0.0	0.0	0.0	0.0	11.900083266364932	0.0	0.0	9.056212600706722	2.758703326240157	0.0	0.0	0.0	0.0	0.0	0.0	0.0	3.0109851850438467	0.0	0.0	2.423496819831515	0.0	0.0	0.0	0.0	0.0	0.0	3.637307573977514	0.0
121s_I4	6.9441495	-3.2110088	MNP	Not a tubular cell	1666.0	121s	0.0	0.0	0.0	0.0	0.0	0.0	0.0	0.0	0.0	0.0	0.0	3.1513767645554407	0.0	0.0	0.0	0.0	0.0	0.0	0.0	4.886570251880999	0.0	0.0	3.8352038338276926	0.0	0.0	0.0	0.0	0.0	0.0	0.0	0.0	14.485675449219956	0.0	0.0	0.0	0.0	8.867945326109865	0.0	0.0	0.0	0.0	0.0	0.0
121s_I7	3.5131679	-10.364342	PTC	PTC	1947.0	121s	0.0	0.0	0.0	0.0	0.0	0.0	0.0	0.0	9.888255726655299	0.0	0.0	0.0	9.92190334302218	0.0	0.0	0.0	0.0	0.0	0.0	12.458188375206994	0.0	0.0	11.288078617824231	2.037452672849008	0.0	0.0	0.0	0.0	0.0	0.0	0.0	2.26346923023625	0.0	0.0	0.0	0.0	0.0	0.0	0.0	0.0	0.0	0.0	0.0
121s_J16	-1.4877197	-11.059319	PTC	PTC	1502.0	121s	0.0	0.0	1.4979316329915147	0.0	0.0	0.0	0.0	0.0	11.499574932150109	0.0	0.0	0.0	10.84133660268621	0.0	0.0	0.0	0.0	0.0	0.0	10.911530435669485	0.0	0.0	12.029471782653298	8.52748164352773	0.0	0.0	0.0	0.0	0.0	0.0	0.0	0.0	0.0	0.0	0.0	0.0	0.0	0.0	0.0	0.0	0.0	0.0	0.0
121s_J11	-0.50932115	-10.012338	PTC	PTC	1772.0	121s	0.0	0.0	2.542692951058145	0.0	0.0	0.0	0.0	0.0	10.473265100543873	0.0	0.0	0.0	10.506350387344783	0.0	0.0	0.0	0.0	0.0	0.0	11.643062321584893	0.0	0.0	11.620628958189988	0.0	0.0	0.0	0.0	0.0	0.0	0.0	0.0	0.0	0.0	0.0	1.5769536591624784	0.0	0.0	0.0	0.0	0.0	0.0	0.0	0.0
121s_J20	0.020395081	-9.800123	PTC	PTC	1100.0	121s	0.0	0.0	0.0	0.0	0.0	0.0	0.0	0.0	12.62849577852897	0.0	0.0	0.0	11.21801993153924	0.0	0.0	0.0	0.0	0.0	0.0	11.41475911212505	0.0	0.0	11.744204240246265	3.947916013502143	0.0	0.0	0.0	0.0	0.0	0.0	0.0	0.0	0.0	0.0	0.0	0.0	0.0	0.0	0.0	0.0	0.0	0.0	0.0
121s_J21	-0.21129635	-9.636399	PTC	PTC	1816.0	121s	0.0	0.0	0.0	0.0	0.0	0.0	0.0	0.0	10.783217009053425	0.0	0.0	0.0	8.559612325400378	0.0	0.0	1.838171522660215	0.0	0.0	0.0	11.079806480052119	0.0	0.0	9.948963099768488	1.9044855427383476	0.0	0.0	0.0	0.0	0.0	0.0	0.0	0.0	0.0	0.0	0.0	0.0	0.0	0.0	0.0	0.0	0.0	0.0	0.0
121s_J22	2.8727434	-9.269559	PTC	PTC	1259.0	121s	0.0	0.0	3.3397634530187323	0.0	0.0	0.0	0.0	0.0	12.140778219042128	0.0	0.0	0.0	12.176740031148048	0.0	0.0	0.0	0.0	0.0	0.0	12.728334229913445	0.0	0.0	11.446459746859801	3.4475049083419322	0.0	0.0	0.0	0.0	0.0	0.0	0.0	0.0	0.0	0.0	0.0	0.0	0.0	0.0	0.0	0.0	0.0	0.0	0.0
121s_J5	-0.41583	-10.396116	PTC	PTC	1837.0	121s	0.0	0.0	0.0	0.0	0.0	0.0	0.0	0.0	11.562909176221982	0.0	0.0	0.0	9.80995763881378	0.0	0.0	6.396191973134982	0.0	0.0	0.0	11.913388363178326	0.0	0.0	11.325768853277898	8.58361218691838	0.0	0.0	0.0	0.0	0.0	0.0	0.0	0.0	0.0	0.0	0.0	0.0	0.0	0.0	0.0	0.0	0.0	0.0	0.0
121s_J23	2.258265	-11.2357025	PTC	PTC	2921.0	121s	0.0	0.0	6.672827288180197	0.0	0.0	0.56457909594866	0.0	0.0	10.274827152645148	0.0	0.0	0.0	9.35424391975922	0.0	0.0	0.0	0.0	0.0	0.0	12.359775069168467	0.0	0.0	10.781638951347306	6.778403393846182	0.0	0.0	0.0	0.0	0.0	0.0	0.0	0.0	0.0	0.0	0.0	0.0	0.0	0.0	0.0	0.0	0.0	3.139676573242524	0.0
121s_K1	2.7355810000000003	-10.017078	PTC	PTC	2499.0	121s	0.0	0.0	0.0	0.0	0.0	0.0	0.0	0.0	8.951923699050655	0.0	0.0	0.0	11.361965226313966	0.0	0.0	1.991779078443066	0.0	0.0	0.0	12.346145197826123	0.0	0.0	5.077576942306172	7.480707229897673	0.0	0.0	0.0	0.0	0.0	0.0	0.0	0.0	0.0	0.0	0.0	0.0	0.0	0.0	0.0	0.0	0.0	0.0	0.0
121s_K19	2.7480178	-10.420731	PTC	PTC	2336.0	121s	0.0	0.0	0.0	0.0	0.0	0.0	0.0	0.0	11.21996420552455	0.0	0.0	0.0	10.168594426511305	0.0	0.0	8.038002634328507	0.0	0.0	0.0	13.125276351745093	0.0	0.0	8.667384587692611	9.608494245152349	0.0	0.0	0.0	0.0	0.0	0.0	0.8809209488369469	0.0	0.0	0.0	0.0	0.0	0.0	0.0	0.0	0.0	0.0	0.0	0.0
121s_K21	2.678773	-11.521782	PTC	PTC	2916.0	121s	0.0	0.0	0.0	0.0	0.0	0.0	0.0	0.0	11.380864038987038	0.0	0.0	0.0	8.194896553666899	0.0	0.0	0.4237009431113901	0.0	0.0	0.0	12.823700198631023	0.0	0.0	10.40118409398469	1.295501337997255	0.0	0.0	0.0	0.0	0.0	0.0	0.0	0.0	0.0	0.0	0.0	0.0	0.0	0.0	0.0	0.0	0.0	4.83677613775732	0.0
121s_K3	-0.2160072	-9.739843	PTC	PTC	1132.0	121s	0.0	0.0	0.0	0.0	0.0	10.510769731617573	0.0	0.0	12.398272354644329	0.0	0.0	0.0	6.073080742309506	0.0	0.0	0.0	0.0	0.0	0.0	9.577302462362724	0.0	0.0	11.452221076227364	0.0	0.0	0.0	0.0	0.0	0.0	0.0	0.0	0.0	0.0	0.0	0.0	0.0	0.0	0.0	0.0	0.0	0.0	2.225843751572882	0.0
121s_K23	-2.7520177	-10.3355465	PTC	PTC	2921.0	121s	0.0	0.0	6.789317828894134	0.0	0.0	0.0	0.0	0.0	10.048212049805612	0.0	0.0	0.0	10.04092492428062	0.0	0.0	0.0	0.0	0.0	0.0	12.988665526103462	0.0	0.0	10.449154784153611	7.888592925093996	0.0	7.025061057871882	0.0	0.0	0.0	0.0	0.3273623516561365	0.0	0.0	0.0	0.0	0.0	0.0	0.0	0.0	0.0	0.0	0.24344124388036253	0.0
121s_L12	1.8420738	-8.88767	PTC	PTC	1310.0	121s	0.0	0.0	0.0	0.0	0.0	0.0	0.0	0.0	8.616920597661577	0.0	0.0	0.0	0.0	0.0	0.0	0.0	0.0	0.0	0.0	11.65697689792595	0.0	0.0	3.555798950342246	0.0	0.0	0.0	0.0	0.0	0.0	0.0	0.0	0.0	0.0	0.0	0.0	0.0	0.0	0.0	0.0	0.0	0.0	0.0	0.0
121s_L1	3.387379	-10.076324	PTC	PTC	2098.0	121s	0.0	0.0	1.174907397607555	0.0	0.0	0.0	0.0	0.0	10.596946065460626	0.0	0.0	0.0	7.123873252693133	0.0	0.0	0.0	0.0	0.0	0.0	12.354793407248566	0.0	0.0	4.8691429387361636	2.3499324354781517	0.0	0.0	0.0	0.0	0.0	0.0	1.171107743884394	0.0	0.0	0.0	3.744618589572657	0.0	0.0	0.0	0.0	0.0	0.0	0.0	0.0
121s_L21	1.6475201000000002	-9.007841	PTC	PTC	1290.0	121s	0.0	0.0	1.7486347949471472	0.0	0.0	0.0	0.0	0.0	10.685611551016024	0.0	0.0	0.0	11.911175655072562	0.0	0.0	0.0	0.0	0.0	0.0	12.848773423451084	0.0	0.0	10.48472695814451	7.756455213444954	0.0	0.0	0.0	0.0	0.0	0.0	0.0	0.0	0.0	0.0	0.0	0.0	0.0	0.0	0.0	0.0	0.0	0.0	0.0
121s_L19	-1.6719343999999998	-10.783077	PTC	PTC	1371.0	121s	0.0	0.0	0.0	0.0	0.0	0.0	0.0	0.0	11.107570229380093	0.0	0.0	0.0	10.111958137201473	0.0	0.0	0.0	0.0	0.0	0.0	9.545110050444023	0.0	0.0	12.233573417056032	9.837816267725476	0.0	0.0	0.0	0.0	0.0	0.0	0.0	0.0	0.0	0.0	0.0	0.0	0.0	0.0	0.0	0.0	0.0	0.0	0.0
121s_L9	1.2751015	-9.576862	PTC	PTC	1351.0	121s	0.0	0.0	0.0	0.0	0.0	0.0	0.0	0.0	10.20009926712166	0.0	0.0	0.0	8.707417803276083	0.0	0.0	0.0	0.0	0.0	0.0	12.445813786053439	0.0	0.0	3.8966752246577374	0.0	0.0	0.0	0.0	0.0	0.0	0.0	0.0	0.0	0.0	0.0	0.0	0.0	0.0	0.0	0.0	0.0	0.0	0.0	0.0
121s_M1	1.3917948999999998	-9.522094	PTC	PTC	1753.0	121s	0.0	0.0	0.0	0.0	0.0	0.0	0.0	0.0	12.003795392820301	0.0	0.0	0.0	7.229057376619009	0.0	0.0	0.0	0.0	0.0	0.0	12.496058534231844	0.0	0.0	11.740635354596616	4.699941595667644	0.0	0.0	0.0	0.0	0.0	0.0	0.0	0.0	0.0	0.0	4.3155181672908745	0.0	0.0	0.0	0.0	0.0	0.0	0.0	0.0
121s_M10	0.048487544	-10.830772	PTC	PTC	1299.0	121s	0.0	0.0	0.0	0.0	0.0	0.0	0.0	0.0	12.828281132202838	0.0	0.0	0.0	0.0	0.0	0.0	0.0	0.0	0.0	0.0	12.175585015364959	0.0	0.0	12.74484596334034	10.442460759592356	0.0	0.0	0.0	0.0	0.0	0.0	0.0	0.0	0.0	0.0	0.0	0.0	0.0	0.0	0.0	0.0	0.0	0.0	0.0
121s_M12	1.2328225	-9.532969	PTC	PTC	1614.0	121s	0.0	0.0	0.0	0.0	0.0	7.172147638768607	0.0	0.0	10.717896304063695	0.0	0.0	0.0	11.32702786457834	0.0	0.0	0.8092842863836474	0.0	0.0	0.0	12.186280102463643	0.0	0.0	10.109876947152335	8.255306840204279	0.0	0.0	0.0	0.0	0.0	0.0	0.0	0.0	0.0	0.0	0.0	0.0	0.0	0.0	0.0	0.0	0.0	0.0	0.0
121s_M13	-1.232796	-11.554504	PTC	PTC	2577.0	121s	0.0	0.0	1.1382210948500142	0.0	0.0	0.0	0.0	0.0	9.918638669834891	0.0	0.0	0.0	9.403409718529439	0.0	0.0	0.0	0.0	0.0	0.0	12.490815589662343	0.0	0.0	11.947589257159313	8.386059999306696	0.0	0.0	0.0	0.0	0.0	0.0	0.0	0.0	0.0	0.0	0.0	0.0	0.0	0.0	0.0	0.0	0.0	0.0	0.0
121s_M2	-2.4851646	-11.508422	PTC	PTC	2120.0	121s	0.0	0.0	0.0	0.0	0.0	0.0	0.0	0.0	12.209074488008385	0.0	0.0	0.0	9.521084205394166	0.0	0.0	0.0	0.0	0.0	0.0	9.528033728053716	0.0	0.0	10.94001159651587	8.029967233751767	0.0	0.0	0.0	0.0	0.0	0.0	0.0	0.0	0.0	0.0	0.0	0.0	0.0	0.0	0.0	0.0	0.0	0.0	0.0
121s_M3	1.9197623	-8.093339	PTC	PTC	1007.0	121s	0.0	0.0	0.0	0.0	0.0	0.0	0.0	0.0	12.566762732729936	0.0	0.0	0.0	12.110090206013647	0.0	0.0	0.0	0.0	0.0	0.0	11.424756711308827	0.0	0.0	5.893697465610479	0.0	0.0	0.0	0.0	0.0	0.0	0.0	0.0	0.0	0.0	0.0	0.0	0.0	0.0	0.0	0.0	0.0	0.0	0.0	0.0
121s_M5	0.07563009	-11.278266	PTC	PTC	1741.0	121s	0.0	0.0	0.0	0.0	0.0	0.0	0.0	0.0	12.330454749341012	0.0	0.0	0.0	11.235776447194322	0.0	0.0	0.0	0.0	0.0	0.0	9.789725734370386	0.0	0.0	13.090044003146827	4.545652887842444	0.0	0.0	0.0	0.0	0.0	0.0	0.0	0.0	0.0	0.0	0.0	0.0	0.0	0.0	0.0	0.0	0.0	0.0	1.5526910616685217
121s_N1	-1.5010983	-11.079378	PTC	PTC	2412.0	121s	0.0	0.0	0.8460419240605643	0.0	0.0	0.0	0.0	0.0	11.701535445897392	0.0	0.0	0.0	8.941409866527938	0.0	0.0	0.0	0.0	0.0	0.0	12.306181360847406	8.472668296218544	0.0	12.510150624243318	8.924341485368368	0.0	0.0	0.0	0.0	0.0	0.0	0.0	0.0	0.0	0.0	2.116157982543833	0.0	0.0	0.0	0.0	0.0	0.0	0.0	0.0
121s_M9	1.9235268	-9.045923	PTC	PTC	1364.0	121s	0.0	0.0	0.0	0.0	0.0	0.0	0.0	0.0	9.033119858576441	0.0	0.0	0.0	11.460570379883388	0.0	0.0	0.0	0.0	0.0	0.0	12.699614554940787	0.0	0.0	10.770483164388951	3.0029612578597757	0.0	0.0	0.0	0.0	0.0	0.0	0.0	0.0	0.0	0.0	0.0	0.0	0.0	0.0	0.0	0.0	0.0	0.0	0.0
121s_M7	0.36906973	-11.57673	PTC	PTC	1818.0	121s	0.0	0.0	0.0	0.0	0.0	0.0	0.0	3.5370397544952996	11.58403659531088	0.0	0.0	0.0	10.763627618624112	0.0	0.0	5.754842764821757	0.0	0.0	0.0	11.658282692836684	0.0	0.0	12.592181117128671	8.379867334830857	0.0	0.0	0.0	0.0	0.0	0.0	0.0	0.0	0.0	0.0	0.0	0.0	0.0	0.0	0.0	0.0	0.0	0.0	0.0
121s_N4	2.113043	-7.716407000000001	PTC	PTC	994.0	121s	0.0	0.0	0.0	0.0	0.0	0.0	0.0	0.0	5.519887715809046	0.0	0.0	0.0	8.891977242272539	0.0	0.0	2.0389324240097046	0.0	0.0	0.0	12.300552752397943	0.0	0.0	3.633127572487544	0.0	0.0	0.0	0.0	0.0	0.0	0.0	0.0	0.0	0.0	0.0	0.0	0.0	0.0	0.0	0.0	0.0	0.0	0.0	0.0
121s_N23	3.535475	-10.368478	PTC	PTC	2048.0	121s	0.0	0.0	0.0	0.0	0.0	0.0	0.0	0.0	9.59691171430689	0.0	0.0	0.0	8.497882842133794	0.0	0.0	6.31498202073397	0.0	0.0	0.0	12.462614310313237	0.0	0.0	8.781529049802515	2.397115397053722	0.0	0.0	0.0	0.0	0.0	0.0	0.0	0.0	0.0	0.0	0.0	0.0	0.0	0.0	0.0	0.0	0.0	6.8074458355158844	0.0
121s_N5	2.4132164	-10.187928	PTC	PTC	2140.0	121s	0.0	0.0	0.0	0.0	0.0	0.0	0.0	0.0	11.18565453096128	0.0	0.0	0.0	9.273624718086246	0.0	0.0	1.0975512550902853	0.0	0.0	0.0	12.32919165912085	0.0	0.0	4.147942073934751	0.0	0.0	0.0	0.0	0.0	0.0	0.0	0.0	0.0	0.0	0.0	0.0	0.0	0.0	0.0	0.0	0.0	0.0	0.0	0.0
121s_N6	1.3981907	-9.339428	PTC	PTC	1787.0	121s	0.0	0.0	0.0	0.0	2.3178824698528353	0.0	0.0	0.0	9.538232912845555	0.0	0.0	0.0	7.910717670404591	0.0	0.0	4.514896728814458	0.0	0.0	0.0	12.524862675561543	0.0	0.0	11.438354993686056	0.0	0.0	0.0	0.0	0.0	0.0	0.0	0.0	0.0	0.0	0.0	0.0	0.0	0.0	0.0	0.0	0.0	0.0	0.0	0.0
121s_N7	2.0271697	-8.762505	PTC	PTC	731.0	121s	0.0	0.0	0.0	0.0	0.0	0.0	0.0	0.0	9.526653230679118	0.0	0.0	0.0	8.758945052584734	0.0	0.0	0.0	0.0	0.0	0.0	10.071420473807498	0.0	0.0	9.5504207620243	0.0	0.0	0.0	0.0	0.0	0.0	0.0	0.0	0.0	0.0	0.0	0.0	0.0	0.0	0.0	0.0	0.0	0.0	0.0	0.0
121s_O10	-0.21441959	-7.8421535	PTC	PTC	1686.0	121s	0.0	0.0	0.0	0.0	0.0	0.0	0.0	0.0	11.27719941993949	0.0	0.0	0.0	7.634699564111047	0.0	0.0	0.0	0.0	0.0	0.0	12.817971372422788	0.0	0.0	1.9830554704133454	5.615420141958809	0.0	0.0	0.0	0.0	0.0	0.0	0.0	0.0	0.0	0.0	0.0	0.0	0.0	0.0	0.0	0.0	0.0	0.0	0.0
121s_O11	0.04651208	-8.765425	PTC	PTC	1320.0	121s	0.0	0.0	7.137661314604094	0.0	0.0	0.0	0.0	0.0	8.349601458311444	0.0	0.0	0.0	11.40005062451846	0.0	0.0	0.0	0.0	0.0	0.0	9.804706170253283	5.206411300780176	0.0	7.459652835386782	2.2524000593055638	0.0	0.0	0.0	0.0	0.0	0.0	1.1043658910230354	0.0	0.0	0.0	0.0	0.0	0.0	0.0	0.0	0.0	0.0	0.0	0.0
121s_O13	3.4712298	-10.106781	PTC	PTC	2020.0	121s	0.0	0.0	0.0	0.0	0.0	0.0	0.0	0.0	11.82732519206499	0.0	0.0	0.0	8.892545072235597	0.0	0.0	0.0	0.0	0.0	0.0	13.832130634273222	0.0	0.0	8.018438583893662	0.0	0.0	0.0	0.0	0.0	0.0	0.0	0.0	0.0	0.0	0.0	9.015743424726425	0.0	0.0	0.0	0.0	0.0	0.0	0.0	0.0
121s_O17	-0.5040462	-11.206137	PTC	PTC	1557.0	121s	0.0	0.0	0.0	0.0	0.0	0.0	0.0	0.0	10.807033597696671	0.0	0.0	0.0	10.309050926938475	0.0	0.0	0.0	0.0	0.0	0.0	11.388907856488487	0.0	0.0	12.462551497442714	7.7309140423650495	0.0	0.0	0.0	0.0	0.0	0.0	0.0	0.0	0.0	0.0	0.0	0.0	0.0	0.0	0.0	0.0	0.0	0.0	0.0
121s_O7	-2.0749729	-11.05652	PTC	PTC	1641.0	121s	0.0	0.0	0.0	0.0	0.0	0.0	0.0	0.0	12.276043392683055	0.0	0.0	0.0	8.389959357200842	0.0	0.0	0.0	0.0	0.0	0.0	11.721704055521933	0.0	0.0	11.469148234818372	9.237627948080274	0.0	0.0	0.0	0.0	0.0	0.0	0.0	0.0	0.0	0.0	0.0	0.0	0.0	0.0	0.0	0.0	0.0	0.0	0.0
121s_P10	3.5196717000000004	-10.004836	PTC	PTC	1358.0	121s	0.0	0.0	0.0	0.0	0.0	0.0	0.0	0.0	11.804643887532592	0.0	0.0	0.0	0.0	0.0	2.2259785746938077	0.0	0.0	0.0	0.0	12.672979436788047	0.0	0.0	4.973829129076028	0.0	0.0	0.0	0.0	0.0	0.0	0.0	0.0	0.0	0.0	0.0	0.0	0.0	0.0	0.0	0.0	0.0	0.0	4.7179836748332304	0.0
121s_O9	-0.30081412	-9.935435	PTC	PTC	1061.0	121s	0.0	0.0	0.0	0.0	0.0	0.0	0.0	0.0	0.0	0.0	0.0	0.0	11.470101963476584	0.0	0.0	0.0	0.0	0.0	0.0	6.988115692527705	0.0	0.0	9.814278183127435	0.0	0.0	0.0	0.0	0.0	0.0	0.0	0.0	0.0	0.0	0.0	0.0	0.0	0.0	0.0	0.0	0.0	0.0	0.0	0.0
121s_P11	-1.8422611	-10.628742	PTC	PTC	1873.0	121s	0.0	0.0	0.0	0.0	0.0	0.0	0.0	0.0	10.33408351315854	0.0	0.0	0.0	8.869894645493613	0.0	0.0	0.0	0.0	0.0	0.0	11.55942440562119	0.0	0.0	12.109479945899608	3.929256658476071	0.0	0.0	0.0	0.0	0.0	0.0	0.0	0.0	0.0	0.0	0.0	0.0	0.0	0.0	0.0	0.0	0.0	0.0	0.0
121s_P12	1.4628946000000005	-9.198764	PTC	PTC	1468.0	121s	0.0	0.0	0.0	0.0	0.0	0.0	0.0	0.0	11.486198945776996	0.0	0.0	0.0	8.957675362811756	0.0	0.0	0.0	0.0	0.0	0.0	13.136006069051042	0.0	0.0	9.840377687100633	6.624719830886505	0.0	0.0	0.0	0.0	0.0	0.0	0.0	0.0	0.0	0.0	0.0	0.0	0.0	0.0	0.0	0.0	0.0	0.0	0.0
121s_P6	7.381715	11.282156	Podocyte	Not a tubular cell	1562.0	121s	6.4075588870537965	0.0	0.0	0.0	6.354373825599157	3.0456380628904256	0.0	0.0	0.0	0.0	0.0	0.0	0.0	9.099508260876824	11.501836468206045	7.519837206651517	0.0	0.0	0.0	5.547653153510593	0.0	0.0	4.0826553838384765	0.0	0.0	0.0	0.0	0.0	0.0	0.0	0.0	0.0	9.478217895750381	0.0	0.0	0.0	0.0	8.11080570150956	10.482492721016177	0.0	0.0	8.87793591082524	9.340137422527329
121s_P8	-0.24148244	-10.346136	PTC	PTC	1790.0	121s	0.0	0.0	0.0	0.0	0.0	0.0	0.0	0.0	10.688151877058052	0.0	0.0	0.0	10.562212240854919	0.0	0.0	0.0	0.0	0.0	0.0	12.351450859257985	0.0	0.0	11.450532844780847	3.841575711424353	0.0	0.0	0.0	0.0	0.0	0.0	0.0	0.0	0.0	0.0	0.0	0.0	0.0	0.0	0.0	0.0	0.0	0.0	0.0
121s_P5	0.44505906	-9.279469	PTC	PTC	1480.0	121s	0.0	0.0	0.0	0.0	0.0	0.0	0.0	0.0	11.092011181638627	0.0	0.0	0.0	10.349843350268435	1.7313189371674633	1.8003564150281695	0.0	0.0	0.0	0.0	12.907173101492686	0.0	0.0	11.264730455180192	0.0	0.0	0.0	0.0	0.0	0.0	0.0	0.0	0.0	0.0	0.0	0.0	0.0	0.0	0.0	1.2915503350740607	0.0	0.0	0.0	0.0
121s_P7	0.19620685	-11.499245	PTC	PTC	1798.0	121s	0.0	0.0	0.0	0.0	0.0	0.0	0.0	0.0	13.449707718048483	0.0	0.0	0.0	9.451728570684002	0.0	0.0	2.567716349416365	0.0	0.0	0.0	10.563185659825502	0.0	0.0	13.20106242534832	9.869745743018541	0.0	0.0	0.0	0.0	0.0	0.0	0.0	0.0	0.0	0.0	0.0	0.0	0.0	0.0	0.0	0.0	0.0	0.0	0.0
294s_A11	13.622721	-1.2541977	B cells	Not a tubular cell	1770.0	294s	1.8074697051306623	0.0	0.0	0.0	4.959251485756335	2.0855304834346953	0.0	0.0	0.0	0.0	0.0	0.0	4.125633327278041	0.0	3.8862847287694207	1.5571998806065372	0.0	0.0	0.0	4.986204360402703	0.0	0.0	5.195260095336349	0.0	0.0	0.0	0.0	0.0	0.0	0.0	0.0	0.0	0.0	0.0	0.0	0.0	0.0	0.0	2.8134572303029306	0.0	0.0	2.2172271215848163	2.7503331881540496
294s_A1	-5.192359	12.07926	MLC	Not a tubular cell	1765.0	294s	0.0	0.0	0.0	7.092041623567557	2.5026817574104903	0.0	0.0	0.0	0.0	0.0	0.0	0.0	10.221053473258442	0.0	0.0	0.0	0.0	0.0	0.0	3.1587462358879184	0.0	0.0	3.215165154700782	0.0	0.0	0.0	0.0	0.0	0.0	0.0	0.0	0.0	0.0	0.0	0.0	0.0	0.0	0.0	0.0	0.0	0.0	0.0	0.0
294s_A12	2.0302248	-11.030318	PTC	PTC	2996.0	294s	0.0	0.0	0.8782567716842455	0.0	2.5978327917911384	0.9317558802181672	0.0	0.0	10.605739509060552	0.0	0.0	0.0	9.751302656752797	0.0	0.0	0.0	0.0	0.0	0.0	12.9727079959679	0.0	0.0	11.791252803113682	6.896213350624887	0.0	0.0	0.0	0.0	0.0	0.0	0.0	0.0	0.0	0.0	0.0	0.0	0.0	0.0	0.643641009896325	0.0	0.9797086577443105	0.0	0.0
294s_A14	2.308626	-1.2789203000000002	EC 1	Not a tubular cell	1414.0	294s	0.0	0.0	0.0	0.0	8.58042550833514	0.0	0.0	0.0	0.0	0.0	0.0	0.0	8.881188291065762	0.0	0.0	1.7720061093498094	0.0	0.0	0.0	0.0	0.0	0.0	0.0	0.0	0.0	0.0	0.0	0.0	0.0	0.0	0.0	0.0	0.0	0.0	0.0	0.0	0.0	0.0	8.628587832571435	0.0	0.0	0.0	0.0
294s_A13	2.2161634	-2.280424	EC 1	Not a tubular cell	1690.0	294s	0.0	0.0	0.0	0.0	4.177260100842658	0.0	0.0	0.0	6.332662207559403	0.0	0.0	0.0	6.560927355705405	0.0	3.4307151273701266	0.0	0.0	0.0	0.0	6.4614606441806846	0.0	0.0	6.356168845300094	4.614583519363252	0.0	0.0	0.0	0.0	0.0	0.0	0.0	0.0	2.550599447391217	0.0	0.0	0.0	0.0	0.0	9.054034781960926	0.0	0.0	0.0	0.0
294s_A16	0.50012714	-7.9567103	PTC	PTC	1723.0	294s	0.0	0.0	0.0	0.0	3.0558971252122635	0.0	0.0	0.0	12.712752160872896	0.0	0.0	0.0	8.32590354727093	0.0	0.0	1.748632500786623	0.0	0.0	0.0	11.744813407086422	0.0	0.0	13.66032615496244	8.193210930124433	0.0	0.0	0.0	0.0	0.0	0.0	0.0	0.0	0.0	0.0	0.0	0.0	0.0	0.0	2.556740161438547	0.0	0.0	0.0	0.0
294s_A17	1.3687211	-7.177245	PTC	PTC	1601.0	294s	0.0	0.0	0.0	0.0	0.0	0.0	0.0	0.0	0.0	0.0	0.0	0.0	0.0	0.0	0.0	0.0	0.0	0.0	0.0	12.145091290737891	0.0	0.0	9.303545998176766	0.0	0.0	0.0	0.0	0.0	0.0	0.0	0.0	3.426415794839041	0.0	0.0	0.0	0.0	0.0	0.0	3.4153258652256033	0.0	1.4176912382870401	0.0	0.0
294s_A20	3.3449628	-0.6305425	EC 1	Not a tubular cell	1723.0	294s	0.0	0.0	0.0	0.0	11.32525241697367	0.0	0.0	0.0	0.0	0.0	0.0	0.0	4.405946503191421	0.0	2.3870702053905832	0.0	0.0	0.0	0.0	5.27345618265544	0.0	0.0	4.209298877542105	0.0	0.0	0.0	0.0	0.0	0.0	0.0	0.0	0.0	0.0	0.0	0.0	0.0	0.0	0.0	4.682080068132343	0.0	0.0	0.0	0.0
294s_A18	2.4412124	-1.8490229	EC 1	Not a tubular cell	1658.0	294s	0.0	0.0	0.0	0.0	6.6354328476330355	0.0	0.0	0.0	5.292593356934618	0.0	0.0	0.0	5.518054001535697	0.0	0.0	0.0	0.0	0.0	0.0	6.402805108054445	0.0	0.0	0.0	0.0	0.0	0.0	0.0	0.0	0.0	0.0	0.0	5.812871674393749	0.0	0.0	0.0	0.0	0.0	0.0	9.113634592279805	0.0	0.0	0.0	0.0
294s_A23	13.7781725	-0.86401343	B cells	Not a tubular cell	1773.0	294s	2.1479676986590794	0.0	0.0	0.0	0.0	0.0	0.0	0.0	4.339654885348696	0.0	0.0	0.0	0.0	0.0	0.0	0.0	0.0	0.0	0.0	4.463831882176729	0.0	0.0	3.9704447699544834	0.0	0.0	0.0	0.0	0.0	0.0	0.0	0.0	0.0	0.0	0.0	0.0	0.0	0.0	0.0	0.0	0.0	0.0	0.0	0.0
294s_A19	13.933202	-1.1078516	B cells	Not a tubular cell	1554.0	294s	0.0	0.0	0.0	1.898392443826065	3.7181146451027978	0.0	0.0	0.0	0.0	0.0	0.0	0.0	4.138754532277489	0.0	0.0	0.0	0.0	0.0	0.0	3.502201165158171	0.0	0.0	4.497605937398155	3.2263536217766164	0.0	0.0	0.0	0.0	0.0	0.0	0.0	3.4897027931820848	0.0	0.0	0.0	0.0	0.0	0.0	1.599017570363481	0.0	1.461645421367294	0.0	0.0
294s_A24	2.0595830000000004	-6.7091512999999985	PTC	PTC	1291.0	294s	0.0	0.0	0.0	0.0	3.0657688454747607	2.3139381635913456	0.0	0.0	4.183376043944124	0.0	0.0	0.0	10.9915365668328	2.3055974168171747	0.0	0.0	0.0	0.0	0.0	12.5391104506192	0.0	0.0	3.2820083456421525	0.0	0.0	0.0	0.0	0.0	0.0	0.0	0.0	0.0	0.0	0.0	0.0	0.0	0.0	0.0	2.566055884558888	0.0	0.0	0.0	0.0
294s_A3	1.2782618	1.5767299	EC 2	Not a tubular cell	2006.0	294s	0.0	0.0	0.0	0.0	10.287875210811778	0.0	0.0	0.0	0.0	0.0	0.0	0.0	8.956775563878328	0.0	0.0	1.2397252241789416	0.0	2.209473210696989	0.0	0.0	0.0	0.0	0.0	0.0	0.0	0.0	0.0	0.0	0.0	0.0	0.0	3.018394784932958	0.0	0.0	0.0	0.0	0.0	0.0	0.0	0.0	7.2477194413323796	0.0	0.0
294s_A4	-2.4915168	-11.054613	PTC	PTC	1923.0	294s	0.0	0.0	0.0	0.0	0.0	4.970865075223113	0.0	0.0	10.647204726985604	0.0	0.0	0.0	10.443397472081946	0.0	2.4874614198284766	0.0	0.0	0.0	0.0	9.503744558258543	6.36164405616447	0.0	12.195074084249047	8.601261882293143	0.0	0.0	0.0	0.0	0.0	0.0	0.0	0.0	0.0	0.0	0.0	0.0	0.0	0.0	0.0	0.0	0.0	0.0	0.0
294s_A6	2.8661633	-0.28161243	EC 1	Not a tubular cell	1767.0	294s	0.0	0.0	0.0	0.0	10.09484565933327	0.0	0.0	0.0	0.0	0.0	0.0	0.0	0.0	0.0	0.0	0.0	0.0	0.0	0.0	3.863019753761216	0.0	0.0	4.3131778311260085	8.160214370356911	0.0	0.0	0.0	0.0	0.0	0.0	0.0	0.0	0.0	0.0	0.0	0.0	0.0	0.0	7.067080208366451	0.0	0.0	7.369413961039701	0.0
294s_A7	3.0148525	-0.540926	EC 1	Not a tubular cell	2104.0	294s	0.0	0.0	0.0	0.0	10.514926666041703	4.2458294174551865	0.0	0.0	4.749113648655547	0.0	0.0	0.0	10.418266207100931	0.0	0.0	0.0	0.0	0.0	0.0	4.874817327325356	0.0	0.0	3.8238936760226454	8.364897784184858	0.0	0.0	0.0	0.0	0.0	0.0	0.0	0.0	0.0	2.0675050599835734	0.0	0.0	0.0	0.0	9.008498444686289	0.0	1.3807780145741617	0.0	0.0
294s_B1	2.259522	-1.6009332	EC 1	Not a tubular cell	1365.0	294s	0.0	0.0	0.0	3.080470178928636	0.0	0.0	0.0	0.0	5.311450352433478	0.0	0.0	0.0	10.593966462278647	5.76426439818932	0.0	0.0	0.0	0.0	0.0	3.9187315150737785	0.0	0.0	10.299599487091388	0.0	0.0	0.0	0.0	0.0	0.0	0.0	0.0	0.0	0.0	0.0	0.0	0.0	0.0	0.0	7.314148041514104	2.4409592983407555	0.0	0.0	0.0
294s_B12	2.192791	-6.706654	PTC	PTC	1404.0	294s	0.0	0.0	0.0	0.0	3.3556045348569126	0.0	0.0	0.0	9.516151633906157	0.0	0.0	0.0	12.739992209311879	0.0	2.6523094337759034	0.0	0.0	0.0	0.0	9.366604822597479	3.367370417326116	0.0	5.078810916254376	0.0	0.0	0.0	0.0	0.0	0.0	0.0	0.0	0.0	0.0	0.0	0.0	0.0	0.0	0.0	2.841074503620881	0.0	0.0	1.9256858168372892	0.0
294s_B11	0.35857746	-7.841414500000001	PTC	PTC	1709.0	294s	0.0	0.0	0.0	2.4119194853210804	3.410407370424415	0.0	0.0	0.0	11.862757360543617	0.0	0.0	0.0	8.628785418582837	0.0	4.132636925826163	0.0	0.0	0.0	0.0	12.093739637748255	0.0	0.0	11.983161652728562	6.070690985347252	0.0	0.0	0.0	0.0	0.0	0.0	0.0	0.0	0.0	0.0	0.0	0.0	0.0	0.0	3.412122870387363	0.0	0.0	1.9705900995508356	0.0
294s_A8	2.0690963	-1.2877519	EC 1	Not a tubular cell	1682.0	294s	0.0	0.0	0.0	8.39182444497822	0.0	0.0	0.0	0.0	4.7725916906954655	0.0	0.0	0.0	0.0	5.220852399233559	0.0	0.0	0.0	0.0	0.0	6.282852440238626	0.0	0.0	8.332066363610796	0.0	0.0	0.0	0.0	0.0	0.0	0.0	0.0	0.0	0.0	0.0	0.0	0.0	0.0	0.0	9.775957039119758	0.0	0.0	0.0	0.0
294s_B10	2.9143136000000003	-8.10328	PTC	PTC	1398.0	294s	0.0	0.0	4.586029039495856	0.0	0.0	0.0	0.0	0.0	11.897263415026824	0.0	0.0	0.0	0.0	0.0	2.6544645743074584	2.80123912093149	0.0	0.0	0.0	13.307960315341807	0.0	0.0	11.36651497429556	0.0	0.0	0.0	0.0	0.0	0.0	0.0	0.0	0.0	0.0	0.0	0.0	0.0	0.0	0.0	2.0314827125100114	0.0	0.0	1.9275742175937731	0.0
294s_B15	2.2802346	0.09300143	EC 1	Not a tubular cell	1467.0	294s	0.0	0.0	0.0	0.0	11.870508663892963	0.0	0.0	0.0	0.0	0.0	0.0	0.0	0.0	0.0	0.0	0.0	0.0	8.249218934489214	0.0	0.0	0.0	0.0	4.280657630992932	0.0	0.0	0.0	0.0	0.0	0.0	0.0	0.0	0.0	0.0	0.0	0.0	0.0	0.0	0.0	8.571782393339216	0.0	0.0	6.712193537328132	0.0
294s_B13	2.6290066000000003	0.05896708	EC 1	Not a tubular cell	1887.0	294s	0.0	0.0	0.0	0.0	0.0	0.0	0.0	0.0	3.4883439934566147	0.0	0.0	0.0	7.592111524009408	0.0	1.812665993515871	0.0	0.0	0.0	0.0	0.0	0.0	0.0	3.510038722981132	6.997162122529738	0.0	0.0	0.0	0.0	0.0	0.0	0.0	0.0	0.0	0.0	0.0	0.0	0.0	0.0	9.489854959086456	0.0	0.0	4.389409601391519	0.0
294s_B16	-0.5600179	-6.855047	PTC	PTC	1579.0	294s	0.0	0.0	0.0	0.0	3.7795353487528724	0.0	0.0	0.0	0.0	0.0	0.0	0.0	0.0	2.1392048909921884	0.0	0.0	0.0	0.0	0.0	10.54475344125021	0.0	0.0	0.0	0.0	0.0	0.0	0.0	0.0	0.0	0.0	0.0	0.0	0.0	0.0	5.092376166674292	0.0	0.0	0.0	1.6438058215816254	0.0	0.0	0.0	0.0
294s_A9	2.6689413	-0.92716455	EC 1	Not a tubular cell	2088.0	294s	0.0	0.0	0.0	0.0	9.195737567813831	0.0	0.0	0.0	3.6956815938357	0.0	0.0	0.0	10.133934892042166	7.721249740635893	0.0	0.0	0.0	0.0	0.0	0.0	0.0	0.0	3.3387186711528423	8.77710268866044	0.0	0.0	0.0	0.0	0.0	0.0	0.0	2.4117876185648996	0.0	0.0	0.0	0.0	0.0	0.0	9.578485984886433	0.0	0.0	0.0	0.0
294s_B17	-0.6097422	-9.438475	PTC	PTC	1606.0	294s	0.0	0.0	0.0	0.0	2.782080138651719	0.0	0.0	0.0	11.482717171987455	0.0	0.0	0.0	10.346727253859488	2.0511066938002744	0.0	0.0	0.0	0.0	0.0	11.245643714084595	0.0	0.0	13.051488746170621	6.354330670966163	0.0	0.0	0.0	0.0	0.0	0.0	0.0	3.4454338044699684	0.0	0.0	0.0	0.0	0.0	0.0	0.0	0.0	0.0	0.0	0.0
294s_B20	1.4665967	-6.738927	PTC	PTC	1236.0	294s	0.0	0.0	0.0	0.0	3.2046658705543916	0.0	0.0	0.0	0.0	0.0	0.0	0.0	0.0	7.4664123912535665	0.0	0.0	0.0	0.0	0.0	12.259451806303135	0.0	0.0	0.0	0.0	0.0	0.0	0.0	0.0	0.0	0.0	0.0	0.0	0.0	0.0	0.0	0.0	0.0	0.0	3.206354088237961	0.0	0.0	0.0	0.0
294s_B2	14.08735	-1.039783	B cells	Not a tubular cell	1399.0	294s	2.335862327895188	0.0	0.0	0.0	3.426347955047671	0.0	0.0	0.0	4.567098212866133	0.0	0.0	0.0	0.0	0.0	2.7183494896006466	0.0	0.0	0.0	0.0	0.0	0.0	0.0	0.0	0.0	0.0	0.0	0.0	0.0	0.0	0.0	0.0	0.0	2.710114878012873	0.0	0.0	0.0	0.0	0.0	3.4280654108185162	0.0	0.0	0.0	0.0
294s_B19	-1.0975846000000002	-7.130072	PTC	PTC	2217.0	294s	0.0	0.0	0.0	0.0	0.0	0.0	0.0	0.0	0.0	0.0	0.0	0.0	11.903622320700137	0.0	0.0	0.0	0.0	0.0	0.0	11.324840304909356	0.0	0.0	9.02524696255415	0.0	0.0	0.0	0.0	0.0	0.0	0.0	0.0	0.0	0.0	0.0	0.0	0.0	0.0	0.0	0.0	0.0	0.0	0.0	0.0
294s_B22	13.798563	-1.282618	B cells	Not a tubular cell	1136.0	294s	0.0	0.0	0.0	0.0	3.1946287389442194	0.0	0.0	0.0	4.32122189911374	0.0	0.0	0.0	0.0	0.0	0.0	0.0	0.0	0.0	0.0	5.41182270032966	0.0	0.0	0.0	0.0	0.0	0.0	0.0	0.0	0.0	0.0	0.0	0.0	0.0	0.0	0.0	0.0	0.0	0.0	1.8960971309747228	0.0	0.0	1.7956170337404616	0.0
294s_B3	1.8583007	-6.655099400000001	PTC	PTC	1073.0	294s	0.0	0.0	0.0	0.0	4.5216521224767074	0.0	0.0	0.0	11.608056462750826	0.0	0.0	0.0	12.350991655417943	0.0	0.0	0.0	0.0	0.0	0.0	0.0	0.0	0.0	4.755096174458722	0.0	0.0	0.0	0.0	0.0	0.0	0.0	0.0	6.2279037412432405	0.0	0.0	0.0	0.0	0.0	0.0	0.0	0.0	0.0	0.0	3.517305005841633
294s_B4	1.5774591999999998	-1.3209113	EC 1	Not a tubular cell	1408.0	294s	0.0	0.0	0.0	2.376003622812558	0.0	0.0	0.0	0.0	0.0	0.0	0.0	0.0	0.0	0.0	2.665993719904952	0.0	0.0	0.0	0.0	0.0	0.0	0.0	0.0	0.0	0.0	0.0	0.0	0.0	0.0	0.0	0.0	0.0	0.0	0.0	0.0	0.0	0.0	0.0	4.512475568710973	0.0	0.0	6.3267013314480245	0.0
294s_B7	3.1757922	-0.10031509	EC 1	Not a tubular cell	1672.0	294s	0.0	0.0	0.0	0.0	8.764278652326974	0.0	0.0	0.0	3.891216155853209	0.0	0.0	0.0	0.0	2.0630342929212877	0.0	0.0	0.0	2.6099581521733666	0.0	0.0	2.806672580857097	0.0	4.466113168114087	0.0	0.0	0.0	0.0	0.0	0.0	0.0	0.0	0.0	0.0	2.141261480639793	0.0	0.0	0.0	0.0	5.414606822222946	0.0	0.0	8.279752780487518	0.0
294s_B23	14.037963	-1.1438593	B cells	Not a tubular cell	1567.0	294s	1.7343730022261459	0.0	0.0	0.0	0.0	0.0	0.0	0.0	5.327550838204051	0.0	0.0	0.0	0.0	0.0	0.0	0.0	0.0	0.0	0.0	5.603499366423712	0.0	0.0	2.932549436896184	0.0	0.0	0.0	0.0	0.0	0.0	0.0	0.0	0.0	0.0	0.0	0.0	0.0	0.0	0.0	1.521491941077585	0.0	0.0	0.0	0.0
294s_B6	1.3631737	-1.1862223	EC 1	Not a tubular cell	1257.0	294s	0.0	0.0	0.0	0.0	0.0	0.0	0.0	0.0	0.0	0.0	0.0	0.0	4.744620443384955	0.0	0.0	0.0	0.0	0.0	0.0	0.0	0.0	0.0	0.0	0.0	0.0	0.0	0.0	0.0	0.0	0.0	0.0	0.0	0.0	0.0	0.0	0.0	0.0	0.0	11.162811181240214	0.0	0.0	6.5767331414857395	0.0
294s_B24	2.3665304	-7.1973844	PTC	PTC	1231.0	294s	0.0	0.0	0.0	0.0	2.632780423589177	0.0	0.0	0.0	10.665521987740751	0.0	0.0	0.0	0.0	0.0	0.0	0.0	0.0	0.0	0.0	10.9963828040753	0.0	0.0	9.06797789045656	4.88791945351346	0.0	0.0	0.0	0.0	0.0	0.0	0.0	0.0	0.0	0.0	0.0	0.0	0.0	0.0	2.1611425050675384	0.0	0.0	0.0	0.0
294s_B8	2.762595	-1.3137476	EC 1	Not a tubular cell	1595.0	294s	0.0	0.0	0.0	0.0	12.189594573397537	8.649683001866839	0.0	0.0	4.9716204053699276	0.0	0.0	0.0	0.0	0.0	0.0	0.0	0.0	0.0	0.0	5.50245638342498	0.0	0.0	5.5644668262682675	0.0	0.0	0.0	0.0	0.0	0.0	0.0	0.0	0.0	0.0	0.0	0.0	0.0	0.0	0.0	9.294625006175034	0.0	0.0	3.154979986158722	0.0
294s_B9	-3.758648200000001	11.111932	MLC	Not a tubular cell	2235.0	294s	0.0	0.0	3.2016599102000716	0.0	0.0	0.0	0.0	0.0	2.591657569891888	0.0	0.0	0.0	3.6782181132681906	0.0	0.0	0.0	0.0	0.0	0.0	3.059661464799871	0.0	0.0	2.6115359438090575	6.67145172714552	0.0	0.0	0.0	0.0	0.0	0.0	0.0	2.2123123150499935	0.0	0.0	0.0	0.0	0.0	0.0	0.0	0.0	0.0	0.0	0.0
294s_C1	2.4175618	-0.44758645	EC 1	Not a tubular cell	1747.0	294s	0.0	0.0	1.721490552735369	1.7710686057497325	12.291611557090631	0.0	0.0	0.0	0.0	0.0	0.0	0.0	9.786000368621023	0.0	2.839346430069739	0.0	0.0	0.0	0.0	0.0	0.0	0.0	0.0	6.985261323373916	0.0	0.0	0.0	0.0	0.0	0.0	0.0	4.815362936818621	0.0	0.0	0.0	0.0	0.0	0.0	9.150390409570871	0.0	0.0	0.0	0.0
294s_C10	2.3814678	-0.8820121999999999	EC 1	Not a tubular cell	1826.0	294s	0.0	0.0	0.0	9.794070755376925	8.96974233287964	0.0	0.0	0.0	3.9601607304148545	0.0	0.0	3.292206602942385	0.0	0.0	2.195390041902528	0.0	0.0	0.0	0.0	0.0	0.0	0.0	3.982442891388741	4.743993697457629	0.0	0.0	0.0	0.0	0.0	0.0	0.0	4.462970889165166	2.187801627185435	0.0	0.0	0.0	0.0	0.0	9.141237701188093	0.0	0.0	2.7413034835910004	0.0
294s_C14	13.151542	-0.9948788	B cells	Not a tubular cell	1531.0	294s	0.0	0.0	0.0	0.0	3.915189009754874	0.0	0.0	0.0	3.5769638186272417	0.0	0.0	0.0	0.0	1.812095073414813	2.672507012660519	0.0	0.0	0.0	0.0	3.1664470201405246	0.0	0.0	2.713202745273295	0.0	0.0	0.0	0.0	0.0	0.0	0.0	0.0	4.070878468371489	1.2233120497951382	0.0	0.0	0.0	0.0	0.0	2.8617372942413133	0.0	0.0	1.276824919336273	0.0
294s_C12	-3.2316700000000003	-3.4041793	DCT 1	DCT1	2058.0	294s	2.290414759835488	0.0	1.7363310185492853	1.6335810100503705	4.610811869230609	0.0	0.0	0.0	9.4500827253976	10.533970484593905	8.929858762738855	3.826015523417744	10.30942772103352	0.0	3.5522212228377414	0.0	0.0	0.0	0.0	5.3511150423539275	0.0	0.0	3.5963208991346347	0.0	0.0	0.0	0.0	0.0	0.0	2.939268607602033	0.0	4.62436200265598	0.0	0.0	0.0	0.0	0.0	0.0	2.0456605582363747	0.0	0.0	1.2752486696588972	2.448558869365372
294s_C13	1.094827	-8.088489	PTC	PTC	2068.0	294s	0.0	0.0	5.557912987770113	0.0	2.259055779513333	0.0	0.0	0.0	11.196291178637447	0.0	0.0	1.8729155708814016	9.280521186413955	0.0	1.0591925118463132	0.0	0.0	0.0	0.0	12.28969140042889	0.0	0.0	10.450626817472765	7.744495873776292	0.0	0.0	0.0	0.0	0.0	0.0	0.0	3.781023679227192	0.0	0.0	0.0	0.0	0.0	0.0	1.1788216620119425	0.0	0.0	0.0	0.9264746812483512
294s_C16	9.198953	-2.992417	MNP	Not a tubular cell	2264.0	294s	0.908449246973029	0.0	0.0	1.013972136404565	3.8711643139746776	0.0	0.0	0.0	0.0	2.4493256714344755	0.0	11.704347603325708	2.8498475683459246	1.1475272858798187	1.2020004237491526	0.0	0.0	0.0	0.0	2.2811821265529635	0.0	0.0	2.6732995841651452	0.0	0.0	0.0	0.0	0.0	0.0	9.909038975369915	0.0	13.393199161500291	0.7189011559161078	0.0	0.0	0.0	0.0	0.0	2.260612236152526	0.0	0.0	0.0	0.0
294s_C17	11.285738	-8.845366	T+NK cells	Not a tubular cell	2156.0	294s	1.7415200424745518	0.0	0.0	2.600640738825548	5.123931836790033	0.0	0.0	0.0	0.0	0.0	0.0	0.0	0.0	0.0	2.8996409299131893	0.0	0.0	0.0	0.0	3.4048713191964652	0.0	0.0	0.0	3.1310758948183137	0.0	0.0	0.0	0.0	0.0	0.0	0.0	5.285553334644064	0.0	0.0	0.0	0.0	0.0	0.0	2.733893090308943	0.0	8.126746412813366	0.0	0.0
294s_C18	1.7656951	1.2662183	EC 1	Not a tubular cell	1859.0	294s	0.0	0.0	0.9505291094053394	0.0	10.519505578703976	0.0	0.0	0.0	0.0	0.0	0.0	0.0	9.881852706987681	0.0	0.0	0.0	0.0	0.0	0.0	3.6001322312213953	0.0	0.0	7.586405955782569	0.0	0.0	0.0	0.0	0.0	0.0	2.0379496423721934	0.0	3.587554115691441	0.0	0.0	0.0	0.0	0.0	0.0	7.9154462577986555	0.0	0.0	0.0	0.0
294s_C19	12.683859	0.66709757	B cells	Not a tubular cell	2260.0	294s	1.2933338472141653	0.0	1.4534676336946326	0.0	2.998012019878703	0.0	0.0	0.0	3.191727410360781	0.0	0.0	0.0	0.0	1.5206095265403476	1.5850709880160538	0.0	0.0	0.0	0.0	3.686530208734385	0.0	0.0	3.2129412653503446	0.0	0.0	0.0	0.0	0.0	0.0	0.0	0.0	2.7827142790229966	0.0	0.0	0.0	0.0	0.0	0.0	2.169630447939575	0.0	0.0	0.0	0.0
294s_C20	2.3796306	-1.395014	EC 1	Not a tubular cell	1492.0	294s	1.806146026722917	0.0	0.0	1.886870907947801	12.825741140777277	0.0	0.0	0.0	0.0	0.0	0.0	0.0	0.0	0.0	0.0	0.0	0.0	0.0	0.0	4.422055889602119	0.0	0.0	3.021196252224635	0.0	0.0	0.0	0.0	0.0	0.0	0.0	0.0	0.0	0.0	0.0	0.0	0.0	0.0	0.0	10.04280537895196	0.0	0.0	0.0	0.0
294s_C21	6.945479	10.92703	Podocyte	Not a tubular cell	2397.0	294s	9.650611126015669	0.0	3.033656140171247	5.663482440943875	3.2507025299502494	7.75955221312057	0.0	0.0	0.0	0.0	0.0	0.0	0.0	11.302155930247011	12.66848963489691	6.284513370215828	0.0	0.0	0.0	3.951753018730641	0.0	0.0	0.0	3.6680060951349676	0.0	0.0	0.0	0.0	0.0	0.0	0.0	5.866595422363873	8.246471454210612	0.0	0.0	0.0	0.0	7.79888768642749	10.219511925258319	0.0	4.186163164909954	6.472076252654951	6.427765811280314
294s_C22	1.2324133999999998	-7.7451262	PTC	PTC	1997.0	294s	1.4981550152191416	0.0	0.0	0.0	3.2912927078097045	0.0	0.0	0.0	10.287159541240582	0.0	0.0	0.0	9.565367616561064	0.0	2.5924639648906416	0.0	0.0	2.255585711553122	0.0	11.945410213286829	0.0	0.0	8.532714639824786	3.7097759846673677	0.0	0.0	0.0	0.0	0.0	0.0	0.0	3.069870493848861	0.0	0.0	0.0	0.0	0.0	0.0	2.7798108220553535	0.0	0.0	0.0	2.373251059228298
294s_C23	2.4495053	0.5092336	EC 1	Not a tubular cell	2251.0	294s	9.22035472358671	0.0	0.0	0.0	11.172696663927594	0.0	0.0	0.0	0.0	0.0	0.0	0.0	0.0	0.0	0.0	0.0	0.0	0.0	0.0	4.580614020730546	0.0	0.0	0.0	7.337870584218739	0.0	0.0	0.0	0.0	0.0	0.0	0.0	3.6270730829725633	0.0	0.0	0.0	0.0	0.0	0.0	6.928992926453843	0.0	0.0	3.488483411148197	0.0
294s_C24	3.00381	-0.6040196999999999	EC 1	Not a tubular cell	1854.0	294s	0.0	0.0	0.0	1.7784517236243806	2.681962509047937	0.0	0.0	0.0	3.7670537417220302	0.0	0.0	0.0	0.0	1.9625780346012074	2.03591209411601	0.0	0.0	0.0	0.0	4.278687134493021	0.0	0.0	2.889877085451273	0.0	0.0	0.0	0.0	0.0	0.0	3.1226522701068804	0.0	3.3388009341678986	0.0	0.0	0.0	0.0	0.0	0.0	10.625251841375869	0.0	0.0	0.0	0.0
294s_C4	0.24015418	-7.1541123	PTC	PTC	1411.0	294s	0.0	0.0	0.0	2.382918562329669	3.3780168975536253	0.0	0.0	0.0	6.058311102674538	0.0	0.0	0.0	0.0	0.0	4.801795238580244	0.0	0.0	0.0	0.0	9.753478347849507	0.0	0.0	12.758631442393543	9.278629547204616	0.0	0.0	0.0	0.0	0.0	0.0	0.0	5.598259095280908	0.0	0.0	0.0	0.0	0.0	0.0	2.862454671136527	0.0	0.0	1.9440127702876306	2.4514319847738424
294s_C8	2.5946882	-1.2489921999999998	EC 1	Not a tubular cell	1734.0	294s	0.0	0.0	7.2695202753975385	0.0	12.49880625914181	0.0	0.0	0.0	4.486882675584226	0.0	0.0	0.0	5.680388172209359	5.1475601341865485	2.6475559072785986	0.0	0.0	0.0	0.0	0.0	0.0	0.0	3.5716128984268996	0.0	0.0	0.0	0.0	0.0	0.0	0.0	0.0	5.975838770284544	0.0	0.0	0.0	0.0	0.0	0.0	9.375632723422537	0.0	0.0	0.0	0.0
294s_C6	7.194563400000002	-2.6777236	MNP	Not a tubular cell	1929.0	294s	0.0	0.0	0.0	0.0	2.556650054929262	0.0	0.0	0.0	0.0	0.0	2.3664568295587083	2.9759314513860944	0.0	0.0	3.606550166963022	0.0	0.0	0.0	0.0	4.1371070144972935	0.0	0.0	3.650799421306482	0.0	0.0	0.0	0.0	0.0	0.0	9.669162105948802	0.0	13.206547775694538	1.2559442558155107	0.0	0.0	0.0	9.442068667142308	0.0	1.3950286394572238	0.0	0.0	0.0	0.0
294s_C5	6.696851	10.816644	Podocyte	Not a tubular cell	2519.0	294s	7.477866228464457	0.0	0.0	8.765841279497232	1.7208268742372805	0.0	0.0	0.0	0.0	0.0	0.0	2.080410583592644	7.302641963071042	0.0	11.507947909353467	7.24214575729339	0.0	0.0	0.0	3.1380463459170627	0.0	0.0	0.0	0.0	0.0	0.0	0.0	0.0	0.0	0.0	0.0	4.345092337313345	8.090389038891326	0.0	0.0	0.0	0.0	0.0	8.317708687005966	0.0	0.0	7.759783786104762	9.693202967861184
294s_D10	-0.76094615	-8.525654	PTC	PTC	1591.0	294s	0.0	0.0	0.0	0.0	3.919409968348875	0.0	0.0	0.0	10.484137451120755	0.0	0.0	0.0	4.3439521370428835	0.0	3.184017480484419	0.0	0.0	0.0	0.0	0.0	0.0	0.0	11.588016559987679	0.0	0.0	0.0	0.0	0.0	0.0	0.0	0.0	3.688345210843759	1.5890516518517668	0.0	0.0	0.0	0.0	0.0	3.0133989334180935	0.0	0.0	0.0	0.0
294s_D11	2.0472953	-6.374046	PTC	PTC	1634.0	294s	0.0	0.0	0.0	0.0	4.55082462260095	0.0	0.0	0.0	11.017894495007367	0.0	0.0	0.0	10.983365307878053	2.322117843024712	4.1799154800612754	0.0	0.0	0.0	0.0	3.777037800915034	0.0	0.0	3.3005755636500695	3.4960773622299146	0.0	0.0	0.0	0.0	0.0	0.0	0.0	0.0	0.0	0.0	0.0	0.0	0.0	0.0	3.4575787577029717	0.0	0.0	0.0	0.0
294s_D14	1.7466528	-0.21662399	EC 1	Not a tubular cell	1370.0	294s	0.0	0.0	2.212796391567564	0.0	10.903532104143867	0.0	0.0	0.0	0.0	0.0	0.0	0.0	0.0	0.0	2.3737048802405285	0.0	0.0	0.0	0.0	4.6911184538985315	0.0	0.0	3.270418796215264	0.0	0.0	0.0	0.0	0.0	0.0	0.0	0.0	0.0	1.6216725352523658	0.0	0.0	0.0	0.0	0.0	8.866809159588799	0.0	0.0	1.6846499883044577	0.0
294s_D1	-4.191655	12.769561	MLC	Not a tubular cell	2036.0	294s	0.0	0.0	7.88114042694977	8.985295792580745	3.45025859610108	0.0	0.0	1.4941215880635952	0.0	0.0	0.0	0.0	10.97234323606036	0.0	0.0	0.0	0.0	1.9423786513999093	0.0	0.0	0.0	0.0	2.2980527401563826	0.0	0.0	0.0	0.0	0.0	0.0	0.0	0.0	0.0	0.0	0.0	0.0	0.0	0.0	0.0	0.0	1.4668240208347043	0.0	0.0	0.0
294s_D12	-3.7939117	12.070504	MLC	Not a tubular cell	2703.0	294s	0.0	0.0	6.927715232610764	0.0	11.871025352672556	0.0	0.0	0.0	3.3420060178421913	2.2791119160665674	0.0	0.0	7.678120686463602	0.0	1.0863777469782134	0.0	0.0	0.0	0.0	4.60547016286627	0.0	0.0	6.753016160235434	2.6772823406295996	0.0	0.0	0.0	0.0	0.0	0.0	0.0	0.0	0.0	0.0	0.0	0.0	0.0	0.0	1.207982938857228	0.0	0.0	0.0	0.0
294s_C9	7.4627967	-2.2849746	MNP	Not a tubular cell	2631.0	294s	0.9243084478447801	0.0	0.0	0.9782918227831712	2.412636717007877	0.0	0.0	0.0	0.0	0.0	0.0	4.01827811883028	2.788429790373744	0.0	2.845639260103428	0.0	0.0	7.501159138142261	0.0	0.0	0.0	0.0	1.8315892752727307	0.0	0.0	0.0	0.0	0.0	0.0	8.784806335456452	0.0	13.882604118813175	0.0	0.0	0.0	0.0	9.923227988544005	0.0	0.7838260918580522	0.0	0.0	0.7270928717900249	0.0
294s_D13	1.194565	1.7630504	EC 2	Not a tubular cell	2389.0	294s	0.0	0.0	0.0	0.0	1.9879383152009082	0.0	0.0	0.0	2.1551105729559747	0.0	0.0	0.0	0.0	0.0	1.826672063311358	0.0	0.0	0.0	0.0	1.8157465888810969	0.0	0.0	1.462439793351688	6.993648381187229	0.0	0.0	0.0	0.0	0.0	0.0	0.0	0.0	0.0	0.0	0.0	0.0	0.0	0.0	7.424662882436954	0.0	0.0	0.0	0.0
294s_D15	2.3990064	-0.52912605	EC 1	Not a tubular cell	1838.0	294s	0.0	0.0	1.6674189592877053	0.0	12.133634642903692	6.299645216300419	0.0	0.0	0.0	0.0	0.0	0.0	0.0	0.0	0.0	0.0	0.0	0.0	0.0	4.941624806344443	0.0	0.0	3.505309544431581	9.982066606618828	0.0	0.0	0.0	0.0	0.0	0.0	0.0	0.0	0.0	0.0	0.0	0.0	0.0	0.0	10.136021382045362	0.0	0.0	0.0	0.0
294s_D16	-4.697411	13.111725	MLC	Not a tubular cell	1609.0	294s	0.0	0.0	9.371475846333382	0.0	6.148954880982594	0.0	0.0	0.0	0.0	0.0	0.0	6.057275115234667	0.0	0.0	0.0	0.0	0.0	0.0	0.0	6.326412694075865	0.0	0.0	6.799746243284838	5.047056838646802	0.0	0.0	0.0	0.0	0.0	5.09548179043376	0.0	5.33090453445265	0.0	0.0	0.0	0.0	0.0	0.0	0.0	0.0	0.0	0.0	0.0
294s_D17	0.6568435	0.8567581	EC 2	Not a tubular cell	2107.0	294s	0.0	0.0	0.0	0.0	3.214790582228499	0.0	0.0	0.0	0.0	0.0	0.0	0.0	0.0	0.0	0.0	0.0	0.0	9.137460593486544	0.0	3.914197187383409	0.0	0.0	3.97345733348139	0.0	0.0	0.0	0.0	0.0	0.0	0.0	0.0	0.0	0.0	0.0	0.0	0.0	0.0	0.0	7.703066681359037	0.0	0.0	7.8021668182444674	0.0
294s_D18	1.9287192	0.657269	EC 1	Not a tubular cell	1957.0	294s	0.0	0.0	0.0	0.0	9.977980922349522	0.0	0.0	0.0	0.0	0.0	0.0	0.0	0.0	0.0	0.0	0.0	0.0	0.0	0.0	3.8245852005635763	0.0	0.0	2.4819526757622157	4.085931827365972	0.0	0.0	0.0	0.0	0.0	0.0	0.0	0.0	0.0	0.0	0.0	0.0	0.0	0.0	0.0	0.0	0.0	0.0	0.0
294s_D22	1.9401473	-0.7376684	EC 1	Not a tubular cell	1571.0	294s	0.0	0.0	0.0	0.0	4.291724614697678	0.0	0.0	0.0	0.0	0.0	0.0	0.0	0.0	5.922344602599016	0.0	0.0	0.0	0.0	0.0	0.0	0.0	0.0	3.5848768909416977	9.699449674022643	0.0	0.0	0.0	0.0	0.0	0.0	0.0	0.0	0.0	0.0	0.0	0.0	0.0	0.0	8.966850723251024	0.0	0.0	0.0	0.0
294s_D20	2.2274148	-0.66021216	EC 1	Not a tubular cell	1645.0	294s	0.0	0.0	0.0	0.0	11.657664335249484	0.0	0.0	0.0	0.0	0.0	0.0	0.0	0.0	0.0	0.0	0.0	0.0	0.0	0.0	0.0	0.0	0.0	4.764686872062003	0.0	0.0	0.0	0.0	0.0	0.0	0.0	0.0	0.0	0.0	0.0	0.0	0.0	0.0	0.0	7.97752238203878	0.0	0.0	0.0	0.0
294s_D23	-4.173602	12.67489	MLC	Not a tubular cell	2248.0	294s	1.1902284924990745	0.0	0.0	0.0	2.842917793618878	0.0	0.0	0.0	4.895107805771317	0.0	0.0	0.0	8.962243708424438	0.0	0.0	0.0	0.0	0.0	0.0	3.522517341716072	0.0	0.0	3.0546006865069715	9.657240538200599	0.0	0.0	0.0	0.0	0.0	0.0	0.0	0.0	0.0	0.0	0.0	0.0	0.0	0.0	0.0	0.0	0.0	0.9528342349211132	0.0
294s_D5	3.18841	0.08620414	EC 1	Not a tubular cell	2150.0	294s	0.0	0.0	0.0	0.0	2.4856167781053795	0.0	0.0	0.0	0.0	0.0	0.0	0.0	8.700069368368455	0.0	0.0	0.0	0.0	0.0	0.0	0.0	0.0	0.0	2.688310933971818	5.283579207009398	0.0	0.0	0.0	0.0	0.0	0.0	0.0	0.0	0.0	0.0	0.0	0.0	0.0	0.0	8.725496225819688	0.0	0.0	7.7437058158668	0.0
294s_D21	11.95924	-8.983769	T+NK cells	Not a tubular cell	2237.0	294s	1.0461445709758634	0.0	1.1866220624589905	0.0	3.493132281363971	0.0	0.0	0.0	2.8017128160245592	0.0	0.0	0.0	0.0	0.0	0.0	0.0	0.0	0.0	0.0	3.2804475325966513	0.0	0.0	2.0129304155825523	2.178355271885217	0.0	0.0	0.0	0.0	0.0	0.0	0.0	0.0	0.0	0.0	0.0	0.0	0.0	0.0	0.0	0.0	0.0	0.0	0.0
294s_D3	13.392873000000002	-1.357251	B cells	Not a tubular cell	1571.0	294s	0.0	0.0	0.0	0.0	3.110079178846241	0.0	0.0	0.0	0.0	0.0	0.0	0.0	4.450379561624108	0.0	0.0	0.0	0.0	0.0	0.0	3.8044405334231772	0.0	0.0	0.0	0.0	0.0	0.0	0.0	0.0	0.0	0.0	2.0725138922109987	3.791712489604916	0.0	0.0	0.0	0.0	0.0	0.0	0.0	0.0	0.0	0.0	0.0
294s_D4	1.8376584	-7.0722303	PTC	PTC	1522.0	294s	0.0	0.0	0.0	0.0	4.3531953181194485	0.0	0.0	0.0	9.203133205833497	0.0	0.0	0.0	10.005581438857195	0.0	0.0	0.0	0.0	0.0	0.0	11.723185954514815	0.0	0.0	5.298149616912773	0.0	0.0	0.0	0.0	0.0	0.0	0.0	0.0	0.0	1.506874826855082	0.0	0.0	0.0	0.0	0.0	0.0	0.0	0.0	0.0	0.0
294s_D24	2.8998517999999995	-0.030439433	EC 1	Not a tubular cell	1820.0	294s	0.0	0.0	0.0	0.0	3.852017686739165	0.0	0.0	0.0	3.5150032537427247	0.0	0.0	0.0	0.0	0.0	0.0	0.0	0.0	0.0	0.0	0.0	0.0	0.0	2.655981230419471	8.21258200574909	0.0	0.0	0.0	0.0	0.0	0.0	0.0	0.0	0.0	0.0	0.0	0.0	0.0	0.0	8.855031977692942	0.0	0.0	0.0	0.0
294s_D6	-1.333512	-8.520836	PTC	PTC	2235.0	294s	0.0	0.0	3.7738036165161106	0.0	0.0	0.0	0.0	3.905638454125167	11.070282032461394	0.0	0.0	0.0	0.0	0.0	0.0	0.0	0.0	0.0	0.0	12.626243645537242	0.0	0.0	12.531195688363587	0.0	0.0	0.0	0.0	0.0	0.0	0.0	0.0	2.5273832008828356	0.8518940878606602	0.0	0.0	0.0	0.0	0.0	2.2570150087640264	0.0	1.7868613848172632	0.0	0.0
294s_D7	1.836621	1.4349085	EC 1	Not a tubular cell	2506.0	294s	0.0	0.0	0.0	2.717339768264818	11.077190145129556	0.0	0.0	0.0	0.0	0.0	0.0	0.0	0.0	0.0	0.0	0.0	0.0	0.0	0.0	1.8638805889525283	1.360499616662672	0.0	1.5053524714339657	9.14727707930641	0.0	0.0	0.0	0.0	0.0	0.0	0.0	0.0	0.0	0.0	0.0	0.0	0.0	0.0	6.478248255657455	0.0	0.0	6.820993621215586	0.0
294s_D9	-4.5633802	12.445032	MLC	Not a tubular cell	2176.0	294s	0.0	0.0	7.047440188663874	8.24710374665141	2.705477707903395	0.0	0.0	0.0	0.0	0.0	0.0	0.0	2.59232473705114	0.0	0.0	0.0	0.0	0.0	0.0	2.8591621907571225	0.0	0.0	1.668556924922365	8.251283175628666	0.0	0.0	0.0	0.0	0.0	0.0	0.0	2.0350524401093124	0.0	0.0	0.0	0.0	0.0	0.0	2.025814569625957	0.0	0.0	0.0	0.0
294s_E10	7.4633759999999985	0.5878871	Neutrophil	Not a tubular cell	1634.0	294s	0.0	0.0	0.0	8.745182727486192	4.567915413691246	0.0	0.0	0.0	0.0	0.0	0.0	0.0	10.179742968170975	0.0	3.2733855400897975	0.0	0.0	2.907849039732244	0.0	0.0	0.0	0.0	0.0	3.5123521823867634	0.0	0.0	0.0	0.0	0.0	10.659655847148588	0.0	12.369137992483305	0.0	0.0	0.0	0.0	8.9115259382893	0.0	4.407377990087154	0.0	0.0	1.7202913195494696	0.0
294s_E11	-4.3858957	13.051938	MLC	Not a tubular cell	2095.0	294s	0.0	0.0	3.5959690174087986	3.4597475542301486	4.941319868308613	0.0	0.0	0.0	0.0	0.0	0.0	0.0	6.940674773285223	0.0	3.782472584640603	0.0	0.0	3.783118433620826	0.0	3.7683479073363073	0.0	0.0	0.0	0.0	0.0	0.0	0.0	0.0	0.0	3.5330641837469843	0.0	0.0	1.6380714371460159	0.0	0.0	0.0	0.0	0.0	4.943151758216259	0.0	0.0	0.0	0.0
294s_E14	1.8052225	1.3111771	EC 1	Not a tubular cell	2339.0	294s	0.0	0.0	0.0	0.0	12.031050736119715	0.0	0.0	0.0	0.0	0.0	0.0	0.0	2.651622458514785	0.0	2.7078873904350975	0.0	0.0	0.0	0.0	2.9204086345048763	0.0	0.0	0.0	1.8711342629726062	0.0	0.0	0.0	0.0	0.0	0.0	0.0	2.0888950527924792	0.0	0.0	0.0	0.0	0.0	0.0	9.01119579866109	0.0	0.0	4.540231882068482	0.0
294s_E12	7.094063799999999	10.271879	Podocyte	Not a tubular cell	2879.0	294s	8.328506214758889	0.0	0.0	7.701518610613863	3.1549596765902157	6.565622908212493	0.0	0.0	0.0	0.0	0.0	0.0	8.975517759376853	5.248181684882913	12.33206491619043	6.113574754862024	0.0	0.0	0.0	3.4694282735583166	0.0	0.0	2.5057805374745334	5.859759167581798	0.0	0.0	0.0	0.0	0.0	0.0	0.0	0.0	7.161623360362255	0.0	0.0	3.581655216263492	0.0	7.470747328486202	10.97444841880783	0.0	8.034600949879856	5.885386692248667	9.897113566586594
294s_E13	2.8447118	0.45738354	EC 1	Not a tubular cell	2557.0	294s	0.0	0.0	1.3775766614891867	1.2876629767361774	5.418241780044678	3.891995098081706	0.0	0.0	0.0	0.0	0.0	0.0	3.2896363190608358	4.916967711202911	2.704057046314389	0.0	0.0	1.9105373027108117	0.0	3.5749159168758986	0.0	0.0	2.2637352693540964	9.243306570324897	0.0	0.0	0.0	0.0	0.0	0.0	0.0	0.0	0.0	0.0	0.0	0.0	0.0	0.0	9.305000584206079	0.0	0.0	0.0	0.0
294s_E18	13.1071005	-0.5631022	B cells	Not a tubular cell	1880.0	294s	0.0	0.0	0.0	0.0	3.903963933001638	0.0	0.0	0.0	0.0	0.0	0.0	0.0	0.0	0.0	1.8739593274277713	0.0	0.0	0.0	0.0	5.028941251048068	0.0	0.0	0.0	0.0	0.0	0.0	0.0	0.0	0.0	2.9311495693283955	0.0	3.1435975860470458	0.0	0.0	0.0	0.0	0.0	0.0	2.8513724492467385	0.0	0.0	0.0	0.0
294s_E17	2.0944157	-1.282086	EC 1	Not a tubular cell	1866.0	294s	2.6859595958350853	0.0	0.0	0.0	12.379555901861995	0.0	0.0	0.0	0.0	0.0	0.0	0.0	0.0	0.0	3.998677753530913	7.257750338820999	0.0	0.0	0.0	5.5072780381414	0.0	0.0	0.0	5.209165406557692	0.0	0.0	0.0	0.0	0.0	0.0	0.0	4.525532131199173	0.0	0.0	0.0	0.0	0.0	0.0	10.60399180297929	0.0	0.0	6.808390805540717	2.8533030724909296
294s_E15	-3.836648	12.973157	MLC	Not a tubular cell	2462.0	294s	0.0	0.0	0.0	0.0	4.22115902307976	1.3701248909118289	0.0	0.0	0.0	0.0	0.0	0.0	4.650604945980688	0.0	0.0	0.0	1.8269753157599626	0.0	0.0	0.0	0.0	0.0	0.0	9.602740299591273	0.0	0.0	0.0	0.0	0.0	0.0	0.0	0.0	0.0	0.0	0.0	0.0	0.0	0.0	0.9868718730920868	0.0	0.0	0.9195739087584981	0.0
294s_E16	3.4273193	-8.517358	PTC	PTC	2034.0	294s	1.7180635113887393	0.0	0.0	1.796807678610816	4.133034453910749	0.0	0.0	0.0	9.077821760443516	0.0	0.0	4.04546779490645	7.621531512895003	0.0	2.870605246327281	0.0	2.5302672047844603	0.0	0.0	11.532483025906046	0.0	0.0	9.554042136784078	3.1013673860079884	0.0	0.0	0.0	0.0	0.0	3.145549606397729	0.0	4.850362639459981	0.0	0.0	0.0	0.0	0.0	0.0	2.705409855434164	0.0	1.373636672222485	0.0	0.0
294s_E2	-0.84513086	-6.915060499999999	PTC	PTC	2600.0	294s	0.0	0.0	0.0	1.8573043305530403	4.212605657719942	0.0	0.0	0.0	0.0	0.0	0.0	0.0	11.556889441432308	1.3582075167404963	3.668277693226984	0.0	0.0	0.0	0.0	12.28429060688276	0.0	0.0	0.0	0.0	0.0	0.0	0.0	0.0	0.0	2.3675384505602226	0.0	3.4383705094928887	0.8726759722899606	0.0	0.0	0.0	0.0	0.0	3.4272711585495648	0.0	0.8824128162463004	0.0	1.9188246518764018
294s_E22	7.4016757	0.8371516	Neutrophil	Not a tubular cell	1525.0	294s	1.925636299885276	0.0	0.0	0.0	4.835241005223887	0.0	0.0	0.0	4.090491830648887	0.0	0.0	0.0	8.486089846889644	0.0	3.1511635599049823	0.0	0.0	0.0	0.0	0.0	0.0	0.0	0.0	3.387882548532703	0.0	0.0	0.0	0.0	0.0	10.360121805151982	0.0	10.179987617935183	0.0	0.0	0.0	0.0	4.960627220241566	0.0	1.7218341000505413	0.0	0.0	0.0	0.0
294s_E21	1.7188865000000002	-1.0615151000000005	EC 1	Not a tubular cell	1709.0	294s	2.947089552042346	0.0	0.0	0.0	5.629231008559438	0.0	0.0	0.0	0.0	0.0	0.0	0.0	0.0	0.0	4.285827852102648	0.0	0.0	3.8958858975308956	0.0	5.805653230929294	0.0	0.0	0.0	4.537548676849791	0.0	0.0	0.0	0.0	0.0	0.0	0.0	4.81798822452077	0.0	0.0	0.0	2.7242186896015776	0.0	0.0	6.6936854087156465	0.0	0.0	6.015443983010301	0.0
294s_E20	10.250554	-3.6621375	B cells	Not a tubular cell	1725.0	294s	0.0	0.0	0.0	0.0	2.76933936757335	0.0	0.0	0.0	0.0	0.0	0.0	0.0	4.078852253047873	0.0	2.1144210953092477	0.0	0.0	0.0	0.0	4.938124581596545	0.0	0.0	3.8848564711934745	3.169695111304698	0.0	0.0	0.0	0.0	0.0	0.0	0.0	0.0	0.0	0.0	0.0	0.0	0.0	0.0	1.5567314059172006	0.0	0.0	0.0	0.0
294s_E23	7.539115400000001	0.7977969	Neutrophil	Not a tubular cell	1942.0	294s	1.1705769879311307	0.0	0.0	0.0	3.3275417482380623	0.0	0.0	0.0	0.0	0.0	0.0	0.0	0.0	0.0	2.153558951776811	0.0	0.0	0.0	0.0	2.613414366723006	0.0	0.0	0.0	0.0	0.0	0.0	0.0	0.0	0.0	0.0	0.0	7.9331670254203726	0.0	0.0	0.0	0.0	0.0	0.0	1.5903872706399313	0.0	0.0	0.0	0.0
294s_E3	2.1547186000000003	0.9192063	EC 1	Not a tubular cell	2060.0	294s	0.0	0.0	0.0	0.0	12.315559698056456	0.0	0.0	0.0	0.0	0.0	0.0	0.0	3.4563432116227255	0.0	2.8617574220523077	0.0	0.0	0.0	0.0	2.8486257756847024	0.0	0.0	2.411737756443671	0.0	0.0	0.0	0.0	0.0	0.0	2.6312787824935455	0.0	0.0	0.0	0.0	0.0	0.0	0.0	0.0	8.719004694723685	0.0	0.0	0.0	0.0
294s_E6	11.48998	-9.52605	T+NK cells	Not a tubular cell	1870.0	294s	0.0	0.0	0.0	0.0	3.0988047393757068	0.0	0.0	0.0	0.0	0.0	0.0	0.0	4.438207779180368	0.0	3.8067428378164614	0.0	9.609034733442536	0.0	0.0	0.0	0.0	0.0	0.0	0.0	0.0	0.0	0.0	0.0	0.0	0.0	0.0	3.7798796826934384	0.0	0.0	0.0	0.0	0.0	0.0	2.597257032255508	0.0	0.0	0.0	0.0
294s_E4	0.67999786	-5.862557	PTC	PTC	1379.0	294s	4.2760827534900745	0.0	0.0	0.0	7.143277223315322	0.0	0.0	0.0	0.0	0.0	0.0	0.0	0.0	0.0	6.345961155667626	0.0	0.0	0.0	0.0	7.321923204620778	0.0	0.0	11.941408452911222	6.029557615381775	0.0	0.0	0.0	0.0	0.0	0.0	4.368050350077983	7.308295388655218	0.0	0.0	0.0	0.0	0.0	0.0	5.010471117269027	0.0	0.0	0.0	0.0
294s_E5	2.3478408	-0.14635277	EC 1	Not a tubular cell	2009.0	294s	1.8962304726387975	0.0	9.05584004238583	0.0	11.524034166674772	0.0	0.0	0.0	0.0	0.0	0.0	0.0	0.0	0.0	3.6157769986162203	0.0	0.0	0.0	0.0	0.0	0.0	0.0	0.0	8.699238500190878	0.0	0.0	0.0	0.0	0.0	0.0	0.0	0.0	0.0	0.0	0.0	0.0	0.0	0.0	5.484422437640857	0.0	0.0	0.0	0.0
294s_E8	2.0567837	-1.0427759	EC 1	Not a tubular cell	1564.0	294s	2.472517138510733	0.0	0.0	0.0	4.5183663994399215	0.0	0.0	0.0	0.0	0.0	0.0	0.0	0.0	0.0	3.7597245132389765	0.0	0.0	0.0	0.0	4.2942753017982005	0.0	0.0	3.804366310315426	9.163673613136625	0.0	0.0	0.0	0.0	0.0	0.0	0.0	0.0	0.0	0.0	0.0	0.0	0.0	0.0	11.246563760828865	0.0	0.0	2.9340265163868744	0.0
294s_F1	0.8140251000000001	-7.8597693	PTC	PTC	1418.0	294s	0.0	0.0	0.0	0.0	2.765333127034256	0.0	0.0	0.0	11.059695277551725	0.0	0.0	0.0	9.076291526241926	0.0	0.0	0.0	0.0	2.5804867065230237	0.0	11.00868110135217	0.0	0.0	11.074327988579892	0.0	0.0	0.0	0.0	0.0	0.0	0.0	0.0	3.42763021197981	0.0	0.0	0.0	0.0	0.0	0.0	0.0	0.0	0.0	0.0	0.0
294s_E7	1.5902558999999998	1.2314867	EC 2	Not a tubular cell	2039.0	294s	0.0	0.0	0.0	2.002339541655694	4.399351885218431	0.0	0.0	0.0	3.137768305157947	0.0	0.0	0.0	0.0	1.481336544009832	2.7555957897036056	0.0	0.0	10.827380229276303	0.0	2.742624816929219	0.0	0.0	9.407550780928595	0.0	0.0	0.0	0.0	0.0	0.0	2.528158011575844	0.0	0.0	0.0	0.0	0.0	0.0	0.0	0.0	7.684014263176656	0.0	0.0	3.1895477113112976	0.0
294s_E9	2.1654198	0.07852304	EC 1	Not a tubular cell	2603.0	294s	0.0	0.0	0.0	1.3045080408317615	3.436827031858894	0.0	0.0	0.0	0.0	0.0	0.0	0.0	3.31517356139677	0.0	0.0	0.0	0.0	0.0	0.0	0.0	0.0	0.0	0.0	7.638002503019409	0.0	0.0	0.0	0.0	0.0	0.0	0.0	4.132809998888194	0.0	0.0	0.0	0.0	0.0	0.0	9.37436130169248	0.0	0.0	6.497694218844815	0.0
294s_F11	0.81290376	1.1310948	EC 2	Not a tubular cell	1558.0	294s	0.0	0.0	0.0	0.0	12.569861684427638	7.599473412163838	0.0	0.0	3.18480724316491	0.0	0.0	0.0	0.0	0.0	3.163162376313817	0.0	0.0	0.0	0.0	2.7877934794969415	0.0	0.0	0.0	8.75174254416172	0.0	0.0	0.0	0.0	0.0	0.0	0.0	2.7760735133079995	0.0	0.0	0.0	0.0	0.0	0.0	8.202141429667886	0.0	0.0	0.0	1.40778127176101
294s_F15	2.060785	-6.859792999999999	PTC	PTC	1092.0	294s	0.0	0.0	0.0	0.0	0.0	0.0	0.0	0.0	5.0675098710167905	0.0	0.0	0.0	0.0	0.0	0.0	0.0	0.0	0.0	0.0	7.385225907452205	0.0	0.0	4.132335806280537	0.0	0.0	0.0	0.0	0.0	0.0	0.0	0.0	0.0	0.0	0.0	0.0	0.0	0.0	0.0	2.5016346804289533	0.0	0.0	0.0	0.0
294s_F12	13.881747	-0.3754882	B cells	Not a tubular cell	1491.0	294s	0.0	10.771525415384382	0.0	0.0	3.637516708889642	2.84122087384221	0.0	0.0	3.8404894993111856	0.0	0.0	0.0	10.94501887377576	0.0	3.4365265627975337	0.0	0.0	0.0	0.0	5.632776412359984	0.0	0.0	2.9585555171317366	0.0	0.0	0.0	0.0	0.0	0.0	0.0	0.0	0.0	0.0	0.0	0.0	0.0	0.0	0.0	2.750630545806197	0.0	0.0	0.0	0.0
294s_F13	-0.9369406	-7.606982	PTC	PTC	2971.0	294s	0.0	0.0	0.0	0.0	3.1343641135235245	0.0	0.0	5.820751717077513	10.80221369321705	0.0	0.0	0.0	8.115918341526779	0.0	1.6901315919614308	0.0	0.0	0.0	0.0	11.953919187677736	0.0	0.0	10.005457377676263	8.354313056897803	0.0	5.27362251828371	0.0	0.0	0.0	0.0	0.0	0.0	0.0	0.0	0.0	0.0	0.0	0.0	2.291469500675041	0.0	0.0	4.2238787169480245	0.0
294s_F21	1.3424040000000002	-6.011229	PTC	PTC	884.0	294s	0.0	0.0	0.0	0.0	0.0	0.0	0.0	0.0	6.253404373488983	0.0	0.0	0.0	11.1383490395618	0.0	3.358069210624884	0.0	0.0	3.8960020083829217	0.0	12.056214741334811	0.0	0.0	11.45835310896573	9.476202382995776	0.0	0.0	0.0	0.0	0.0	0.0	0.0	0.0	0.0	0.0	0.0	0.0	0.0	0.0	0.0	0.0	0.0	0.0	0.0
294s_F2	13.686065	-1.2393265	B cells	Not a tubular cell	1400.0	294s	0.0	0.0	0.0	0.0	4.933378277034221	2.657156529523835	0.0	0.0	0.0	0.0	0.0	0.0	5.777295570274818	0.0	5.527120807452825	0.0	0.0	0.0	0.0	0.0	0.0	0.0	4.60420225416667	0.0	0.0	0.0	0.0	0.0	0.0	3.908938825191591	0.0	0.0	0.0	0.0	0.0	0.0	0.0	0.0	4.124452194567219	0.0	0.0	1.9948688726341075	2.5074818536046126
294s_F17	0.6454613	0.37091947	EC 2	Not a tubular cell	1673.0	294s	0.0	0.0	0.0	0.0	4.313198144252337	0.0	0.0	0.0	3.9684344801932836	0.0	0.0	0.0	4.18565332522115	0.0	0.0	0.0	0.0	0.0	0.0	3.5475588444870048	0.0	0.0	3.9907253228220143	3.2708003139043	0.0	0.0	0.0	0.0	0.0	0.0	0.0	3.5350228656385494	0.0	0.0	0.0	0.0	3.884650669361695	0.0	8.184198003629989	0.0	0.0	0.0	0.0
294s_F19	14.228892000000002	-0.83782536	B cells	Not a tubular cell	1146.0	294s	0.0	0.0	0.0	0.0	3.5767919949450255	0.0	0.0	0.0	0.0	0.0	0.0	0.0	4.948353969602711	0.0	0.0	2.178587801113866	0.0	0.0	0.0	0.0	0.0	0.0	0.0	0.0	0.0	0.0	0.0	0.0	0.0	0.0	0.0	0.0	0.0	0.0	0.0	0.0	0.0	0.0	0.0	0.0	0.0	0.0	0.0
294s_F18	-4.589328299999999	13.102688	MLC	Not a tubular cell	1549.0	294s	0.0	0.0	9.755357741928174	0.0	4.214957364365581	0.0	0.0	0.0	0.0	0.0	0.0	0.0	0.0	0.0	0.0	0.0	0.0	0.0	0.0	3.9934529007916364	0.0	0.0	0.0	0.0	0.0	0.0	0.0	0.0	0.0	0.0	0.0	3.980603831826368	0.0	0.0	0.0	0.0	0.0	0.0	1.97537276656633	0.0	0.0	0.0	0.0
294s_F23	0.6623895000000001	-6.5977902	PTC	PTC	1224.0	294s	0.0	0.0	3.624554973848622	0.0	4.571662576385501	0.0	0.0	0.0	13.5872011754181	0.0	0.0	0.0	5.983009433488837	0.0	0.0	7.838162878146024	0.0	0.0	0.0	12.297140552889385	0.0	0.0	9.841938195456514	0.0	0.0	0.0	0.0	0.0	0.0	0.0	0.0	0.0	0.0	0.0	0.0	0.0	0.0	0.0	0.0	0.0	0.0	0.0	0.0
294s_F24	-5.6112660000000005	11.69714	MLC	Not a tubular cell	1314.0	294s	0.0	0.0	0.0	0.0	4.295055889250713	0.0	0.0	0.0	0.0	0.0	0.0	0.0	9.257286022693485	0.0	0.0	0.0	0.0	0.0	0.0	4.628914231035622	0.0	0.0	2.7033314702595335	4.3370285940929545	0.0	0.0	0.0	0.0	0.0	0.0	0.0	0.0	0.0	0.0	0.0	0.0	0.0	0.0	1.3531062818482225	0.0	0.0	0.0	0.0
294s_F22	3.7787762	-8.138095	PTC	PTC	1385.0	294s	0.0	0.0	7.823575577517257	0.0	4.0074289258114915	0.0	0.0	0.0	11.179251781103948	0.0	0.0	0.0	10.965784857556175	0.0	0.0	0.0	0.0	0.0	0.0	13.260966052469001	0.0	0.0	5.1978859363302155	3.5068852136280437	0.0	0.0	0.0	0.0	0.0	0.0	0.0	0.0	0.0	0.0	0.0	0.0	0.0	0.0	1.8143733797305515	0.0	0.0	1.7161196299168024	0.0
294s_F5	13.768716	-0.62415004	B cells	Not a tubular cell	1361.0	294s	0.0	0.0	0.0	0.0	0.0	2.5459614570750344	0.0	0.0	0.0	0.0	0.0	0.0	9.7067996352643	0.0	0.0	0.0	0.0	0.0	0.0	4.023625432261866	0.0	0.0	4.476786763538654	0.0	0.0	0.0	0.0	0.0	0.0	0.0	0.0	0.0	0.0	0.0	0.0	0.0	0.0	0.0	0.0	0.0	1.8447427696355645	0.0	0.0
294s_F4	1.3437939	1.4541539	EC 2	Not a tubular cell	1597.0	294s	0.0	0.0	0.0	0.0	0.0	0.0	0.0	0.0	0.0	0.0	0.0	0.0	9.28787027574367	0.0	2.546307146804588	0.0	0.0	10.697993852778017	0.0	3.0331164750692516	0.0	0.0	2.5863203036893516	9.585837409324983	0.0	0.0	0.0	0.0	0.0	0.0	0.0	0.0	0.0	0.0	0.0	0.0	0.0	0.0	8.195682864232822	0.0	0.0	0.0	1.590543914638405
294s_F6	1.3823825	0.44838363	EC 1	Not a tubular cell	1137.0	294s	0.0	0.0	0.0	0.0	10.846717012209314	0.0	0.0	0.0	0.0	0.0	0.0	0.0	0.0	0.0	0.0	0.0	0.0	0.0	0.0	3.8618003957394222	0.0	0.0	4.872479314268563	0.0	0.0	0.0	0.0	0.0	0.0	0.0	0.0	0.0	0.0	0.0	0.0	0.0	0.0	0.0	0.0	0.0	1.7219657154278551	0.0	2.2600373213144787
294s_F7	13.213734	-1.0663381	B cells	Not a tubular cell	2039.0	294s	0.0	0.0	0.0	1.5111647959639443	4.900590050835628	0.0	0.0	0.0	0.0	0.0	0.0	0.0	9.583788799771451	0.0	0.0	0.0	0.0	3.9232227265726727	0.0	0.0	0.0	0.0	3.4280125301597404	2.7376763823713355	0.0	0.0	0.0	0.0	0.0	0.0	0.0	0.0	0.0	0.0	0.0	0.0	0.0	0.0	2.9786829516139335	0.0	0.0	0.0	0.0
294s_F8	0.52539533	-7.128014	PTC	PTC	1203.0	294s	0.0	0.0	4.7912230383181855	0.0	0.0	0.0	0.0	0.0	5.413966437798747	0.0	0.0	0.0	0.0	0.0	0.0	0.0	0.0	0.0	0.0	11.54030242620218	0.0	0.0	13.016567148574307	9.01464136789777	0.0	0.0	0.0	0.0	0.0	0.0	0.0	0.0	0.0	0.0	0.0	0.0	0.0	0.0	0.0	0.0	0.0	0.0	0.0
294s_G11	13.04771	-0.7557276999999999	B cells	Not a tubular cell	1705.0	294s	0.0	0.0	0.0	0.0	4.292094335892528	0.0	0.0	0.0	0.0	0.0	0.0	0.0	11.483264348472336	0.0	5.188662134225498	0.0	0.0	0.0	0.0	3.5272433201205082	0.0	0.0	4.523845296865348	0.0	0.0	0.0	0.0	0.0	0.0	0.0	0.0	0.0	2.177361168448458	0.0	0.0	0.0	0.0	0.0	2.8490036864939112	0.0	0.0	0.0	0.0
294s_G10	2.9728224	0.0730377	EC 1	Not a tubular cell	2013.0	294s	0.0	0.0	0.0	1.8179937759967804	11.02903640035661	0.0	0.0	0.0	0.0	0.0	0.0	0.0	0.0	5.431526015164589	4.345864658000798	0.0	0.0	0.0	0.0	4.331380328888197	0.0	0.0	3.840675623199592	4.042612194505255	0.0	0.0	0.0	0.0	0.0	0.0	0.0	0.0	2.070666322818673	0.0	0.0	0.0	0.0	0.0	6.386777912377408	0.0	0.0	3.2526183646454565	0.0
294s_F9	-1.766188	-2.5759811000000004	DCT 2	DCT2	1816.0	294s	0.0	0.0	0.0	0.0	3.38826176042238	0.0	0.0	0.0	0.0	0.0	0.0	0.0	5.721387988489579	0.0	0.0	0.0	3.202035573956681	3.191441139539776	0.0	4.095228232905022	0.0	0.0	0.0	0.0	8.01686479712839	0.0	0.0	0.0	0.0	0.0	0.0	0.0	0.0	0.0	0.0	0.0	0.0	0.0	2.8722327810262582	0.0	0.0	0.0	0.0
294s_G14	13.342570000000002	-0.7718563	B cells	Not a tubular cell	1541.0	294s	1.6893936074543174	0.0	0.0	0.0	3.5507235084966844	1.9588016461942008	0.0	0.0	0.0	0.0	0.0	0.0	0.0	0.0	4.490142213545161	0.0	0.0	0.0	0.0	3.3371644421964723	0.0	0.0	2.876452074753989	0.0	0.0	0.0	0.0	0.0	0.0	0.0	0.0	0.0	1.3354349430930474	0.0	0.0	0.0	0.0	0.0	2.670459430067283	0.0	0.0	0.0	0.0
294s_G13	-4.13401	12.071453	MLC	Not a tubular cell	1993.0	294s	0.0	0.0	5.474919642398302	0.0	10.050518304124957	0.0	0.0	0.0	0.0	0.0	0.0	0.0	10.182877572887842	0.0	2.146085940802023	0.0	0.0	0.0	0.0	4.166014871578889	0.0	0.0	3.384975620070968	9.095083180714932	0.0	0.0	0.0	0.0	0.0	1.9409855359206893	0.0	0.0	0.6481982670626122	0.0	0.0	0.0	0.0	0.0	1.221525581605393	0.0	0.0	0.0	0.0
294s_G15	-1.0252641	-7.126448	PTC	PTC	2056.0	294s	0.0	0.0	0.0	0.0	0.0	0.0	0.0	1.662037964975962	0.0	0.0	0.0	0.0	10.890023731695273	3.529391602831443	3.3261134229927443	0.0	0.0	0.0	0.0	10.988184071350506	0.0	0.0	6.878882812489275	0.0	0.0	0.0	0.0	0.0	0.0	0.0	0.0	0.0	1.696934801589343	0.0	0.0	0.0	0.0	0.0	0.0	0.0	0.0	1.1343243822817246	0.0
294s_G16	13.519998	-1.1156436	B cells	Not a tubular cell	1618.0	294s	0.0	0.0	1.939158940616689	0.0	2.7436559359537784	0.0	0.0	0.0	0.0	0.0	0.0	0.0	5.006305910366317	0.0	2.9112322175635	7.992535727908402	0.0	0.0	0.0	4.908973515258185	0.0	0.0	3.8567726579712396	0.0	0.0	0.0	0.0	0.0	0.0	0.0	0.0	4.334786251284319	0.0	0.0	0.0	0.0	0.0	0.0	1.5369045443438702	0.0	0.0	0.0	0.0
294s_G12	-0.699146	-9.204627	PTC	PTC	2192.0	294s	1.9493859917422436	0.0	0.0	0.0	1.7429782915373007	0.0	0.0	6.736744984881994	12.446421959626031	0.0	0.0	0.0	10.206095205054527	0.0	3.3791881777813946	0.0	0.0	0.0	0.0	11.895515054508897	0.0	0.0	12.955672360343108	2.07964148177404	0.0	0.0	0.0	0.0	0.0	2.117898718202972	0.0	2.307598352357513	0.0	0.0	0.0	0.0	2.120567436225298	0.0	0.8346673456766239	0.0	0.0	0.7751551581750942	1.0816906840742486
294s_G17	1.6187191	-1.2119576	EC 1	Not a tubular cell	1713.0	294s	0.0	0.0	0.0	0.0	3.4336104931015785	0.0	0.0	0.0	4.574766702081125	0.0	0.0	0.0	4.79669988414745	0.0	4.861024840597314	2.057754960692182	0.0	0.0	0.0	6.079792763189626	0.0	0.0	4.597575408089649	0.0	0.0	0.0	0.0	0.0	0.0	0.0	0.0	6.066282531634275	0.0	0.0	0.0	0.0	4.488961485374517	0.0	2.915553032734818	0.0	0.0	1.989694390043461	0.0
294s_G18	2.6727993	-0.043018688	EC 1	Not a tubular cell	1846.0	294s	0.0	0.0	0.0	0.0	10.138731313248202	0.0	0.0	0.0	0.0	0.0	0.0	0.0	0.0	0.0	2.9832625907345016	0.0	0.0	0.0	0.0	4.426630496687001	0.0	0.0	3.933972579396162	0.0	0.0	0.0	0.0	0.0	0.0	0.0	0.0	0.0	0.0	0.0	0.0	0.0	0.0	0.0	8.94373164531882	0.0	0.0	0.0	0.0
294s_G20	-3.7011876	12.962619	MLC	Not a tubular cell	2016.0	294s	0.0	0.0	0.0	0.0	0.0	0.0	0.0	0.0	0.0	0.0	0.0	0.0	9.697081981440595	0.0	1.8447375026422788	0.0	0.0	0.0	0.0	5.302672792322668	0.0	0.0	4.094146757171485	0.0	0.0	0.0	0.0	0.0	0.0	0.0	0.0	3.1078794922086628	0.0	0.0	0.0	0.0	0.0	0.0	0.0	0.0	0.0	0.0	0.0
294s_G2	7.519753999999999	10.04254	Podocyte	Not a tubular cell	2661.0	294s	7.310183117253344	0.0	0.0	8.661561754153682	0.0	6.261585653301879	0.0	5.800158000917148	0.0	0.0	0.0	0.0	8.022543682448363	6.884298500114683	13.515701677743683	0.610962107780605	0.0	0.0	0.0	1.9172001032150598	0.0	0.0	3.127238948611917	1.6990351019433543	0.0	0.0	0.0	0.0	0.0	1.7337560675833428	0.0	0.0	8.91244386202651	0.0	0.0	0.0	0.0	0.0	10.566899277752132	0.0	0.0	7.470265051742884	8.180834038500826
294s_G22	0.89369655	-5.740572	PTC	PTC	1140.0	294s	0.0	0.0	0.0	0.0	4.507970684951252	0.0	0.0	0.0	6.676720993222744	0.0	0.0	0.0	0.0	0.0	4.695008830637864	0.0	0.0	0.0	0.0	6.227318313357298	0.0	0.0	11.062063503730254	0.0	0.0	0.0	0.0	0.0	0.0	0.0	0.0	5.233095894217902	3.7406674784924436	0.0	0.0	0.0	0.0	0.0	3.9561399774502446	0.0	0.0	8.185230289095104	0.0
294s_G23	-4.6267066	12.654807	MLC	Not a tubular cell	1949.0	294s	1.6653060699875213	0.0	0.0	0.0	2.6393863153984807	0.0	0.0	0.0	5.230331739829178	0.0	0.0	0.0	0.0	0.0	3.697774148864523	0.0	0.0	0.0	0.0	4.230761816612722	0.0	0.0	2.8462299582018673	8.374140162889844	0.0	0.0	0.0	0.0	0.0	0.0	0.0	3.293304535195587	0.0	0.0	0.0	7.482464604836872	3.081031539555879	0.0	2.1672584160477193	0.0	0.0	1.3702977912565484	0.0
294s_G24	0.33841532	-6.409547	PTC	PTC	1440.0	294s	0.0	0.0	0.0	0.0	5.556191122771909	0.0	0.0	0.0	9.331824047720302	0.0	0.0	0.0	7.981256649401096	0.0	5.747387969839417	0.0	0.0	0.0	0.0	8.294606056612679	0.0	0.0	11.412805976108228	0.0	0.0	0.0	0.0	0.0	0.0	0.0	0.0	6.2947844053042	0.0	0.0	0.0	0.0	0.0	0.0	4.033061996339129	0.0	0.0	0.0	0.0
294s_G3	7.264590299999999	-2.507707	MNP	Not a tubular cell	2321.0	294s	1.4923718819608955	0.0	0.0	0.0	2.424311568048766	0.0	0.0	0.0	0.0	0.0	0.0	0.0	6.91118497230265	0.0	2.5849916075069057	0.0	0.0	0.0	0.0	3.074057197925005	0.0	0.0	2.6252204125303376	9.232368677631907	0.0	0.0	0.0	0.0	0.0	10.87519447042965	0.0	12.419334169157105	0.0	0.0	0.0	0.0	9.749689305581764	0.0	1.2973800906462438	0.0	0.0	1.216431132726336	0.0
294s_G4	1.4803934	-5.762521	PTC	PTC	1116.0	294s	0.0	0.0	0.0	0.0	0.0	0.0	0.0	0.0	12.939126780996665	0.0	0.0	0.0	0.0	0.0	6.266704622157906	0.0	0.0	0.0	0.0	12.182452422170105	0.0	0.0	6.98548807813205	0.0	0.0	0.0	0.0	0.0	0.0	5.277653999896017	0.0	5.513852909333991	0.0	0.0	0.0	0.0	0.0	0.0	4.226944617893463	0.0	0.0	0.0	0.0
294s_G5	13.281154	-0.96523786	B cells	Not a tubular cell	1676.0	294s	0.0	0.0	0.0	0.0	0.0	0.0	0.0	0.0	0.0	0.0	0.0	0.0	5.27120588570926	0.0	5.023161349395492	0.0	0.0	0.0	0.0	3.6661919437908077	0.0	0.0	4.669055835595547	0.0	0.0	0.0	0.0	0.0	0.0	0.0	0.0	3.6535630119760816	0.0	0.0	0.0	0.0	0.0	0.0	1.7212923636790658	0.0	0.0	0.0	0.0
294s_G8	0.35390896	-6.946125	PTC	PTC	1310.0	294s	0.0	0.0	0.0	0.0	4.712683052548874	0.0	0.0	6.679824500456038	6.888239659168908	0.0	0.0	0.0	12.702087274288552	0.0	5.303700890871654	0.0	0.0	0.0	0.0	13.070217101161107	0.0	0.0	13.177639177192388	9.26112711098962	0.0	0.0	0.0	0.0	0.0	0.0	2.1797606811838293	5.441270191812161	1.761270352515286	0.0	0.0	0.0	0.0	0.0	2.725121159669803	0.0	0.0	0.0	0.0
294s_G7	1.9524605	-0.43321103	EC 1	Not a tubular cell	2020.0	294s	0.0	0.0	0.0	10.010058903295782	5.063066148953613	0.0	0.0	0.0	4.963734249326849	0.0	0.0	0.0	0.0	0.0	3.9864225492917695	1.6288162477648829	0.0	0.0	0.0	3.58743481931126	0.0	0.0	4.031573770083008	0.0	0.0	0.0	0.0	0.0	0.0	0.0	0.0	0.0	0.0	3.0783754103609944	0.0	0.0	0.0	0.0	9.499952587829664	0.0	0.0	4.224282007641908	0.0
294s_H12	0.70532334	-6.6782513	PTC	PTC	1414.0	294s	3.0865686820380374	0.0	0.0	0.0	0.0	0.0	0.0	0.0	0.0	0.0	0.0	0.0	0.0	10.130521188959525	3.5023366423713873	0.0	0.0	0.0	0.0	13.068230332187401	0.0	0.0	8.007774421510298	7.448839335397507	0.0	0.0	0.0	0.0	0.0	0.0	0.0	0.0	2.616205331647421	0.0	0.0	0.0	0.0	0.0	4.649561688437853	0.0	0.0	2.6938835980738913	0.0
294s_H11	-0.27721155	-7.8796149999999985	PTC	PTC	1752.0	294s	0.0	0.0	0.0	1.9138477056979952	3.73760317180076	0.0	0.0	0.0	11.958706751981804	0.0	0.0	0.0	9.749619398310312	0.0	3.011298358176933	6.2600231137701705	0.0	0.0	0.0	11.00539701947983	0.0	0.0	11.726808335779374	3.245195450696983	0.0	0.0	0.0	0.0	0.0	0.0	0.0	3.5089182179740246	0.0	0.0	0.0	0.0	0.0	0.0	3.2074173363580094	0.0	0.0	0.0	0.0
294s_H13	-1.092376	-7.0006523000000005	PTC	PTC	2239.0	294s	0.0	0.0	4.879166329737134	0.0	0.0	0.0	0.0	0.0	8.959387615244307	0.0	0.0	0.0	10.255351415961975	3.8291696081863105	1.192486932371477	6.458564840509786	0.0	0.0	0.0	12.245194136295273	0.0	0.0	1.8711199703646633	2.031217725569885	0.0	0.0	0.0	0.0	0.0	2.069075551846105	0.0	0.0	0.0	0.0	0.0	0.0	0.0	0.0	2.247278123291075	0.0	0.0	0.0	0.0
294s_H14	1.8510404	-0.3897048	EC 1	Not a tubular cell	1110.0	294s	0.0	0.0	0.0	0.0	3.4959669192222376	0.0	0.0	0.0	0.0	0.0	0.0	0.0	0.0	0.0	0.0	0.0	0.0	0.0	0.0	0.0	0.0	0.0	0.0	0.0	0.0	0.0	0.0	0.0	0.0	0.0	0.0	0.0	0.0	0.0	0.0	0.0	0.0	0.0	2.9752179110990533	0.0	0.0	0.0	0.0
294s_H18	13.919547	-1.0793489	B cells	Not a tubular cell	1403.0	294s	0.0	0.0	0.0	0.0	0.0	0.0	0.0	0.0	0.0	0.0	0.0	0.0	4.531921646270449	0.0	0.0	0.0	0.0	0.0	0.0	4.834123614776284	0.0	0.0	3.4041994309409276	0.0	0.0	0.0	0.0	0.0	0.0	0.0	0.0	3.8710540339143824	0.0	0.0	0.0	0.0	0.0	0.0	1.888842403334687	0.0	0.0	0.0	0.0
294s_H2	0.7320032	-7.1271787	PTC	PTC	1389.0	294s	0.0	0.0	0.0	3.8509152892527783	4.389152138998936	0.0	0.0	0.0	0.0	0.0	0.0	0.0	10.83582017946137	0.0	5.356684887721562	0.0	0.0	0.0	0.0	11.31279536634309	0.0	0.0	0.0	0.0	0.0	0.0	0.0	0.0	0.0	0.0	0.0	5.112026360777872	1.9396853970909727	0.0	0.0	0.0	0.0	0.0	3.4581314480885794	0.0	0.0	0.0	2.5224923325598945
294s_H16	1.6793895	-1.5590058999999998	EC 1	Not a tubular cell	1467.0	294s	0.0	0.0	2.3643573712118666	0.0	12.303414753422418	0.0	0.0	2.4796374273988087	0.0	0.0	0.0	0.0	0.0	0.0	0.0	0.0	0.0	0.0	0.0	5.443267824532607	0.0	0.0	5.339260996873555	0.0	0.0	0.0	0.0	0.0	0.0	0.0	0.0	4.861545395811044	0.0	0.0	0.0	0.0	0.0	0.0	6.197124451568385	0.0	0.0	1.8186104302281403	0.0
294s_H20	0.8516792999999999	-6.737152	PTC	PTC	1115.0	294s	0.0	0.0	0.0	0.0	0.0	0.0	0.0	0.0	12.843029962794972	0.0	0.0	0.0	10.579281044710994	0.0	0.0	0.0	0.0	0.0	0.0	6.736474493651071	0.0	0.0	12.572221536295036	10.721939785865562	0.0	0.0	0.0	0.0	0.0	0.0	0.0	0.0	0.0	0.0	0.0	0.0	0.0	0.0	0.0	0.0	0.0	0.0	0.0
294s_H17	7.418406	-2.457041	MNP	Not a tubular cell	1869.0	294s	0.0	0.0	0.0	5.721056097571598	2.102774271136977	0.0	0.0	0.0	0.0	0.0	0.0	0.0	0.0	0.0	0.0	0.0	0.0	0.0	0.0	3.6086330654325782	0.0	0.0	3.1376606131324793	0.0	0.0	0.0	0.0	0.0	0.0	8.443172614817557	0.0	13.376291290426584	0.0	0.0	0.0	0.0	10.600286740230866	0.0	0.0	0.0	0.0	0.9990682299405103	0.0
294s_H19	13.063808	0.10429669	B cells	Not a tubular cell	1536.0	294s	0.0	0.0	0.0	0.0	3.78722473109675	0.0	0.0	0.0	3.9918272269757056	0.0	0.0	0.0	5.741274060716775	0.0	0.0	1.6162743729900813	0.0	0.0	0.0	0.0	0.0	0.0	4.01414234769603	0.0	0.0	0.0	0.0	0.0	0.0	0.0	0.0	0.0	0.0	0.0	0.0	0.0	0.0	0.0	0.0	0.0	0.0	0.0	0.0
294s_H21	2.3796685	-1.1296107	EC 1	Not a tubular cell	1272.0	294s	0.0	0.0	2.418395297779242	0.0	10.55520084982883	0.0	0.0	0.0	0.0	0.0	0.0	0.0	4.865125758596857	0.0	2.7855551120879336	0.0	0.0	0.0	0.0	4.209395844308959	0.0	0.0	3.7213841385913637	3.9221013376252447	0.0	0.0	0.0	0.0	0.0	0.0	0.0	0.0	0.0	0.0	0.0	0.0	0.0	0.0	8.443709038345133	0.0	0.0	0.0	0.0
294s_H22	-5.571208	11.637041	MLC	Not a tubular cell	1454.0	294s	0.0	0.0	7.199441869791989	0.0	3.3910902118812563	0.0	0.0	0.0	0.0	0.0	0.0	0.0	9.191231294069647	0.0	0.0	0.0	0.0	2.343817311352412	0.0	3.1800415378439197	0.0	0.0	3.6128176280003728	0.0	0.0	0.0	0.0	0.0	0.0	0.0	0.0	0.0	0.0	0.0	0.0	0.0	3.5089538425967994	0.0	0.0	0.0	0.0	0.0	0.0
294s_H23	11.690086	-9.073912	T+NK cells	Not a tubular cell	1777.0	294s	0.0	0.0	0.0	0.0	0.0	0.0	0.0	0.0	0.0	0.0	0.0	0.0	0.0	0.0	0.0	0.0	8.925491644553299	0.0	0.0	0.0	0.0	0.0	0.0	0.0	0.0	0.0	0.0	0.0	0.0	0.0	0.0	3.4634915859479145	0.0	0.0	0.0	0.0	0.0	0.0	0.0	0.0	0.0	1.4886504378963064	0.0
294s_H24	-1.1901926	-9.507367	PTC	PTC	1316.0	294s	0.0	0.0	0.0	0.0	3.787590624852812	0.0	0.0	0.0	11.491523957626708	0.0	0.0	0.0	9.59078465448224	0.0	0.0	0.0	0.0	0.0	0.0	8.355251699285867	0.0	0.0	12.002201827393716	0.0	0.0	0.0	0.0	0.0	0.0	0.0	0.0	3.5582215829604444	0.0	0.0	0.0	0.0	3.9083169166340683	0.0	1.6497179065553582	0.0	0.0	0.0	0.0
294s_H4	-5.3041167	11.996279	MLC	Not a tubular cell	1182.0	294s	0.0	0.0	0.0	7.827972738740679	0.0	0.0	0.0	0.0	4.051074871218858	0.0	0.0	0.0	9.403806890276938	0.0	3.1140314985850233	0.0	0.0	0.0	0.0	5.133353256262539	0.0	0.0	4.629561441176835	0.0	0.0	0.0	0.0	0.0	0.0	0.0	0.0	0.0	0.0	0.0	0.0	0.0	0.0	0.0	1.692758010475449	0.0	0.0	0.0	0.0
294s_H3	13.549439	-0.65462524	B cells	Not a tubular cell	1267.0	294s	0.0	0.0	0.0	7.128774174736383	3.416559999368637	0.0	0.0	0.0	0.0	0.0	0.0	0.0	0.0	0.0	0.0	8.040473128008266	0.0	0.0	0.0	0.0	0.0	0.0	0.0	0.0	0.0	0.0	0.0	0.0	0.0	0.0	0.0	5.069408890571193	0.0	0.0	0.0	0.0	0.0	0.0	0.0	0.0	0.0	0.0	0.0
294s_H6	1.7639556	-1.6808728	EC 1	Not a tubular cell	1164.0	294s	0.0	0.0	0.0	0.0	0.0	0.0	0.0	0.0	0.0	0.0	0.0	0.0	0.0	0.0	3.2455079913371874	0.0	0.0	0.0	0.0	5.68284498893876	0.0	0.0	5.173441534970372	0.0	0.0	0.0	0.0	0.0	0.0	0.0	2.8529704300802368	4.697471897812503	0.0	0.0	0.0	0.0	4.468946126538785	0.0	11.03521744480328	0.0	0.0	0.0	3.0090618045429047
294s_H7	2.1072052	-2.0803463	EC 1	Not a tubular cell	1476.0	294s	0.0	0.0	0.0	0.0	11.391398913962218	0.0	0.0	0.0	0.0	0.0	0.0	0.0	0.0	0.0	0.0	0.0	0.0	0.0	0.0	5.2065901168654785	0.0	0.0	6.2494496097274315	4.910201527582816	0.0	0.0	0.0	0.0	0.0	0.0	0.0	5.193249288122508	0.0	0.0	0.0	0.0	5.562765967617369	0.0	9.143589219296475	0.0	0.0	2.889091821420628	0.0
294s_H9	14.051657999999998	-0.97106344	B cells	Not a tubular cell	1594.0	294s	0.0	0.0	0.0	0.0	0.0	0.0	0.0	2.1010389462725274	3.9027909431812575	0.0	0.0	0.0	0.0	0.0	0.0	0.0	0.0	0.0	0.0	4.979768653743922	0.0	0.0	4.47796174369132	0.0	0.0	0.0	0.0	0.0	0.0	0.0	0.0	4.404418107434851	0.0	0.0	0.0	0.0	7.18267578956646	0.0	2.3223049083390843	0.0	0.0	0.0	0.0
294s_I10	2.7315907000000004	-0.5727251999999999	EC 1	Not a tubular cell	1635.0	294s	0.0	0.0	0.0	0.0	13.292360127180103	0.0	0.0	0.0	0.0	0.0	0.0	0.0	0.0	0.0	3.936390201082528	0.0	0.0	0.0	0.0	3.5384942395146872	0.0	0.0	0.0	9.012773853272968	0.0	0.0	0.0	0.0	0.0	0.0	0.0	0.0	2.1869625279777907	0.0	0.0	0.0	0.0	0.0	3.5147996280339657	0.0	0.0	0.0	1.9902044810245492
294s_H8	-2.5063033	-9.559823	PTC	PTC	2157.0	294s	0.0	0.0	0.0	0.0	1.8369703616696809	0.0	0.0	7.743003941137601	11.348068655272536	0.0	0.0	0.0	0.0	0.0	0.0	0.0	0.0	0.0	0.0	12.094140918995706	6.0421722982329955	0.0	13.31480638129637	10.323422715964265	0.0	0.0	0.0	0.0	0.0	0.0	0.0	0.0	0.0	0.0	0.0	0.0	2.728861021314973	0.0	0.8942599492849325	0.0	0.0	0.0	0.0
294s_I12	1.7806556	-7.4928050000000015	PTC	PTC	2037.0	294s	0.0	0.0	0.0	1.3884820689199409	2.203600142809746	9.54137330693749	0.0	1.5750704632820036	4.153372637648245	0.0	0.0	0.0	11.70641920123392	0.0	4.291152585188845	0.0	2.0438510016642883	2.034852487465649	0.0	11.795628940487836	2.2138145420181523	0.0	9.03899015016519	0.0	0.0	0.0	0.0	0.0	0.0	0.0	0.0	0.0	0.0	0.0	0.0	0.0	0.0	0.0	3.039492850561419	0.0	1.028904128246051	1.0655313225563596	0.0
294s_I11	13.162486	-0.15572572	B cells	Not a tubular cell	2009.0	294s	0.0	0.0	0.0	0.0	2.8344537550882953	1.4071065849142377	0.0	0.0	0.0	0.0	0.0	0.0	0.0	0.0	3.9108612115172567	0.0	0.0	0.0	0.0	3.513536754824867	0.0	0.0	0.0	0.0	0.0	0.0	0.0	0.0	0.0	0.0	0.0	0.0	0.0	0.0	0.0	0.0	0.0	0.0	2.8360819197114573	0.0	0.0	0.0	1.9698024367160514
294s_I15	10.665021	-9.218329	T+NK cells	Not a tubular cell	1405.0	294s	0.0	0.0	0.0	0.0	5.389596421883216	2.435452696483632	0.0	0.0	0.0	0.0	0.0	0.0	0.0	0.0	2.507051105673776	0.0	10.652911615908861	0.0	0.0	4.848603655129247	0.0	0.0	3.4177923051146246	0.0	0.0	0.0	0.0	0.0	0.0	0.0	0.0	0.0	0.0	0.0	0.0	0.0	0.0	0.0	0.0	0.0	0.0	0.0	0.0
294s_I16	11.578207	-8.898166	T+NK cells	Not a tubular cell	2038.0	294s	0.0	0.0	0.0	0.0	5.091942899524195	0.0	0.0	0.0	0.0	0.0	0.0	3.130859730153578	4.007026469065725	0.0	2.8711552674406398	0.0	0.0	0.0	0.0	3.3750697902564846	0.0	0.0	2.912810929975642	0.0	0.0	0.0	0.0	0.0	0.0	0.0	0.0	3.3626833443747164	0.0	0.0	0.0	0.0	0.0	2.1437090811418402	3.3516449792423164	0.0	0.0	0.0	0.0
294s_I18	2.1260889	-0.55558836	EC 1	Not a tubular cell	1992.0	294s	0.0	0.0	2.5237545207780503	0.0	10.584528472903315	0.0	0.0	0.0	3.801827415328035	0.0	0.0	0.0	0.0	1.9905453750550017	2.8806714087080576	0.0	0.0	0.0	0.0	5.5920211751497595	0.0	0.0	2.9223698069266315	0.0	0.0	0.0	0.0	0.0	0.0	0.0	0.0	0.0	0.0	0.0	0.0	0.0	0.0	0.0	7.557883427181534	0.0	1.380804384498007	0.0	0.0
294s_I17	2.9792235	0.4571034000000001	EC 1	Not a tubular cell	2177.0	294s	0.0	0.0	0.0	0.0	10.300446144542615	0.0	0.0	0.0	0.0	0.0	0.0	0.0	0.0	0.0	2.6210270914252556	0.0	1.8474010229911095	10.679557984426557	0.0	4.418932598756738	0.0	0.0	10.009586980487027	8.049739894160824	0.0	0.0	0.0	0.0	0.0	0.0	0.0	2.5968215435007136	0.0	0.0	0.0	0.0	0.0	0.0	10.624037696273945	0.0	0.0	6.273845959281191	0.0
294s_I19	2.7460325	-0.57491654	EC 1	Not a tubular cell	1681.0	294s	0.0	0.0	0.0	0.0	12.58925967763964	2.4493497542669664	0.0	0.0	0.0	0.0	0.0	0.0	4.5625851837810165	0.0	2.5211000198614344	0.0	3.030795900848049	3.020364831107782	0.0	6.156961200641102	0.0	0.0	3.4332375162083766	9.096695630795276	0.0	0.0	0.0	0.0	0.0	0.0	0.0	0.0	0.0	0.0	0.0	0.0	0.0	2.6162394760533068	7.830700892432441	0.0	0.0	0.0	0.0
294s_I2	2.6763985	-1.5681333999999998	EC 1	Not a tubular cell	2548.0	294s	5.889648081689	0.0	0.0	0.0	7.143444162141565	2.5950622936810435	0.0	0.0	0.0	0.0	0.0	0.0	4.731985974856147	0.0	6.142402027955064	0.0	0.0	3.176195106999718	0.0	6.0136229405768775	0.0	0.0	0.0	3.7935263436546167	0.0	0.0	0.0	0.0	0.0	0.0	0.0	0.0	0.0	0.0	0.0	0.0	0.0	0.0	8.006417434196992	0.0	2.6781438039123855	2.738256562032235	0.0
294s_I20	2.2102227	-1.3795493	EC 1	Not a tubular cell	1577.0	294s	0.0	0.0	0.0	0.0	11.178597239124851	0.0	0.0	0.0	0.0	0.0	0.0	0.0	0.0	0.0	4.799379222576889	0.0	0.0	0.0	0.0	4.082204640544118	0.0	0.0	0.0	7.397856096187589	0.0	0.0	0.0	0.0	0.0	0.0	0.0	0.0	0.0	0.0	0.0	0.0	0.0	0.0	10.451699970311331	0.0	0.0	0.0	0.0
294s_I24	2.3753617	-6.155880000000002	PTC	PTC	1439.0	294s	0.0	0.0	0.0	0.0	0.0	0.0	0.0	0.0	0.0	0.0	0.0	0.0	12.18659851164742	0.0	4.70214507311672	0.0	3.1001420207416355	0.0	0.0	11.493839858965767	0.0	0.0	10.193254856311395	0.0	0.0	0.0	0.0	0.0	0.0	0.0	0.0	0.0	0.0	0.0	4.262868763107252	0.0	0.0	0.0	3.6640998584381914	0.0	0.0	6.668507835644652	0.0
294s_I22	1.4999512	1.4972108999999998	EC 2	Not a tubular cell	1861.0	294s	0.0	0.0	0.0	1.159084814769895	11.909181964481519	1.310791196725608	0.0	0.0	0.0	0.0	0.0	0.0	0.0	0.0	1.3635663318034954	0.0	0.0	9.851952300870222	0.0	3.3701724836167095	0.0	0.0	0.0	0.0	0.0	0.0	0.0	0.0	0.0	0.0	0.0	0.0	0.0	0.0	0.0	0.0	0.0	0.0	8.903712494912542	0.0	0.0	0.0	0.0
294s_I7	1.9894865	-0.5991801	EC 1	Not a tubular cell	1921.0	294s	0.0	0.0	0.0	0.0	11.262342154205808	0.0	0.0	0.0	0.0	0.0	0.0	0.0	0.0	0.0	4.81551388841966	2.271143558352438	0.0	3.4840694439515665	0.0	5.941700064092418	0.0	0.0	0.0	0.0	0.0	0.0	0.0	0.0	0.0	0.0	0.0	0.0	0.0	0.0	0.0	0.0	0.0	0.0	7.040593030566343	0.0	0.0	2.2000507771721156	2.731693608891126
294s_I4	0.675986	0.6093715000000001	EC 1	Not a tubular cell	2453.0	294s	0.0	0.0	0.0	7.725749137281647	3.420099733642959	0.0	0.0	0.0	0.0	0.0	0.0	0.0	8.686642366708234	0.0	3.8959330470057862	0.0	0.0	0.0	0.0	3.2085743002085203	0.0	0.0	0.0	8.46982763047435	0.0	0.0	0.0	0.0	0.0	0.0	1.6029966043235147	0.0	0.0	0.0	0.0	0.0	0.0	0.0	9.248654768190802	0.0	0.0	3.2961660513468742	0.0
294s_I6	11.12534	-9.449673	T+NK cells	Not a tubular cell	1601.0	294s	0.0	0.0	0.0	0.0	0.0	0.0	0.0	0.0	0.0	0.0	0.0	0.0	0.0	0.0	2.879586702437709	0.0	10.859672951445898	0.0	0.0	4.873646274835392	0.0	0.0	3.8227669309279593	0.0	0.0	0.0	0.0	0.0	0.0	0.0	0.0	4.30006083005754	0.0	0.0	0.0	0.0	0.0	0.0	3.3604533724971435	0.0	0.0	0.0	0.0
294s_I5	7.255730000000002	10.219175	Podocyte	Not a tubular cell	2615.0	294s	0.0	0.0	0.0	0.8037130656950124	6.953858244144524	6.9185114787934205	0.0	0.0	0.0	0.0	0.0	0.0	0.0	0.0	12.550321526819515	6.827690236797889	0.0	6.883284137910073	0.0	1.934923975022917	0.0	0.0	0.0	0.0	0.0	0.0	0.0	0.0	0.0	0.0	0.0	0.0	0.0	0.0	0.0	0.0	0.0	6.580944705291472	10.965756140061872	0.0	8.24114412295941	7.389742302746576	8.145632266772884
294s_J1	-7.1514006	-1.6070102	PEC	Not a tubular cell	2127.0	294s	0.0	0.0	7.122967966855782	0.0	2.0199965524642884	0.0	0.0	8.804703213544517	0.0	0.0	0.0	0.0	3.2250773839256697	0.0	0.0	0.9898016490198226	0.0	0.0	8.345548773168092	2.6304709876623567	0.0	0.0	7.035747276291463	9.960983821839093	0.0	0.0	0.0	0.0	8.216811735408381	0.0	0.0	0.0	0.9020342153650803	0.0	0.0	0.0	0.0	0.0	0.0	9.217823582910135	1.4664031235056108	0.0	1.2948771832873747
294s_I9	-4.713924	12.732831	MLC	Not a tubular cell	2319.0	294s	0.0	0.0	2.0178765833677206	0.0	4.48893888641813	0.0	0.0	0.0	0.0	0.0	0.0	0.0	4.149848852479928	0.0	3.003137378963278	0.0	0.0	0.0	0.0	3.5129265346682508	0.0	0.0	0.0	2.382308561427955	0.0	0.0	0.0	0.0	0.0	0.0	0.0	4.743756772249155	0.0	0.0	0.0	0.0	0.0	0.0	2.3482201780105805	0.0	0.0	0.0	0.0
294s_I8	2.985178	-9.145533	PTC	PTC	2049.0	294s	0.0	0.0	0.0	0.0	3.430695635317929	1.0385440530798684	0.0	0.0	10.216899378529437	0.0	0.0	0.0	7.471243156259745	0.0	1.6959523042172218	0.7059943639740941	0.0	0.0	0.0	12.340772214105652	0.0	0.0	2.493602044992131	1.8836072612497594	0.0	0.0	0.0	0.0	0.0	0.0	0.0	0.0	0.0	0.0	0.0	0.0	0.0	0.0	1.5651989195854525	0.0	0.0	0.0	0.0
294s_J12	2.809303	-1.1164972	EC 1	Not a tubular cell	1925.0	294s	4.128071300358505	0.0	2.1017791709631757	0.0	4.382107735122825	0.0	0.0	0.0	4.991736530596598	0.0	0.0	0.0	9.985359459307048	0.0	4.782090151981491	0.0	0.0	0.0	0.0	5.522774942707558	0.0	0.0	3.1428148893862	9.955110879251347	0.0	0.0	0.0	0.0	2.14253722626057	0.0	0.0	0.0	0.0	0.0	0.0	0.0	0.0	0.0	8.581573503617868	0.0	0.0	1.58759672028381	0.0
294s_J13	13.678396	-1.256151	B cells	Not a tubular cell	1864.0	294s	1.5096727305640947	0.0	0.0	0.0	3.3349628910538454	0.0	0.0	0.0	0.0	0.0	0.0	0.0	0.0	0.0	2.633081177912112	0.0	0.0	0.0	0.0	3.1248638433494302	0.0	0.0	2.673570079585831	0.0	0.0	0.0	0.0	0.0	0.0	0.0	0.0	0.0	1.1966970393803245	0.0	0.0	0.0	0.0	0.0	2.012294386065644	1.7750411668224486	0.0	0.0	1.6608801585281203
294s_J16	1.7178278000000002	-1.1394972	EC 1	Not a tubular cell	1554.0	294s	0.0	0.0	8.343189166796769	0.0	11.713756873258998	0.0	0.0	0.0	0.0	0.0	0.0	0.0	4.151802633991113	0.0	2.174325523261004	0.0	0.0	0.0	0.0	3.514815625167306	0.0	0.0	3.0471809278540434	4.718006931265739	0.0	0.0	0.0	0.0	0.0	0.0	0.0	3.5023066754413965	0.0	0.0	0.0	0.0	0.0	0.0	11.150539675226144	0.0	1.4704691386004272	1.516232147196727	0.0
294s_J15	3.1508083	-0.74589163	EC 1	Not a tubular cell	1573.0	294s	0.0	0.0	0.0	0.0	10.016228581033088	0.0	0.0	0.0	0.0	0.0	0.0	0.0	4.476209507227038	3.2205506008330795	3.308172030054911	0.0	0.0	2.9414918141165063	0.0	3.829577302878398	0.0	0.0	7.120072864771117	0.0	0.0	0.0	0.0	0.0	0.0	0.0	0.0	0.0	1.6831728987793755	0.0	0.0	0.0	0.0	0.0	9.422980698616085	2.3633828055321326	0.0	0.0	2.2327043065686403
294s_J17	3.2690449	-0.5020275	EC 1	Not a tubular cell	1902.0	294s	0.0	0.0	7.6578564476496815	0.0	11.041409163284916	0.0	0.0	0.0	3.546842886312024	0.0	0.0	0.0	3.7593834514804434	6.481810394621341	0.0	6.2295529859383905	0.0	0.0	0.0	4.0528341964137615	0.0	0.0	8.032080302275368	8.769437353214588	0.0	0.0	0.0	0.0	1.7522487351835314	0.0	0.0	3.125093463645918	0.0	0.0	2.529774313529485	0.0	0.0	0.0	9.324915561657663	0.0	0.0	1.257589542358313	1.6704490596956676
294s_J19	-1.4257746999999998	-9.460831	PTC	PTC	1850.0	294s	0.0	0.0	0.0	1.7014267664002312	2.589707608991478	0.0	0.0	1.908956365490455	10.177645136076555	0.0	0.0	0.0	12.026230846181697	1.881647575705924	0.0	0.0	0.0	0.0	0.0	11.572679407745587	0.0	0.0	10.299907206219768	6.6090595380859956	0.0	0.0	0.0	0.0	0.0	0.0	0.0	0.0	0.0	0.0	2.637452321274713	0.0	0.0	0.0	2.9451980085536107	0.0	0.0	0.0	0.0
294s_J2	3.4993384	-8.16663	PTC	PTC	1744.0	294s	0.0	0.0	0.0	1.9972631926089375	2.9391355648823123	0.0	0.0	0.0	11.488887584589548	0.0	0.0	0.0	11.909393453144009	0.0	4.024174211886158	0.0	0.0	0.0	0.0	11.547263432085492	0.0	0.0	8.866540832631205	0.0	0.0	0.0	0.0	0.0	0.0	0.0	0.0	0.0	1.5340537400255672	0.0	0.0	0.0	0.0	0.0	4.233330864056345	0.0	1.5480781557858718	0.0	2.060904582635426
294s_J20	1.1024282	-0.7440394	EC 1	Not a tubular cell	1431.0	294s	0.0	0.0	3.5169384505798407	0.0	3.523429540809564	0.0	0.0	0.0	0.0	0.0	0.0	0.0	0.0	0.0	2.8093179176947354	0.0	0.0	0.0	0.0	0.0	0.0	0.0	3.7470537511991844	0.0	0.0	0.0	0.0	0.0	0.0	0.0	0.0	0.0	0.0	0.0	0.0	0.0	0.0	0.0	3.525158452371886	0.0	2.010468747305218	6.727947204684987	0.0
294s_J23	0.23758936	-9.913116	PTC	PTC	2097.0	294s	0.0	0.0	0.0	0.0	2.837231614722681	0.0	0.0	0.0	11.278553728227536	0.0	0.0	0.0	5.901785255842307	0.0	1.4641987324535415	0.99387619309291	0.0	0.0	0.0	13.944032738342141	0.0	0.0	12.271602089113586	0.0	0.0	0.0	0.0	0.0	0.0	0.0	0.0	0.0	0.0	0.0	0.0	0.0	0.0	0.0	2.027604617365528	0.0	0.0	6.864099211943947	0.0
294s_J22	-3.9304953	12.796794	MLC	Not a tubular cell	1758.0	294s	0.0	0.0	0.0	0.0	3.616690747379644	0.0	0.0	0.0	3.819422975543767	0.0	0.0	0.0	4.035143664628152	0.0	0.0	0.0	0.0	2.5457544326736627	0.0	3.4021715536756996	0.0	0.0	0.0	0.0	0.0	0.0	0.0	0.0	0.0	0.0	0.0	0.0	0.0	0.0	0.0	0.0	0.0	0.0	2.2511260871192795	0.0	0.0	0.0	0.0
294s_J24	2.6653488	-0.59476477	EC 1	Not a tubular cell	1693.0	294s	0.0	0.0	0.0	5.670401471772976	13.408402717740513	0.0	0.0	0.0	0.0	0.0	0.0	0.0	0.0	1.9662346270049738	2.852559827982842	0.0	0.0	0.0	0.0	4.843402763107173	0.0	0.0	2.894131159223473	0.0	0.0	0.0	0.0	0.0	0.0	0.0	0.0	0.0	0.0	0.0	0.0	0.0	0.0	0.0	7.796657223639142	0.0	0.0	5.281335576086705	1.8422252788233107
294s_J3	2.402155	-0.3110737	EC 1	Not a tubular cell	1593.0	294s	0.0	0.0	0.0	0.0	3.303693365639852	0.0	0.0	0.0	0.0	0.0	0.0	0.0	0.0	0.0	4.021387199577715	0.0	0.0	0.0	0.0	4.007092750915504	0.0	0.0	0.0	0.0	0.0	0.0	0.0	0.0	0.0	0.0	0.0	0.0	1.8167146250788875	0.0	0.0	0.0	0.0	0.0	9.343590255412291	0.0	0.0	8.002846916132732	0.0
294s_J6	6.934927	11.10347	Podocyte	Not a tubular cell	1720.0	294s	0.0	0.0	0.0	0.0	2.612156072303803	8.06752651910293	0.0	0.0	0.0	0.0	0.0	0.0	0.0	7.648809032675774	12.375604758926286	4.129283608251956	0.0	0.0	0.0	3.276450300809768	0.0	0.0	2.818297594515202	0.0	0.0	0.0	0.0	0.0	0.0	0.0	0.0	0.0	10.32888893648625	0.0	0.0	0.0	0.0	2.8753738871599728	11.694450159977	0.0	9.76256525440945	6.079956157539337	10.275214162940909
294s_K1	2.2354999	-1.6770037	EC 1	Not a tubular cell	1552.0	294s	0.0	0.0	0.0	0.0	6.364535519089587	0.0	0.0	3.6052478385888125	7.161417326529915	0.0	0.0	0.0	0.0	0.0	0.0	0.0	0.0	0.0	0.0	0.0	0.0	0.0	4.648827928657738	0.0	0.0	0.0	0.0	0.0	0.0	0.0	0.0	6.118919954629353	0.0	0.0	0.0	0.0	0.0	0.0	5.3837871070712096	3.5662465154130696	0.0	2.841418129312003	0.0
294s_J7	1.9988256	-0.11252748	EC 1	Not a tubular cell	1913.0	294s	0.0	0.0	0.0	0.0	10.979999453385284	0.0	0.0	0.0	0.0	0.0	0.0	0.0	6.538337255738158	3.999763513731337	2.0737734291785235	0.0	0.0	2.540305064517243	0.0	3.3962170123928	0.0	0.0	0.0	0.0	0.0	0.0	0.0	0.0	0.0	0.0	1.7463610367448479	0.0	1.3752676617711457	0.0	0.0	0.0	0.0	0.0	9.990590069487094	1.9959159003666656	0.0	5.497862814468907	0.0
294s_J8	3.3335986000000006	-8.45999	PTC	PTC	1662.0	294s	0.0	0.0	0.0	0.0	0.0	0.0	0.0	0.0	4.238137892614338	0.0	0.0	0.0	3.5219069106997365	0.0	2.4311215132061124	0.0	0.0	0.0	2.275549839981603	10.880663735132444	0.0	0.0	9.283737716338724	2.649804934668172	0.0	0.0	0.0	0.0	0.0	0.0	0.0	0.0	1.669852469967116	0.0	7.957250814293382	0.0	0.0	0.0	1.1895699079513409	0.0	0.0	0.0	0.0
294s_J9	-4.389253	12.343443	MLC	Not a tubular cell	2185.0	294s	0.0	0.0	0.0	0.0	3.2239839626795677	0.0	0.0	0.0	0.0	0.0	0.0	0.0	0.0	0.0	2.064847288696541	0.0	0.0	0.0	0.0	3.3856158204956683	0.0	0.0	0.0	2.2701189034856353	0.0	0.0	0.0	0.0	0.0	0.0	0.0	2.50613498689695	0.8404689601278008	0.0	0.0	0.0	0.0	0.0	2.715833811173452	0.0	0.0	0.8819714846893496	0.0
294s_K10	11.615912	-9.001364	T+NK cells	Not a tubular cell	2137.0	294s	0.0	0.0	0.0	1.6746187782343376	2.6440965809506722	0.0	0.0	0.0	0.0	0.0	0.0	0.0	0.0	0.0	3.324377319638745	0.0	0.0	0.0	0.0	3.310668291236406	0.0	0.0	0.0	0.0	0.0	0.0	0.0	0.0	0.0	0.0	0.0	0.0	1.3177358210815298	0.0	0.0	0.0	0.0	0.0	3.001907377071991	0.0	0.0	0.0	1.8064291436397668
294s_K11	1.8892623	-6.745731	PTC	PTC	1831.0	294s	1.6569056058305798	0.0	0.0	0.0	3.507493847222111	0.0	0.0	0.0	8.353436893926428	0.0	0.0	0.0	11.243494381745814	0.0	3.9857801416377843	0.0	0.0	0.0	0.0	11.13451002194507	0.0	0.0	7.579688789228916	0.0	0.0	0.0	0.0	0.0	0.0	0.0	0.0	0.0	1.3070469574091383	0.0	0.0	0.0	0.0	0.0	1.4494514323820797	0.0	0.0	1.3627772271879564	1.7936737246505243
294s_K15	13.42569	-0.686779	B cells	Not a tubular cell	1436.0	294s	0.0	0.0	0.0	0.0	3.080021911859336	0.0	0.0	0.0	0.0	0.0	0.0	0.0	5.383766314677447	0.0	0.0	0.0	2.8987866533769404	0.0	0.0	3.772862635044898	0.0	0.0	4.780124528807008	0.0	0.0	0.0	0.0	0.0	0.0	0.0	0.0	0.0	0.0	2.4006251476608185	0.0	0.0	0.0	0.0	1.8026847508417134	0.0	0.0	0.0	0.0
294s_K14	0.6969543	0.33999386	EC 2	Not a tubular cell	1742.0	294s	0.0	0.0	0.0	7.13985523388461	3.991536893933457	0.0	0.0	0.0	0.0	0.0	0.0	0.0	0.0	0.0	0.0	0.0	0.0	8.410766342663914	0.0	2.8742113856651224	0.0	0.0	0.0	8.383783905994916	0.0	0.0	0.0	0.0	0.0	0.0	0.0	0.0	1.0422132460697964	0.0	0.0	0.0	0.0	0.0	8.432715879725302	0.0	0.0	0.0	0.0
294s_K12	-3.0151443	-9.468567	PTC	PTC	3096.0	294s	0.0	0.0	0.0	0.0	2.0829105316101417	0.0	0.0	0.0	10.88621177710315	0.0	0.0	0.0	10.512131305739812	5.702381522074622	1.9179754536119917	0.6060813190521825	0.0	0.0	0.0	11.33636386774849	7.00420233037844	0.0	11.33914171680163	0.0	0.0	0.0	0.0	0.0	0.0	0.0	0.0	0.0	0.0	0.0	0.0	0.0	0.0	0.0	1.389803930124314	0.0	0.0	0.0	0.8235673996808675
294s_K16	2.9737263	-0.4601918	EC 1	Not a tubular cell	2092.0	294s	0.0	0.0	0.0	0.0	11.922605633338687	0.0	0.0	0.0	3.734679884178339	0.0	0.0	3.9884120786351187	0.0	0.0	0.0	0.0	0.0	0.0	0.0	0.0	2.66346543969311	0.0	3.7567051980031687	8.538138122931125	0.0	0.0	0.0	0.0	0.0	0.0	0.0	4.23255045274395	0.0	0.0	0.0	0.0	0.0	0.0	10.551809118683655	0.0	0.0	1.379885449137245	0.0
294s_K19	3.3915298	0.28759888	EC 1	Not a tubular cell	2299.0	294s	0.0	0.0	0.0	0.0	11.869902778205331	0.0	0.0	0.0	4.373981859414422	0.0	0.0	0.0	0.0	0.0	0.0	0.0	0.0	0.0	0.0	3.944910624576694	0.0	0.0	0.0	10.230178674252278	0.0	0.0	0.0	0.0	0.0	0.0	0.0	0.0	0.0	0.0	0.0	0.0	0.0	0.0	9.369639888392395	0.0	0.0	6.027103774335872	0.0
294s_K18	10.427004	-3.2891002	MNP	Not a tubular cell	2515.0	294s	0.0	0.0	0.0	0.0	1.5237216012814634	0.0	0.0	0.0	0.0	0.0	0.0	0.0	7.721874424884758	0.0	0.0	0.0	0.0	0.0	0.0	2.8822239116026895	0.0	0.0	0.0	1.8392340911220797	0.0	0.0	0.0	0.0	0.0	0.0	0.0	11.012072077254809	0.0	0.0	0.0	0.0	3.7345110603079283	0.0	1.1711133151539688	0.0	0.0	0.0	0.0
294s_K21	2.7801006	-0.05583343	EC 1	Not a tubular cell	1684.0	294s	0.0	3.8204483780986798	0.0	3.779628145320039	11.523126256866073	0.0	0.0	0.0	4.5253368873657065	0.0	0.0	0.0	7.868314652873309	1.8196726031961608	1.890434919602164	0.0	0.0	3.1900350125775248	0.0	0.0	0.0	0.0	2.7221774461260426	0.0	0.0	0.0	0.0	0.0	0.0	0.0	0.0	0.0	0.0	0.0	0.0	0.0	0.0	0.0	7.844993707847707	0.0	0.0	0.0	0.0
294s_K2	11.163718	-8.740267999999999	T+NK cells	Not a tubular cell	2200.0	294s	2.0830286323801706	0.0	0.0	0.0	2.376602798002118	0.0	0.0	0.0	3.4281200038781585	0.0	0.0	0.0	3.639073573679408	0.0	4.776172636777993	0.0	0.0	0.0	0.0	3.9306819281449816	0.0	0.0	3.4497249423115113	0.0	0.0	0.0	0.0	0.0	0.0	0.0	0.0	3.0102968606589737	1.1322512047330324	9.22113314867848	0.0	0.0	0.0	0.0	2.7220670753874234	0.0	0.0	0.0	0.0
294s_K23	1.9307746	-6.2293386	PTC	PTC	1602.0	294s	0.0	0.0	0.0	0.0	0.0	0.0	0.0	0.0	0.0	0.0	0.0	0.0	8.75020467814152	0.0	0.0	0.0	0.0	0.0	0.0	10.417853999374039	0.0	0.0	3.57840083042799	8.479681375181947	0.0	0.0	0.0	0.0	0.0	0.0	0.0	0.0	0.0	0.0	0.0	0.0	0.0	0.0	2.84258492276584	0.0	0.0	0.0	0.0
294s_K24	2.2418933	0.8021331	EC 1	Not a tubular cell	1854.0	294s	0.0	0.0	0.0	0.0	9.875974158482306	0.0	0.0	0.0	0.0	0.0	0.0	0.0	0.0	7.820304820123836	0.0	0.0	0.0	0.0	0.0	2.275934764876327	0.0	0.0	1.8785836470321429	9.2756535358765	0.0	0.0	0.0	0.0	0.0	0.0	0.0	0.0	0.0	0.0	0.0	0.0	0.0	0.0	7.247781364611825	0.0	0.0	7.376772518563939	0.0
294s_K4	14.149998000000002	-0.7767194000000001	B cells	Not a tubular cell	1462.0	294s	0.0	0.0	0.0	0.0	3.28937002384199	0.0	0.0	0.0	4.422044491250605	0.0	0.0	0.0	4.642971227651177	0.0	3.4656652387234286	0.0	0.0	0.0	0.0	3.992143364147157	0.0	0.0	0.0	3.7077981870442693	0.0	0.0	0.0	0.0	0.0	0.0	0.0	4.932818517488233	0.0	0.0	0.0	0.0	0.0	0.0	1.9743309302444485	0.0	0.0	0.0	0.0
294s_K3	13.891482	-0.83200616	B cells	Not a tubular cell	1467.0	294s	0.0	0.0	0.0	0.0	0.0	0.0	0.0	0.0	0.0	0.0	0.0	0.0	10.870148432240905	0.0	0.0	0.0	0.0	3.369330446497547	0.0	4.282662611449209	0.0	0.0	0.0	0.0	0.0	0.0	0.0	0.0	0.0	4.041296738909477	0.0	5.231765081763617	0.0	0.0	0.0	0.0	0.0	0.0	0.0	0.0	0.0	0.0	0.0
294s_K7	-0.1723252	-7.5522385	PTC	PTC	2396.0	294s	0.0	0.0	0.0	0.0	5.209369189809623	0.0	0.0	0.0	6.6665668436528716	0.0	0.0	0.0	0.0	3.12130772922097	0.0	0.0	0.0	2.8448812039920357	0.0	11.039665715066645	11.18349296512966	0.0	13.115048867831584	9.923335669746999	0.0	0.0	0.0	0.0	0.0	0.0	0.0	0.0	0.0	0.0	0.0	0.0	0.0	0.0	2.5375484803409094	0.0	0.0	0.0	0.0
294s_K8	1.2084326	0.7038001	EC 1	Not a tubular cell	1630.0	294s	0.0	0.0	0.0	0.0	2.9054890146767813	0.0	0.0	0.0	0.0	0.0	0.0	0.0	4.22826236994871	0.0	0.0	0.0	0.0	0.0	0.0	4.527575619999482	0.0	0.0	5.557960085878287	8.805136339488547	0.0	0.0	0.0	0.0	0.0	0.0	0.0	0.0	0.0	0.0	0.0	0.0	0.0	0.0	6.13640891073983	0.0	0.0	0.0	0.0
294s_K6	13.288583	-0.6443819000000001	B cells	Not a tubular cell	1716.0	294s	0.0	0.0	0.0	0.0	3.3765356394509993	0.0	0.0	0.0	0.0	0.0	0.0	0.0	0.0	1.8115177843289736	2.671826446550838	0.0	0.0	0.0	0.0	4.083020418325619	2.5199123888953325	0.0	0.0	2.8975903211223413	0.0	0.0	0.0	0.0	0.0	0.0	0.0	0.0	0.0	0.0	0.0	0.0	0.0	0.0	2.047083701431207	0.0	0.0	0.0	0.0
294s_K5	2.4169998	-1.9284108	EC 1	Not a tubular cell	1818.0	294s	0.0	0.0	0.0	0.0	9.460250765856163	0.0	0.0	0.0	0.0	0.0	0.0	0.0	0.0	0.0	4.447927031973106	0.0	0.0	0.0	0.0	4.433391278057353	0.0	0.0	0.0	0.0	0.0	0.0	0.0	0.0	0.0	0.0	0.0	0.0	2.1530213455574687	0.0	0.0	0.0	0.0	0.0	8.95080696188622	0.0	0.0	2.225109399792755	2.7588806491256164
294s_K9	-1.1213356	-6.6386833	PTC	PTC	2658.0	294s	0.0	0.0	0.0	0.0	3.933288031748045	0.0	0.0	0.0	8.381302740623926	0.0	0.0	0.0	10.95910681535118	0.0	0.0	5.055005469545942	0.0	0.0	0.0	10.133091361180467	0.0	0.0	2.3853418439862333	0.0	0.0	0.0	0.0	0.0	0.0	2.604012380807712	0.0	3.702053487209325	0.0	1.6083114915781465	0.0	0.0	0.0	0.0	1.131794483161362	0.0	0.0	0.0	0.0
294s_L11	1.0499843	-0.027296135	EC 2	Not a tubular cell	1877.0	294s	0.0	0.0	0.0	7.09564732245677	3.4278355769783393	0.0	0.0	0.0	0.0	0.0	0.0	0.0	11.13899043588554	0.0	2.719740501447129	7.108537075276069	0.0	0.0	0.0	3.216184592742274	0.0	0.0	2.7606766590855294	0.0	0.0	0.0	0.0	0.0	0.0	0.0	0.0	0.0	0.0	0.0	0.0	0.0	0.0	0.0	11.571817775368304	0.0	0.0	9.055394269639985	2.496548754569417
294s_L12	1.9867285	-10.236937	PTC	PTC	2540.0	294s	0.0	4.967825028245859	0.0	2.5600917373337024	3.574762853926314	0.0	0.0	0.0	10.551327891983512	0.0	0.0	0.0	7.904671288251688	0.0	3.7544476581033326	0.0	0.0	0.0	0.0	11.899984295119674	0.0	0.0	9.576057076150093	9.336028808269617	0.0	0.0	0.0	0.0	0.0	0.0	0.0	0.0	0.0	0.0	0.0	0.0	0.0	2.9567458126670094	5.078498368647621	0.0	0.0	0.0	0.0
294s_L13	0.78019947	0.53908986	EC 2	Not a tubular cell	1478.0	294s	7.5330993620560225	0.0	0.0	0.0	13.277866775934323	0.0	0.0	0.0	0.0	0.0	0.0	0.0	0.0	0.0	2.1707023034867605	1.57248395371757	2.655277962040789	0.0	0.0	4.445843736020017	0.0	0.0	3.04308896606478	0.0	0.0	0.0	0.0	0.0	0.0	0.0	0.0	0.0	2.1631505677105536	0.0	0.0	0.0	0.0	0.0	8.338449937307503	0.0	0.0	0.0	0.0
294s_L15	0.2919616	-8.545110000000001	PTC	PTC	1537.0	294s	0.0	0.0	0.0	0.0	3.0722527784419964	0.0	0.0	0.0	8.867042924961313	0.0	0.0	0.0	9.833412709565353	0.0	0.0	0.0	0.0	0.0	0.0	5.277101709578135	0.0	0.0	13.49821539329132	5.957240864020683	0.0	0.0	0.0	0.0	0.0	0.0	0.0	0.0	0.0	0.0	0.0	0.0	0.0	0.0	3.0739212637867026	0.0	0.0	0.0	0.0
294s_L14	1.5160637	-7.1697655	PTC	PTC	1371.0	294s	0.0	0.0	0.0	0.0	2.4316910095066375	0.0	0.0	0.0	10.356469525798799	0.0	0.0	0.0	11.287300836583219	0.0	0.0	0.0	0.0	2.255665974543197	0.0	13.09074170939601	0.0	0.0	10.385871392539146	0.0	0.0	0.0	0.0	0.0	0.0	0.0	0.0	0.0	0.0	0.0	0.0	0.0	0.0	0.0	2.4332337228631506	0.0	0.0	0.0	0.0
294s_L19	3.3259947	0.023311595	EC 1	Not a tubular cell	2044.0	294s	0.0	0.0	0.0	0.0	11.200633571301974	0.0	0.0	0.0	0.0	0.0	0.0	0.0	11.073718098022136	0.0	0.0	0.0	0.0	0.0	0.0	4.476541170205261	0.0	0.0	4.53713214249567	4.186172594376735	0.0	0.0	0.0	0.0	0.0	0.0	0.0	0.0	0.0	2.1878302946582786	0.0	0.0	0.0	0.0	8.8468590247415	0.0	0.0	0.0	0.0
294s_L18	3.6784976	-8.160346	PTC	PTC	1746.0	294s	0.0	0.0	0.0	0.0	0.0	0.0	0.0	0.0	10.516202968780682	0.0	0.0	0.0	9.823960811509915	0.0	0.0	0.0	0.0	0.0	0.0	12.93677800072686	0.0	0.0	9.436763641998173	0.0	0.0	0.0	0.0	0.0	0.0	0.0	1.6070006324059807	0.0	0.0	0.0	0.0	0.0	0.0	0.0	2.5554681203886624	0.0	0.0	0.0	0.0
294s_L21	2.5964193	0.62895536	EC 1	Not a tubular cell	1847.0	294s	0.0	0.0	0.0	0.0	12.711735874195409	0.0	0.0	2.018919749893896	0.0	0.0	0.0	0.0	9.48245077509562	0.0	2.0646897736635452	0.0	0.0	0.0	0.0	0.0	0.0	0.0	4.3749536352051	9.312046421724158	0.0	0.0	0.0	0.0	0.0	0.0	0.0	0.0	0.0	0.0	0.0	0.0	0.0	0.0	0.0	0.0	0.0	0.0	0.0
294s_L2	2.2405345000000003	0.52604604	EC 1	Not a tubular cell	1868.0	294s	0.0	0.0	0.0	6.171921979904229	11.336506029784307	0.0	0.0	0.0	0.0	0.0	0.0	0.0	10.918995755038349	1.8674086197459219	4.565380059721784	0.0	0.0	0.0	0.0	4.713858953958963	0.0	0.0	0.0	0.0	0.0	0.0	0.0	0.0	0.0	0.0	0.0	0.0	0.0	1.9421528546417903	0.0	0.0	0.0	0.0	10.574542329893417	0.0	0.0	1.3223994731827966	0.0
294s_L23	11.20647	-8.993582	T+NK cells	Not a tubular cell	1736.0	294s	0.0	0.0	0.0	0.0	4.700889535018296	0.0	0.0	0.0	3.9595900398110944	0.0	0.0	0.0	4.1767242585625235	0.0	0.0	0.0	0.0	0.0	0.0	5.442687645020062	0.0	0.0	4.53607225540654	0.0	0.0	0.0	0.0	0.0	0.0	0.0	0.0	0.0	0.0	6.71536379824535	0.0	0.0	0.0	0.0	3.224500896270995	0.0	0.0	0.0	0.0
294s_L4	2.3033285	-0.2881675	EC 1	Not a tubular cell	1616.0	294s	0.0	0.0	0.0	2.918508141909987	8.546395458204714	0.0	0.0	0.0	0.0	0.0	0.0	0.0	0.0	0.0	2.3743105112691967	0.0	0.0	0.0	0.0	3.7466070159100164	0.0	0.0	3.2710914355715675	7.040773540774595	0.0	0.0	0.0	0.0	0.0	0.0	0.0	0.0	0.0	0.0	0.0	0.0	0.0	0.0	10.18612146262086	0.0	0.0	6.589139884732488	0.0
294s_L5	2.460994	-1.681218	EC 1	Not a tubular cell	2165.0	294s	0.0	0.0	2.294111203510416	0.0	4.285875877582307	0.0	0.0	0.0	0.0	0.0	0.0	0.0	4.716244605322318	0.0	7.45765740077569	1.9947212498967166	0.0	4.078703641192408	0.0	4.063717663243125	0.0	0.0	0.0	6.272922481970339	0.0	0.0	0.0	0.0	0.0	0.0	0.0	0.0	1.8601540697426109	0.0	0.0	0.0	0.0	2.7513989210689656	8.93361781554769	0.0	2.6643518702665263	7.9529244791972635	2.4333483627643413
294s_L3	2.0624356	-1.975368	EC 1	Not a tubular cell	1290.0	294s	0.0	0.0	0.0	0.0	4.324939095190859	0.0	0.0	0.0	0.0	0.0	0.0	0.0	0.0	0.0	0.0	0.0	0.0	0.0	0.0	5.059816692344794	0.0	0.0	5.525973627639717	0.0	0.0	0.0	0.0	0.0	0.0	0.0	0.0	0.0	0.0	0.0	0.0	0.0	0.0	0.0	3.777282436927702	0.0	0.0	0.0	0.0
294s_L7	10.996223	-8.836896000000003	T+NK cells	Not a tubular cell	1738.0	294s	0.0	0.0	0.0	0.0	4.76157098514725	0.0	0.0	0.0	0.0	0.0	0.0	0.0	4.885443481152371	0.0	0.0	0.0	0.0	3.3185674816204593	0.0	3.304238656758486	0.0	0.0	0.0	3.0327122980714245	0.0	0.0	0.0	0.0	0.0	0.0	0.0	0.0	0.0	11.216620186424835	0.0	0.0	0.0	0.0	0.0	0.0	0.0	0.0	0.0
294s_L9	10.874475	-9.269297	T+NK cells	Not a tubular cell	1937.0	294s	0.0	0.0	0.0	0.0	3.676850663466704	0.0	0.0	0.0	0.0	0.0	0.0	0.0	10.385845327010179	0.0	0.0	0.0	11.166429515699066	0.0	0.0	3.461492805521187	0.0	0.0	0.0	0.0	0.0	0.0	0.0	0.0	0.0	0.0	0.0	4.943120192081069	0.0	3.479161701702869	0.0	0.0	0.0	0.0	2.3030162064132034	0.0	0.0	0.0	0.0
294s_M12	0.9200302	0.7712641	EC 2	Not a tubular cell	1881.0	294s	0.0	0.0	0.0	2.394743827784001	3.391233463872236	0.0	0.0	0.0	5.498423862782748	4.295611988216365	0.0	0.0	0.0	3.479517936089682	5.286607340408743	0.0	0.0	0.0	0.0	0.0	0.0	0.0	5.52170114589507	0.0	0.0	0.0	0.0	0.0	0.0	0.0	0.0	0.0	0.0	0.0	0.0	0.0	0.0	0.0	10.50700247423701	0.0	0.0	0.0	0.0
294s_M1	7.257560000000002	-2.497406	MNP	Not a tubular cell	1863.0	294s	0.0	0.0	0.0	0.0	2.0544914624405823	0.0	0.0	0.0	0.0	0.0	1.8815271249609444	0.0	0.0	0.0	2.681661127316184	0.0	0.0	0.0	0.0	0.0	0.0	0.0	0.0	0.0	0.0	0.0	0.0	0.0	0.0	8.492248286330305	0.0	11.063571208075803	0.0	0.0	0.0	0.0	0.0	0.0	2.0559293442682844	0.0	0.0	0.967805347773557	0.0
294s_M14	1.9514753	-6.3347883000000005	PTC	PTC	1286.0	294s	0.0	0.0	0.0	0.0	5.116185669507739	0.0	0.0	0.0	11.848380595910026	0.0	0.0	0.0	0.0	0.0	2.8927367482079447	0.0	0.0	0.0	0.0	12.753875811408381	0.0	0.0	0.0	0.0	0.0	0.0	0.0	0.0	0.0	0.0	0.0	0.0	0.0	0.0	0.0	0.0	0.0	0.0	3.9991153492263694	0.0	0.0	0.0	2.664655061321713
294s_M11	7.353045	10.273943	Podocyte	Not a tubular cell	2613.0	294s	8.46478141657512	0.0	0.0	9.419732342317674	3.33270542700627	6.746067942840455	0.0	5.556951296894205	0.0	0.0	0.0	0.0	0.0	7.971433439187881	12.638708420936853	4.610176327902402	0.0	0.0	0.0	3.122645338582707	0.0	0.0	0.0	0.0	0.0	0.0	0.0	0.0	0.0	0.0	0.0	2.2685682323494714	7.152224980701195	0.0	0.0	0.0	0.0	5.175740404186905	11.526352188545024	0.0	5.018790580012393	7.07028893391651	9.223474207609954
294s_M13	7.0282855	10.70477	Podocyte	Not a tubular cell	2790.0	294s	9.056193136574818	0.0	0.0	6.223571489013661	2.6170973951081473	7.407392022776971	0.0	0.0	0.0	0.0	0.0	0.0	0.0	9.276271001266265	12.464132936048138	2.9311298476030294	0.0	0.0	0.0	3.2817475012587365	0.0	0.0	0.0	0.0	0.0	0.0	0.0	0.0	0.0	0.0	0.0	3.269449720050101	9.724895219575048	0.0	0.0	0.0	0.0	7.139617619692243	11.36284633484159	0.0	3.507294888888057	6.73914228819452	6.214878427266294
294s_M15	2.2636464	-0.7840403	EC 1	Not a tubular cell	1504.0	294s	0.0	0.0	0.0	3.2309265317480835	3.4654746590446077	0.0	0.0	0.0	0.0	0.0	0.0	0.0	11.507327242797787	0.0	4.585050763600574	5.318127258606112	3.2781542436894835	0.0	0.0	5.135030593286655	0.0	0.0	0.0	0.0	0.0	0.0	0.0	0.0	0.0	0.0	0.0	0.0	0.0	0.0	0.0	0.0	0.0	0.0	6.158166628994819	0.0	0.0	0.0	0.0
294s_M17	13.23788	-1.2705853	B cells	Not a tubular cell	1590.0	294s	0.0	0.0	0.0	0.0	4.069009741885189	0.0	0.0	0.0	0.0	0.0	0.0	0.0	4.496113131414727	2.384390089035891	4.253177002903554	0.0	0.0	0.0	0.0	3.8489549705446633	0.0	0.0	0.0	0.0	0.0	0.0	0.0	0.0	0.0	0.0	0.0	4.784786791446361	0.0	0.0	0.0	0.0	0.0	0.0	3.1541838216763614	0.0	0.0	0.0	0.0
294s_M16	-4.1903734	-3.038639	DCT 1	DCT1	2271.0	294s	1.2908228445080707	0.0	0.0	0.0	2.188820194546997	0.0	0.0	0.0	3.215369365566935	8.666622790990743	5.944710263069873	0.0	3.423125551347638	0.0	3.4837097318447308	0.0	0.0	0.0	0.0	2.81717146998629	0.0	0.0	2.382095419682708	0.0	0.0	0.0	0.0	0.0	0.0	0.0	0.0	3.6983465190074076	0.0	0.0	0.0	0.0	0.0	1.6805569887550826	2.190298587623053	0.0	0.0	0.0	0.0
294s_M20	13.554447	-1.0334334	B cells	Not a tubular cell	1291.0	294s	0.0	0.0	2.4265296681357325	2.499005017800142	4.442349527236788	0.0	0.0	0.0	0.0	0.0	0.0	0.0	9.733340397534466	0.0	2.7941088165252874	0.0	0.0	0.0	0.0	0.0	0.0	0.0	0.0	0.0	0.0	0.0	0.0	0.0	0.0	0.0	0.0	4.205882623705744	0.0	0.0	0.0	0.0	0.0	0.0	3.5089538380345746	0.0	0.0	0.0	0.0
294s_M18	2.590482	0.041048124	EC 1	Not a tubular cell	1859.0	294s	0.0	0.0	0.0	0.0	11.463842851918427	0.0	0.0	0.0	0.0	0.0	0.0	0.0	0.0	0.0	4.443530304739023	0.0	0.0	0.0	0.0	3.2932497111625696	0.0	0.0	3.7295211096771954	7.838764180842	0.0	0.0	0.0	0.0	0.0	0.0	0.0	0.0	1.9802618050321614	0.0	0.0	0.0	0.0	0.0	6.235688037041758	0.0	0.0	4.310493037832995	0.0
294s_M19	-3.665417	12.8367195	MLC	Not a tubular cell	2699.0	294s	0.0	0.0	7.587646387639698	7.892820611007905	8.331919718457911	0.0	0.0	0.0	0.0	4.289200015898105	0.0	0.0	5.71798220057645	0.0	4.106308253571997	0.0	0.0	0.0	0.0	0.0	0.0	0.0	4.5462993940642935	0.0	0.0	0.0	0.0	0.0	0.0	0.0	0.0	0.0	0.0	0.0	0.0	0.0	0.0	0.0	2.0542893296667457	7.861832424390527	0.0	0.0	0.0
294s_M21	2.8101454	0.025976658	EC 1	Not a tubular cell	2231.0	294s	0.0	0.0	0.0	7.091175004342816	8.547347818367673	0.0	0.0	0.0	4.284326530915653	0.0	0.0	0.0	0.0	3.780166392152242	3.871068783789402	0.0	0.0	0.0	0.0	0.0	0.0	0.0	0.0	0.0	0.0	0.0	0.0	0.0	0.0	0.0	0.0	3.8441146287434704	0.0	0.0	0.0	0.0	0.0	0.0	9.988450007771222	0.0	0.0	4.501662271118994	0.0
294s_M2	7.0524664	10.505678	Podocyte	Not a tubular cell	2779.0	294s	8.045086493047874	0.0	0.0	9.347736733556333	1.9502077553487986	6.867140123606845	0.0	0.0	0.0	0.0	0.0	0.0	8.616058340169058	7.801850753613024	12.56055968066907	5.098802225063833	0.0	0.0	0.0	0.0	0.0	0.0	0.0	0.0	0.0	0.0	0.0	0.0	0.0	0.0	0.0	2.541219141401393	8.568440696271479	0.0	0.0	6.498749201684482	0.0	8.552643115906355	10.43101545285508	0.0	0.0	7.1101507539277655	8.664091742777014
294s_M24	0.7853519	-7.1981554	PTC	PTC	1274.0	294s	0.0	0.0	0.0	0.0	3.671243258783624	0.0	0.0	0.0	11.99225076955016	0.0	0.0	0.0	0.0	2.8637830940367848	0.0	0.0	0.0	0.0	0.0	13.988856179028874	3.683258427536227	0.0	12.558318065151116	10.335580031565133	0.0	0.0	0.0	0.0	0.0	0.0	2.568100605993765	0.0	0.0	0.0	0.0	0.0	0.0	0.0	3.143499573172287	0.0	0.0	0.0	0.0
294s_M23	13.175049	-0.7960642	B cells	Not a tubular cell	1764.0	294s	2.0965013592829216	0.0	0.0	0.0	0.0	0.0	0.0	0.0	4.276214194590788	0.0	0.0	0.0	0.0	2.3843573380089875	3.3268790903005967	1.8262498879366995	0.0	0.0	0.0	3.848917272116075	0.0	0.0	3.370294358887954	0.0	0.0	0.0	0.0	0.0	0.0	0.0	2.1091301699138336	0.0	1.697522886809363	0.0	0.0	0.0	0.0	0.0	2.6480225649704634	0.0	0.0	0.0	2.2490981912131818
294s_M5	13.186575	-0.9203587	B cells	Not a tubular cell	1658.0	294s	1.8070392697694795	0.0	0.0	1.8877836109162724	2.8113164705318443	0.0	0.0	0.0	0.0	0.0	0.0	0.0	0.0	0.0	4.437779173583226	0.0	0.0	2.6254028219973513	0.0	0.0	0.0	0.0	0.0	0.0	0.0	0.0	0.0	0.0	0.0	0.0	0.0	0.0	1.4388934930064035	0.0	0.0	0.0	0.0	0.0	2.8129403454704214	0.0	0.0	0.0	0.0
294s_M3	12.042348	-9.100949	T+NK cells	Not a tubular cell	4212.0	294s	0.0	0.0	0.0	0.0	0.0	0.0	0.0	0.0	0.0	0.0	0.0	0.0	7.955150612600682	0.0	1.925401256149862	0.0	0.0	7.88375024062319	0.0	3.218327348350079	6.078957483455273	0.0	0.0	0.0	0.0	0.0	0.0	0.0	0.0	0.0	0.0	2.3545199835462807	0.0	0.0	0.0	0.0	0.0	0.0	1.396050911908116	0.0	0.0	0.0	0.0
294s_M9	11.029529	-8.799886	T+NK cells	Not a tubular cell	1980.0	294s	1.8884152435814734	0.0	0.0	2.774028552940662	0.0	2.171984523505813	0.0	0.0	0.0	0.0	0.0	0.0	4.2315318782043985	0.0	3.9910631249264776	0.0	0.0	0.0	0.0	0.0	0.0	0.0	0.0	0.0	0.0	0.0	0.0	0.0	0.0	0.0	0.0	4.517761626582314	0.0	8.121189289687372	0.0	0.0	0.0	0.0	2.910123567029914	0.0	0.0	0.0	0.0
294s_N1	13.4590435	-1.0291023	B cells	Not a tubular cell	1188.0	294s	0.0	0.0	0.0	1.9495498387157675	2.8836287833554586	0.0	0.0	0.0	0.0	0.0	0.0	0.0	0.0	0.0	2.2178188171780837	1.6127835131502435	0.0	0.0	0.0	3.565668456863212	0.0	0.0	0.0	0.0	0.0	0.0	0.0	0.0	0.0	3.3334343252734615	0.0	0.0	1.4924650657979517	0.0	0.0	0.0	0.0	0.0	3.2506422450222185	0.0	0.0	0.0	0.0
294s_M7	2.6583827	0.07350380000000001	EC 1	Not a tubular cell	2234.0	294s	0.0	0.0	0.0	0.0	6.1576095535907145	0.0	0.0	0.0	0.0	0.0	0.0	0.0	0.0	0.0	3.645163184413288	0.0	0.0	0.0	0.0	4.734892493338972	0.0	0.0	0.0	2.9840670753541656	0.0	0.0	0.0	0.0	0.0	0.0	0.0	0.0	0.0	0.0	0.0	0.0	0.0	0.0	8.1356766494548	0.0	0.0	4.7497183558139335	0.0
294s_N11	0.87627065	1.5657188999999998	EC 2	Not a tubular cell	1942.0	294s	0.0	0.0	0.0	9.283141510213719	10.713965275972132	0.0	0.0	0.0	3.4227045632948796	0.0	0.0	0.0	0.0	0.0	1.7613725579672905	0.0	0.0	8.416876429768841	0.0	0.0	0.0	0.0	2.571099067309571	0.0	0.0	0.0	0.0	0.0	0.0	0.0	0.0	0.0	0.0	0.0	0.0	0.0	0.0	0.0	4.7803888156187755	0.0	0.0	8.503612200028531	0.0
294s_N10	2.8475337000000005	0.38335437	EC 1	Not a tubular cell	1554.0	294s	1.76966653752265	0.0	0.0	0.0	10.482484087049235	0.0	0.0	0.0	0.0	0.0	0.0	0.0	0.0	0.0	3.5509748032099817	0.0	0.0	0.0	0.0	4.473523204661661	0.0	0.0	0.0	8.9373363110519	0.0	0.0	0.0	0.0	0.0	0.0	0.0	0.0	0.0	0.0	0.0	0.0	0.0	0.0	8.223907332107478	0.0	0.0	7.6138619615993175	0.0
294s_N13	3.0129166	0.13898534	EC 1	Not a tubular cell	1707.0	294s	0.0	0.0	0.0	2.5045850668470275	8.292691980670714	0.0	0.0	0.0	3.7148944521437275	0.0	0.0	0.0	0.0	5.105946452013756	2.7999102646894594	0.0	0.0	0.0	0.0	4.225270134690074	0.0	0.0	0.0	8.055309360121054	0.0	0.0	0.0	0.0	0.0	0.0	0.0	4.77107572443077	0.0	0.0	0.0	0.0	0.0	0.0	10.824059883392367	0.0	0.0	5.5959310979244785	0.0
294s_N16	1.5905911	-5.465751	PTC	PTC	976.0	294s	0.0	0.0	3.329682812018476	0.0	5.224755283016299	0.0	0.0	0.0	10.798199482193219	0.0	0.0	4.732879766345433	0.0	0.0	0.0	0.0	0.0	0.0	0.0	12.869510764110702	0.0	0.0	10.769547856903285	4.701422777143406	0.0	0.0	0.0	0.0	0.0	0.0	0.0	5.960103138592812	0.0	0.0	0.0	0.0	0.0	0.0	4.6607737204626325	0.0	0.0	2.703760764582716	0.0
294s_N14	2.0883458	-0.7678335999999999	EC 1	Not a tubular cell	1218.0	294s	2.451602300117513	0.0	0.0	0.0	12.501120352613462	0.0	0.0	0.0	0.0	0.0	0.0	0.0	0.0	0.0	4.710475714964447	0.0	0.0	0.0	0.0	4.2992227930110785	0.0	0.0	0.0	0.0	0.0	0.0	0.0	0.0	0.0	0.0	0.0	5.24875509238361	0.0	0.0	0.0	0.0	0.0	0.0	10.181167050987403	0.0	0.0	7.830732060038411	2.639592701966309
294s_N19	7.3348165	-2.335209	MNP	Not a tubular cell	1945.0	294s	0.0	0.0	0.0	0.0	3.6342118974932633	0.0	0.0	0.0	0.0	0.0	0.0	0.0	0.0	2.01908563616888	3.4332649647680236	0.0	0.0	0.0	0.0	0.0	0.0	0.0	2.955424429691742	0.0	0.0	0.0	0.0	0.0	0.0	8.669617842800383	0.0	13.101959144896108	0.0	0.0	0.0	0.0	8.701575817641348	0.0	1.5386797830363288	0.0	0.0	0.0	0.0
294s_N17	1.5523056999999998	1.5894775	EC 2	Not a tubular cell	1948.0	294s	0.0	0.0	0.0	0.0	8.694985083199647	0.0	0.0	0.0	0.0	0.0	0.0	0.0	6.821664286772733	0.0	2.2056735510527763	0.0	0.0	0.0	0.0	2.6695735627969133	0.0	0.0	2.243514284854641	0.0	0.0	0.0	0.0	0.0	0.0	2.4572148354349554	0.0	3.538954921106702	0.0	0.0	0.0	0.0	0.0	0.0	6.788556941946678	0.0	0.0	5.522112662850615	0.0
294s_N20	10.635123	-9.169161	T+NK cells	Not a tubular cell	1045.0	294s	0.0	0.0	0.0	0.0	4.7713582514587145	0.0	0.0	0.0	0.0	0.0	0.0	0.0	0.0	0.0	3.092519576232165	0.0	9.740676538707655	0.0	0.0	6.088663524649719	0.0	0.0	0.0	0.0	0.0	0.0	0.0	0.0	0.0	0.0	0.0	0.0	0.0	0.0	0.0	0.0	0.0	0.0	3.290059134389271	0.0	0.0	0.0	0.0
294s_N2	6.79655	-2.7810297000000004	MNP	Not a tubular cell	1669.0	294s	0.0	0.0	0.0	0.0	3.9802753090356022	0.0	0.0	0.0	0.0	0.0	0.0	0.0	6.353925183380639	0.0	5.288246233830335	0.0	0.0	0.0	0.0	4.706969313534247	0.0	0.0	0.0	0.0	0.0	0.0	0.0	0.0	0.0	12.140133192890973	0.0	11.457624437304622	0.0	0.0	0.0	0.0	6.870262556227197	0.0	2.5690170239696037	0.0	0.0	0.0	0.0
294s_N21	2.0772693	-0.55971813	EC 1	Not a tubular cell	1249.0	294s	0.0	0.0	2.746004471601801	0.0	13.574621316179078	0.0	0.0	0.0	0.0	0.0	0.0	0.0	0.0	0.0	0.0	0.0	0.0	0.0	0.0	0.0	0.0	0.0	4.071706839542231	4.275734202208085	0.0	0.0	0.0	0.0	0.0	0.0	0.0	4.553889968494073	0.0	0.0	0.0	0.0	0.0	0.0	10.30784871510653	0.0	0.0	3.1857028634392353	0.0
294s_N3	2.5228317	-6.3634895999999985	PTC	PTC	1011.0	294s	0.0	0.0	0.0	0.0	0.0	0.0	0.0	0.0	0.0	0.0	0.0	0.0	0.0	0.0	3.2618544143856503	0.0	0.0	0.0	0.0	13.352362512179296	0.0	0.0	0.0	0.0	0.0	0.0	0.0	0.0	0.0	4.483075701370721	0.0	5.68730366956042	0.0	0.0	0.0	0.0	0.0	0.0	4.3951197237878175	0.0	0.0	2.472306472863601	0.0
294s_N4	7.0397515	11.269512	Podocyte	Not a tubular cell	1242.0	294s	9.285366426622424	0.0	0.0	9.362673203387672	0.0	0.0	0.0	0.0	0.0	0.0	0.0	0.0	0.0	7.798379958891671	13.649051233666539	0.0	0.0	0.0	0.0	0.0	0.0	0.0	0.0	0.0	0.0	0.0	0.0	0.0	0.0	0.0	0.0	0.0	9.715038776913646	0.0	0.0	0.0	0.0	0.0	11.3792060789427	0.0	0.0	0.0	8.85561972068007
294s_N7	2.6445713	-0.84451985	EC 1	Not a tubular cell	1752.0	294s	0.0	0.0	8.234961290073556	0.0	4.957387959342588	0.0	0.0	0.0	0.0	0.0	0.0	0.0	8.480048869502008	0.0	0.0	0.0	0.0	0.0	0.0	4.1723506791653175	0.0	0.0	0.0	10.829641975101238	0.0	0.0	0.0	0.0	0.0	0.0	0.0	5.1184569665557555	1.944583883499053	0.0	0.0	0.0	0.0	0.0	8.711387185458753	0.0	0.0	2.0134980773902336	0.0
294s_O1	2.2813034	-0.46027473	EC 1	Not a tubular cell	1930.0	294s	0.0	0.0	3.1730196940799726	0.0	3.392644865272462	0.0	0.0	0.0	0.0	0.0	0.0	0.0	0.0	3.7767893042177336	3.1951362728148847	7.530969004502773	0.0	2.345197334204461	0.0	0.0	0.0	0.0	2.7276299331988594	6.31076995678601	0.0	0.0	0.0	0.0	0.0	0.0	0.0	0.0	0.0	0.0	0.0	0.0	0.0	0.0	9.042997447452782	0.0	0.0	7.1063592252278625	0.0
294s_O11	2.6388164	-1.2646053999999998	EC 1	Not a tubular cell	1997.0	294s	0.0	0.0	0.0	0.0	10.528212946066978	2.5121344440574056	0.0	0.0	0.0	0.0	0.0	0.0	10.069889282320206	0.0	4.391849001484147	0.0	0.0	3.0876433749133705	0.0	4.938977106992985	0.0	0.0	5.000333186684331	3.701014466964182	0.0	0.0	0.0	0.0	0.0	3.7471470072099065	0.0	0.0	1.8000715831485197	0.0	3.334085049743107	0.0	0.0	0.0	3.960964992289618	0.0	0.0	2.6537282571227316	0.0
294s_O10	2.9156375	-0.16667272	EC 1	Not a tubular cell	1787.0	294s	0.0	0.0	0.0	0.0	12.1113955935222	0.0	0.0	0.0	3.7862017904033727	0.0	0.0	0.0	0.0	0.0	4.312752187892958	0.0	0.0	0.0	0.0	4.29828533924329	0.0	0.0	0.0	0.0	0.0	0.0	0.0	0.0	0.0	0.0	0.0	0.0	0.0	0.0	0.0	0.0	0.0	0.0	8.48651379017499	0.0	0.0	2.1146810903006097	0.0
294s_O12	3.2715743	-1.1006421	EC 1	Not a tubular cell	2206.0	294s	1.52279539473693	0.0	0.0	0.0	9.995405154984493	6.299966015646448	0.0	1.7977331781269459	0.0	0.0	0.0	0.0	3.7366495437080767	1.7712260429502404	3.7984246670514734	5.777771476912849	0.0	2.285684222849689	0.0	4.029763994092117	2.4732909277513984	0.0	4.79200095526729	2.848662399159578	0.0	0.0	0.0	0.0	0.0	0.0	0.0	0.0	0.0	0.0	0.0	0.0	0.0	0.0	9.163117432440552	0.0	0.0	1.2433513126726292	1.6536484757796368
294s_O17	3.1790318	-0.631606	EC 1	Not a tubular cell	2229.0	294s	0.0	0.0	0.0	0.0	6.659047449120192	0.0	0.0	2.385380049354073	0.0	0.0	0.0	0.0	9.887974399170618	2.355254535971142	4.525319401348926	1.800432971714007	0.0	2.9282000152336907	0.0	4.763195078770965	0.0	0.0	3.3377392444348253	9.02097929393746	0.0	0.0	0.0	0.0	0.0	3.5794337581775046	0.0	6.039383552049099	1.6726604891683798	0.0	3.1711081560288568	0.0	0.0	0.0	10.32809878919319	0.0	0.0	0.0	0.0
294s_O16	13.215531	-0.6275310000000001	B cells	Not a tubular cell	1843.0	294s	0.0	0.0	0.0	0.0	0.0	0.0	0.0	0.0	0.0	0.0	0.0	0.0	0.0	0.0	3.9277536470755967	0.0	0.0	0.0	0.0	5.029254087240297	0.0	0.0	4.526784724095373	0.0	0.0	0.0	0.0	0.0	0.0	0.0	0.0	3.5175283204947196	0.0	0.0	0.0	0.0	0.0	0.0	2.3633125316850756	0.0	0.0	0.0	0.0
294s_O15	2.4297545	-7.544289599999999	PTC	PTC	1675.0	294s	0.0	0.0	0.0	0.0	2.705629735698347	0.0	0.0	2.011436239648936	9.876345580603575	0.0	0.0	0.0	0.0	0.0	0.0	0.0	0.0	0.0	0.0	12.622914499420771	0.0	0.0	11.535819243581791	8.45247837848721	0.0	7.863154874159706	0.0	0.0	0.0	0.0	0.0	0.0	0.0	0.0	0.0	0.0	0.0	0.0	1.507698168086733	0.0	0.0	0.0	0.0
294s_O14	7.1842570000000014	10.840554	Podocyte	Not a tubular cell	2431.0	294s	7.4516038232077655	0.0	0.0	0.0	3.814563454589491	6.997190115994539	0.0	0.0	0.0	0.0	0.0	0.0	8.685608397138292	9.335191924260378	12.070407504590529	5.775180736214379	0.0	0.0	0.0	2.711934310126256	0.0	0.0	2.2831980411417376	0.0	0.0	0.0	0.0	0.0	0.0	0.0	0.0	3.5848348823646687	8.97058625112422	0.0	0.0	0.0	0.0	8.22222590543952	11.52703407125379	0.0	0.9580933393532223	5.478075039773923	8.076213206633842
294s_O18	2.5332975	-1.531181	EC 1	Not a tubular cell	1796.0	294s	0.0	0.0	0.0	0.0	12.043957709857976	0.0	0.0	0.0	4.504665903712468	0.0	0.0	0.0	0.0	0.0	4.08773699486091	0.0	0.0	0.0	0.0	0.0	0.0	0.0	3.5886650386844616	6.023751963274229	0.0	0.0	0.0	0.0	0.0	0.0	0.0	0.0	0.0	0.0	3.418935344324913	0.0	0.0	2.7601706657005507	5.909313780338796	0.0	0.0	0.0	0.0
294s_O19	-0.1980776	-7.523214999999999	PTC	PTC	2505.0	294s	2.0751430212101183	0.0	4.882745930751795	0.0	4.675312729437927	0.0	0.0	2.457349638465654	9.463672509484299	0.0	0.0	0.0	0.0	5.960737708295023	3.3741482954533994	7.930208670010282	0.0	0.0	0.0	8.707902380824356	0.0	0.0	11.744000182176343	3.614827632224081	0.0	0.0	0.0	0.0	0.0	0.0	0.0	3.88495866682785	2.9962600995128854	0.0	0.0	0.0	0.0	2.601930302830248	1.8997483772453838	0.0	0.0	0.0	0.0
294s_O2	7.409167299999999	10.452183	Podocyte	Not a tubular cell	2697.0	294s	1.7977313929524672	0.0	0.0	6.462148595156457	1.99368339223978	6.720375527240331	0.0	1.3989642219166127	0.0	0.0	0.0	0.0	0.0	3.94087604327021	13.204830776660735	6.89915396691501	0.0	0.0	0.0	3.477088889282884	0.0	0.0	2.1795792460230774	0.0	0.0	0.0	0.0	0.0	0.0	0.0	0.0	3.464611852068189	8.589017634180706	1.4394299333358926	0.0	0.0	2.911947857646467	8.437110323863065	11.230080088374702	0.0	3.501583597000491	7.527417199817557	5.009492570486982
294s_O20	-0.25742224	-9.038932	PTC	PTC	1814.0	294s	0.0	0.0	2.136958125416941	0.0	0.0	0.0	0.0	0.0	7.677649776834295	0.0	0.0	0.0	10.043350185469507	0.0	2.4732632988413803	0.0	0.0	0.0	0.0	12.445046583490686	0.0	0.0	11.758932250783978	7.161513724747299	0.0	0.0	0.0	0.0	0.0	0.0	0.0	0.0	0.0	0.0	0.0	0.0	0.0	0.0	2.6575992522286778	0.0	0.0	0.0	0.0
294s_O21	-7.5911244999999985	-1.188956	PEC	Not a tubular cell	2494.0	294s	7.720169755913544	11.235399115619053	8.558084379358043	1.4456772021032935	3.6469402589143183	0.0	0.0	10.56938174520459	0.0	0.0	0.0	0.0	8.949797801752077	0.0	3.5845297264776446	1.1632654258504946	0.0	9.918938284750855	6.658367671646421	0.0	0.0	0.0	0.0	11.077804930254853	0.0	0.0	0.0	6.4175862098782135	5.7159059715416785	0.0	0.0	0.0	0.0	0.0	9.895355009518328	6.362993924944879	0.0	6.588462760716473	9.139519796616879	6.408668074648589	0.0	3.904338070765297	0.0
294s_O22	-1.2216104	-8.856157000000003	PTC	PTC	2336.0	294s	0.0	0.0	0.0	0.0	3.5273970718535237	0.0	0.0	0.0	11.076039271128035	0.0	0.0	0.0	8.374769115995889	0.0	2.0049789303639045	0.0	0.0	2.4654326511321663	0.0	11.693139552448843	5.039074468160894	0.0	12.549872456681893	0.0	0.0	0.0	0.0	0.0	0.0	0.0	0.0	0.0	1.3200807354636404	0.0	0.0	0.0	0.0	2.091740044332008	4.071819444212565	0.0	0.0	0.0	0.0
294s_O23	2.7080708	-1.5026464	EC 1	Not a tubular cell	1799.0	294s	0.0	0.0	0.0	0.0	3.070594851552749	0.0	0.0	0.0	5.148441069736931	0.0	0.0	0.0	5.373327355381007	0.0	4.165558025719838	0.0	2.889529370883055	0.0	0.0	0.0	0.0	0.0	4.769819133012689	4.416193302439128	0.0	0.0	0.0	0.0	0.0	0.0	0.0	0.0	1.6341209068241644	0.0	0.0	0.0	0.0	0.0	6.9885209480766886	0.0	0.0	0.0	0.0
294s_O24	13.320042	-0.15916073	B cells	Not a tubular cell	1584.0	294s	0.0	0.0	0.0	0.0	3.491621593605491	0.0	0.0	0.0	0.0	0.0	0.0	0.0	3.9071519813255535	0.0	2.779470583527835	1.4077358540251708	0.0	0.0	0.0	4.761268410514656	0.0	0.0	2.820699664843382	7.867113471491707	0.0	0.0	0.0	0.0	0.0	0.0	0.0	3.266665201093211	0.0	0.0	2.6624013285196	0.0	0.0	0.0	2.971056559077775	0.0	0.0	1.3521607454226603	1.7813057775795471
294s_O4	13.74801	-0.8195474	B cells	Not a tubular cell	1472.0	294s	0.0	0.0	0.0	0.0	0.0	0.0	0.0	0.0	0.0	0.0	0.0	0.0	0.0	0.0	2.960718883189332	0.0	0.0	0.0	0.0	5.940742024705326	0.0	0.0	4.86103258059549	5.0701202874687885	0.0	0.0	0.0	0.0	0.0	0.0	0.0	5.354095436107032	2.952255310145799	0.0	3.7368482977682205	0.0	0.0	0.0	4.072620431256498	0.0	0.0	0.0	0.0
294s_O3	7.126209299999998	-2.4990478	MNP	Not a tubular cell	1840.0	294s	0.0	0.0	0.0	0.0	3.200067219070742	0.0	0.0	0.0	0.0	0.0	0.0	3.6459109225004784	0.0	0.0	3.3751545646479872	0.0	0.0	3.006345855766557	0.0	5.417783540862491	0.0	0.0	4.349644089297591	7.58807522516819	0.0	0.0	0.0	0.0	0.0	9.567275261655505	0.0	13.13384590095099	0.0	0.0	0.0	0.0	9.1661189782773	0.0	2.693136934043223	0.0	0.0	1.7999653793489447	2.2915245089004754
294s_O6	2.5073729	-1.2751943	EC 1	Not a tubular cell	1731.0	294s	0.0	0.0	0.0	0.0	4.646217436049468	0.0	0.0	2.92563774014209	0.0	0.0	0.0	0.0	0.0	0.0	4.43571776429679	0.0	3.5123675853588523	0.0	0.0	5.387119546648943	0.0	0.0	3.928638289542375	10.473930448673746	0.0	0.0	0.0	0.0	0.0	0.0	0.0	5.373734837897825	0.0	0.0	0.0	0.0	0.0	0.0	8.890040210222281	0.0	2.1596678175644795	0.0	2.7479804451992282
294s_O8	2.2163324	-1.9239762	EC 1	Not a tubular cell	1441.0	294s	0.0	0.0	0.0	0.0	0.0	0.0	0.0	2.8096285892360697	0.0	0.0	0.0	0.0	12.225553705239303	0.0	2.861611976634406	0.0	0.0	3.379474682566329	0.0	6.237046797652963	0.0	0.0	5.7237694561814285	4.00499329908545	0.0	0.0	0.0	0.0	0.0	0.0	0.0	0.0	0.0	0.0	0.0	0.0	4.055102018108421	0.0	11.0380226787046	0.0	0.0	0.0	0.0
294s_O7	3.2835183	-8.78823	PTC	PTC	2115.0	294s	0.0	0.0	0.0	0.0	1.5581996073428692	0.0	0.0	0.0	9.92204397784603	0.0	0.0	0.0	10.047992264172274	1.0287536950701879	2.1175885001215295	0.0	0.0	0.0	0.0	11.907242232991397	0.0	0.0	1.7233406918851069	1.8772763562817534	0.0	0.0	0.0	0.0	0.0	0.0	0.0	0.0	0.0	0.0	0.0	0.0	0.0	0.0	1.2005526331921872	0.0	0.0	0.668502346549919	0.0
294s_O9	2.1188223	-6.383145	PTC	PTC	1946.0	294s	1.6579516645939738	0.0	0.0	0.0	4.050977801890787	0.0	0.0	1.9447894442992961	4.6541303653821355	0.0	0.0	0.0	11.6279340954448	0.0	3.9872150912560094	0.0	0.0	0.0	0.0	11.1529072785357	0.0	0.0	8.832085131507547	0.0	0.0	0.0	0.0	0.0	0.0	0.0	0.0	5.481908729333421	1.3079596591201432	0.0	2.6783689058773317	0.0	0.0	0.0	3.2726805626906064	0.0	0.0	0.0	0.0
294s_P10	7.177422	11.061294	Podocyte	Not a tubular cell	2045.0	294s	8.511282792650567	0.0	0.0	6.344268857669999	3.3438031032871187	7.370875554347132	0.0	0.0	0.0	0.0	0.0	0.0	4.701104234125536	7.6022791647769825	13.112687412832113	7.416139175366152	0.0	0.0	0.0	3.1335520667104926	0.0	0.0	2.681846331605824	0.0	0.0	0.0	0.0	0.0	0.0	0.0	0.0	0.0	11.150047909950176	0.0	0.0	0.0	0.0	6.10972979617065	12.492505532596104	0.0	1.2143546298013372	7.052679883906578	8.256247625508276
294s_P11	2.328717	0.4166432	EC 1	Not a tubular cell	1733.0	294s	0.0	0.0	7.421727336816657	0.0	11.688487606445527	0.0	0.0	0.0	0.0	0.0	0.0	0.0	0.0	0.0	3.7079635875988917	0.0	0.0	8.882270850138973	0.0	3.315550150741029	0.0	0.0	0.0	0.0	0.0	0.0	0.0	0.0	0.0	0.0	0.0	0.0	1.9988256115323997	0.0	0.0	0.0	0.0	0.0	7.36291239952061	0.0	0.0	0.0	0.0
294s_P12	0.867052	-7.3999434000000015	PTC	PTC	1824.0	294s	0.0	0.0	6.99885487847766	0.0	3.107016840413922	0.0	0.0	0.0	5.188566738170687	0.0	0.0	0.0	11.148189086213595	0.0	0.0	0.0	0.0	0.0	0.0	11.202244020940856	0.0	0.0	5.783645796811721	0.0	0.0	0.0	0.0	0.0	0.0	0.0	0.0	0.0	0.0	0.0	0.0	0.0	0.0	2.515815626436564	3.108690682936148	0.0	0.0	0.0	0.0
294s_P13	7.7888465	0.9180545	Neutrophil	Not a tubular cell	1639.0	294s	0.0	0.0	0.0	0.0	2.48792797030207	0.0	0.0	0.0	0.0	0.0	0.0	0.0	4.711171147007682	0.0	3.1563513837631847	0.0	0.0	0.0	0.0	4.058759152091396	0.0	0.0	3.5743950663830892	0.0	0.0	0.0	0.0	0.0	0.0	0.0	0.0	9.384194652594216	0.0	0.0	0.0	0.0	9.377665100511996	0.0	1.344027589476719	0.0	0.0	0.0	0.0
294s_P19	-1.320773	-9.278396	PTC	PTC	1426.0	294s	0.0	0.0	0.0	1.9719125904188883	0.0	0.0	0.0	0.0	10.072671697014766	0.0	0.0	0.0	11.302817678768841	0.0	3.702835567224189	7.450540571355864	0.0	0.0	0.0	11.187648886042133	0.0	0.0	13.041011966584492	0.0	0.0	0.0	0.0	0.0	0.0	0.0	0.0	3.676128239228386	0.0	0.0	0.0	0.0	0.0	0.0	3.0017972988320096	0.0	0.0	6.312936217642084	0.0
294s_P17	1.9174997	-1.6026182	EC 1	Not a tubular cell	1503.0	294s	0.0	0.0	0.0	0.0	0.0	0.0	0.0	0.0	0.0	0.0	0.0	0.0	0.0	3.083728017399441	3.1703327675830475	2.4622311920473128	0.0	0.0	0.0	4.629671543601286	0.0	0.0	5.091545411116932	0.0	0.0	0.0	0.0	0.0	0.0	0.0	0.0	5.586804342290004	3.691897437214037	0.0	0.0	0.0	0.0	0.0	9.958470076800163	0.0	0.0	0.0	0.0
294s_P2	2.3806605	-1.1836649	EC 1	Not a tubular cell	1943.0	294s	0.0	0.0	0.0	2.4760889858337864	13.438093390650437	0.0	0.0	2.718842558992038	0.0	0.0	0.0	0.0	0.0	0.0	6.260983134266929	0.0	0.0	0.0	0.0	4.192479288362312	0.0	0.0	0.0	4.856437970483477	0.0	0.0	0.0	0.0	0.0	0.0	0.0	0.0	0.0	0.0	0.0	0.0	0.0	0.0	4.417560059734954	0.0	0.0	7.157933700738013	2.545594653680866
294s_P22	1.7854675	-7.009144999999998	PTC	PTC	1195.0	294s	0.0	0.0	2.586166234213165	0.0	0.0	0.0	0.0	0.0	9.410008556962778	0.0	0.0	0.0	4.832369621759899	0.0	4.191716348855264	0.0	0.0	0.0	0.0	11.002882202431707	0.0	0.0	3.6900511509646914	0.0	0.0	0.0	0.0	0.0	0.0	0.0	0.0	0.0	0.0	0.0	0.0	0.0	0.0	0.0	3.4689335718676717	0.0	0.0	0.0	0.0
294s_P18	1.1651726	-6.705091	PTC	PTC	1271.0	294s	0.0	0.0	0.0	0.0	4.606877957529372	0.0	0.0	0.0	10.159424178211584	0.0	0.0	0.0	8.585482871560691	0.0	3.845523331532892	0.0	0.0	0.0	0.0	12.51114732320596	0.0	0.0	13.47976851402322	0.0	0.0	0.0	0.0	0.0	0.0	0.0	0.0	0.0	2.1114957958519063	0.0	0.0	0.0	0.0	0.0	3.1373968078577477	0.0	0.0	0.0	0.0
294s_P21	-5.498018	11.761717	MLC	Not a tubular cell	1852.0	294s	0.0	0.0	0.0	8.01986908671731	2.8341831236973167	0.0	0.0	0.0	0.0	0.0	0.0	0.0	0.0	0.0	3.003447255071109	0.0	0.0	0.0	0.0	5.011418387561657	0.0	0.0	3.0456723678450834	7.939313498191308	0.0	0.0	0.0	0.0	0.0	0.0	0.0	0.0	0.0	0.0	0.0	0.0	0.0	0.0	2.3485046866325314	0.0	0.0	0.0	0.0
294s_P20	2.1680162	-6.4376345	PTC	PTC	843.0	294s	0.0	0.0	0.0	0.0	4.822509667398652	0.0	0.0	0.0	0.0	0.0	0.0	0.0	0.0	0.0	4.055184889504798	0.0	0.0	0.0	0.0	10.745699394488351	0.0	0.0	8.477307393921702	0.0	0.0	0.0	0.0	0.0	0.0	0.0	0.0	0.0	3.6598404708911567	0.0	0.0	0.0	0.0	0.0	3.337783550824381	0.0	0.0	0.0	0.0
294s_P3	0.8142804	-7.860479	PTC	PTC	1378.0	294s	0.0	0.0	0.0	0.0	4.100245534889012	0.0	0.0	0.0	12.500035444713083	0.0	0.0	0.0	8.054314964861778	0.0	0.0	0.0	0.0	0.0	0.0	10.451838690410298	0.0	0.0	12.108875061532265	9.603944920761238	0.0	0.0	0.0	0.0	0.0	0.0	0.0	0.0	0.0	0.0	0.0	0.0	0.0	0.0	4.495908821972898	0.0	0.0	0.0	0.0
294s_P4	2.1319036	-5.4381213	PTC	PTC	804.0	294s	0.0	0.0	0.0	4.478688691570148	0.0	0.0	0.0	10.243731626945726	5.8140506745019485	0.0	0.0	0.0	12.82664554587308	3.7754334983743356	6.366390680051198	0.0	0.0	0.0	0.0	11.709030444998218	0.0	0.0	5.837430593913729	0.0	0.0	0.0	0.0	0.0	0.0	0.0	0.0	0.0	0.0	0.0	0.0	0.0	0.0	0.0	0.0	0.0	0.0	0.0	0.0
294s_P5	11.564215	-9.173417	T+NK cells	Not a tubular cell	1577.0	294s	0.0	0.0	0.0	0.0	3.0381305997799504	0.0	0.0	0.0	0.0	0.0	0.0	0.0	10.587528574995957	0.0	5.254162422260165	0.0	0.0	0.0	0.0	5.644783891309897	0.0	0.0	4.1761686330125585	0.0	0.0	0.0	0.0	0.0	0.0	0.0	0.0	0.0	0.0	0.0	0.0	0.0	0.0	0.0	3.03979369979972	0.0	0.0	0.0	2.1478263113461358
294s_P8	0.76965535	-7.117236599999999	PTC	PTC	1082.0	294s	0.0	0.0	0.0	0.0	3.8464222965427317	0.0	0.0	0.0	12.0707507354447	0.0	0.0	0.0	11.402792268684085	0.0	4.028761144097448	0.0	0.0	0.0	0.0	12.467530657633251	0.0	0.0	12.445380718951714	0.0	0.0	0.0	0.0	0.0	0.0	0.0	0.0	0.0	2.2644867854411874	0.0	0.0	0.0	0.0	0.0	4.237958269966257	0.0	0.0	0.0	0.0
298s_A1	-1.7547497	-10.0467825	PTC	PTC	1631.0	298s	0.0	0.0	0.0	0.0	0.0	0.0	0.0	0.0	11.005408801764897	0.0	0.0	0.0	11.910481334515076	0.0	0.0	0.0	0.0	0.0	0.0	11.732069529516792	8.23712880095478	0.0	11.576843603523999	0.0	0.0	0.0	0.0	0.0	0.0	0.0	0.0	0.0	0.0	0.0	0.0	0.0	0.0	0.0	0.9820190170031122	0.0	0.0	0.0	0.0
294s_P9	-4.002175	12.90015	MLC	Not a tubular cell	2331.0	294s	1.5554437494178437	0.0	0.0	8.48320086957	0.0	0.0	0.0	0.0	0.0	0.0	0.0	0.0	9.698032162264642	0.0	2.6660240149380603	5.901301265804848	0.0	0.0	0.0	3.1596135365426483	0.0	0.0	3.5917282242448554	0.0	0.0	0.0	0.0	0.0	0.0	0.0	0.0	4.619558018854269	1.8700474371998803	0.0	0.0	0.0	0.0	0.0	3.136594403737372	0.0	0.0	0.0	0.0
294s_P6	2.3944836	-9.623926	PTC	PTC	2276.0	294s	0.0	0.0	0.0	0.0	3.1099838978229166	0.0	0.0	0.0	9.528803867267927	0.0	0.0	0.0	10.792929464403292	1.6048077356710109	2.424787651830166	0.0	0.0	0.0	0.0	12.175263368257935	0.0	0.0	9.612082505599476	0.0	0.0	0.0	0.0	0.0	0.0	0.0	0.0	0.0	0.0	0.0	0.0	0.0	0.0	0.0	2.881624663237846	0.0	0.0	1.108868062838018	0.0
298s_A12	-1.2617614	-9.44339	PTC	PTC	1881.0	298s	0.0	0.0	0.0	0.0	2.4700630684059615	0.0	0.0	0.0	12.569985790337087	0.0	0.0	0.0	9.335919358418987	0.0	3.5104846009946264	0.0	0.0	0.0	0.0	11.784172933314531	8.73848296323449	0.0	11.757463535225044	8.479076112743279	0.0	0.0	0.0	0.0	0.0	2.899619566538331	0.0	4.025429465846099	1.1958559640390478	0.0	2.5169985950998837	0.0	0.0	0.0	3.100597433333045	0.0	0.0	1.2486124004067265	0.0
298s_A16	1.7632799	-5.883010400000001	PTC	PTC	758.0	298s	0.0	0.0	0.0	0.0	5.899072397721732	0.0	0.0	0.0	0.0	0.0	0.0	0.0	0.0	0.0	0.0	0.0	0.0	0.0	0.0	8.22927503319396	0.0	0.0	6.13853833582218	6.351695322334341	0.0	0.0	0.0	0.0	0.0	0.0	0.0	0.0	0.0	0.0	0.0	0.0	0.0	0.0	4.363469908332226	0.0	0.0	0.0	0.0
298s_A14	10.262332	-8.908329	B cells	Not a tubular cell	1466.0	298s	0.0	0.0	0.0	0.0	0.0	0.0	0.0	0.0	4.501468637333922	9.835823305768628	0.0	0.0	10.598908925301172	0.0	2.660394086438946	0.0	0.0	0.0	0.0	4.070254296643413	0.0	0.0	4.5242256835846835	0.0	0.0	0.0	0.0	0.0	0.0	0.0	0.0	4.057360403607538	0.0	0.0	0.0	0.0	0.0	0.0	2.0368086969015295	0.0	0.0	0.0	0.0
298s_A10	0.89627004	-10.518368	PTC	PTC	2336.0	298s	0.0	0.0	5.000767267206188	0.0	1.530624067931321	0.0	0.0	0.0	12.101796176299029	0.0	0.0	0.0	7.988444049027176	0.0	0.0	0.0	0.0	1.3910823264021641	0.0	12.804892675836989	0.0	0.0	11.37214230260165	7.669440336194388	0.0	0.0	0.0	0.0	0.0	0.0	0.0	0.0	0.0	0.0	0.0	0.0	0.0	0.0	0.0	0.0	0.0	1.949581984602748	0.0
298s_A19	0.9759498	1.2032684	EC 2	Not a tubular cell	1841.0	298s	0.0	0.0	0.0	6.263324268489712	8.888017325371184	0.0	0.0	0.0	4.515448844812703	0.0	0.0	0.0	0.0	0.0	1.4813461455451964	0.0	0.0	0.0	0.0	4.4776228840383405	0.0	0.0	2.234440521846586	2.4071740869027796	0.0	0.0	0.0	0.0	0.0	0.0	0.0	0.0	0.9184106207786156	0.0	0.0	0.0	0.0	0.0	10.067655132971412	0.0	0.0	0.0	0.0
298s_A2	0.95758843	0.89183486	EC 2	Not a tubular cell	1995.0	298s	2.3364490513288962	0.0	0.0	0.0	10.395550438070494	0.0	0.0	0.0	5.615721259765234	0.0	0.0	0.0	11.046411066588224	0.0	2.7873985133530232	0.0	0.0	9.61675625501691	0.0	5.743522918364113	0.0	0.0	6.532356083965421	6.925184825253291	0.0	0.0	0.0	0.0	0.0	0.0	0.0	0.0	2.43246796403193	0.0	2.670215325211118	0.0	0.0	0.0	5.460502157293742	0.0	0.0	8.024868330607426	0.0
298s_A22	-1.7305355	-9.912569	PTC	PTC	1408.0	298s	0.0	0.0	0.0	0.0	2.627964805467915	0.0	0.0	0.0	11.215459789978498	0.0	0.0	0.0	10.332630072523559	0.0	0.0	1.4177770638837317	0.0	2.4465116254933412	0.0	8.534397940080993	0.0	0.0	12.064020859701374	7.234537343026999	0.0	0.0	0.0	0.0	0.0	0.0	0.0	0.0	0.0	0.0	0.0	0.0	0.0	0.0	0.0	0.0	0.0	0.0	0.0
298s_A3	-1.2936523000000002	-9.153542	PTC	PTC	1505.0	298s	0.0	0.0	0.0	0.0	0.0	0.0	0.0	0.0	12.485906956056114	0.0	0.0	0.0	11.571193868852108	0.0	0.0	0.0	0.0	0.0	0.0	11.553471306991678	0.0	0.0	12.379141702046471	0.0	0.0	0.0	0.0	0.0	0.0	0.0	0.0	0.0	0.0	0.0	0.0	0.0	0.0	0.0	2.6484312019384757	0.0	0.0	0.0	0.0
298s_A4	6.661613000000001	-3.3350480000000005	MNP	Not a tubular cell	1441.0	298s	0.0	0.0	0.0	0.0	3.2043085876602415	0.0	0.0	0.0	4.3315427672856694	0.0	0.0	3.650289755770424	0.0	0.0	0.0	0.0	0.0	0.0	0.0	5.829033602106814	0.0	0.0	3.4230397031049296	3.6202212400122695	0.0	0.0	0.0	0.0	0.0	8.252939634365644	0.0	12.92175851479991	0.0	0.0	0.0	0.0	4.246448462554433	0.0	1.9040490987272585	0.0	0.0	0.0	0.0
298s_A21	14.125951999999998	0.63449347	B cells	Not a tubular cell	1600.0	298s	0.0	0.0	0.0	0.0	0.0	0.0	0.0	0.0	4.727161413085742	0.0	0.0	0.0	4.94999750647567	0.0	0.0	0.0	0.0	0.0	0.0	4.292581430732205	0.0	0.0	4.750069474633152	0.0	0.0	0.0	0.0	0.0	0.0	0.0	0.0	0.0	0.0	0.0	0.0	0.0	8.540031349982161	0.0	0.0	0.0	0.0	0.0	0.0
298s_A23	3.1244085	-9.738303	PTC	PTC	2097.0	298s	0.0	0.0	0.0	0.0	0.0	0.0	0.0	0.0	9.819397456626563	0.0	0.0	0.0	9.801984999378947	0.0	0.0	0.0	0.0	0.0	0.0	12.048916017124785	0.0	0.0	7.011522038806314	5.918429153782635	0.0	0.0	0.0	0.0	0.0	0.0	0.0	0.0	0.0	0.0	8.395362010665352	0.0	0.0	0.0	0.0	0.0	0.0	0.0	0.0
298s_A20	-2.3683374	-10.34438	PTC	PTC	1933.0	298s	0.0	0.0	0.0	0.0	0.0	0.0	0.0	0.0	10.299752384189775	0.0	0.0	0.0	0.0	0.0	3.8211570632268503	0.0	0.0	1.9320278218144875	0.0	9.556401192175864	0.0	0.0	11.94797173249232	8.10806772465764	0.0	0.0	0.0	0.0	0.0	0.0	0.0	3.589108849740846	0.0	0.0	0.0	0.0	0.0	0.0	1.0663562291038038	0.0	0.0	0.0	0.0
298s_A18	-2.779812	-10.958446	PTC	PTC	2217.0	298s	0.0	0.0	0.0	0.0	0.0	0.0	0.0	0.0	10.868281355651144	0.0	0.0	0.0	9.779533384492149	0.0	0.0	0.0	0.0	1.222260074589158	0.0	11.809725280131863	0.0	0.0	12.592626026587714	7.969428276940488	0.0	0.0	0.0	0.0	0.0	0.0	0.0	2.6378447163547545	0.0	0.0	0.0	0.0	0.0	0.0	0.0	0.0	0.0	6.789063976920169	0.0
298s_A24	2.231856	-9.952516	PTC	PTC	2197.0	298s	0.0	0.0	0.0	0.0	0.0	0.0	0.0	0.0	10.42313998151794	0.0	0.0	0.0	8.919021885781724	0.0	0.0	0.0	0.0	0.0	0.0	12.736871383468936	0.0	0.0	8.582630267589353	4.545143670911881	0.0	0.0	0.0	0.0	0.0	0.0	0.0	0.0	0.0	0.0	0.0	0.0	0.0	0.0	0.0	0.0	0.0	0.0	0.0
298s_A5	-1.0684427	-8.968414	PTC	PTC	1735.0	298s	0.0	0.0	0.0	0.0	0.0	0.0	0.0	0.0	11.980146833048547	0.0	0.0	0.0	10.544607423648419	0.0	2.3854144118003675	0.0	0.0	0.0	0.0	11.50090277313016	0.0	0.0	10.494394944455097	0.0	0.0	0.0	0.0	0.0	0.0	0.0	0.0	3.74663542977634	0.0	0.0	0.0	0.0	0.0	0.0	1.792282085199159	0.0	0.0	0.0	0.0
298s_A6	13.985866	0.86171496	B cells	Not a tubular cell	1795.0	298s	0.0	0.0	0.0	0.0	0.0	0.0	0.0	0.0	3.882470075360228	0.0	0.0	0.0	4.098843759693239	0.0	0.0	0.0	0.0	0.0	0.0	4.958676379102713	0.0	0.0	5.997656007799148	0.0	0.0	0.0	0.0	0.0	0.0	0.0	0.0	3.4511751053355426	0.0	0.0	0.0	0.0	0.0	0.0	0.0	0.0	0.0	1.4799434626255437	0.0
298s_A7	-0.060695287	-8.418341999999999	PTC	PTC	2114.0	298s	0.0	0.0	0.0	0.0	1.872662050857875	0.0	0.0	0.0	9.762918655054664	0.0	0.0	0.0	10.371773140577272	0.0	1.3355726185522236	0.0	0.0	0.0	0.0	12.096549961468948	0.0	0.0	9.059359852535263	2.2202808222490886	0.0	0.0	0.0	0.0	0.0	0.0	0.0	0.0	0.0	1.3381000716071607	1.9143708539848665	0.0	0.0	0.0	1.4735524496847636	0.0	0.0	0.0	0.0
298s_B1	-2.4817543	-2.0945919	DCT 2	MDC	1865.0	298s	0.0	0.0	0.0	0.0	0.0	0.0	0.0	0.0	3.314287123372818	0.0	0.0	0.0	9.584053102605244	0.0	0.0	0.0	0.0	0.0	0.0	3.8132763456000096	0.0	11.276082337983011	3.3357117386846116	0.0	10.01137249274975	0.0	10.63040311531659	0.0	0.0	0.0	0.0	0.0	0.0	1.6806653845776345	0.0	0.0	0.0	0.0	1.1906051475998303	0.0	0.0	0.0	0.0
298s_B10	0.17140356	-7.6846	PTC	PTC	1515.0	298s	0.0	0.0	0.0	0.0	0.0	0.0	0.0	0.0	8.853669769075271	0.0	0.0	0.0	10.81707352804137	0.0	1.429550406001528	0.0	0.0	0.0	0.0	9.354415257761064	0.0	0.0	0.0	0.0	0.0	0.0	0.0	0.0	0.0	0.0	0.0	0.0	0.0	1.4321823680964052	0.0	0.0	0.0	0.0	1.5729660129104255	0.0	0.0	0.9235129602026917	0.0
298s_A9	-0.37242708	-8.451941999999999	PTC	PTC	2192.0	298s	0.0	0.0	0.0	0.0	2.064051056385802	0.0	0.0	0.0	10.194181899901729	0.0	0.0	0.0	4.200753342633038	0.0	0.0	0.0	0.0	0.0	0.0	12.101992027083357	0.0	0.0	8.50191633056921	0.0	0.0	0.0	0.0	0.0	0.0	0.0	0.0	0.0	0.0	0.0	0.0	0.0	0.0	0.0	1.643322664587855	0.0	0.0	0.0	0.0
298s_B14	13.82504	-0.5430571	B cells	Not a tubular cell	1235.0	298s	0.0	0.0	0.0	0.0	0.0	0.0	0.0	0.0	0.0	0.0	0.0	0.0	4.467145404410309	0.0	3.299641246504878	0.0	0.0	0.0	0.0	0.0	0.0	0.0	3.3429662865469756	3.5390659511413234	0.0	0.0	0.0	0.0	0.0	0.0	0.0	3.8080159452358906	0.0	0.0	0.0	0.0	0.0	0.0	3.5004559494437038	0.0	0.0	0.0	2.22523712969678
298s_B13	7.173239	11.420536	Podocyte	Not a tubular cell	1818.0	298s	2.6093830281824104	0.0	0.0	3.6972876802125145	0.0	7.661082440055816	0.0	0.0	0.0	0.0	0.0	0.0	0.0	6.730212072857973	11.419749370553644	6.7198184105081475	0.0	0.0	0.0	0.0	0.0	2.9272898024011558	2.5480675823851957	0.0	2.718057557482967	0.0	1.898519668453125	0.0	0.0	0.0	1.443779578870001	0.0	9.50475857259261	0.0	0.0	0.0	0.0	10.486943974945877	11.221691148555962	0.0	0.0	6.5370967584651165	9.047224983883536
298s_B16	1.5092838	-5.819394	PTC	PTC	677.0	298s	0.0	0.0	0.0	0.0	0.0	0.0	0.0	0.0	13.472225830019882	0.0	0.0	0.0	8.619224646808256	0.0	0.0	0.0	0.0	0.0	0.0	0.0	0.0	0.0	12.362905789865955	0.0	0.0	0.0	0.0	0.0	0.0	0.0	0.0	0.0	0.0	0.0	0.0	0.0	0.0	0.0	0.0	0.0	0.0	0.0	0.0
298s_B11	14.808309	-0.20053421	B cells	Not a tubular cell	1520.0	298s	0.0	0.0	0.0	0.0	0.0	0.0	0.0	0.0	0.0	0.0	0.0	0.0	4.307434372197523	0.0	0.0	0.0	0.0	0.0	0.0	4.607560910616109	0.0	3.59645427275897	5.069177802057622	0.0	0.0	0.0	0.0	0.0	0.0	0.0	0.0	0.0	1.5635062127964139	0.0	0.0	0.0	4.004855397397882	0.0	1.7208125061650328	0.0	0.0	0.0	2.095053608091663
298s_B15	3.1155179	-0.78902715	EC 1	Not a tubular cell	1802.0	298s	0.0	0.0	0.0	0.0	9.931118752765192	1.5310951930309151	0.0	0.0	0.0	0.0	0.0	0.0	8.907899039434389	0.0	0.0	0.0	0.0	0.0	0.0	2.7992516185997807	0.0	0.0	0.0	2.541760320691244	0.0	0.0	0.0	0.0	0.0	0.0	0.0	2.787515889493731	0.0	0.0	0.0	0.0	0.0	0.0	0.0	0.0	0.0	2.883457623090823	0.0
298s_B19	14.027518	-0.18237878	B cells	Not a tubular cell	1446.0	298s	0.0	0.0	0.0	0.0	3.3310701475199083	0.0	0.0	0.0	5.43328191021913	0.0	0.0	0.0	4.687519100738227	0.0	4.443057832309054	0.0	0.0	0.0	0.0	5.968116231851962	0.0	0.0	5.456535067102347	0.0	0.0	0.0	0.0	0.0	0.0	3.7969373655154146	0.0	4.022774233719606	0.0	0.0	0.0	0.0	0.0	0.0	2.8176877105374216	0.0	0.0	0.0	0.0
298s_B21	-1.6408002	-9.57869	PTC	PTC	1408.0	298s	0.0	0.0	0.0	0.0	0.0	0.0	0.0	0.0	11.182322644874061	0.0	0.0	0.0	0.0	0.0	0.0	0.0	0.0	0.0	0.0	8.626403401892318	0.0	0.0	11.447456094118474	10.93458063375363	0.0	0.0	0.0	0.0	0.0	0.0	0.0	0.0	0.0	0.0	0.0	0.0	4.16362531781704	0.0	0.0	0.0	1.6920453710747665	0.0	0.0
298s_B3	9.612163	-3.3277137000000003	MNP	Not a tubular cell	2089.0	298s	0.0	0.0	0.0	0.0	2.973480916424875	0.0	0.0	0.0	4.08410238631887	0.0	0.0	0.0	0.0	0.0	1.566414164757116	0.0	0.0	0.0	0.0	3.660655025253537	0.0	0.0	2.338133754862317	0.0	0.0	0.0	0.0	0.0	0.0	0.0	0.0	11.263395050181334	0.0	0.0	0.0	0.0	9.984986606604192	0.0	0.0	0.0	0.0	0.0	0.0
298s_B8	1.9235489	-5.4805126	PTC	PTC	900.0	298s	0.0	0.0	0.0	0.0	0.0	0.0	0.0	0.0	7.43404140421159	0.0	0.0	0.0	7.663722042090999	0.0	0.0	0.0	0.0	0.0	0.0	11.97141693300508	0.0	0.0	6.465888130657994	0.0	0.0	0.0	0.0	0.0	0.0	0.0	0.0	0.0	4.45876342589208	0.0	0.0	0.0	0.0	0.0	0.0	0.0	0.0	4.547031133465309	0.0
298s_B24	3.6883845	-9.603813	PTC	PTC	1687.0	298s	0.0	0.0	0.0	0.0	3.2186006966636387	0.0	0.0	0.0	9.342381636149215	0.0	0.0	0.0	7.420321015364573	0.0	1.7561535443841036	0.0	0.0	0.0	0.0	11.756506332954508	0.0	0.0	9.36614480728072	9.515847221010123	0.0	0.0	0.0	0.0	0.0	0.0	0.0	0.0	0.0	0.0	0.0	0.0	0.0	1.8376458033215068	1.254971660376094	0.0	0.0	0.0	0.0
298s_B6	-0.09335192	-8.581496000000001	PTC	PTC	1324.0	298s	0.0	0.0	0.0	0.0	0.0	0.0	0.0	0.0	12.257519543131405	0.0	0.0	0.0	10.325145620093952	0.0	0.0	0.0	0.0	0.0	0.0	9.098972517463778	0.0	0.0	12.07535527928457	0.0	0.0	0.0	0.0	0.0	0.0	0.0	0.0	0.0	0.0	0.0	0.0	0.0	0.0	0.0	1.5292316701691622	0.0	0.0	0.0	0.0
298s_C1	-0.19393332	-8.156566	PTC	PTC	1913.0	298s	0.0	0.0	0.0	0.0	0.0	0.0	0.0	0.0	11.447068516778769	0.0	0.0	0.0	8.953755625121966	1.1063882082118244	2.5694297803699166	0.0	0.0	0.0	0.0	13.140525428074817	0.0	0.0	9.325204561988288	7.1323264714697645	0.0	0.0	0.0	0.0	0.0	0.0	0.0	2.2104714377100043	0.6895923572509275	0.0	0.0	0.0	0.0	0.0	1.2863210517252248	0.0	0.0	0.0	0.0
298s_B7	11.492574	-9.558825	T+NK cells	Not a tubular cell	2256.0	298s	0.0	0.0	0.0	0.0	0.0	0.0	0.0	0.0	0.0	0.0	0.0	0.0	5.275155631215104	0.0	1.367555152264121	0.0	0.0	0.0	0.0	0.0	0.0	0.0	2.913763105837378	2.2617477907912327	2.2512175821418645	0.0	0.0	0.0	0.0	0.0	0.0	0.0	0.8358121257925373	9.24114962527974	0.0	0.0	8.90168491952394	0.0	0.0	0.0	0.8452467914878499	0.0	1.2099392398216682
298s_C10	1.628572	-7.607692	PTC	PTC	1837.0	298s	0.0	0.0	0.0	0.0	4.009560505012596	0.0	0.0	0.0	10.58590763358284	0.0	0.0	0.0	3.8836694956506825	1.8849302353371677	2.7579903309835543	0.0	0.0	0.0	0.0	12.136168310014806	0.0	0.0	9.435411410503098	0.0	0.0	0.0	0.0	0.0	0.0	0.0	0.0	0.0	0.0	0.0	0.0	0.0	0.0	0.0	2.1247855053566114	0.0	0.0	1.3368998063901498	1.7635006769580923
298s_C12	7.662392599999999	10.551122	Podocyte	Not a tubular cell	2589.0	298s	8.611718421591615	0.0	0.0	0.0	0.0	0.0	0.0	0.0	3.7129442717745214	0.0	0.0	0.0	0.0	5.991075871070224	13.203444123698608	5.940656501093395	0.0	0.0	0.0	2.438163152911214	0.0	0.0	2.02809616172122	0.0	0.0	0.0	0.0	0.0	0.0	0.0	0.0	0.0	9.602477757385333	0.0	1.8898560204152295	0.0	0.0	6.929300112107062	10.396067250910514	0.0	0.0	8.512493285479087	9.367288314376369
298s_C14	2.5022829	-1.454783	EC 1	Not a tubular cell	1563.0	298s	1.8808783574763892	0.0	0.0	0.0	11.940234648712543	0.0	0.0	0.0	0.0	0.0	0.0	0.0	4.221747986157692	0.0	4.284922842250124	0.0	0.0	0.0	0.0	6.28275011405643	0.0	0.0	0.0	0.0	0.0	0.0	0.0	0.0	0.0	0.0	0.0	0.0	0.0	0.0	0.0	0.0	0.0	0.0	9.669064882303472	0.0	0.0	0.0	0.0
298s_C17	3.4313748	-8.931539	PTC	PTC	2345.0	298s	0.0	0.0	7.392119054365941	0.0	2.4452555277851036	0.0	0.0	0.0	8.545792226035546	0.0	0.0	0.0	4.661096517483034	0.0	3.482842830767769	0.0	2.2782638155585624	2.268831831641524	0.0	11.279908828216918	0.0	0.0	8.528995106746759	2.83039627551493	0.0	0.0	0.0	0.0	0.0	0.0	0.0	0.0	1.1788450350941906	0.0	0.0	0.0	0.0	0.0	2.79412062756008	0.0	0.0	0.0	0.0
298s_C20	3.045545	-8.480795	PTC	PTC	1799.0	298s	0.0	0.0	0.0	0.0	4.061772676551243	0.0	0.0	0.0	10.947728994955819	0.0	0.0	0.0	9.746634409370717	0.0	4.5525245798039995	0.0	0.0	0.0	0.0	12.75172364399604	0.0	0.0	9.000090465608118	8.48035713430042	0.0	0.0	0.0	0.0	0.0	0.0	0.0	5.7508238725666665	0.0	0.0	0.0	0.0	0.0	0.0	4.063552842599319	0.0	0.0	1.7566242622947503	0.0
298s_C2	2.7866929	-1.3222915000000002	EC 1	Not a tubular cell	2324.0	298s	2.745787799171885	0.0	0.0	1.9521812672898309	11.633174214705804	0.0	0.0	0.0	5.615094703605129	0.0	0.0	0.0	8.557071517623285	2.22536335933941	5.468440556230519	1.6859429381917603	0.0	0.0	0.0	6.561135782077465	0.0	0.0	3.191449312946079	9.95589866641282	0.0	0.0	0.0	0.0	0.0	0.0	0.0	0.0	1.56260718092156	0.0	0.0	0.0	0.0	2.3947636824617344	8.362164320242925	0.0	0.0	1.6243444004287593	0.0
298s_C13	-1.0162712	-7.444483	PTC	PTC	2704.0	298s	0.0	0.0	2.610387674853752	0.0	1.438631735677406	0.9423307236474879	0.0	0.0	9.84101924040999	0.0	0.0	0.0	7.8748858036749505	5.0454556676448705	1.5647760171759677	0.0	0.0	0.0	0.0	11.100328519389224	0.0	0.0	0.0	0.0	0.0	0.0	0.0	0.0	0.0	0.0	0.0	0.0	0.5717187510012944	0.0	0.0	0.0	0.0	0.0	1.4398269668825086	0.0	0.0	0.0	0.0
298s_C22	0.84970486	-8.517439	PTC	PTC	1461.0	298s	0.0	0.0	0.0	0.0	0.0	0.0	0.0	0.0	12.130248430740004	0.0	0.0	0.0	11.64436458782273	5.465891105699505	4.591780618156075	0.0	0.0	3.651043198334088	0.0	11.58199820489906	0.0	0.0	11.913092153555512	5.820580531714899	0.0	0.0	0.0	0.0	0.0	0.0	0.0	0.0	2.2709558721790177	0.0	0.0	0.0	0.0	3.223511015426417	2.4575003852140447	0.0	0.0	2.3446438808448318	0.0
298s_C21	0.79146093	0.76668847	EC 2	Not a tubular cell	2399.0	298s	0.0	0.0	0.0	0.0	8.932310533042648	0.0	0.0	0.0	0.0	0.0	0.0	0.0	0.0	0.0	1.3961227946831547	0.0	0.0	8.515357471420929	0.0	2.5470457600542704	0.0	0.0	0.0	7.228311850255163	0.0	0.0	0.0	0.0	0.0	0.0	0.0	0.0	0.0	0.0	0.0	0.0	0.0	0.0	9.5956346365914	0.0	0.0	6.990423409705014	0.0
298s_C19	7.360381599999998	10.859174	Podocyte	Not a tubular cell	3108.0	298s	8.68322299652971	0.0	1.2326269973436095	5.363608623056436	1.8926748022660973	7.642439585071033	0.0	0.0	3.769316674037539	0.0	0.0	0.0	0.0	9.530763448725201	12.095877032495094	4.570453185897796	0.0	0.0	0.0	3.8904931678024184	0.0	0.0	2.8919900149755766	2.241891268744764	0.0	0.0	0.0	0.0	0.0	0.0	0.0	2.476781837772898	8.689570782806227	0.0	0.0	0.0	0.0	6.9313189935367925	11.42447284786247	0.0	0.0	6.180687884936812	6.934471886495645
298s_C4	3.391165	-0.19896077	EC 1	Not a tubular cell	1773.0	298s	0.0	0.0	1.8561768312092997	0.0	9.608239236837203	0.0	0.0	0.0	3.729444480386486	0.0	0.0	0.0	3.9441818414843115	0.0	3.7069520929404067	0.0	0.0	0.0	0.0	0.0	0.0	0.0	3.7514633400532116	0.0	0.0	0.0	0.0	0.0	0.0	0.0	0.0	4.227190718241658	0.0	0.0	0.0	0.0	0.0	0.0	9.271530678971589	0.0	0.0	0.0	0.0
298s_D12	14.599003	-0.5406898	B cells	Not a tubular cell	1324.0	298s	0.0	0.0	0.0	0.0	0.0	0.0	0.0	0.0	5.668083126527628	0.0	0.0	0.0	0.0	0.0	2.8332125536022166	0.0	0.0	0.0	0.0	0.0	0.0	0.0	3.7728318880160963	3.974087488917138	0.0	0.0	0.0	0.0	0.0	0.0	0.0	0.0	2.0153325343409056	0.0	0.0	0.0	0.0	0.0	2.1929847291754774	0.0	0.0	0.0	0.0
298s_D1	14.418434	-0.29124212	B cells	Not a tubular cell	1325.0	298s	0.0	0.0	0.0	0.0	0.0	0.0	0.0	0.0	0.0	0.0	0.0	0.0	4.758011496408238	0.0	0.0	0.0	0.0	0.0	0.0	4.104553127908123	0.0	0.0	5.123520676209202	0.0	0.0	0.0	0.0	0.0	0.0	0.0	0.0	5.048697643661479	0.0	0.0	0.0	0.0	0.0	0.0	0.0	0.0	0.0	0.0	0.0
298s_C6	-3.9473584	12.969264	MLC	Not a tubular cell	2103.0	298s	1.3061197433195737	0.0	8.12843840696646	0.0	0.0	0.0	0.0	0.0	0.0	0.0	0.0	0.0	4.349515463078391	0.0	2.3393103427584703	0.0	0.0	0.0	6.1703382619974265	4.25404618993733	0.0	0.0	6.544804011025243	0.0	0.0	0.0	0.0	0.0	0.0	0.0	0.0	0.0	0.0	0.0	2.229638784297694	0.0	0.0	0.0	2.5199436105813398	6.259580016743042	0.0	0.0	0.0
298s_D13	14.698423000000002	-0.76010895	B cells	Not a tubular cell	1315.0	298s	0.0	0.0	0.0	0.0	0.0	0.0	0.0	0.0	5.284596335773828	0.0	0.0	0.0	4.541342812080841	0.0	0.0	0.0	0.0	0.0	0.0	6.6146362011407085	0.0	0.0	0.0	0.0	0.0	0.0	0.0	0.0	0.0	0.0	0.0	5.398350664847142	0.0	0.0	0.0	0.0	0.0	0.0	1.8960359021935138	0.0	0.0	0.0	2.286602905967857
298s_C5	2.010572	-9.94199	PTC	PTC	2386.0	298s	0.0	0.0	6.215031636346998	0.0	0.0	0.0	0.0	0.0	10.499527816138537	0.0	0.0	0.0	10.514164162533103	0.8245818290613312	0.8679773266032641	5.678860378634346	0.0	0.0	0.0	11.149430754514094	0.0	0.0	7.585671275579058	9.033942773708311	0.0	0.0	0.0	0.0	0.0	0.0	0.0	0.0	0.0	0.0	0.0	0.0	0.0	0.0	1.548198014742367	0.0	0.0	6.507713865278767	0.7533249060498718
298s_C8	-2.2489965	-1.9240575	cTAL	DCT2	2066.0	298s	1.8302554261381438	0.0	1.8599832079387764	0.0	0.0	0.0	0.0	2.1306139551316314	3.938697402115923	0.0	0.0	0.0	10.004464679139694	0.0	3.91595543305644	0.0	0.0	0.0	0.0	0.0	0.0	0.0	4.514703364824806	0.0	0.0	0.0	0.0	0.0	0.0	0.0	8.41474470691008	0.0	0.0	0.0	0.0	0.0	0.0	0.0	0.0	0.0	0.0	0.0	0.0
298s_D11	1.1541973	-6.4110093	PTC	PTC	1011.0	298s	0.0	0.0	0.0	5.606196608852612	0.0	0.0	0.0	0.0	9.538866476821035	0.0	0.0	0.0	8.187834326902095	0.0	0.0	0.0	0.0	0.0	0.0	9.084967826165288	0.0	0.0	9.299981383369188	8.196695758019612	0.0	0.0	0.0	0.0	0.0	0.0	0.0	7.491670676928445	0.0	0.0	6.802593413990582	0.0	0.0	0.0	0.0	0.0	0.0	0.0	0.0
298s_D14	14.543163	-0.8292107	B cells	Not a tubular cell	979.0	298s	0.0	0.0	3.453419975522901	0.0	4.392790464779961	0.0	0.0	0.0	0.0	0.0	0.0	0.0	0.0	0.0	5.864411310502978	0.0	0.0	0.0	0.0	5.129056686267714	0.0	0.0	0.0	0.0	0.0	0.0	0.0	0.0	0.0	0.0	0.0	7.084187452904503	0.0	0.0	4.4471944840426545	0.0	0.0	0.0	4.7923807763085735	0.0	0.0	0.0	0.0
298s_D10	6.9982085000000005	-3.1970186000000003	MNP	Not a tubular cell	1600.0	298s	0.0	0.0	0.0	0.0	0.0	0.0	0.0	0.0	0.0	0.0	0.0	0.0	0.0	0.0	0.0	0.0	0.0	0.0	0.0	4.112716132515573	0.0	0.0	0.0	0.0	0.0	0.0	0.0	0.0	0.0	0.0	0.0	12.321723980146887	0.0	0.0	0.0	0.0	10.051323136300065	0.0	1.3790477130919487	0.0	0.0	0.0	0.0
298s_C9	7.013901700000001	-3.1167898	MNP	Not a tubular cell	2115.0	298s	0.0	0.0	1.8450310137388524	0.0	2.634786973819542	0.0	0.0	0.0	0.0	0.0	0.0	3.0579910783077526	0.0	0.0	3.314398867056167	0.0	0.0	0.0	0.0	3.300700440948217	0.0	0.0	9.086823006465648	0.0	0.0	0.0	0.0	0.0	0.0	0.0	0.0	12.042840427758826	1.9864587485518654	0.0	0.0	0.0	0.0	0.0	2.992207035014105	0.0	0.0	2.0560485651561304	0.0
298s_D17	-1.2141079	-7.3756255999999984	PTC	PTC	1953.0	298s	0.0	0.0	0.0	1.0678787806215748	0.0	0.0	0.0	0.0	8.29436110948322	0.0	0.0	0.0	6.660536417419168	5.232503277556168	0.0	0.8386448783137779	0.0	0.0	0.0	11.503427429480318	0.0	0.0	9.302668839313698	0.0	0.0	0.0	0.0	0.0	0.0	0.0	0.0	3.7374646080197444	0.0	0.0	0.0	0.0	2.16543674873833	0.0	0.0	0.0	0.0	0.0	0.0
298s_D18	-5.530378	11.376023	MLC	Not a tubular cell	2013.0	298s	0.0	0.0	0.0	6.580341714409316	0.0	0.0	0.0	0.0	0.0	0.0	0.0	0.0	7.987612853473253	0.0	0.0	0.0	0.0	0.0	0.0	0.0	0.0	0.0	3.919261701361164	2.3512924709053347	0.0	0.0	0.0	0.0	0.0	0.0	0.0	2.590420536833614	0.0	0.0	0.0	0.0	0.0	0.0	0.0	0.0	0.0	0.0	0.0
298s_D19	3.563565	-9.005867	PTC	PTC	1713.0	298s	0.0	0.0	0.0	1.4798062953936755	0.0	0.0	0.0	0.0	10.8739166335052	0.0	0.0	0.0	0.0	0.0	0.0	0.0	0.0	0.0	0.0	13.51365938131046	0.0	0.0	10.81696448507497	6.0614707584151155	0.0	0.0	0.0	0.0	0.0	0.0	0.0	4.799369368805469	0.0	0.0	0.0	0.0	0.0	0.0	1.872584257517812	0.0	0.0	0.0	0.0
298s_D21	1.3603183	-6.164893	PTC	PTC	818.0	298s	0.0	0.0	0.0	0.0	6.502710584119502	0.0	0.0	0.0	0.0	0.0	0.0	0.0	0.0	0.0	5.709627268539404	0.0	0.0	0.0	0.0	8.256243681396697	0.0	0.0	8.73332779344864	0.0	0.0	0.0	0.0	0.0	0.0	0.0	5.272882027164438	7.247330313770524	0.0	0.0	0.0	0.0	0.0	0.0	0.0	0.0	0.0	0.0	0.0
298s_D3	2.0029175	-7.5746818	PTC	PTC	1302.0	298s	0.0	0.0	0.0	0.0	0.0	0.0	0.0	0.0	10.458775174973528	0.0	0.0	0.0	0.0	0.0	0.0	0.0	0.0	0.0	0.0	11.918114151334386	0.0	0.0	7.136359740529816	0.0	0.0	0.0	0.0	0.0	0.0	0.0	0.0	4.606928423256122	0.0	0.0	0.0	0.0	0.0	0.0	0.0	0.0	0.0	0.0	0.0
298s_D5	1.9875388	-0.47044018	EC 1	Not a tubular cell	1627.0	298s	0.0	0.0	0.0	0.0	0.0	0.0	0.0	0.0	0.0	0.0	0.0	0.0	0.0	3.9272948038941626	0.0	0.0	0.0	0.0	0.0	4.958918393954325	0.0	0.0	3.521616226858785	8.134897218853606	0.0	0.0	0.0	0.0	0.0	0.0	0.0	3.991719043497739	0.0	0.0	0.0	0.0	0.0	0.0	9.321040590798424	0.0	0.0	5.84235481857522	0.0
298s_D4	14.652376	-0.62973684	B cells	Not a tubular cell	912.0	298s	0.0	0.0	0.0	0.0	0.0	0.0	0.0	0.0	6.353744143305256	0.0	0.0	0.0	0.0	0.0	0.0	0.0	0.0	0.0	0.0	6.89356351699615	0.0	0.0	0.0	0.0	0.0	0.0	0.0	0.0	0.0	0.0	0.0	0.0	0.0	0.0	0.0	0.0	0.0	0.0	0.0	0.0	0.0	0.0	0.0
298s_D20	7.7477436	-3.0801482000000004	MNP	Not a tubular cell	2240.0	298s	0.0	0.0	0.0	0.0	0.0	0.0	0.0	0.0	3.86076292243502	0.0	0.0	3.196963042732558	7.168777076552798	0.0	3.8381097101840704	0.0	0.0	0.0	0.0	5.33934054083851	0.0	0.0	2.9775550194289737	7.648745442652506	0.0	0.0	0.0	0.0	0.0	0.0	0.0	14.79441421067179	0.0	0.0	0.0	0.0	10.833209069773623	0.0	2.286346594307344	0.0	2.5918152024068903	0.0	0.0
298s_D9	2.3039255	-6.089537	PTC	PTC	1127.0	298s	0.0	0.0	0.0	2.9765670317307205	0.0	0.0	0.0	0.0	11.366234877637229	0.0	0.0	0.0	5.421217709981409	0.0	0.0	0.0	0.0	0.0	0.0	11.820957888986543	0.0	0.0	10.447854241748777	0.0	0.0	0.0	0.0	0.0	0.0	0.0	0.0	5.715622335795462	0.0	0.0	0.0	0.0	5.108974034207182	0.0	3.4883839066884126	0.0	0.0	0.0	0.0
298s_D6	3.709004	-8.666266	PTC	PTC	1402.0	298s	0.0	0.0	0.0	0.0	0.0	0.0	0.0	0.0	11.082158201985791	0.0	0.0	0.0	8.868039683416724	0.0	0.0	0.0	0.0	0.0	0.0	11.697699423649079	0.0	0.0	2.8317976367060274	0.0	0.0	0.0	0.0	0.0	0.0	0.0	0.0	3.2782477881147147	0.0	0.0	9.82120080139901	0.0	3.62215371772337	0.0	0.0	0.0	0.0	0.0	0.0
298s_E1	14.32835	0.6133314999999999	B cells	Not a tubular cell	1655.0	298s	0.0	0.0	0.0	0.0	0.0	0.0	0.0	0.0	5.348356886294531	0.0	0.0	0.0	4.603996106671658	0.0	0.0	0.0	0.0	0.0	0.0	6.199578096870172	0.0	0.0	5.371576908237451	3.6703246831639382	0.0	0.0	2.74059298497359	0.0	0.0	0.0	0.0	0.0	0.0	0.0	0.0	0.0	0.0	0.0	0.0	0.0	0.0	0.0	0.0
298s_D8	3.6323285	-9.746252	PTC	PTC	1964.0	298s	0.0	0.0	6.636875247427073	1.2247484375994797	0.0	0.0	0.0	0.0	11.476640677067142	0.0	0.0	0.0	9.4891814689527	6.046483586865503	0.0	0.0	0.0	1.907323935339784	0.0	11.79100953036842	0.0	0.0	8.555700770892589	6.403582753289204	0.0	7.18751218504405	0.0	0.0	0.0	0.0	0.0	4.101902335199838	0.0	0.0	0.0	0.0	0.0	0.0	1.0489091920558462	0.0	0.0	5.167622383467497	0.0
298s_D7	11.641805	-8.869297	T+NK cells	Not a tubular cell	2706.0	298s	0.0	0.0	0.0	8.779858407978693	0.0	0.0	0.0	0.0	2.224178199772753	0.0	0.0	0.0	8.68103152204533	0.0	0.9280865718022075	0.0	0.0	9.077356285160043	0.0	3.1762264032070204	0.0	0.0	2.242917060328893	0.0	0.0	0.0	0.0	0.0	0.0	0.0	0.0	1.8696526557311492	0.0	0.9300730435578578	0.0	0.0	0.0	0.0	0.0	0.0	0.0	0.0	0.0
298s_E11	14.752782	0.09465871	B cells	Not a tubular cell	1786.0	298s	0.0	0.0	0.0	0.0	0.0	0.0	0.0	0.0	3.985451931137317	0.0	0.0	0.0	0.0	0.0	0.0	0.0	0.0	0.0	0.0	6.263014172136286	0.0	0.0	4.562513989748291	0.0	0.0	0.0	0.0	0.0	0.0	3.331974950752434	0.0	3.551635702249207	0.0	2.21983168386628	0.0	0.0	0.0	0.0	0.0	0.0	0.0	0.0	0.0
298s_E10	11.049925	-9.352277	T+NK cells	Not a tubular cell	1830.0	298s	0.0	0.0	0.0	0.0	2.0172177520660277	0.0	0.0	0.0	3.925510910494466	0.0	0.0	0.0	8.232939458847758	0.0	0.0	0.0	1.8639141831539139	0.0	0.0	5.980670698615517	0.0	0.0	4.900235284912097	0.0	0.0	0.0	0.0	0.0	1.3635477850987736	0.0	0.0	0.0	0.0	7.555355788346246	0.0	0.0	0.0	0.0	0.0	0.0	0.0	0.9439241039339374	0.0
298s_E12	0.7735557	0.9593616	EC 2	Not a tubular cell	2131.0	298s	0.0	0.0	0.0	0.0	12.294143614823842	0.0	0.0	0.0	0.0	0.0	0.0	0.0	9.917346172972294	0.0	3.8042746842096467	0.0	0.0	9.018919294275129	0.0	5.560774453716966	0.0	0.0	4.095274199428034	0.0	0.0	0.0	0.0	0.0	0.0	0.0	0.0	0.0	1.1942821579855798	0.0	0.0	0.0	0.0	0.0	10.29168354251498	0.0	1.2063503889497051	0.0	0.0
298s_E13	2.7749040000000003	-8.242421	PTC	PTC	1486.0	298s	0.0	0.0	0.0	0.0	0.0	0.0	0.0	0.0	12.751021510009442	0.0	0.0	0.0	0.0	0.0	0.0	0.0	0.0	0.0	0.0	12.81523457641062	0.0	0.0	9.021680837770854	0.0	0.0	0.0	0.0	0.0	0.0	0.0	0.0	0.0	1.5443722047495627	0.0	0.0	0.0	0.0	0.0	1.7006606347632849	0.0	0.0	0.0	0.0
298s_E14	14.003594	-0.22964521	B cells	Not a tubular cell	1835.0	298s	0.0	0.0	0.0	0.0	3.744850416616253	0.0	0.0	0.0	3.4100124201350885	0.0	0.0	0.0	0.0	0.0	3.9262554824388003	0.0	0.0	9.737371338204987	0.0	3.004814309280114	0.0	0.0	3.431589618767316	0.0	0.0	0.0	0.0	0.0	0.0	0.0	0.0	0.0	0.0	0.0	0.0	0.0	0.0	0.0	1.2511432562095182	0.0	0.0	0.0	0.0
298s_E15	2.3586223	-7.7751293000000015	PTC	PTC	1329.0	298s	0.0	0.0	0.0	0.0	5.953576498035772	0.0	0.0	0.0	10.025383422022951	0.0	0.0	0.0	8.798725188269733	0.0	0.0	0.0	0.0	0.0	0.0	9.019622903915103	0.0	0.0	10.016025109662742	0.0	0.0	0.0	0.0	0.0	0.0	0.0	0.0	0.0	0.0	0.0	0.0	0.0	0.0	0.0	2.960459130019639	0.0	0.0	0.0	0.0
298s_E17	10.014487	-3.0731676	MNP	Not a tubular cell	2498.0	298s	0.0	0.0	0.0	0.0	1.5995349323285266	0.0	0.0	0.0	2.518027985058181	0.0	0.0	1.9469102357857544	5.316169634541292	1.0607693837865004	0.0	0.0	0.0	0.0	0.0	3.504631814168623	0.0	0.0	1.7669403828454242	3.228734737473384	0.0	0.0	0.0	0.0	0.0	10.232581565563292	0.0	11.163692926528405	0.0	0.0	0.0	0.0	10.577012769689993	0.0	0.0	0.0	0.0	0.0	0.0
298s_E20	-0.6827828	-10.133391	PTC	PTC	2244.0	298s	0.0	0.0	0.0	0.0	1.6604428522503785	0.0	0.0	0.0	11.395142309048412	0.0	0.0	0.0	10.32480308899304	1.1083177363231584	3.0741840263712916	0.0	0.0	0.0	0.0	13.348408109239799	0.0	0.0	11.911891500430615	6.754368753525597	0.0	0.0	0.0	0.0	0.0	0.0	0.0	3.048700742762332	0.0	0.0	0.0	0.0	0.0	0.0	2.596761529514075	0.0	0.0	0.7268029948911793	0.0
298s_E19	-0.38388	-8.356688	PTC	PTC	2182.0	298s	0.0	0.0	0.0	0.0	1.8236957860721312	0.0	0.0	0.0	10.320192059281423	0.0	0.0	0.0	9.925857706932202	1.2378796591175392	1.2950205575644018	0.0	0.0	0.0	0.0	12.304600817689783	0.0	0.0	10.605709615978222	7.810423853808796	0.0	0.0	0.0	0.0	0.0	2.2062495395486126	0.0	0.0	0.0	0.0	0.0	0.0	0.0	0.0	0.885757589472148	0.0	0.0	0.0	1.1428285156777247
298s_E2	1.3727454	-10.770479	PTC	PTC	2582.0	298s	0.0	0.0	0.0	0.0	1.4774880166215785	0.0	0.0	0.0	11.529244614762936	0.0	0.0	0.0	8.681800578379953	0.0	2.833716484543838	0.0	0.0	1.3408531025137578	0.0	12.810088031766467	0.0	0.0	12.566425682244757	0.0	0.0	0.0	0.0	0.0	0.0	1.8237053157009337	0.0	2.001318197440882	1.0105349598889661	0.0	0.0	0.0	0.0	0.0	0.6741527874465147	0.0	0.0	0.623738452150886	0.0
298s_E23	7.6180425	-3.2974079	MNP	Not a tubular cell	1710.0	298s	0.0	0.0	0.0	0.0	3.4392642322501046	0.0	0.0	2.679250257196773	4.580734975818302	0.0	0.0	0.0	0.0	0.0	0.0	0.0	0.0	0.0	0.0	6.4036040848536375	0.0	0.0	3.661702630624891	3.8617704580275167	0.0	0.0	0.0	0.0	0.0	0.0	0.0	4.135342013304465	0.0	0.0	0.0	0.0	7.606812915131202	0.0	0.0	2.643430750383097	0.0	0.0	0.0
298s_E3	0.15053199	-7.1628504	PTC	PTC	1782.0	298s	0.0	0.0	0.0	0.0	4.4437722629228364	0.0	0.0	0.0	0.0	0.0	0.0	0.0	5.8514509956701435	7.90548091244286	0.0	0.0	0.0	0.0	0.0	12.868826535913474	0.0	0.0	8.90753924320507	0.0	0.0	0.0	0.0	0.0	0.0	0.0	0.0	0.0	0.0	0.0	0.0	0.0	5.537057762363266	0.0	2.158647566521245	0.0	0.0	0.0	0.0
298s_E24	2.6631207000000003	-11.415904	PTC	PTC	2624.0	298s	0.0	0.0	0.0	0.0	1.4659330222130924	0.0	0.0	0.0	11.034847542816332	0.0	0.0	0.0	8.629095805419487	0.0	0.0	0.0	0.0	0.0	0.0	12.704760390006198	0.0	0.0	8.64182497862213	8.200562883855204	0.0	0.0	0.0	0.0	0.0	0.0	0.0	1.9877825263418873	0.0	0.0	8.742187670900108	0.0	0.0	0.0	0.0	0.0	0.0	0.0	0.0
298s_E5	13.824129	0.21737997	B cells	Not a tubular cell	2021.0	298s	0.0	7.2276017785484505	0.0	0.0	1.9927952786134635	0.0	0.0	0.0	0.0	4.213721102600719	0.0	0.0	3.192778812956451	0.0	0.0	0.0	0.0	0.0	0.0	4.717968152381832	0.0	0.0	3.9173604176461865	0.0	0.0	0.0	0.0	0.0	0.0	0.0	0.0	0.0	0.0	0.0	0.0	0.0	0.0	0.0	0.9961447476102333	0.0	0.0	0.0	0.0
298s_E4	2.0062268	-1.9363424	EC 1	Not a tubular cell	1378.0	298s	0.0	0.0	0.0	0.0	3.5624551777105666	0.0	0.0	0.0	4.7104665253446445	0.0	0.0	0.0	0.0	0.0	0.0	0.0	0.0	3.363099769658315	0.0	5.810565132365635	0.0	0.0	3.7866058713733737	0.0	0.0	0.0	0.0	0.0	0.0	0.0	0.0	5.22504933053677	0.0	0.0	0.0	0.0	0.0	0.0	6.8188240873595545	0.0	0.0	0.0	0.0
298s_E8	-1.3988798999999998	-9.423261	PTC	PTC	1800.0	298s	0.0	0.0	0.0	0.0	0.0	0.0	0.0	9.485182535426327	9.48728679232546	0.0	0.0	0.0	9.827008699519174	0.0	0.0	0.0	0.0	0.0	0.0	10.21435132236621	0.0	0.0	12.953131574102244	0.0	0.0	0.0	0.0	0.0	0.0	0.0	0.0	0.0	0.0	0.0	0.0	0.0	0.0	0.0	0.0	0.0	0.0	0.0	0.0
298s_E7	13.832069	0.6908948	B cells	Not a tubular cell	2139.0	298s	0.0	0.0	0.0	1.5147679021139682	2.3617873510663943	0.0	0.0	0.0	0.0	0.0	0.0	0.0	0.0	0.0	0.0	0.0	0.0	0.0	0.0	5.650818793808262	0.0	0.0	3.9727806243662993	3.6303571500701026	0.0	0.0	0.0	0.0	0.0	0.0	0.0	0.0	0.0	0.0	0.0	0.0	0.0	0.0	1.2520733711637189	0.0	0.0	0.0	0.0
298s_E9	3.4626207	-0.27581564	EC 1	Not a tubular cell	1938.0	298s	0.0	0.0	0.0	0.0	12.752389023758958	0.0	0.0	0.0	4.967703903701972	0.0	0.0	0.0	11.34214174386219	0.0	0.0	0.0	0.0	0.0	0.0	5.4985001362680075	0.0	0.0	4.035424236024767	9.250486633415505	0.0	0.0	0.0	0.0	0.0	0.0	0.0	0.0	0.0	0.0	0.0	0.0	0.0	0.0	9.06746577872517	0.0	0.0	8.50666428465342	0.0
298s_E6	2.5412467	-8.297653	PTC	PTC	1707.0	298s	0.0	0.0	0.0	0.0	4.1515474665542005	0.0	0.0	0.0	10.822194546007927	0.0	0.0	0.0	9.550007219953509	0.0	0.0	0.0	0.0	0.0	0.0	13.50417238047453	0.0	0.0	11.746266688394748	0.0	0.0	0.0	0.0	0.0	0.0	0.0	0.0	0.0	0.0	0.0	0.0	0.0	0.0	0.0	1.5190493137836953	0.0	0.0	0.0	0.0
298s_F1	2.8145552000000005	-8.739422	PTC	PTC	1779.0	298s	0.0	0.0	0.0	0.0	0.0	0.0	0.0	0.0	8.875055656162253	0.0	0.0	0.0	10.118268561653286	0.0	1.7041022894806208	0.0	0.0	0.0	0.0	12.17360995660966	0.0	0.0	3.3701022672255965	9.07140210570792	0.0	0.0	0.0	0.0	0.0	0.0	0.0	0.0	1.0851204291412537	0.0	0.0	0.0	0.0	1.784369925988449	2.6478438364972976	0.0	1.0964553239726342	0.0	0.0
298s_F11	14.733526	0.17920139999999998	B cells	Not a tubular cell	1546.0	298s	0.0	0.0	0.0	0.0	3.2466204291762812	0.0	0.0	0.0	4.376603411107684	0.0	0.0	0.0	0.0	2.4703678149685757	4.914685956802976	0.0	0.0	0.0	0.0	5.875590918323022	0.0	0.0	5.937913350182261	0.0	0.0	0.0	0.0	0.0	0.0	0.0	0.0	4.886703798483735	1.7714213972529738	0.0	0.0	0.0	0.0	0.0	1.9389191724777843	0.0	0.0	1.8373205974673432	0.0
298s_F10	2.199079	-2.0191681	EC 1	Not a tubular cell	1696.0	298s	0.0	0.0	0.0	0.0	12.373171568694591	0.0	0.0	0.0	5.400476368729089	0.0	0.0	0.0	4.6552455470219005	0.0	4.411027573336269	0.0	3.1159357056838224	0.0	0.0	4.958456403168477	0.0	0.0	5.423716956732042	0.0	0.0	0.0	0.0	0.0	0.0	0.0	0.0	3.991271712676586	1.8144505697433713	2.604842275438628	0.0	0.0	0.0	0.0	9.300417893400072	0.0	0.0	1.8811337221232065	0.0
298s_F13	0.44846475	-9.417276	PTC	PTC	1476.0	298s	0.0	0.0	0.0	0.0	2.682197278033198	1.9705597774261372	0.0	0.0	11.157746915578237	0.0	0.0	0.0	8.93552818112574	3.95332902914593	2.0361223847349303	0.0	0.0	0.0	0.0	11.042540436411878	0.0	0.0	11.266617144347135	8.830985144512752	0.0	0.0	0.0	0.0	0.0	0.0	0.0	3.3390515515742143	0.0	0.0	0.0	0.0	0.0	0.0	2.6837959085567835	0.0	0.0	0.0	0.0
298s_F12	0.6553403	0.17984273	EC 2	Not a tubular cell	1554.0	298s	2.1149234163335606	0.0	0.0	0.0	0.0	0.0	0.0	0.0	4.298983050722243	0.0	0.0	0.0	10.455707417748654	2.403789513890633	5.552424778421548	0.0	2.990919936510257	0.0	0.0	5.38895772870725	3.1853812922762845	0.0	3.3919887157004207	0.0	0.0	0.0	0.0	0.0	0.0	0.0	0.0	3.8584896553559336	1.714164170987616	0.0	0.0	0.0	0.0	0.0	3.847104223684056	0.0	0.0	0.0	2.2680808458103887
298s_F14	3.2389977	-8.678328500000001	PTC	PTC	1740.0	298s	1.127013566232031	0.0	0.0	0.0	0.0	0.0	0.0	0.0	9.620799188723236	0.0	0.0	0.0	9.254343401732305	0.0	3.267389058000844	0.0	0.0	0.0	0.0	7.756000681257993	0.0	0.0	10.740135780526344	0.0	0.0	0.0	0.0	0.0	0.0	0.0	0.0	0.0	0.8930598670290061	0.0	0.0	0.0	0.0	0.0	2.5925662407470056	0.0	0.0	0.0	0.0
298s_F15	0.4950096	0.42593566	EC 2	Not a tubular cell	1349.0	298s	0.0	0.0	0.0	0.0	3.873611614241639	0.0	0.0	0.0	4.079079616993459	0.0	0.0	0.0	0.0	2.218055848844591	2.2953890800997563	0.0	0.0	8.622163416784913	0.0	3.6557397924688093	0.0	0.0	3.1831687820126384	8.043730704503355	0.0	0.0	0.0	0.0	0.0	0.0	0.0	3.643118746921995	1.556461203916449	0.0	0.0	0.0	0.0	0.0	5.913181095428544	0.0	0.0	7.325186454050177	0.0
298s_F18	1.6642481	-6.171144	PTC	PTC	952.0	298s	0.0	0.0	0.0	0.0	0.0	0.0	0.0	0.0	10.338472731132004	0.0	0.0	0.0	0.0	0.0	7.322060393983062	0.0	0.0	0.0	0.0	7.568433763828264	0.0	0.0	11.946485658769147	0.0	0.0	0.0	0.0	0.0	0.0	0.0	0.0	0.0	5.026334963420091	0.0	0.0	0.0	0.0	5.146828512863136	0.0	0.0	0.0	0.0	0.0
298s_F19	2.54842	-1.8786138	EC 1	Not a tubular cell	1744.0	298s	0.0	0.0	0.0	3.3523968485521767	13.675269473520821	0.0	0.0	0.0	0.0	0.0	0.0	0.0	4.860869698239706	0.0	4.925296799127077	0.0	0.0	0.0	0.0	4.205226926351941	0.0	0.0	3.717311247809921	6.831957821349045	0.0	0.0	0.0	0.0	0.0	0.0	0.0	4.192259812001808	3.286348115773776	0.0	0.0	0.0	0.0	0.0	10.068303808180437	0.0	0.0	5.373385636444376	0.0
298s_F17	7.194235000000001	-3.1800508	MNP	Not a tubular cell	1819.0	298s	0.0	0.0	0.0	0.0	3.5336829231678757	0.0	0.0	0.0	3.2036253412456883	0.0	0.0	2.575333221900485	3.4111906962130654	0.0	2.8189478902640706	6.469561976412087	2.0196220911019376	0.0	0.0	2.8058796183992496	2.188716004917641	0.0	4.917555760168716	0.0	0.0	0.0	0.0	0.0	0.0	9.883691342869298	0.0	13.499649858885743	0.0	0.0	0.0	0.0	3.123951440555291	0.0	1.7460600894644605	0.0	0.0	0.0	0.0
298s_F21	3.7463646	-8.064981	PTC	PTC	1678.0	298s	0.0	0.0	0.0	0.0	4.722661669659139	0.0	0.0	0.0	10.16066135830383	0.0	0.0	0.0	8.237562081532992	0.0	4.657340124294389	0.0	3.059033301455319	0.0	0.0	12.686225208624077	0.0	0.0	9.055852705246648	3.6601153472960837	0.0	0.0	0.0	0.0	0.0	0.0	0.0	0.0	0.0	0.0	0.0	0.0	0.0	0.0	3.621208885557071	0.0	0.0	1.8344378657492584	0.0
298s_F20	10.87971	-9.307051	T+NK cells	Not a tubular cell	1911.0	298s	0.0	0.0	0.0	0.0	3.0857226675376936	0.0	0.0	0.0	4.204778168273238	0.0	0.0	0.0	4.424074956730414	0.0	4.181766845777519	0.0	0.0	0.0	0.0	6.273457268900531	0.0	0.0	4.227297084464385	0.0	0.0	0.0	0.0	0.0	0.0	0.0	0.0	3.766143952986673	0.0	0.0	0.0	0.0	0.0	0.0	2.5848967700185	0.0	0.0	1.709243396336228	0.0
298s_F23	-1.6527039	-9.892324	PTC	PTC	1617.0	298s	0.0	0.0	1.616833344765413	0.0	3.750965022287106	1.6952227696774984	0.0	0.0	10.252541963442168	0.0	0.0	0.0	10.460214771019814	0.0	3.023954677786985	0.0	0.0	0.0	0.0	9.493889665287384	0.0	0.0	11.211376350194039	0.0	0.0	0.0	0.0	0.0	0.0	0.0	0.0	0.0	1.124996721099467	0.0	0.0	0.0	0.0	0.0	0.0	0.0	0.0	0.0	0.0
298s_F24	1.8492291	-2.300273	EC 1	Not a tubular cell	1256.0	298s	2.4952382169469782	0.0	0.0	0.0	10.673186628360364	0.0	0.0	0.0	4.785149878827851	0.0	0.0	0.0	5.0083051218964565	0.0	2.9130214648217376	0.0	0.0	0.0	0.0	5.3139671333011265	0.0	0.0	4.808093072550256	0.0	0.0	0.0	0.0	0.0	0.0	0.0	0.0	0.0	2.0854418664752514	0.0	0.0	0.0	0.0	0.0	9.825770828279051	0.0	0.0	5.409450070839323	0.0
298s_F2	7.616005	10.008454	Podocyte	Not a tubular cell	3509.0	298s	8.803616917400058	0.0	0.0	6.601796245671575	8.02565259711232	6.95485229252321	0.0	0.0	0.0	0.0	0.0	0.0	8.059124421033811	8.070858406058674	12.719660671969672	7.404241606604617	0.0	0.0	0.0	1.3553557437945183	0.0	0.0	2.6845188647683482	1.1770212905432993	0.0	0.0	0.0	0.0	0.0	0.0	0.0	1.3470172711995476	9.90270486137767	0.0	0.0	0.0	0.0	8.731390904288075	10.379266450168322	0.0	5.547978286316182	8.06543979142291	4.455728987126814
298s_F8	-4.671254599999998	13.288468	MLC	Not a tubular cell	1437.0	298s	0.0	0.0	5.400239200730313	0.0	0.0	0.0	0.0	0.0	5.066258038272606	0.0	0.0	0.0	0.0	0.0	4.642128132572359	0.0	0.0	0.0	0.0	6.1730217705792	0.0	0.0	5.089352876693617	0.0	0.0	0.0	3.3641893382838366	0.0	0.0	0.0	0.0	0.0	2.312723252111838	0.0	0.0	0.0	0.0	0.0	2.50057227728828	6.086515244701281	0.0	0.0	0.0
298s_F7	0.3373123	-6.7504306	PTC	PTC	1544.0	298s	0.0	0.0	0.0	0.0	6.699500782803646	5.8190620911336985	0.0	0.0	7.910981136943253	0.0	0.0	0.0	8.141009381171497	0.0	7.473734164604297	0.0	0.0	6.482516346722925	0.0	11.698719139476731	0.0	0.0	10.630124287597127	0.0	0.0	0.0	0.0	0.0	0.0	0.0	0.0	0.0	4.919397578128827	0.0	0.0	0.0	7.8216828170621255	0.0	5.1438766292080595	0.0	0.0	0.0	0.0
298s_F6	-1.6741954	-9.20463	PTC	PTC	1818.0	298s	1.3115659634463734	0.0	4.360088367354037	0.0	3.024874168152388	0.0	0.0	0.0	11.105673142642281	0.0	0.0	0.0	0.0	0.0	0.0	0.0	0.0	0.0	0.0	12.669552595141115	2.2022481824238342	0.0	12.572060854163775	0.0	0.0	0.0	0.0	0.0	0.0	0.0	0.0	0.0	1.0105949415336384	0.0	0.0	0.0	0.0	0.0	1.1318642107148629	0.0	1.021396048095683	0.0	0.0
298s_G10	2.0171602	-7.241625999999999	PTC	PTC	1634.0	298s	0.0	0.0	0.0	0.0	4.217840650662619	0.0	0.0	0.0	12.497370958780266	0.0	0.0	0.0	10.589421827773053	0.0	5.68350463936469	0.0	4.022406381202531	0.0	0.0	12.81004467769269	0.0	0.0	6.977823399735467	0.0	0.0	0.0	0.0	0.0	0.0	0.0	0.0	0.0	0.0	0.0	0.0	0.0	0.0	3.5741767051247484	0.0	0.0	0.0	0.0	0.0
298s_F9	0.58948636	-7.619602	PTC	PTC	1268.0	298s	0.0	0.0	0.0	2.054723795982574	3.005593422103392	0.0	0.0	0.0	11.045077791990195	0.0	0.0	0.0	10.09828940687259	0.0	0.0	0.0	0.0	0.0	0.0	10.666901215408105	0.0	0.0	10.40675842692071	0.0	0.0	0.0	0.0	0.0	0.0	0.0	0.0	3.6818721284436426	1.5843695544175858	0.0	0.0	0.0	0.0	0.0	3.007251266928044	0.0	0.0	0.0	0.0
298s_G1	0.56050545	-6.513938400000002	PTC	PTC	1221.0	298s	0.0	0.0	0.0	0.0	5.712538306378709	0.0	0.0	0.0	6.91617716006064	0.0	0.0	0.0	8.723476831677562	0.0	4.928026425858133	0.0	0.0	0.0	0.0	9.03727622282069	5.725324879230968	0.0	8.930940605631463	0.0	0.0	0.0	0.0	0.0	0.0	0.0	0.0	0.0	3.9655599066314773	0.0	0.0	0.0	0.0	0.0	5.14310671844143	0.0	0.0	5.008012126714378	0.0
298s_G15	0.6353773	-6.9624869999999985	PTC	PTC	982.0	298s	0.0	0.0	0.0	0.0	0.0	0.0	0.0	0.0	6.802862973199064	0.0	0.0	0.0	0.0	0.0	4.817629699780129	4.029587007254917	5.397725513994209	0.0	0.0	7.344172802476449	0.0	0.0	8.402914042655127	0.0	0.0	0.0	0.0	0.0	0.0	0.0	0.0	0.0	0.0	0.0	0.0	0.0	0.0	0.0	6.009955009241702	0.0	0.0	4.897405223112729	0.0
298s_G12	0.42655855	-6.377609	PTC	PTC	1563.0	298s	4.9234628936742375	0.0	0.0	0.0	6.1634872192567896	5.288342265827473	0.0	0.0	0.0	0.0	0.0	0.0	7.601005665740355	5.278162516221162	8.51218030603793	0.0	6.947584472009877	0.0	0.0	13.715485704386266	0.0	0.0	8.974273777303251	0.0	0.0	0.0	0.0	0.0	0.0	0.0	0.0	0.0	5.937283840728545	0.0	0.0	0.0	0.0	0.0	6.575357772136309	0.0	4.419017297630639	6.028164392862019	0.0
298s_G13	7.6695848	10.562837	Podocyte	Not a tubular cell	3211.0	298s	0.0	0.0	7.4139163337047265	6.610688226173464	0.0	8.86809187362426	0.0	0.0	0.0	0.0	0.0	0.0	0.0	8.985459670702442	12.272694361080317	6.570730380877829	0.0	0.0	0.0	4.447123984915445	0.0	0.0	4.412644783724132	0.0	0.0	0.0	0.0	0.0	0.0	0.0	0.0	0.0	9.099071435939507	0.0	0.0	0.0	0.0	7.798520420670248	10.998036850733742	0.0	0.0	7.815218523201111	8.15651850473296
298s_G18	1.9096248	-6.8124466	PTC	PTC	1331.0	298s	0.0	0.0	0.0	0.0	6.387858987713121	0.0	0.0	0.0	7.0161753279555334	0.0	0.0	0.0	0.0	0.0	4.06925330701494	0.0	0.0	0.0	0.0	7.878441864953717	0.0	0.0	6.6284051851771375	0.0	0.0	0.0	0.0	0.0	0.0	0.0	3.653396253287021	5.567405365622628	0.0	0.0	0.0	0.0	0.0	0.0	5.241153348545063	0.0	0.0	0.0	0.0
298s_G17	10.813056	-9.6606455	T+NK cells	Not a tubular cell	1856.0	298s	0.0	0.0	0.0	0.0	3.5891420940799272	0.0	0.0	0.0	3.791550660292928	0.0	0.0	0.0	6.735287514397706	0.0	2.8711063654936995	0.0	11.838215558430827	0.0	0.0	5.5811780164551505	0.0	0.0	4.761409598665226	0.0	0.0	0.0	0.0	0.0	0.0	0.0	0.0	4.290742462924397	0.0	0.0	0.0	0.0	0.0	0.0	1.5066787393320165	0.0	0.0	1.4179961845965794	0.0
298s_G11	-1.730518	-8.680451	PTC	PTC	3152.0	298s	0.0	0.0	0.0	0.0	0.0	0.6050250080474461	0.0	0.0	10.100157978548262	0.0	0.0	0.0	8.6053615011693	0.0	1.411739748382131	5.204759327394486	0.0	0.8723874792178617	0.0	12.709955712762307	0.0	0.0	9.157395235784668	7.051148255093253	0.0	0.0	0.0	0.0	0.0	0.0	0.0	0.0	0.0	0.0	0.0	0.0	0.0	0.0	0.718559385843226	0.0	0.0	0.0	0.0
298s_G14	7.376013	10.901765	Podocyte	Not a tubular cell	2882.0	298s	0.0	0.0	0.0	1.297764383940559	0.0	5.9742492242560905	0.0	0.0	4.967033409183635	0.0	0.0	0.0	8.935378306217242	8.474497054248534	12.576407429397175	6.726245995971767	0.0	0.0	0.0	4.838781355407874	0.0	0.0	4.034773850713665	0.0	2.4404109813496118	0.0	0.0	0.0	0.0	0.0	0.0	2.6940041049646513	9.167057970710557	0.0	0.0	0.0	0.0	0.0	10.161949762175906	0.0	0.0	8.607849155033207	7.96546044140046
298s_G16	-1.3446912	-10.201159	PTC	PTC	2020.0	298s	0.0	0.0	0.0	0.0	2.0736458509474773	0.0	0.0	0.0	11.567577869301946	0.0	0.0	0.0	10.004451593129728	1.4418457710760935	2.2247150896986754	1.0253752222202854	1.9183053593098682	0.0	0.0	11.314994772784633	7.376512259352287	0.0	12.46498009807113	0.0	0.0	0.0	0.0	0.0	0.0	0.0	0.0	0.0	0.0	0.0	0.0	0.0	0.0	0.0	1.0504915392985381	0.0	0.0	0.0	0.0
298s_G19	-0.32403857	-10.83582	PTC	PTC	2423.0	298s	0.9262606597454454	0.0	0.0	0.0	2.907903117522612	2.504130646672294	0.0	0.0	12.14213049871056	0.0	0.0	0.0	9.797423386399744	4.289643728181844	2.5764653198914402	0.0	0.0	0.0	0.0	12.887966939465924	0.0	0.0	12.309248397766902	8.556989934403989	0.0	0.0	0.0	0.0	0.0	0.0	0.0	3.052970718972101	2.0293303013315445	0.0	0.0	0.0	0.0	0.0	1.9616330488741045	0.0	0.0	0.0	0.0
298s_G2	0.89798576	-7.3703384	PTC	PTC	1986.0	298s	0.0	0.0	0.0	0.0	4.335475409569988	0.0	0.0	0.0	10.264139660066473	0.0	0.0	0.0	6.726212606877149	0.0	4.830798835337267	0.0	0.0	3.2081416171473154	0.0	10.86065549861097	0.0	0.0	12.891458118565057	10.246163549927807	0.0	0.0	0.0	0.0	0.0	0.0	0.0	4.099960770682641	1.8981864979458698	0.0	0.0	0.0	0.0	0.0	4.088444890787516	0.0	0.0	0.0	0.0
298s_G21	0.9791167	-6.2287197	PTC	PTC	1071.0	298s	0.0	0.0	0.0	0.0	6.3062701125724745	0.0	0.0	0.0	7.515253090672467	0.0	0.0	0.0	6.7517107702812735	0.0	4.546116919971228	0.0	0.0	0.0	0.0	7.063554369293694	0.0	0.0	13.686072545049994	0.0	0.0	0.0	0.0	0.0	0.0	0.0	0.0	0.0	0.0	0.0	0.0	0.0	0.0	0.0	3.8114547616264773	0.0	0.0	3.682603083389323	0.0
298s_G24	2.8269045	-7.897811	PTC	PTC	1489.0	298s	0.0	0.0	8.675823248379068	1.7239524928262009	2.616788561509393	0.0	0.0	0.0	10.6138019044183	0.0	0.0	0.0	5.429212754066403	0.0	2.7818101834038504	0.0	0.0	0.0	0.0	11.547387910739227	0.0	0.0	9.843233673921809	3.010426570006768	0.0	0.0	0.0	0.0	0.0	0.0	0.0	3.2691190071182845	0.0	0.0	0.0	0.0	0.0	0.0	2.618373515133679	0.0	0.0	0.0	0.0
298s_G22	1.33615	1.0043905	EC 1	Not a tubular cell	2221.0	298s	0.0	0.0	0.0	0.0	0.0	0.0	0.0	0.0	3.746439531565843	0.0	0.0	0.0	0.0	0.0	2.0191112196643752	0.0	0.0	11.189603384633182	0.0	3.3311008319287896	0.0	0.0	3.7684792573616757	4.922897943960189	0.0	0.0	0.0	0.0	0.0	0.0	0.0	0.0	0.8141090064737717	1.3397666342695524	0.0	0.0	0.0	0.0	8.042293517262598	0.0	0.0	4.101530523655168	0.0
298s_G23	-2.1246445	-10.130707	PTC	PTC	1626.0	298s	0.0	0.0	0.0	1.2717012419445046	2.0539999079251023	0.0	0.0	0.0	8.403772374476691	0.0	0.0	0.0	3.26529459673079	0.0	1.4877456648201952	0.0	0.0	0.0	0.0	8.710178463313277	8.891765421146388	0.0	11.70913900848963	0.0	0.0	0.0	0.0	0.0	0.0	0.0	0.0	0.0	0.9231085833817317	0.0	0.0	0.0	0.0	0.0	1.0371940995681623	0.0	0.0	0.0	0.0
298s_G20	-1.8435192	-10.661843	PTC	PTC	2071.0	298s	0.0	0.0	0.9670896288335178	0.0	0.0	0.0	0.0	0.0	11.459733568227888	0.0	0.0	0.0	9.860132235882295	0.0	2.612904822012547	0.0	0.0	0.0	0.0	12.13732815053435	0.0	0.0	12.783119074209132	8.689132142879547	0.0	0.0	0.0	0.0	0.0	0.0	0.0	2.251493200964313	0.7096211546798483	0.0	0.0	0.0	0.0	0.0	2.4531207748627444	0.0	0.0	1.6003251237768135	0.0
298s_G3	-5.56768	9.275067	MLC	Not a tubular cell	2444.0	298s	0.0	0.0	3.269342541375002	0.0	11.440626488282483	1.505400519376673	0.0	0.0	0.0	0.0	0.0	0.0	9.433101334106476	0.0	0.0	0.0	0.0	0.0	0.0	5.161862930023055	0.0	0.0	3.7137776404151968	8.693372144270116	0.0	0.0	0.0	0.0	0.0	0.0	0.0	0.0	0.9784569692007326	0.0	0.0	0.0	0.0	0.0	1.0971418235629473	0.0	0.0	1.6177650932069685	0.0
298s_G5	2.7088366	-8.011267	PTC	PTC	1947.0	298s	0.0	0.0	0.0	0.0	3.6129647938849296	0.0	0.0	0.0	11.331986360985733	0.0	0.0	0.0	11.120846963349281	0.0	3.4122980311490227	0.0	2.552250019534777	2.5423929381814876	0.0	13.707107016955964	0.0	0.0	5.3538533286254	0.0	0.0	0.0	0.0	0.0	0.0	0.0	0.0	0.0	0.0	0.0	0.0	0.0	0.0	0.0	0.0	0.0	0.0	2.9653260687734586	0.0
298s_G8	6.6182922999999985	-3.2762053	MNP	Not a tubular cell	1680.0	298s	0.0	0.0	0.0	0.0	0.0	0.0	0.0	0.0	4.690304358479083	0.0	0.0	3.9989973611437333	0.0	3.6324597976594633	2.8279588341901913	0.0	0.0	4.271343615331566	0.0	5.217989014256405	0.0	4.185100139854	6.001734127403663	0.0	0.0	0.0	0.0	0.0	0.0	0.0	0.0	13.63473834441499	0.0	0.0	0.0	0.0	0.0	0.0	3.5450043647992855	0.0	0.0	0.0	0.0
298s_G6	-1.3389825	-9.852475	PTC	PTC	1963.0	298s	0.0	0.0	0.0	0.0	2.341042186071268	0.0	0.0	0.0	11.288246372066217	0.0	0.0	0.0	10.175877808020108	0.0	1.7345450891204492	0.0	0.0	0.0	0.0	10.755277567457773	9.41404310439313	0.0	12.238916856863472	2.7204768879570174	0.0	0.0	0.0	0.0	0.0	0.0	0.0	0.0	1.1083984129038784	0.0	0.0	0.0	0.0	0.0	1.8932394970581918	0.0	0.0	0.0	1.553062509318842
298s_H12	6.7498364	-3.220513	MNP	Not a tubular cell	1360.0	298s	2.070764501301032	0.0	0.0	0.0	0.0	0.0	0.0	0.0	0.0	0.0	0.0	0.0	0.0	0.0	3.9066072613000746	0.0	0.0	0.0	0.0	3.8923908739300876	0.0	0.0	5.621759281882798	0.0	0.0	0.0	0.0	0.0	0.0	10.94626954825385	0.0	12.208857306605157	2.494254685337675	0.0	0.0	0.0	9.67066815248413	0.0	0.0	0.0	0.0	1.7950807375622848	0.0
298s_H10	10.759513	-9.46801	T+NK cells	Not a tubular cell	1020.0	298s	0.0	0.0	0.0	0.0	4.228446374215735	0.0	0.0	0.0	0.0	0.0	0.0	0.0	0.0	0.0	0.0	0.0	12.11223505006227	0.0	0.0	6.926071616043351	0.0	0.0	4.459677800131117	4.666538986248969	0.0	0.0	0.0	0.0	0.0	0.0	0.0	0.0	0.0	0.0	0.0	0.0	0.0	0.0	2.7913603166839174	0.0	0.0	0.0	0.0
298s_H11	2.1927986	-1.4718752	EC 1	Not a tubular cell	1584.0	298s	0.0	0.0	0.0	0.0	11.377679845826956	0.0	0.0	0.0	4.134253280241941	0.0	0.0	0.0	0.0	2.2642394685866516	0.0	0.0	0.0	0.0	0.0	5.219267366690294	0.0	0.0	3.2354091794470032	0.0	0.0	0.0	0.0	0.0	0.0	0.0	0.0	0.0	0.0	0.0	0.0	0.0	0.0	0.0	9.615336831993842	0.0	0.0	0.0	0.0
298s_G9	3.529231	-0.5080911	EC 1	Not a tubular cell	1946.0	298s	0.0	0.0	0.0	0.0	10.636637173684887	0.0	0.0	0.0	0.0	0.0	0.0	0.0	0.0	0.0	1.9235359544170179	0.0	0.0	0.0	0.0	3.2160672189741604	0.0	0.0	3.64998642706432	6.225078967154598	0.0	0.0	0.0	0.0	0.0	0.0	0.0	0.0	0.0	0.0	0.0	0.0	0.0	0.0	6.5397034038581525	0.0	0.0	0.0	0.0
298s_H15	2.1452353	-5.5949300000000015	PTC	PTC	670.0	298s	0.0	0.0	0.0	0.0	0.0	0.0	0.0	0.0	0.0	0.0	0.0	0.0	0.0	0.0	0.0	0.0	0.0	0.0	0.0	7.536314248438073	0.0	0.0	11.530987508130535	0.0	0.0	0.0	0.0	0.0	0.0	0.0	0.0	6.530498843435046	0.0	0.0	0.0	0.0	0.0	0.0	0.0	0.0	0.0	0.0	0.0
298s_H16	-0.19911246	-10.508757	PTC	PTC	1424.0	298s	0.0	0.0	0.0	0.0	0.0	0.0	0.0	0.0	11.112738586405394	0.0	0.0	0.0	9.51310060549821	0.0	0.0	0.0	0.0	0.0	0.0	9.738015890206286	0.0	0.0	12.695169576983114	0.0	0.0	0.0	0.0	0.0	0.0	0.0	0.0	3.3202161241237755	0.0	0.0	0.0	0.0	0.0	0.0	0.0	0.0	0.0	0.0	0.0
298s_H13	14.821425	-0.60180986	B cells	Not a tubular cell	1019.0	298s	0.0	0.0	0.0	2.742950389616099	0.0	0.0	0.0	0.0	0.0	0.0	0.0	0.0	0.0	0.0	4.909701321049683	0.0	0.0	0.0	0.0	5.46368177786094	0.0	0.0	5.5256549235564885	0.0	0.0	0.0	0.0	0.0	0.0	4.252685587498977	0.0	0.0	0.0	0.0	0.0	0.0	0.0	0.0	4.723375648374589	0.0	0.0	0.0	0.0
298s_H18	0.5387451	0.24941054	EC 2	Not a tubular cell	1043.0	298s	0.0	0.0	0.0	0.0	0.0	0.0	0.0	0.0	0.0	0.0	0.0	0.0	0.0	0.0	0.0	0.0	0.0	0.0	0.0	0.0	0.0	0.0	0.0	0.0	0.0	0.0	0.0	0.0	0.0	0.0	0.0	0.0	0.0	0.0	0.0	0.0	0.0	0.0	5.822727695707521	0.0	0.0	2.3804776086393318	0.0
298s_H2	2.1217973	-7.2989197	PTC	PTC	1310.0	298s	0.0	0.0	3.0339857197472653	0.0	4.902309741206818	0.0	0.0	0.0	7.083341702861694	0.0	0.0	0.0	0.0	0.0	4.690275998371685	0.0	0.0	0.0	0.0	8.429592209609725	0.0	0.0	10.904571152971446	0.0	0.0	0.0	0.0	0.0	0.0	0.0	0.0	0.0	0.0	0.0	0.0	0.0	0.0	0.0	3.951534470433083	0.0	0.0	2.427620060127021	0.0
298s_H20	-0.029940875	-8.877703	PTC	PTC	1579.0	298s	0.0	0.0	0.0	1.5482997111357744	0.0	0.0	0.0	0.0	8.908310491893467	0.0	0.0	0.0	10.137501172388207	0.0	2.5633884465587253	0.0	0.0	0.0	0.0	12.294372716543483	0.0	0.0	8.96174796186117	6.041649323581861	0.0	0.0	0.0	0.0	0.0	2.828892526779248	0.0	0.0	1.1502321431790876	0.0	0.0	0.0	0.0	0.0	1.949961474069212	0.0	0.0	0.0	0.0
298s_H21	0.3254285	-11.260648	PTC	PTC	1709.0	298s	0.0	0.0	0.0	0.0	0.0	0.0	0.0	0.0	12.027468583227728	0.0	0.0	0.0	8.262742944176832	0.0	0.0	0.0	2.199636180770884	0.0	0.0	10.952772949573996	0.0	0.0	13.269160926172022	8.56026347113438	0.0	0.0	0.0	0.0	0.0	0.0	0.0	0.0	0.0	0.0	0.0	0.0	0.0	0.0	1.2539070947803028	0.0	0.0	0.0	0.0
298s_H3	3.4376955	-8.776587	PTC	PTC	1590.0	298s	0.0	0.0	6.850079271670508	0.0	5.080553980809472	0.0	0.0	0.0	11.30166310658917	0.0	0.0	0.0	11.637812369662067	0.0	0.0	0.0	0.0	0.0	0.0	12.186094371655154	0.0	0.0	10.304006342315967	0.0	0.0	0.0	0.0	0.0	0.0	4.606869374343569	2.9810167765651188	0.0	0.0	0.0	0.0	0.0	0.0	0.0	2.6960195780996963	0.0	0.0	0.0	0.0
298s_H23	3.6010866000000004	-8.758755	PTC	PTC	1497.0	298s	0.0	0.0	3.865783916467111	0.0	0.0	0.0	0.0	0.0	10.87212319273025	0.0	0.0	0.0	8.783617700201928	0.0	0.0	0.0	0.0	0.0	0.0	11.14507621851102	0.0	0.0	0.0	9.102199659656325	0.0	0.0	0.0	0.0	0.0	0.0	0.0	0.0	0.0	0.0	0.0	0.0	0.0	0.0	0.0	0.0	0.0	1.5609654164039977	2.021964825374699
298s_H22	3.302576	0.056464426	EC 1	Not a tubular cell	1684.0	298s	0.0	0.0	0.0	0.0	12.482682004538992	5.733861490663819	0.0	0.0	4.307966974764028	0.0	0.0	0.0	0.0	0.0	1.7275243097788475	0.0	0.0	0.0	0.0	3.880080801532057	0.0	0.0	2.5310833510831237	0.0	0.0	0.0	0.0	0.0	0.0	0.0	0.0	0.0	1.103019769392218	0.0	0.0	0.0	0.0	0.0	9.535969368445338	0.0	0.0	0.0	0.0
298s_H6	2.343707	-6.0705442000000005	PTC	PTC	760.0	298s	0.0	0.0	0.0	0.0	6.193681348544467	0.0	0.0	0.0	11.641636372881702	0.0	0.0	0.0	0.0	0.0	0.0	0.0	0.0	0.0	0.0	10.84631478723481	0.0	0.0	9.226821542666643	0.0	0.0	0.0	0.0	0.0	0.0	0.0	0.0	0.0	0.0	0.0	0.0	0.0	0.0	0.0	4.6494282490222165	0.0	0.0	0.0	0.0
298s_H7	1.305546	-0.9131736	EC 1	Not a tubular cell	1530.0	298s	0.0	0.0	0.0	0.0	11.509034728254383	2.759353455007027	0.0	0.0	0.0	0.0	0.0	0.0	4.919877706440933	0.0	0.0	0.0	3.3613913153894575	0.0	0.0	0.0	0.0	0.0	0.0	0.0	0.0	0.0	0.0	0.0	0.0	0.0	0.0	0.0	0.0	2.8377317721266575	0.0	0.0	0.0	2.933057039830987	7.72747420484437	0.0	0.0	0.0	0.0
298s_H9	2.2745926	-6.844237	PTC	PTC	941.0	298s	0.0	0.0	0.0	0.0	6.000905371147681	0.0	0.0	0.0	11.327466148064136	0.0	0.0	0.0	9.337658808917345	0.0	0.0	0.0	0.0	0.0	0.0	11.313427332275074	0.0	0.0	5.259581636774955	4.502522557159498	0.0	0.0	0.0	0.0	0.0	0.0	0.0	0.0	0.0	0.0	0.0	0.0	0.0	0.0	3.526130762117109	0.0	0.0	0.0	0.0
298s_I10	0.324454	-7.578940400000001	PTC	PTC	1325.0	298s	0.0	0.0	4.925816130281447	0.0	5.908879464707048	0.0	0.0	0.0	9.4281114461597	0.0	0.0	0.0	9.33723481317581	0.0	7.671800614994129	0.0	0.0	0.0	0.0	8.239215543170037	0.0	0.0	9.130463538958388	0.0	0.0	0.0	0.0	0.0	0.0	0.0	0.0	6.650192447222145	0.0	0.0	0.0	0.0	0.0	0.0	4.372960602170187	0.0	0.0	0.0	0.0
298s_I13	2.1164577	-5.5998425	PTC	PTC	1256.0	298s	0.0	0.0	0.0	4.064223173180543	0.0	5.822705304547503	0.0	0.0	6.368553847786739	0.0	0.0	0.0	0.0	4.303804323447643	7.655745354280551	0.0	0.0	0.0	0.0	7.489383875646643	0.0	0.0	9.698452222071568	0.0	0.0	0.0	0.0	0.0	0.0	0.0	0.0	0.0	0.0	0.0	0.0	0.0	0.0	0.0	6.373359012525248	0.0	0.0	4.47561906535278	0.0
298s_I11	-1.5186492	-9.551325	PTC	PTC	1712.0	298s	0.0	0.0	0.0	0.0	2.499633025416945	0.0	0.0	0.0	6.04530667885699	0.0	0.0	0.0	9.7583765577315	0.0	3.8403278107792427	0.0	0.0	0.0	0.0	9.867902857208069	0.0	0.0	11.305052080564769	6.937881550523247	0.0	0.0	0.0	0.0	0.0	0.0	0.0	0.0	0.0	0.0	0.0	0.0	0.0	0.0	3.367798657163504	0.0	0.0	1.2695719337862832	0.0
298s_I14	-0.31447205	-8.745746	PTC	PTC	1547.0	298s	0.0	0.0	0.0	0.0	2.7974949254920003	0.0	0.0	0.0	9.748748758917557	0.0	0.0	0.0	10.870050757094017	2.0647996041172374	4.635145314862421	0.0	0.0	0.0	0.0	13.019669815884084	0.0	0.0	12.63388472688288	0.0	0.0	0.0	0.0	0.0	0.0	0.0	0.0	0.0	0.0	0.0	0.0	0.0	0.0	0.0	3.1613802411998124	0.0	0.0	2.204108824723986	0.0
298s_I12	-3.4880621	-10.967166	PTC	PTC	2363.0	298s	0.0	0.0	0.0	0.0	2.0192464065643496	5.53119356840226	0.0	0.0	11.717638749630547	0.0	0.0	0.0	9.202906301614519	0.0	3.407844521040818	0.0	1.2156389334720166	0.0	0.0	11.79363176392738	7.58532983455408	0.0	12.387874840501572	9.31523708461198	0.0	0.0	0.0	0.0	0.0	0.0	0.7147843971754386	0.0	0.5200951578123746	0.0	0.0	0.0	0.0	0.0	2.0206730192708724	0.0	0.0	0.945218151105991	0.0
298s_I15	0.48897386	-8.757384	PTC	PTC	2065.0	298s	0.0	0.0	3.116398717225199	0.0	0.0	6.593062205052724	0.0	0.0	10.507015692922455	0.0	0.0	0.0	10.305120406796199	5.252311183242972	2.436487286299889	0.0	0.0	0.0	0.0	12.394819555224968	0.0	0.0	10.448394209090871	6.422894394930327	0.0	0.0	0.0	0.0	0.0	0.0	0.0	0.0	0.0	0.0	0.0	0.0	0.0	0.0	1.8373026300995297	0.0	0.0	0.0	0.0
298s_I17	-1.2951401000000002	-9.576083	PTC	PTC	1818.0	298s	0.0	0.0	0.0	0.0	0.0	0.0	0.0	0.0	11.576472535152886	0.0	0.0	0.0	10.227534911624161	0.0	3.3397506563057533	0.0	2.9824363621763834	2.972055045776849	0.0	12.095159516238029	3.7075196433713047	0.0	12.164466119853266	0.0	0.0	0.0	0.0	0.0	0.0	0.0	0.0	0.0	0.0	0.0	0.0	0.0	0.0	0.0	1.2204093281921022	0.0	0.0	0.0	0.0
298s_I18	0.45308325	-8.371974	PTC	PTC	1333.0	298s	0.0	0.0	0.0	0.0	0.0	0.0	0.0	0.0	10.470773082022957	0.0	0.0	0.0	10.913722851838687	0.0	4.476114786800083	0.0	0.0	0.0	0.0	12.319647549758818	0.0	0.0	5.1764593580276586	0.0	0.0	0.0	0.0	0.0	0.0	0.0	0.0	0.0	1.6375279580664135	0.0	0.0	0.0	0.0	0.0	2.574790543487964	0.0	0.0	1.700829607513168	0.0
298s_I19	1.0198972	-8.600384	PTC	PTC	1735.0	298s	0.0	0.0	0.0	1.4741638005889959	0.0	0.0	0.0	0.0	10.37716031623176	0.0	0.0	0.0	0.0	0.0	3.966010580383711	0.0	0.0	0.0	0.0	12.86118750730619	0.0	0.0	7.0451902413720635	0.0	0.0	0.0	0.0	0.0	0.0	0.0	0.0	4.492190275060537	1.7746486426657495	0.0	0.0	0.0	0.0	0.0	2.396362016115624	0.0	0.0	1.1958540464394947	1.5973838981946937
298s_I21	11.078592	-9.2945	T+NK cells	Not a tubular cell	1764.0	298s	0.0	0.0	0.0	0.0	2.440376524858151	0.0	0.0	0.0	4.4343428629506985	0.0	0.0	0.0	0.0	0.0	1.8214917200914804	0.0	2.273519693966061	0.0	0.0	4.958566386665751	0.0	0.0	4.063743383059415	0.0	0.0	0.0	0.0	0.0	0.0	0.0	0.0	0.0	0.0	7.084454804646395	0.0	0.0	0.0	0.0	1.9839570594991474	0.0	0.0	1.227696599397249	0.0
298s_I22	0.46106377	-8.187476	PTC	PTC	1441.0	298s	0.0	0.0	0.0	1.7759731924792679	2.6790088938088497	7.593678532642507	0.0	0.0	4.7097059279078435	0.0	0.0	0.0	10.792111359770777	0.0	3.741275679096783	0.0	2.50604883607425	2.4962579074803357	0.0	11.746189405892066	0.0	0.0	8.38206192538084	0.0	0.0	0.0	0.0	1.9120507875067674	0.0	0.0	0.0	0.0	0.0	0.0	0.0	0.0	0.0	0.0	0.0	0.0	0.0	0.0	0.0
298s_I20	7.6837152999999985	10.328322	Podocyte	Not a tubular cell	2862.0	298s	4.006192527470659	0.0	4.814941545730935	6.996936362025556	0.0	4.591445910328527	0.0	0.0	2.2753848251133357	0.0	0.0	0.0	3.860376270743752	6.7635162801192275	13.272048966767608	7.416012749541415	0.0	7.006020544977621	0.0	3.9083267907755403	0.0	0.0	2.7777334873505066	0.0	0.0	0.0	0.0	0.0	0.0	0.0	0.0	1.9170381873128213	7.611886884270958	0.0	0.0	0.0	0.0	4.352034483363245	11.549759090994982	0.0	2.1149245059072816	9.299074722266809	4.309793316056229
298s_I23	0.19089708	-8.333585000000001	PTC	PTC	1890.0	298s	0.0	0.0	6.395332838773643	0.0	0.0	7.088530248275108	0.0	0.0	9.769216786358525	0.0	0.0	0.0	10.133441070690496	2.7722142330391626	2.8561073782803135	0.0	0.0	0.0	0.0	11.79175902594115	0.0	0.0	10.382067460029349	8.054227277796073	0.0	0.0	0.0	0.0	0.0	0.0	0.0	0.0	0.0	0.0	0.0	0.0	0.0	0.0	2.8206822532709275	0.0	0.0	1.0713547635915053	0.0
298s_I24	10.68729	-9.239644	T+NK cells	Not a tubular cell	1745.0	298s	0.0	0.0	0.0	7.475109915598821	0.0	0.0	0.0	0.0	5.367199716907327	0.0	0.0	0.0	5.592935753365822	0.0	4.378555116392528	0.0	10.066242156673045	0.0	0.0	6.478432942188663	0.0	0.0	3.490089021527978	0.0	0.0	0.0	0.0	0.0	0.0	0.0	0.0	0.0	0.0	8.986929660435585	0.0	0.0	0.0	0.0	0.0	0.0	0.0	1.8563757715356846	0.0
298s_I3	1.8423375	-8.523399000000001	PTC	PTC	2080.0	298s	1.0685083339980286	0.0	0.0	0.0	0.0	0.0	0.0	0.0	10.715045128036822	0.0	0.0	0.0	8.411177612884414	0.0	2.8177540052032124	0.0	0.0	0.0	0.0	11.980950698990824	0.0	0.0	8.307999832865749	6.78130289220252	0.0	0.0	0.0	0.0	0.0	0.0	0.0	0.0	0.8083882674155322	0.0	0.0	0.0	0.0	0.0	2.435700254911068	0.0	0.0	0.848726735137962	0.0
298s_I6	14.656787	0.075772226	B cells	Not a tubular cell	1640.0	298s	0.0	0.0	2.1048588124622754	0.0	0.0	0.0	0.0	0.0	5.972834636289208	0.0	0.0	0.0	0.0	0.0	4.572255330356094	0.0	0.0	0.0	0.0	6.1011945017921585	0.0	0.0	5.018683745029594	0.0	0.0	0.0	0.0	0.0	0.0	0.0	0.0	0.0	0.0	0.0	2.9824912023926773	0.0	0.0	0.0	3.301481187087651	0.0	0.0	0.0	0.0
298s_I4	2.5360537	-9.569949	PTC	PTC	2192.0	298s	0.0	0.0	0.0	0.0	0.0	0.0	0.0	0.0	11.206837656168682	0.0	0.0	0.0	10.085632893285524	0.0	2.7641478835722593	2.0927226083407042	0.0	0.0	0.0	12.912498756956715	0.0	0.0	9.883304688464388	9.2272495482267	0.0	0.0	0.0	0.0	0.0	0.0	0.0	0.0	0.0	0.0	0.0	0.0	0.0	0.0	0.8832794349198518	0.0	0.0	4.439986990765139	0.0
298s_I5	11.318825	-9.123385	T+NK cells	Not a tubular cell	2271.0	298s	0.0	0.0	0.0	0.0	0.0	0.0	0.0	0.0	3.306841862623253	0.0	0.0	0.0	9.53575994631739	0.0	3.5769961571288156	0.0	8.88927818477923	0.0	0.0	4.753054185314559	2.279498252944345	0.0	3.8645247270487886	0.0	0.0	0.0	0.0	0.0	0.0	0.0	0.0	0.0	0.0	1.674973486265809	0.0	0.0	0.0	0.0	2.882785249492351	0.0	0.0	0.0	0.0
298s_I7	-0.2661563	-8.3427725	PTC	PTC	1479.0	298s	0.0	0.0	0.0	3.1691324512397503	0.0	0.0	0.0	0.0	11.623185085712022	0.0	0.0	0.0	6.620453157630795	0.0	4.419501660474374	0.0	0.0	0.0	0.0	11.242706834186677	0.0	0.0	10.666274280816964	4.672326605443768	0.0	0.0	0.0	0.0	0.0	0.0	0.0	0.0	0.0	0.0	0.0	0.0	0.0	0.0	3.688763662720681	0.0	0.0	2.678177192412051	0.0
298s_J1	-0.96873015	-9.996722	PTC	PTC	1508.0	298s	0.0	0.0	6.95921382344578	0.0	0.0	0.0	0.0	0.0	11.07805152110844	0.0	0.0	0.0	3.885791768994619	0.0	0.0	0.0	0.0	0.0	0.0	11.631041566178165	0.0	0.0	11.78260230841398	0.0	0.0	0.0	0.0	0.0	0.0	0.0	0.0	0.0	0.0	0.0	0.0	0.0	0.0	0.0	0.0	0.0	0.0	0.0	0.0
298s_I9	1.3435028999999998	-4.9303246	PTC	PTC	1304.0	298s	0.0	0.0	0.0	0.0	8.611740469343378	0.0	0.0	0.0	8.50950588356492	0.0	0.0	0.0	9.323672533962549	0.0	8.07153513364866	0.0	0.0	0.0	0.0	8.056354635354795	0.0	0.0	7.537129554156897	0.0	0.0	0.0	0.0	0.0	0.0	0.0	0.0	0.0	0.0	0.0	0.0	0.0	0.0	0.0	6.306358712222853	0.0	0.0	6.168979437652551	0.0
298s_I8	-1.9411358	-10.322857	PTC	PTC	1730.0	298s	0.0	0.0	0.0	0.0	0.0	1.287680142702004	0.0	0.0	11.290745652934534	0.0	0.0	0.0	10.448494711886163	0.0	3.3487878348525952	0.0	0.0	0.0	0.0	10.068488318768196	0.0	0.0	11.748145365604241	6.977878598545356	0.0	0.0	0.0	0.0	0.0	0.0	0.0	0.0	0.0	0.0	0.0	0.0	0.0	0.0	1.8792371524345373	0.0	0.0	0.0	0.0
298s_J11	1.0400196	-6.703569	PTC	PTC	1114.0	298s	0.0	0.0	0.0	0.0	5.171356761570609	0.0	0.0	0.0	8.675638198268267	0.0	0.0	0.0	6.596083014790102	0.0	0.0	0.0	0.0	0.0	0.0	9.06817594493163	0.0	0.0	7.3826483893149	5.6196295839116885	0.0	0.0	0.0	0.0	0.0	0.0	0.0	0.0	0.0	0.0	0.0	0.0	5.671939578213851	0.0	3.6660656763978317	0.0	0.0	0.0	0.0
298s_J12	3.2157936	-0.5742048000000001	EC 1	Not a tubular cell	1584.0	298s	2.5025928979104273	0.0	0.0	0.0	12.601848587532258	0.0	0.0	0.0	0.0	0.0	0.0	0.0	0.0	0.0	5.603368845061802	6.653756227814054	0.0	3.4865115836796923	0.0	5.944338066309898	0.0	0.0	0.0	0.0	0.0	0.0	0.0	0.0	0.0	0.0	0.0	0.0	2.9554391260377666	0.0	0.0	0.0	0.0	0.0	8.921595872694436	0.0	0.0	2.202149197031302	0.0
298s_J10	9.663949	-3.3203263	MNP	Not a tubular cell	1710.0	298s	0.0	0.0	0.0	0.0	3.021343920969519	0.0	0.0	0.0	3.2154753419016724	0.0	0.0	0.0	9.03969083101143	0.0	0.0	0.0	2.0296430075103653	0.0	0.0	0.0	0.0	0.0	4.463779439280586	6.5543117865605796	0.0	0.0	0.0	0.0	0.0	0.0	0.0	0.0	0.0	0.0	0.0	0.0	8.538038419693416	0.0	0.0	0.0	0.0	0.0	0.0
298s_J16	1.579445	-5.901294999999998	PTC	PTC	626.0	298s	0.0	0.0	0.0	0.0	6.021401519386516	0.0	0.0	0.0	8.223276159080154	0.0	0.0	0.0	7.457586720847493	0.0	0.0	0.0	0.0	0.0	0.0	7.770446347687421	0.0	0.0	0.0	0.0	0.0	0.0	0.0	0.0	0.0	0.0	0.0	0.0	0.0	0.0	0.0	0.0	0.0	0.0	0.0	0.0	0.0	0.0	0.0
298s_J17	2.6183712000000003	-7.2813634999999985	PTC	PTC	1100.0	298s	0.0	0.0	0.0	0.0	0.0	0.0	0.0	0.0	9.352437745398474	0.0	0.0	0.0	5.227847437871177	0.0	3.111028654207324	0.0	0.0	0.0	0.0	10.435074495044303	0.0	0.0	13.04797067788019	10.30738195198583	0.0	0.0	0.0	0.0	0.0	0.0	0.0	5.521339055610387	0.0	0.0	0.0	0.0	4.9167980530498525	0.0	2.4475752529266805	0.0	0.0	0.0	0.0
298s_J18	2.0838952	-5.704237	PTC	PTC	791.0	298s	0.0	0.0	0.0	0.0	5.8366711051484845	0.0	0.0	0.0	0.0	0.0	0.0	0.0	8.266234000123527	0.0	0.0	0.0	0.0	0.0	0.0	10.036814168998207	0.0	0.0	7.646605212878822	0.0	0.0	0.0	0.0	0.0	0.0	0.0	0.0	0.0	0.0	0.0	0.0	0.0	7.332785599315018	0.0	0.0	0.0	0.0	0.0	0.0
298s_J22	2.0079641	-5.6970525	PTC	PTC	899.0	298s	0.0	0.0	7.040674341747634	0.0	0.0	0.0	0.0	0.0	10.664719129552806	0.0	0.0	0.0	0.0	0.0	0.0	3.2211373097401577	0.0	5.5024413410453	0.0	11.409052650671182	0.0	0.0	12.966345428307768	0.0	0.0	0.0	0.0	0.0	0.0	0.0	0.0	0.0	0.0	0.0	0.0	0.0	0.0	0.0	0.0	0.0	0.0	0.0	0.0
298s_J4	2.05761	-2.05499	EC 1	Not a tubular cell	1120.0	298s	0.0	0.0	0.0	0.0	8.65955888974778	0.0	0.0	0.0	5.061296836717576	0.0	0.0	0.0	0.0	0.0	0.0	0.0	0.0	0.0	0.0	4.622597166903197	0.0	0.0	5.084389247032411	0.0	0.0	0.0	0.0	0.0	0.0	0.0	0.0	4.609442478947581	0.0	0.0	0.0	0.0	0.0	0.0	9.732333690946831	0.0	0.0	8.250382226502234	0.0
298s_J2	-2.3950887	-1.5199578	cTAL	MDC	2104.0	298s	0.0	0.0	0.0	0.0	1.772487227955264	0.0	0.0	0.0	0.0	0.0	0.0	0.0	8.60955226793428	0.0	2.364415351930124	0.8315683989543164	0.0	0.0	5.3112962449827545	3.2034656813690128	0.0	0.0	3.9355347524853617	2.111738053390931	0.0	0.0	0.0	0.0	0.0	0.0	0.0	0.0	0.0	0.0	0.0	0.0	0.0	0.0	1.7738267354240507	0.0	0.0	0.7927197430286426	0.0
298s_J5	9.961831	-3.4288878	MNP	Not a tubular cell	2232.0	298s	0.0	0.0	0.0	0.0	2.994009783140302	0.0	0.0	0.0	0.0	0.0	0.0	0.0	7.260285274505946	0.0	0.0	0.0	0.0	0.0	0.0	2.790528070986272	0.0	0.0	4.128655372709967	0.0	0.0	0.0	0.0	0.0	0.0	0.0	0.0	6.270843500150158	0.0	0.0	0.0	0.0	8.910527413841024	0.0	1.7334992191060854	0.0	0.0	0.0	0.0
298s_J6	1.0012848	-6.315471	PTC	PTC	870.0	298s	0.0	0.0	0.0	0.0	5.171007103067628	0.0	0.0	0.0	13.809350108552	0.0	0.0	0.0	0.0	0.0	0.0	0.0	0.0	0.0	0.0	13.003901194301784	11.18844249560174	0.0	11.374161141750685	0.0	0.0	0.0	0.0	0.0	0.0	0.0	0.0	0.0	0.0	0.0	0.0	0.0	0.0	0.0	3.6657343715161996	0.0	0.0	0.0	0.0
298s_J8	2.4347115	-7.344508999999999	PTC	PTC	1253.0	298s	0.0	0.0	0.0	0.0	2.824659331314416	0.0	0.0	0.0	0.0	0.0	0.0	0.0	9.8384044104427	0.0	0.0	0.0	0.0	0.0	0.0	10.932916557392456	0.0	3.434758798510281	3.0359360614704047	0.0	0.0	0.0	0.0	0.0	0.0	0.0	1.8299728459557911	0.0	0.0	0.0	0.0	0.0	0.0	0.0	1.5997078451238973	0.0	0.0	0.0	0.0
298s_J7	-3.2609577	-10.887597	PTC	PTC	2179.0	298s	0.0	0.0	1.6702806944710937	0.0	0.0	0.0	0.0	0.0	11.6782903372605	0.0	0.0	0.0	10.536519488054862	0.0	0.0	0.0	0.0	0.0	0.0	10.975690698325995	0.0	0.0	12.143285374343167	8.855679545551887	0.0	0.0	0.0	0.0	0.0	0.0	0.0	0.0	0.0	0.0	0.0	0.0	0.0	0.0	0.6558265194924932	0.0	0.0	0.0	0.8640894741463817
298s_J9	3.0378532000000003	-1.1281346	EC 1	Not a tubular cell	1503.0	298s	0.0	0.0	6.04057965346121	0.0	12.040048276953767	0.0	0.0	0.0	0.0	0.0	0.0	0.0	9.652234296576838	0.0	0.0	0.0	0.0	0.0	2.240870032218158	2.8728823242789883	0.0	0.0	2.4346221913053196	0.0	0.0	0.0	0.0	0.0	0.0	0.0	0.0	0.0	0.0	0.0	0.0	0.0	0.0	0.0	10.035727686230215	0.0	0.0	0.0	0.0
298s_K11	11.215691	-9.617226	T+NK cells	Not a tubular cell	1882.0	298s	0.0	0.0	0.0	0.0	2.4097697847854462	0.0	0.0	0.0	3.4653282876611655	0.0	0.0	0.0	3.676793540953423	0.0	3.0717182188928502	0.0	10.131726673654738	2.2343967533692943	0.0	5.4911951438834645	0.0	0.0	5.1993768384287735	0.0	0.0	0.0	0.0	0.0	0.0	0.0	0.0	0.0	1.1546722666453806	0.0	0.0	0.0	0.0	0.0	0.0	0.0	0.0	0.0	0.0
298s_K1	-0.8845611999999999	-10.949646	PTC	PTC	1963.0	298s	0.0	0.0	0.0	0.0	0.0	0.0	0.0	0.0	12.198026689018093	0.0	0.0	0.0	10.009703024080814	0.0	2.2096470368337933	0.0	0.0	0.0	0.0	11.35034675302587	0.0	2.610719527481255	13.080837650591045	7.087222311154514	0.0	0.0	0.0	0.0	0.0	3.3240536148971604	0.0	0.0	0.0	0.0	0.0	0.0	2.4642018346189016	0.0	0.0	0.0	0.0	0.0	0.0
298s_K14	-2.5289598	-1.9389637	DCT 2	MDC	1987.0	298s	0.0	0.0	9.16125766316359	0.0	3.09169927506995	0.0	0.0	0.0	10.132398830255399	0.0	0.0	0.0	10.021628079638676	0.0	3.7992722812683164	0.0	0.0	0.0	0.0	3.7851347262950235	0.0	0.0	3.844008822318474	8.659893343958595	8.820229408177308	0.0	8.828400531700773	0.0	0.0	2.6678439171116684	0.0	0.0	0.0	0.0	0.0	0.0	0.0	0.0	3.0933707730444886	0.0	0.0	1.0978042518311215	0.0
298s_K12	7.3437796	10.621108	Podocyte	Not a tubular cell	2294.0	298s	0.0	0.0	0.0	4.341611355351	0.0	1.591017904569057	0.0	1.018099479598254	3.2777639102195004	0.0	0.0	0.0	2.609801741107998	6.766822493223766	13.090238719469173	6.309981472816541	0.0	9.432368617420078	0.0	3.7755437944149457	0.0	0.0	2.932136951411033	1.83506588342528	0.0	0.0	0.0	0.0	0.0	1.871160090061085	0.0	2.050900435188142	9.53057077116732	0.0	0.0	0.0	0.0	8.448615541499642	10.677810369174642	0.0	8.053100173639542	7.194560627619676	0.0
298s_K20	-7.854352499999999	-1.1862891000000002	PEC	Not a tubular cell	3054.0	298s	5.933662524440079	11.341440580980663	7.657043701962105	5.214517249155185	0.0	0.0	0.0	8.086162844233286	0.0	0.0	0.0	0.0	5.593848971739213	0.0	5.510335902914665	0.0	0.0	7.074732661701251	8.818588156789161	4.9263742309494765	0.0	0.0	6.542038825912767	11.096776477638866	0.0	0.0	0.0	0.0	8.613206905102993	0.0	0.0	3.96021877313339	0.0	0.0	5.209912537992565	8.687532506125414	4.317310041082416	2.6695382750814254	6.753147868184661	0.0	7.003769376294098	9.245161158688049	0.0
298s_K21	3.2232206000000003	-9.312043	PTC	PTC	2110.0	298s	0.0	0.0	0.0	0.0	0.0	0.0	0.0	0.0	10.839203039659322	0.0	0.0	0.0	3.416755910435081	0.0	2.3376754642158954	1.716137232082731	0.0	0.0	0.0	12.763267227342324	0.0	0.0	10.345033025156718	9.080888840928559	0.0	0.0	0.0	0.0	0.0	0.0	0.0	0.0	0.0	0.0	0.0	0.0	0.0	0.0	2.184814875782573	0.0	0.0	0.0	0.0
298s_K4	0.42521465	-7.849017999999999	PTC	PTC	1184.0	298s	0.0	0.0	0.0	0.0	0.0	0.0	0.0	0.0	0.0	0.0	0.0	0.0	10.329393603733072	2.5230375691006572	4.414388936319099	0.0	3.1190562743897976	0.0	0.0	10.273537458855111	0.0	0.0	11.742385159782376	0.0	0.0	0.0	2.789149942366411	0.0	0.0	0.0	0.0	3.9945771503332685	0.0	0.0	0.0	0.0	4.352179457215713	0.0	0.0	0.0	0.0	0.0	0.0
298s_L1	-1.0308294	-9.542584	PTC	PTC	1102.0	298s	0.0	0.0	0.0	0.0	0.0	0.0	0.0	0.0	7.594709277933298	0.0	0.0	0.0	11.448014661082007	0.0	3.6800720743938857	0.0	0.0	0.0	0.0	11.679943795323839	0.0	0.0	11.677555687578606	0.0	0.0	0.0	0.0	0.0	0.0	0.0	0.0	0.0	0.0	0.0	0.0	0.0	0.0	0.0	2.152362833605553	0.0	0.0	0.0	0.0
298s_K6	1.5971664	-7.864058999999999	PTC	PTC	1540.0	298s	0.0	0.0	0.0	0.0	0.0	0.0	0.0	0.0	11.446794991635697	0.0	0.0	0.0	8.749811070649917	0.0	2.2474109672769287	0.0	0.0	0.0	0.0	10.309988268248032	2.927496934858705	0.0	4.044564579296741	8.954655540326069	0.0	0.0	0.0	0.0	0.0	0.0	0.0	3.5875438430445126	0.0	0.0	0.0	0.0	0.0	0.0	1.671604819715163	0.0	0.0	0.0	0.0
298s_K3	9.877668	-2.8593032000000003	MNP	Not a tubular cell	2025.0	298s	0.0	0.0	0.0	0.0	0.0	0.0	0.0	1.0232200130506826	2.4275539241173383	0.0	0.0	0.0	8.067609074319948	0.0	0.0	0.0	0.0	0.0	0.0	2.885949524589242	0.0	0.0	1.6898931628581153	1.8423403998792467	0.0	0.0	0.0	0.0	0.0	10.535297785564408	0.0	11.064089284571518	0.0	0.0	0.0	0.0	11.128597853804575	0.0	0.7029229784321047	0.0	0.0	0.0	0.0
298s_K5	12.930302	0.73975444	B cells	Not a tubular cell	2216.0	298s	0.0	7.902345999918898	0.0	0.0	0.0	0.0	0.0	0.0	0.0	0.0	0.0	0.0	6.615737893483689	0.0	2.959287947760266	0.0	0.0	0.0	0.0	3.46718724134757	0.0	0.0	3.001328777211634	2.3418669575327073	0.0	0.0	0.0	0.0	0.0	2.3820673281476608	0.0	2.5806429311545274	0.0	0.0	0.0	0.0	3.2396934511370827	0.0	1.573374495943803	0.0	0.0	0.0	0.0
298s_K9	-1.6572038	-8.817824	PTC	PTC	3209.0	298s	0.0	0.0	0.0	0.0	0.0	0.0	0.0	6.649901283433596	11.571867724796503	0.0	0.0	0.0	9.602531936940217	0.0	1.6006647997733847	4.773669281788607	0.0	0.0	2.187593945733008	12.894900508720788	0.0	0.0	10.17616659637672	6.115946383588191	0.0	7.614197102560084	0.0	0.0	0.0	0.0	0.0	2.8026748583332735	0.0	0.0	4.747565081043794	0.0	0.0	0.0	1.1278793722225906	0.0	0.0	0.0	0.0
298s_L11	-2.387497	-10.673545	PTC	PTC	1725.0	298s	0.0	0.0	0.0	0.0	1.5129500507879272	0.0	0.0	0.0	10.071352348011537	0.0	0.0	0.0	10.734088678405856	0.0	1.6426352168882308	0.0	0.0	0.0	0.0	11.671249479392902	0.0	0.0	11.449473953156442	9.641641938744668	0.0	0.0	0.0	0.0	0.0	0.0	0.0	2.042744324734683	0.0	0.0	0.0	0.0	0.0	0.0	0.0	0.0	0.0	0.0	0.0
298s_L12	14.17301	0.5499394000000001	B cells	Not a tubular cell	1544.0	298s	0.0	0.0	0.0	0.0	4.356108715649828	0.0	0.0	0.0	4.965281997555916	0.0	0.0	0.0	5.761072541478887	0.0	4.755771114088953	0.0	0.0	0.0	0.0	5.496053597503058	0.0	0.0	5.301134965459809	0.0	0.0	0.0	0.0	0.0	0.0	0.0	0.0	5.078322614494199	0.0	0.0	0.0	0.0	0.0	2.328680480525908	3.565128972081348	0.0	0.0	0.0	0.0
298s_L15	-0.48017976	-9.604914	PTC	PTC	892.0	298s	0.0	0.0	0.0	0.0	0.0	0.0	0.0	0.0	0.0	0.0	0.0	0.0	4.955376717292912	0.0	2.8657404360780654	0.0	0.0	0.0	0.0	9.269312295524333	0.0	0.0	11.649811058636027	9.751566783418971	0.0	0.0	0.0	0.0	0.0	0.0	0.0	0.0	0.0	0.0	0.0	0.0	0.0	0.0	2.2225771698660077	0.0	0.0	0.0	2.6383848036801423
298s_L19	7.113823	-2.9826362	MNP	Not a tubular cell	1493.0	298s	0.0	0.0	0.0	0.0	0.0	1.932110702300794	0.0	0.0	0.0	0.0	0.0	3.972854578420726	0.0	0.0	3.3184235807811513	0.0	0.0	0.0	0.0	5.190841923234762	0.0	0.0	2.8453634562880423	6.446813262141295	0.0	0.0	0.0	0.0	0.0	9.611217808717921	0.0	13.719328148670897	0.0	0.0	0.0	0.0	9.470483795324526	0.0	2.1664760510172987	0.0	7.142128439794573	0.0	0.0
298s_L17	2.4907267	-7.2919197	PTC	PTC	1143.0	298s	0.0	0.0	5.334866229534932	0.0	0.0	0.0	0.0	0.0	11.591760110304977	0.0	0.0	0.0	10.886164014323166	0.0	0.0	0.0	0.0	0.0	0.0	11.865389110123331	0.0	0.0	7.144200639314193	0.0	0.0	0.0	0.0	0.0	0.0	0.0	0.0	0.0	0.0	0.0	0.0	0.0	0.0	0.0	2.92621340884997	0.0	0.0	0.0	0.0
298s_L3	13.942447	0.39338127	B cells	Not a tubular cell	1252.0	298s	0.0	0.0	0.0	0.0	3.4847157449126778	0.0	0.0	0.0	0.0	0.0	0.0	0.0	0.0	0.0	0.0	0.0	0.0	0.0	0.0	6.453011676782318	0.0	0.0	0.0	0.0	0.0	0.0	0.0	0.0	0.0	3.9550138013702703	0.0	5.713528974086286	1.962751809776294	0.0	0.0	0.0	0.0	0.0	2.1383633843436884	0.0	0.0	0.0	0.0
298s_L6	-4.7851367	13.36292	MLC	Not a tubular cell	1229.0	298s	0.0	0.0	0.0	0.0	12.498728295445106	0.0	0.0	0.0	0.0	0.0	0.0	0.0	0.0	0.0	4.984962878674625	0.0	0.0	0.0	0.0	4.970209067298275	0.0	0.0	4.468532733485577	0.0	0.0	0.0	0.0	0.0	0.0	0.0	0.0	5.933520528683385	0.0	0.0	0.0	0.0	0.0	0.0	0.0	0.0	0.0	0.0	0.0
298s_M1	14.248801	0.29108283	B cells	Not a tubular cell	1594.0	298s	0.0	0.0	0.0	0.0	0.0	0.0	0.0	0.0	4.064650048966588	0.0	0.0	0.0	4.2827564598887395	0.0	0.0	0.0	3.667236663971411	0.0	0.0	5.867976788321227	0.0	0.0	4.087038274407566	0.0	0.0	0.0	0.0	0.0	0.0	0.0	0.0	0.0	0.0	0.0	0.0	0.0	0.0	0.0	0.0	0.0	0.0	0.0	0.0
298s_L9	2.464503	-1.87142	EC 1	Not a tubular cell	1145.0	298s	0.0	0.0	0.0	0.0	10.459571288456154	0.0	0.0	0.0	0.0	0.0	0.0	0.0	0.0	0.0	2.527544387786793	0.0	0.0	0.0	0.0	3.9210047949574407	0.0	0.0	0.0	8.27644368568418	0.0	0.0	0.0	0.0	0.0	0.0	0.0	3.9082002520531804	0.0	0.0	0.0	0.0	0.0	0.0	8.555253814176368	0.0	0.0	0.0	2.31049561357983
298s_L7	7.3689504	11.352022	Podocyte	Not a tubular cell	2069.0	298s	0.0	0.0	0.0	7.247288839902441	2.589976226610241	7.443978158483317	0.0	0.0	3.6657688653374594	0.0	0.0	0.0	10.101521381206348	9.393152327778514	12.743611189403259	1.3895148169059646	0.0	0.0	0.0	3.252656844933162	0.0	0.0	3.6877073200680983	2.9823548897519507	0.0	0.0	0.0	0.0	0.0	0.0	0.0	3.240387894591036	6.119175400416607	0.0	0.0	0.0	0.0	7.644683073758255	11.419592485638367	0.0	0.0	6.706987096589018	9.212600755080278
298s_M12	11.035428	-9.295459	T+NK cells	Not a tubular cell	1673.0	298s	1.9408875266329941	0.0	0.0	0.0	0.0	0.0	0.0	0.0	0.0	0.0	0.0	0.0	4.37560667067747	0.0	4.905434409396715	0.0	12.209217098802007	2.8501588854995052	0.0	0.0	0.0	3.66236895845333	4.179180694284326	0.0	0.0	0.0	2.539936831553137	0.0	0.0	0.0	0.0	0.0	1.6113513813776552	0.0	0.0	0.0	0.0	2.4542201114560362	0.0	0.0	0.0	1.6741158351317929	0.0
298s_M10	3.4862704	-0.3632937	EC 1	Not a tubular cell	1774.0	298s	0.0	0.0	0.0	3.367552761803416	10.625641921710267	0.0	0.0	0.0	3.7108370887164757	0.0	0.0	0.0	3.9253632461680485	0.0	0.0	0.0	0.0	0.0	0.0	4.78005698914503	0.0	0.0	4.9881385212993345	3.025121595348338	0.0	0.0	0.0	0.0	0.0	0.0	0.0	3.28415403306975	0.0	0.0	0.0	0.0	0.0	0.0	8.532343424902688	0.0	0.0	7.140501964537457	0.0
298s_M11	-4.672953	12.852017	MLC	Not a tubular cell	2219.0	298s	0.0	0.0	0.0	0.0	0.0	6.420486929611044	0.0	0.0	0.0	0.0	0.0	0.0	8.227415282413098	0.0	0.0	0.0	1.9849695029580732	0.0	0.0	4.202587736075004	0.0	0.0	5.0594055297589025	3.9153791566975644	0.0	0.0	0.0	0.0	0.0	0.0	0.0	0.0	0.0	0.0	0.0	0.0	0.0	0.0	0.0	0.0	0.0	0.0	0.0
298s_M18	9.7156	-3.5995512	MNP	Not a tubular cell	1864.0	298s	0.0	0.0	0.0	0.0	0.0	0.0	0.0	0.0	0.0	0.0	0.0	0.0	10.23127206460412	0.0	0.0	0.0	0.0	0.0	0.0	3.573119628362936	0.0	0.0	3.103386082159459	0.0	0.0	0.0	0.0	0.0	0.0	0.0	0.0	9.91810107423099	0.0	0.0	0.0	0.0	9.51385609866704	0.0	0.0	0.0	0.0	0.0	0.0
298s_M4	14.132032999999998	-0.8680277	B cells	Not a tubular cell	1276.0	298s	0.0	0.0	0.0	0.0	0.0	0.0	0.0	0.0	4.389696125151557	0.0	0.0	0.0	10.195178026224022	0.0	0.0	0.0	0.0	0.0	0.0	4.9132495342335405	0.0	0.0	0.0	0.0	0.0	0.0	0.0	0.0	0.0	0.0	0.0	0.0	0.0	0.0	0.0	0.0	4.304420821638968	0.0	0.0	0.0	0.0	0.0	0.0
298s_M3	-0.5608335999999999	-8.803502	PTC	PTC	2226.0	298s	0.0	0.0	0.0	0.0	0.0	0.0	0.0	0.0	10.40878105819256	0.0	0.0	0.0	11.136775034917907	1.6038155253708295	0.0	0.0	0.0	0.0	0.0	10.289325037134962	0.0	2.8379061813397066	10.455929373100597	0.0	0.0	0.0	0.0	0.0	0.0	0.0	0.0	0.0	0.0	0.0	0.0	0.0	0.0	0.0	0.0	0.0	0.0	0.0	0.0
298s_M6	-0.85134447	-8.166285499999999	PTC	PTC	2675.0	298s	0.0	0.0	1.863310963871823	0.0	0.0	0.0	0.0	0.0	10.460120062571422	0.0	0.0	0.0	7.67156919264705	0.0	0.0	0.0	0.0	0.0	0.0	11.854972737883422	0.0	3.255941996812817	10.563847819711693	0.0	0.0	0.0	0.0	0.0	0.0	0.0	0.0	0.0	0.0	0.0	0.0	0.0	0.0	0.0	1.469863728219361	0.0	0.0	0.0	0.0
298s_M5	12.006526	-8.82103	T+NK cells	Not a tubular cell	2676.0	298s	0.0	0.0	0.0	0.0	0.0	0.0	0.0	0.0	2.0608268570212878	0.0	0.0	0.0	5.390660680796048	0.0	0.8317107925423335	0.0	0.0	0.0	0.0	3.3588496418783538	0.0	0.0	1.3854362778034204	7.306773423369907	0.0	0.0	0.0	0.0	0.0	0.0	0.0	0.0	0.0	0.0	0.0	0.0	0.0	0.0	0.5407311050312372	0.0	0.0	0.0	0.0
298s_N1	14.332193	-0.4488888	B cells	Not a tubular cell	1183.0	298s	0.0	0.0	0.0	0.0	0.0	0.0	0.0	0.0	4.444155843879087	0.0	0.0	0.0	0.0	0.0	2.610039174992362	0.0	0.0	0.0	0.0	4.968523853086031	0.0	0.0	0.0	0.0	0.0	0.0	0.0	0.0	0.0	0.0	0.0	0.0	0.0	0.0	0.0	0.0	0.0	0.0	0.0	0.0	0.0	0.0	0.0
298s_M7	2.4481728	-11.02144	PTC	PTC	2598.0	298s	0.0	0.0	0.0	0.0	1.2887414567767543	0.0	0.0	0.0	10.22558044111687	0.0	0.0	0.0	8.21324473083427	0.0	0.8687256287189441	0.0	1.1698815720066706	0.0	0.0	12.645741213991428	0.0	0.0	10.922931499613407	8.614186689785061	0.0	0.0	0.0	0.0	0.0	0.0	0.0	0.0	0.0	0.8706197325698904	0.0	0.0	0.0	0.0	0.5672350848837501	0.0	0.0	0.0	0.0
298s_M8	-2.6954014	-1.6997821	DCT 2	MDC	2370.0	298s	0.0	0.0	6.862998360003637	0.0	0.0	0.0	0.0	0.0	8.831227201269373	0.0	0.0	0.0	8.735196061989122	0.0	0.0	0.0	1.7865668350825001	0.0	0.0	0.0	0.0	11.063861769708145	3.465219822201643	8.820514325587748	8.376633421486371	0.0	10.279092571166373	0.0	0.0	0.0	0.0	2.526266653577484	0.0	0.0	0.0	0.0	0.0	0.0	0.0	0.0	0.0	0.0	0.0
298s_M9	2.9759948	0.025685495	EC 1	Not a tubular cell	2051.0	298s	0.0	0.0	0.0	0.0	0.0	0.0	0.0	0.0	0.0	0.0	0.0	0.0	0.0	0.0	0.0	0.0	0.0	0.0	0.0	2.5427484045902506	0.0	0.0	9.227679169112374	9.066270582338735	0.0	0.0	0.0	0.0	0.0	0.0	0.0	3.4008967525917626	0.0	0.0	0.0	0.0	0.0	0.0	8.103427710967088	0.0	0.0	7.7507377569291585	0.0
298s_N13	-4.7669053	13.1385975	MLC	Not a tubular cell	1053.0	298s	0.0	0.0	0.0	0.0	0.0	0.0	0.0	0.0	0.0	0.0	0.0	0.0	6.624851150864338	0.0	4.423737420874217	0.0	0.0	0.0	0.0	6.936453289603039	0.0	0.0	0.0	0.0	0.0	0.0	0.0	0.0	0.0	0.0	0.0	0.0	0.0	0.0	0.0	0.0	0.0	0.0	3.6928626808070186	0.0	0.0	0.0	0.0
298s_N15	0.31695070000000003	-9.075464	PTC	PTC	910.0	298s	0.0	0.0	0.0	0.0	0.0	0.0	0.0	0.0	8.987638912347608	0.0	0.0	0.0	0.0	0.0	4.695313019625597	0.0	0.0	0.0	0.0	12.524398314350217	0.0	0.0	12.291815344822153	0.0	0.0	0.0	0.0	0.0	0.0	0.0	0.0	0.0	0.0	0.0	0.0	0.0	0.0	0.0	2.546304414443219	0.0	0.0	0.0	0.0
298s_N14	7.1573253	11.243843	Podocyte	Not a tubular cell	2069.0	298s	8.37332051934396	0.0	0.0	7.726625096480303	2.1974467279674057	7.048771506171877	0.0	0.0	0.0	0.0	0.0	0.0	0.0	9.519318988487164	12.65725083832051	6.651301083246027	0.0	2.028911231830862	0.0	2.826650949195808	0.0	0.0	3.2464988638946775	0.0	0.0	0.0	0.0	0.0	0.0	0.0	0.0	0.0	2.0210578449589147	0.0	0.0	0.0	0.0	2.444911054118876	12.247136310526711	0.0	0.0	7.562630265630026	5.840467029985459
298s_N2	-1.3725694	-10.013049	PTC	PTC	1415.0	298s	1.660915844795716	0.0	0.0	0.0	0.0	0.0	0.0	0.0	11.414310238138134	0.0	0.0	0.0	0.0	0.0	3.313557102363735	0.0	0.0	0.0	0.0	11.244010485910742	0.0	0.0	11.860202190325468	3.0284355098301936	0.0	0.0	0.0	0.0	0.0	0.0	0.0	0.0	1.3105467375177342	0.0	0.0	0.0	0.0	0.0	3.5145752051907015	0.0	0.0	0.0	0.0
298s_N3	2.9663708	-1.2643818000000002	EC 1	Not a tubular cell	1402.0	298s	0.0	0.0	0.0	0.0	0.0	0.0	0.0	0.0	5.163737574936181	0.0	0.0	0.0	11.174636736669106	0.0	0.0	0.0	0.0	0.0	0.0	4.723952460229758	0.0	0.0	4.784983154514505	5.712433632490457	0.0	0.0	0.0	0.0	0.0	0.0	0.0	0.0	0.0	0.0	0.0	0.0	0.0	0.0	7.719605636374346	0.0	0.0	0.0	0.0
298s_N4	1.6489003	-8.370773	PTC	PTC	943.0	298s	0.0	0.0	3.079434248227091	0.0	0.0	0.0	0.0	0.0	12.72444701653482	0.0	0.0	0.0	7.9460606901149315	0.0	0.0	2.5441943807720073	0.0	0.0	0.0	10.225498456790454	0.0	0.0	12.465788189160868	0.0	0.0	0.0	0.0	0.0	0.0	0.0	0.0	0.0	0.0	0.0	0.0	0.0	0.0	0.0	3.4593424371519763	0.0	0.0	0.0	0.0
298s_N6	3.695343	-8.439036	PTC	PTC	1267.0	298s	0.0	0.0	0.0	0.0	0.0	0.0	0.0	0.0	10.00191250735856	0.0	0.0	0.0	0.0	0.0	0.0	0.0	0.0	0.0	0.0	11.625001695571477	0.0	0.0	0.0	8.245074686000299	0.0	0.0	0.0	0.0	0.0	0.0	0.0	0.0	0.0	0.0	0.0	0.0	0.0	0.0	2.600065506021821	0.0	0.0	5.239510176672716	0.0
298s_N7	0.954157	-8.742289999999999	PTC	PTC	1455.0	298s	0.0	0.0	0.0	1.663574834952825	2.544005457773233	0.0	0.0	0.0	9.683640154726818	0.0	0.0	0.0	3.8282924461702117	0.0	1.9129721081905942	0.0	0.0	0.0	0.0	12.815720559744287	0.0	0.0	10.7455190117227	0.0	0.0	0.0	0.0	0.0	0.0	0.0	0.0	0.0	0.0	0.0	0.0	0.0	0.0	0.0	0.0	0.0	0.0	0.0	0.0
298s_N5	2.5059123	-7.318473	PTC	PTC	1208.0	298s	0.0	0.0	0.0	0.0	0.0	0.0	0.0	0.0	10.31061961574655	0.0	0.0	0.0	9.657662805105511	2.822294526424782	4.357303750814798	2.2212900617950457	0.0	0.0	0.0	13.469703315650296	0.0	0.0	0.0	4.053913430072935	0.0	8.899504938596563	0.0	0.0	0.0	0.0	0.0	0.0	0.0	0.0	0.0	0.0	0.0	0.0	2.2598926155925354	0.0	0.0	0.0	0.0
298s_N8	1.0407796	-0.36664146	EC 1	Not a tubular cell	1187.0	298s	1.9311010560129127	0.0	0.0	0.0	10.179540275572318	0.0	0.0	0.0	0.0	0.0	0.0	0.0	0.0	0.0	0.0	0.0	0.0	0.0	0.0	4.586578592604598	0.0	0.0	9.54475640728831	9.288070873403308	0.0	0.0	0.0	0.0	0.0	0.0	0.0	0.0	0.0	0.0	0.0	0.0	0.0	0.0	9.293417383226643	0.0	0.0	4.560073314037158	0.0
298s_O1	2.3608685	-7.661011	PTC	PTC	1298.0	298s	0.0	0.0	0.0	0.0	0.0	0.0	0.0	0.0	3.61466089577482	0.0	0.0	0.0	9.768763762225026	0.0	0.0	0.0	0.0	0.0	0.0	11.848145901527156	2.5545968564691233	0.0	6.617827072909584	0.0	0.0	0.0	0.0	0.0	0.0	0.0	0.0	4.10956179547593	0.0	0.0	0.0	0.0	0.0	0.0	0.0	0.0	0.0	0.0	0.0
298s_O16	1.2802676000000002	-0.6199055	EC 1	Not a tubular cell	1226.0	298s	0.0	0.0	0.0	0.0	0.0	0.0	0.0	0.0	0.0	0.0	0.0	0.0	6.3982768668059125	0.0	0.0	0.0	0.0	0.0	0.0	4.191763794114352	0.0	0.0	4.647725171012998	9.450918930757647	0.0	0.0	0.0	0.0	0.0	0.0	0.0	5.1384145707006805	0.0	0.0	0.0	0.0	0.0	0.0	10.774752906924466	0.0	0.0	0.0	0.0
298s_O10	-2.528286	-11.142188	PTC	PTC	2209.0	298s	0.0	0.0	0.0	0.0	0.0	0.0	0.0	0.0	10.849870698726635	0.0	0.0	0.0	10.07858808038222	0.0	0.0	0.0	0.0	0.0	0.0	12.266232979633418	6.430703844068525	0.0	12.926350539328693	9.55846244532084	0.0	0.0	0.0	0.0	0.0	0.0	0.0	2.6038673308882156	0.0	0.0	0.0	0.0	0.0	0.0	0.5884456058083303	0.0	0.0	0.0	0.0
298s_O11	-3.1255805	-10.664001	PTC	PTC	2745.0	298s	0.0	0.0	0.0	0.0	0.0	0.0	0.0	0.0	12.118567159307675	0.0	0.0	0.0	10.117326700425192	0.0	0.6717300240877841	0.0	0.0	0.0	0.0	12.43167623413145	4.060095651606935	0.0	12.777467344751148	8.789597540134062	0.0	0.0	0.0	0.0	0.0	0.0	0.0	0.0	0.0	0.0	0.0	0.0	0.0	0.0	0.0	0.0	0.0	0.0	0.0
298s_O3	2.2953496	-7.633677499999999	PTC	PTC	1314.0	298s	0.0	0.0	0.0	0.0	0.0	0.0	0.0	0.0	11.718807625419092	0.0	0.0	0.0	11.146967839739771	0.0	0.0	0.0	0.0	0.0	0.0	12.70732627543811	0.0	0.0	10.623946316963725	0.0	0.0	0.0	0.0	0.0	0.0	0.0	0.0	0.0	0.0	0.0	0.0	0.0	0.0	0.0	0.0	0.0	0.0	0.0	0.0
298s_O4	7.354798	-2.8538153	MNP	Not a tubular cell	1685.0	298s	0.0	0.0	0.0	0.0	0.0	0.0	0.0	0.0	0.0	0.0	0.0	0.0	0.0	0.0	0.0	0.0	0.0	0.0	0.0	4.474936856387665	0.0	0.0	2.5683839064211766	3.638756708930505	0.0	0.0	0.0	0.0	0.0	7.575511031633681	0.0	14.15092250510151	1.127235843149478	0.0	0.0	0.0	7.588362011306118	0.0	0.0	0.0	0.0	0.0	0.0
298s_O5	13.915215	0.098749	B cells	Not a tubular cell	1786.0	298s	0.0	0.0	0.0	0.0	2.6897376219139395	0.0	0.0	0.0	3.775585338332701	0.0	0.0	0.0	3.990834690790878	0.0	2.0428784239209348	0.0	0.0	0.0	0.0	5.249998415491356	0.0	0.0	4.7448325458988245	0.0	0.0	0.0	0.0	0.0	0.0	0.0	0.0	3.3470994559934204	1.350419301653406	0.0	0.0	0.0	0.0	0.0	1.4955452141548866	0.0	1.3634441690939925	0.0	0.0
298s_O6	0.99918777	1.2066975	EC 2	Not a tubular cell	2222.0	298s	0.0	0.0	0.0	6.375985977400266	9.972952913087187	0.0	0.0	0.0	0.0	0.0	0.0	0.0	0.0	0.0	0.0	0.0	0.0	0.0	0.0	3.1773952075226792	0.0	0.0	3.9081887862241826	2.089287306098046	0.0	0.0	0.0	0.0	0.0	0.0	0.0	0.0	0.0	0.0	0.0	0.0	0.0	0.0	6.350738835561268	0.0	7.292450288744288	6.333716811394901	0.0
298s_P1	14.21725	-0.24285473	B cells	Not a tubular cell	1106.0	298s	0.0	0.0	0.0	0.0	3.174060539728099	0.0	0.0	0.0	0.0	0.0	0.0	0.0	0.0	0.0	0.0	0.0	0.0	0.0	0.0	4.821406332750083	0.0	0.0	4.321876449080022	0.0	0.0	0.0	0.0	0.0	0.0	0.0	0.0	0.0	0.0	0.0	0.0	0.0	0.0	0.0	0.0	0.0	0.0	0.0	0.0
298s_P10	2.135495	-7.819025999999999	PTC	PTC	1235.0	298s	0.0	0.0	0.0	0.0	5.428694272938108	0.0	0.0	0.0	10.800902160421108	0.0	0.0	0.0	0.0	0.0	0.0	0.0	0.0	0.0	0.0	11.430661482158277	0.0	0.0	11.949458165051812	9.837464040850005	0.0	0.0	0.0	0.0	0.0	0.0	0.0	0.0	0.0	0.0	0.0	0.0	0.0	0.0	0.0	0.0	0.0	0.0	0.0
298s_P12	3.7217524	-9.079987	PTC	PTC	1416.0	298s	0.0	0.0	0.0	0.0	2.5788285365223116	0.0	0.0	0.0	9.091222559434494	0.0	0.0	0.0	9.439406030466184	0.0	2.74304013479847	0.0	0.0	2.3986676280288295	0.0	10.752631054557801	0.0	0.0	9.41787740865036	9.28390400742094	0.0	0.0	0.0	0.0	0.0	0.0	0.0	0.0	1.271511828919636	0.0	0.0	0.0	0.0	0.0	2.11127104857432	0.0	0.0	0.0	0.0
298s_P20	-1.1642753	-10.144955	PTC	PTC	1346.0	298s	0.0	0.0	0.0	0.0	0.0	0.0	0.0	0.0	10.972571854293754	0.0	0.0	0.0	9.722944078369414	0.0	3.4604251016629086	0.0	0.0	0.0	0.0	11.687599260388032	0.0	0.0	12.673641329623903	8.81277399680716	0.0	0.0	0.0	0.0	0.0	0.0	0.0	0.0	0.0	0.0	0.0	0.0	0.0	0.0	2.2899452027416283	0.0	0.0	0.0	0.0
298s_P4	3.4075541	-7.6692276	PTC	PTC	960.0	298s	0.0	0.0	3.423275059305961	0.0	0.0	0.0	0.0	0.0	5.772964010093863	0.0	0.0	0.0	10.370658461096419	0.0	0.0	0.0	0.0	0.0	0.0	12.198916446504422	0.0	0.0	10.12897636981088	0.0	0.0	0.0	0.0	0.0	0.0	0.0	7.155668679891962	5.314716296500019	0.0	0.0	0.0	0.0	0.0	0.0	5.302792842700127	0.0	0.0	0.0	0.0
298s_P5	2.422827	-8.308503	PTC	PTC	1027.0	298s	0.0	0.0	0.0	0.0	0.0	0.0	0.0	0.0	6.604305330679764	0.0	0.0	0.0	11.19597029808569	2.707063995256844	0.0	0.0	0.0	0.0	0.0	12.017774773966064	0.0	0.0	10.861903133688646	0.0	0.0	0.0	0.0	0.0	0.0	0.0	0.0	0.0	0.0	0.0	0.0	0.0	0.0	0.0	0.0	0.0	0.0	0.0	0.0
298s_P6	3.3786423	-8.065419	PTC	PTC	1160.0	298s	0.0	0.0	0.0	0.0	0.0	0.0	0.0	0.0	10.3951656772574	0.0	0.0	0.0	0.0	0.0	0.0	0.0	0.0	0.0	0.0	13.154648172262123	0.0	0.0	11.266476157533164	6.110611321305255	0.0	0.0	0.0	0.0	0.0	0.0	0.0	0.0	0.0	0.0	0.0	0.0	0.0	0.0	0.0	0.0	0.0	0.0	0.0
298s_P7	13.8893175	-0.16665479999999994	B cells	Not a tubular cell	1682.0	298s	0.0	0.0	0.0	0.0	4.687966020065252	0.0	0.0	0.0	0.0	0.0	0.0	0.0	0.0	0.0	2.517840628804843	0.0	0.0	0.0	0.0	0.0	0.0	0.0	3.429655510350239	7.100660122403738	0.0	0.0	0.0	0.0	0.0	0.0	0.0	0.0	0.0	0.0	0.0	0.0	0.0	0.0	1.9093980318152317	0.0	0.0	0.0	0.0
298s_P9	2.864347	-1.3696754	EC 1	Not a tubular cell	1760.0	298s	0.0	0.0	0.0	0.0	12.783477301373317	0.0	0.0	0.0	5.819025154621604	0.0	0.0	0.0	5.067824375822708	4.093099512386586	0.0	7.593133739450804	0.0	0.0	0.0	4.408222995699055	0.0	0.0	0.0	8.038545599893839	0.0	0.0	0.0	0.0	0.0	0.0	0.0	0.0	0.0	0.0	0.0	0.0	0.0	0.0	10.079547030908198	0.0	0.0	0.0	0.0
299s_A1	11.782531	-9.586911	T+NK cells	Not a tubular cell	3091.0	299s	0.0	0.0	0.0	0.0	0.0	0.0	0.0	0.0	4.794671649330416	2.078294812748751	1.9238573844649667	0.0	8.88259791653655	0.0	1.5256137241464092	0.0	8.500260169678556	0.0	0.0	6.199959521831457	0.0	0.0	5.385428224373779	0.0	0.0	0.0	0.0	0.0	0.0	0.0	0.0	0.0	0.5524952417344551	0.0	0.0	0.0	0.0	0.0	0.63027755162741	0.0	0.0	0.0	0.0
299s_A12	13.594465	0.5844146	B cells	Not a tubular cell	2468.0	299s	0.0	0.0	0.0	1.0790562349510842	0.0	0.0	0.0	0.0	3.6495007545000746	0.0	0.0	0.0	2.9591829201927795	0.0	3.017451583507461	0.0	0.0	0.0	0.0	6.414025930843485	0.0	0.0	4.777023973177027	0.0	0.0	0.0	0.0	0.0	0.0	0.0	2.60330625096666	0.0	0.7697485975576193	0.0	0.0	0.0	0.0	0.0	0.870040814017449	0.0	0.778621740389825	0.0	0.0
299s_A14	3.7188945	-0.8680094	EC 1	Not a tubular cell	3224.0	299s	0.0	0.0	0.0	0.0	11.456021576985682	1.3173908062364406	0.0	0.0	6.033215048053312	0.0	0.0	0.0	8.900305529989238	1.9865075332577844	3.158085865345081	0.0	0.0	0.0	0.0	6.771301035504918	0.0	0.0	5.826008630838862	0.0	0.0	3.313545777690831	0.0	0.0	0.0	0.0	0.0	0.0	0.0	0.0	0.0	0.0	0.0	0.0	7.552513971303034	0.0	0.0	0.0	1.2125075405084573
299s_A15	3.7322378	-0.7670421	EC 1	Not a tubular cell	3227.0	299s	0.0	0.0	0.0	5.8987505647995	0.0	0.0	0.0	0.0	3.861068417578025	0.0	0.0	0.0	4.633411485876714	1.3528030833954068	3.2196211386824785	4.554452933168515	0.0	0.0	0.0	6.776240517731684	0.0	0.0	5.145283245532139	2.3203365432750096	0.0	0.0	0.0	0.0	0.0	0.0	0.0	2.55829923351229	1.4070387644296436	0.0	0.0	0.0	2.3631826270876144	0.0	9.601426949480631	0.0	0.0	7.6628280485613365	1.2522035931823383
299s_A11	-2.0716007	-10.067468	PTC	PTC	1901.0	299s	0.0	0.0	0.0	0.6534455275406831	1.1870880525855905	0.0	0.0	0.766307816893771	11.555570990644748	0.0	0.0	0.0	11.467080943955247	0.0	2.4290617654003626	0.0	1.074481814299581	0.0	0.0	12.173076015579655	0.0	0.0	11.801484139398017	9.568693536148185	0.0	0.0	0.0	0.0	0.0	0.0	0.0	0.0	0.0	0.0	0.0	0.0	0.0	0.0	0.5121776704655052	0.0	0.0	0.0	0.0
299s_A16	0.8175595999999999	-10.908318	PTC	PTC	2990.0	299s	0.4235255722918089	0.0	0.0	0.0	0.8653339393154852	0.5288070529803961	0.0	0.9276213199287124	12.240292221529623	0.0	0.0	0.0	10.382528624481594	5.57262733976696	1.9344132915144474	0.0	0.0	0.0	0.0	12.99055880247158	0.0	0.0	13.025433660808195	7.523731382831261	0.0	0.0	0.0	0.0	0.0	0.0	0.0	0.0	0.0	0.0	0.0	0.0	0.0	0.0	0.6309276152234198	0.0	0.0	0.5831305990780894	0.47600409857910864
299s_A13	1.6182705	-11.440916	PTC	PTC	3788.0	299s	0.0	0.0	0.3211347373971444	0.0	0.5860098816369781	0.0	0.0	0.3505541246697924	11.672668221230017	0.0	0.0	0.0	11.033481164942039	0.0	1.4440959276023426	0.0	0.0	0.0	0.0	13.979694288871693	0.0	0.0	11.606847872075829	7.2661870964587685	0.0	0.0	0.0	0.0	0.0	0.0	0.0	0.0	0.0	0.0	0.6053129524542565	0.0	0.0	0.0	0.2231125256499602	0.0	0.0	1.8406352794152046	0.0
299s_A2	-2.4726794	-8.633301	PTC	PTC	3350.0	299s	0.0	0.0	0.0	0.0	0.0	0.0	0.0	0.0	10.739691466495204	0.0	0.0	0.0	10.872128811106045	0.0	4.282800505791799	0.0	2.997293362985776	0.0	0.0	12.409696313818845	3.191870101804586	0.0	11.714713296985934	0.0	0.0	8.407268621779009	0.0	0.0	0.0	0.0	0.0	0.0	0.0	0.0	0.0	0.0	0.0	0.0	0.0	0.0	0.0	1.7841508566590945	0.0
299s_A17	-2.1940784	-7.967378999999998	PTC	PTC	3891.0	299s	0.0	0.0	8.429598287777901	1.1482773408969544	0.0	1.2991053863088635	0.0	9.681289430986252	10.183220490865134	0.0	0.0	0.0	9.031642868003862	2.2092863647831282	3.6598754123870045	0.0	0.0	0.0	0.0	12.30999290443345	2.6941786237620935	0.0	10.210911465188039	0.0	0.0	0.0	0.0	0.0	0.0	0.0	0.0	0.0	0.0	0.0	0.0	0.0	0.0	0.0	2.3426459487566262	0.0	0.0	0.8652932953911755	0.0
299s_A19	-3.1267247000000005	-10.483503	PTC	PTC	2737.0	299s	0.0	0.0	6.448184388673529	0.0	0.0	0.0	0.0	0.0	11.058838424127854	0.0	0.0	0.0	9.411965962121016	5.923880312753599	2.627839616991107	0.0	1.205767889417609	0.0	0.0	9.996030447661962	0.0	0.0	11.757922521698271	7.435812219594063	0.0	0.0	0.0	0.0	0.0	0.0	0.0	0.0	0.5148566539429675	0.0	0.0	0.0	0.0	0.0	0.5883431519228741	0.0	0.0	0.0	0.0
299s_A18	-2.532413	-8.302702	PTC	PTC	4310.0	299s	0.8365638144062727	0.0	7.1613547833208475	0.0	0.0	5.808897011163533	0.0	1.0277332529264778	7.701275476092444	0.0	0.0	0.0	5.001374856864837	7.172581908947872	2.414971461485727	0.0	0.0	0.0	0.0	11.63831489655549	0.0	0.0	10.802781206033465	0.0	0.0	0.0	0.0	0.0	0.0	0.0	0.0	0.0	0.0	0.0	8.091210563791757	0.0	0.0	0.0	1.1784555278059703	0.0	0.0	0.0	0.0
299s_A21	-3.0897748	-10.289093	PTC	PTC	2519.0	299s	0.0	0.0	0.6371483202027411	0.0	0.0	0.0	0.0	0.0	11.11648952155077	0.0	0.0	0.0	11.207325188177967	1.133455153041021	1.1874970877627749	0.0	0.0	0.0	0.0	12.000298207295243	5.023758085096807	0.0	11.799626242227628	0.0	0.0	0.0	0.0	0.0	0.0	0.0	0.0	0.0	0.39752873032317826	0.0	0.0	0.0	0.0	0.7583184564034574	0.8032031276159807	0.0	0.0	0.0	0.0
299s_A22	-2.5138037	-9.126642	PTC	PTC	4068.0	299s	0.0	0.0	3.032657078305223	0.0	1.2075635989089955	0.0	0.0	0.7813813355785999	10.715175095540577	0.0	0.0	0.0	9.729766598478792	2.1705765764744878	1.321390367686778	0.0	0.0	0.0	0.0	13.418658797513014	2.927286745960707	0.0	11.868607720107494	7.180125742791898	0.0	0.0	0.0	0.0	0.0	0.0	0.0	3.587321974902236	0.0	0.0	0.0	0.0	6.489072670622955	0.0	1.4585168373731134	0.0	0.0	0.0	0.6985518197301027
299s_A23	13.405653	1.0840008	B cells	Not a tubular cell	2674.0	299s	0.7886853330265782	0.0	0.0	0.8368395967329119	1.460552136395566	1.5300596095868835	0.0	0.0	4.114337023480154	0.0	0.0	0.0	2.5330891224646974	0.0	3.463246078745051	0.0	0.0	0.0	0.0	6.055212533321718	0.0	0.0	4.9085443759273675	1.7692848911254841	0.0	0.0	0.0	0.0	0.0	0.0	0.0	1.981472922750069	0.0	0.0	0.0	0.0	0.0	0.0	1.9723482207778895	0.0	0.0	0.6144873190776744	0.8745500258548585
299s_A3	-1.809486	-7.9771657	PTC	PTC	3055.0	299s	0.0	0.0	5.077145773570095	0.0	0.0	0.0	0.0	0.0	8.30667981470657	0.0	0.0	0.0	9.806240089252418	2.501036443123909	0.6361766903739381	0.0	0.0	0.0	0.0	12.543019153987453	6.551761412410378	0.0	8.29925200857073	7.409833754935644	0.0	0.0	0.0	0.0	0.0	0.0	0.0	0.0	0.0	0.0	0.0	0.0	0.0	0.6780306820006491	1.1970220874820026	0.0	0.0	0.0	0.0
299s_A4	13.026438	1.0663302	B cells	Not a tubular cell	2165.0	299s	0.0	0.0	0.0	0.0	0.0	0.0	0.0	0.0	4.722991688129076	0.0	0.0	0.0	2.7999245010408353	0.0	1.8067155479563286	0.0	0.0	0.0	0.0	5.251075218105271	0.0	0.0	2.624441077908547	0.0	0.0	0.0	0.0	0.0	0.0	0.0	0.0	0.0	0.0	0.0	0.0	0.0	0.0	0.0	0.789471287242624	0.0	0.0	0.7324249148813264	0.0
299s_A24	7.739267	10.1629	Podocyte	Not a tubular cell	3733.0	299s	8.604720906968353	0.0	5.006462571154019	8.155107280257411	8.095930606879602	8.518604632619361	0.0	0.0	4.223528194941276	0.0	0.0	0.0	8.475057625359739	6.542198605907609	13.157795367619205	5.190736033318797	0.0	6.145538190289478	0.0	4.9984298643394105	0.0	0.0	5.870894879218139	1.0313518377184543	0.0	0.0	0.0	0.0	0.0	0.0	0.0	0.0	8.86807925443892	0.0	0.0	0.0	0.0	9.39424696464205	11.137697788064978	0.0	0.0	9.034284692025532	8.126594568226553
299s_A5	-2.248613	-10.191617	PTC	PTC	2040.0	299s	0.0	0.0	3.293600019707672	0.0	0.0	0.843657365553865	0.0	0.8556303111881028	11.731694083299212	0.0	0.0	0.0	9.464155332084935	0.0	2.1298659676739073	0.0	0.0	0.0	0.0	11.630744894772139	0.0	0.0	10.910442887447552	0.0	0.0	0.0	0.0	0.0	0.0	0.0	0.0	1.8000239423443574	0.0	0.0	0.0	0.0	1.6341512432288758	0.0	0.9887909380481015	0.0	0.0	0.0	0.0
299s_A7	13.812923	0.70870066	B cells	Not a tubular cell	2333.0	299s	0.7943321072063968	0.0	0.0	7.285882808615738	1.469080183499292	0.0	0.0	0.0	4.432259156821882	0.0	0.0	0.0	3.4148623095909585	0.0	2.3359996679496278	0.0	0.0	0.0	0.0	5.525842014933418	0.0	0.0	4.58647601405879	0.0	0.0	0.0	0.0	0.0	0.0	0.0	0.0	0.0	1.0039318283950318	0.0	0.0	0.0	0.0	0.0	1.1246703890812106	0.0	0.0	0.0	0.0
299s_B1	2.3351438	-8.477846000000001	PTC	PTC	2171.0	299s	0.0	0.0	0.0	0.0	0.0	0.0	0.0	0.0	11.689422467178444	5.277782864264962	2.6918077328312897	0.0	12.384933304429483	0.0	0.0	0.0	0.0	0.0	0.0	12.426867726950583	4.74935604172248	0.0	6.745743718179508	4.779366954483728	0.0	0.0	0.0	0.0	0.0	0.0	0.0	4.498052813130125	0.0	0.0	0.0	0.0	0.0	0.0	0.0	0.0	0.0	0.0	0.0
299s_A6	1.7425667	-11.570897	PTC	PTC	3663.0	299s	0.3577973989860709	0.0	0.0	0.0	0.0	0.4710778759463445	0.0	0.4786223818381738	11.661938776210983	0.0	0.0	0.0	9.5263707232773	0.0	0.8643310806069744	0.0	0.0	0.0	0.0	13.58490515974473	0.0	0.0	11.269104853861016	7.699916809071373	0.0	0.0	0.0	0.0	0.0	0.0	0.3796245805654223	0.0	0.2675324369934635	0.0	0.0	0.0	0.0	0.0	0.7804479067892733	0.0	0.0	0.0	0.0
299s_A8	1.4963296999999998	-6.4007874000000005	PTC	PTC	1538.0	299s	0.0	0.0	0.0	0.0	0.0	0.0	0.0	0.0	8.825380590850711	0.0	0.0	0.0	7.063934824682138	0.0	4.848809510921771	0.0	4.462379115119498	0.0	0.0	8.830184714548029	0.0	0.0	7.177922288804252	5.104557540036635	0.0	0.0	0.0	0.0	0.0	0.0	13.608072469604853	6.371397824426211	2.9832008050508287	0.0	0.0	0.0	0.0	0.0	3.1874544906463442	0.0	0.0	0.0	0.0
299s_A9	11.457468	-9.164823	T+NK cells	Not a tubular cell	2359.0	299s	0.0	0.0	0.0	0.0	1.1136111127710673	0.0	0.0	0.0	0.0	0.0	0.0	0.0	11.042811003568085	0.0	2.1146829619336605	0.0	1.0057891708021514	0.0	0.0	4.628240470523632	1.120636285259874	0.0	3.587451223630957	2.070451700240337	0.0	0.0	0.0	0.0	0.0	0.0	0.0	0.0	0.0	0.0	0.0	0.0	0.0	0.0	0.4734906223787021	0.0	0.0	0.0	0.0
299s_B13	-3.957882	13.020384	MLC	Not a tubular cell	3533.0	299s	0.0	0.0	1.8150123819826263	0.0	0.0	4.979566972597706	0.0	0.0	5.633579141515999	0.0	1.8238788581306253	0.0	9.644296259099201	0.0	0.0	0.0	0.0	0.0	0.0	7.107636832070361	0.0	0.0	6.361877545094915	9.005268811781612	0.0	0.0	0.0	0.0	0.0	0.0	0.0	2.5904716388258806	0.0	0.0	0.0	0.0	0.0	0.0	0.0	0.0	0.0	0.0	0.0
299s_B12	-1.369661	-7.745657400000002	PTC	PTC	2801.0	299s	0.0	0.0	2.868839578653298	0.0	0.0	0.0	0.0	0.0	9.246810539209068	0.0	0.0	0.0	10.064256735999917	4.813089280182868	1.3850677112883525	0.0	0.0	0.0	0.0	12.158108149016249	0.0	0.0	8.992352921007175	1.5537071702569376	0.0	9.934240939542494	0.0	0.0	0.0	0.0	0.0	0.0	0.48569076024419783	0.0	0.0	0.0	0.0	0.0	0.9559736922565252	0.0	0.49183066928064306	0.0	0.0
299s_B11	-1.7373816000000002	-7.7955675000000015	PTC	PTC	3298.0	299s	0.0	0.0	0.0	0.0	0.0	0.0	0.0	4.893000570332094	9.096379901617231	0.0	0.0	0.0	10.170839606600321	1.5470532030522979	0.0	0.0	0.7200337773402683	0.0	0.0	13.131547136689761	0.0	0.0	6.719320739737595	6.5303542796867635	0.0	7.257381683116599	0.0	0.0	0.0	0.0	0.0	1.174855132963468	0.0	0.0	0.0	0.0	0.0	0.0	0.0	0.0	0.0	0.0	0.0
299s_B10	-0.4828147	-7.9933130000000014	PTC	PTC	2291.0	299s	0.0	0.0	0.0	0.0	0.0	0.0	0.0	1.0515842795420693	7.461179177049736	0.0	0.0	0.0	12.155505728407803	0.0	0.0	0.0	0.0	0.0	0.0	12.181540356823822	0.0	0.0	8.04201431716894	7.305502792584801	0.0	0.0	0.0	0.0	0.0	0.0	0.0	1.4031207604211315	0.0	0.0	0.0	0.0	0.0	0.0	0.0	0.0	0.0	0.0	0.0
299s_B14	1.6434213	-10.828736	PTC	PTC	3147.0	299s	0.0	0.0	2.9996988622416323	0.0	0.0	1.1782538232731443	0.0	0.7166831962476481	11.831601013517483	0.0	0.0	0.0	10.556971119013392	3.8868471568307683	0.0	2.3673504832034387	0.0	0.0	0.0	13.806242225709394	0.0	0.0	10.818584938529714	7.566384322071435	0.0	0.0	0.0	0.0	0.0	0.0	0.577509028614383	2.3061499993172827	0.0	0.0	0.0	0.0	0.0	0.0	0.0	0.7001757557486241	0.0	0.0	0.0
299s_B15	13.689598000000002	0.92514324	B cells	Not a tubular cell	2521.0	299s	0.0	0.0	0.0	0.0	0.0	0.0	0.0	0.0	5.45552530483995	0.0	0.0	0.0	3.2307224212713264	0.0	0.0	0.0	0.0	0.0	0.0	6.399875245100363	0.0	0.0	4.724104393796145	0.0	0.0	0.0	0.0	0.0	0.0	0.0	0.0	4.745704382192623	0.0	0.0	0.0	0.0	3.851217976429415	0.0	0.0	0.0	0.0	0.0	0.0
299s_B16	10.800287	-9.746615	T+NK cells	Not a tubular cell	2479.0	299s	0.0	0.0	0.0	0.0	0.0	0.0	0.0	0.0	5.54518534874509	0.0	0.0	0.0	6.567515040561635	0.0	0.0	0.0	10.387447192872582	0.0	0.0	7.4598718622974545	0.0	0.0	6.257178475802563	4.408316772751205	0.0	0.0	0.0	0.0	0.0	0.0	0.0	5.088655121129957	0.0	0.0	0.0	0.0	3.5527645496810796	0.0	1.399150885532965	0.0	0.0	0.0	0.0
299s_B18	-2.9604816	-8.885091000000003	PTC	PTC	2996.0	299s	0.0	0.0	6.4825728079351315	0.0	0.0	0.0	0.0	7.899024794570492	11.134363244054438	0.0	0.0	0.0	11.425625603845665	4.68754568962726	0.0	0.0	0.0	0.0	0.0	12.99783678874769	1.17817613384874	0.0	11.547555410623726	7.811744362688614	0.0	0.0	0.0	0.0	0.0	0.0	0.0	3.236605907566938	0.0	0.0	0.0	0.0	0.0	0.0	0.0	0.0	0.0	0.0	0.0
299s_B19	-3.262693	-10.792626	PTC	PTC	2427.0	299s	0.0	0.0	0.0	0.0	1.2716560093858071	0.0	0.0	0.0	11.422295609577706	0.0	0.0	0.0	11.889002009605058	0.0	0.0	0.0	1.7866132360593108	0.0	0.0	10.118028084924154	0.0	0.0	12.29539198049956	6.970950461749225	0.0	0.0	0.0	0.0	0.0	0.0	0.0	0.0	0.0	0.0	0.0	0.0	2.033844576232548	0.0	0.5578570036735869	0.0	0.0	0.0	0.0
299s_B22	7.0814743	-3.1584787	MNP	Not a tubular cell	2689.0	299s	0.0	0.0	0.0	0.0	2.322136502665102	0.0	0.0	0.0	6.238911885000953	0.0	0.0	0.0	5.798679096748988	0.0	0.0	0.0	0.0	0.0	0.0	7.234111902637153	0.0	0.0	6.170541798515814	7.113799528536512	0.0	0.0	0.0	0.0	0.0	11.361696296792559	0.0	15.018767029368144	0.0	0.0	0.0	0.0	11.711630700993526	0.0	0.0	0.0	0.0	0.0	0.0
299s_B2	0.8901962	-10.471673	PTC	PTC	2869.0	299s	0.0	0.0	0.0	0.0	0.0	0.0	0.0	0.0	10.625424949754725	0.0	0.0	0.0	10.741333730565238	0.0	0.0	0.0	0.0	0.0	0.0	12.564305682815661	0.0	0.0	10.234471459334127	7.537122426965524	0.0	0.0	0.0	0.0	0.0	0.0	0.0	2.6182355779805984	0.0	0.0	0.0	0.0	0.0	0.0	0.0	0.0	0.0	0.9452690098606928	0.0
299s_B17	-1.1695642	-11.608584	PTC	PTC	3604.0	299s	0.0	0.0	0.0	0.0	0.0	0.0	0.0	0.9706103955464663	12.559459501895203	0.0	0.0	0.0	10.3737508947665	0.0	1.5856706748404719	0.0	0.0	0.0	0.0	12.612676708287132	0.0	0.0	13.722619426986364	8.7881145033898	0.0	0.0	0.0	0.0	0.0	0.0	0.0	2.4366534128745183	0.0	0.5867132475702224	0.0	0.0	1.5424298546686181	0.0	0.3693513990605052	0.0	0.0	0.6134013694017055	0.5016317835481989
299s_B21	2.3606262000000005	-9.008109	PTC	PTC	2776.0	299s	0.0	0.0	4.905037500746958	0.0	1.7387819534902136	6.614300672715677	0.0	0.0	12.299563078329763	0.0	0.0	0.0	9.185597969225778	0.0	0.0	0.0	0.0	0.0	0.0	13.114721782639013	0.0	0.0	10.076874728729454	9.592975325003193	0.0	0.0	0.0	0.0	0.0	2.1132925928232513	0.0	3.1486803677598605	0.0	0.0	0.0	0.0	0.0	0.0	0.8320400316935511	0.0	0.0	2.737128955270521	0.0
299s_B20	1.8694644	-10.704387	PTC	PTC	2897.0	299s	0.0	0.0	0.0	0.0	0.0	0.0	0.0	0.0	10.030007400284369	0.0	0.0	0.0	10.228734376909978	0.0	0.0	0.0	0.0	0.0	0.0	13.047116305336077	0.0	0.0	7.537217497523837	7.573325861095425	0.0	0.0	0.0	0.0	0.0	0.0	0.0	0.0	0.0	0.0	0.0	0.0	0.0	0.0	0.0	0.0	0.0	0.0	0.0
299s_B3	2.2856107000000003	-7.8084598	PTC	PTC	1467.0	299s	0.0	0.0	0.0	0.0	0.0	0.0	0.0	0.0	12.200204564566604	0.0	0.0	0.0	12.775804081399928	0.0	0.0	0.0	0.0	0.0	0.0	12.846109361470301	0.0	0.0	4.2620030446531985	3.5312960017521764	0.0	0.0	0.0	0.0	0.0	0.0	0.0	4.7473852402170005	0.0	0.0	0.0	0.0	0.0	0.0	0.0	0.0	0.0	0.0	0.0
299s_B24	-0.10990462	-8.6162815	PTC	PTC	2482.0	299s	1.2559770693631693	0.0	0.0	0.0	2.942460064050013	0.0	0.0	0.0	7.920987773853573	0.0	0.0	0.0	11.18104764764836	0.0	4.9828449016233165	0.0	0.0	0.0	0.0	13.089457771287455	2.1289366099856193	0.0	10.078717732308142	4.836977674633427	0.0	0.0	0.0	0.0	0.0	0.0	1.2655685339793747	0.0	0.0	0.0	0.0	0.0	0.0	1.6191064396693369	2.120350673420938	0.0	0.0	1.0095868483399946	0.0
299s_B4	-3.2149754	-10.813107	PTC	PTC	2143.0	299s	0.0	0.0	0.0	0.0	0.0	0.0	0.0	0.0	10.97785096663185	0.0	0.0	0.0	11.377347419545123	0.0	0.0	0.0	0.0	0.0	0.0	11.880196457252081	8.509569465697815	0.0	12.057215646895216	8.29344096718662	0.0	0.0	0.0	0.0	0.0	0.0	0.0	0.0	0.0	0.0	0.0	0.0	0.0	0.0	0.0	0.0	0.0	0.0	0.0
299s_B6	2.5374038	-11.457665	PTC	PTC	2730.0	299s	0.0	0.0	0.0	0.0	0.0	0.0	0.0	7.109642507694432	10.670804291896541	0.0	0.0	0.0	8.62246401778421	0.0	0.0	0.0	0.0	0.0	0.0	13.320093384596262	0.0	0.0	10.216499041777736	8.457770314810379	0.0	0.0	0.0	0.0	0.0	0.0	0.0	2.433521315234114	0.0	0.0	0.0	0.0	0.0	0.0	0.0	0.0	0.0	0.0	0.0
299s_B8	14.425577	0.5655454000000001	B cells	Not a tubular cell	1780.0	299s	0.0	0.0	0.0	0.0	0.0	0.0	0.0	0.0	6.004614494530819	0.0	0.0	0.0	4.938777083109954	0.0	0.0	0.0	0.0	0.0	0.0	6.6790030530373725	0.0	0.0	5.878497617536283	0.0	0.0	0.0	0.0	0.0	0.0	3.125350773148301	0.0	0.0	0.0	0.0	0.0	0.0	0.0	0.0	0.0	0.0	0.0	0.0	0.0
299s_B5	-0.46389568	-7.7613273	PTC	PTC	2184.0	299s	0.0	0.0	0.0	0.0	0.0	0.0	0.0	0.7765325606045602	9.017425398616696	0.0	0.0	0.0	9.783535549894127	0.0	0.0	0.0	0.0	0.0	0.0	11.807019332913793	0.0	0.0	4.281697665210114	7.15056390987589	0.0	0.0	0.0	0.0	0.0	0.0	0.0	3.8194099779656994	0.0	0.0	0.0	0.0	0.0	0.0	0.0	0.0	0.0	0.0	0.0
299s_B7	-0.44891042	-7.519475	PTC	PTC	2260.0	299s	0.0	0.0	0.0	0.0	0.0	0.0	0.0	0.0	9.1447849131828	0.0	0.0	0.0	10.547761245377927	0.0	0.0	0.0	0.0	0.0	0.0	11.41162909534407	0.0	0.0	4.540116670629023	0.0	0.0	0.0	0.0	0.0	0.0	0.0	0.8399702203465329	2.8742194011734905	0.0	0.0	0.0	0.0	2.3550814320124096	0.0	0.0	0.0	0.0	0.6508578382135805	0.0
299s_B9	-1.5366973	-9.837152	PTC	PTC	2036.0	299s	0.0	0.0	7.509224500251065	0.0	0.0	0.0	0.0	0.0	11.426513838743128	0.0	0.0	0.0	12.06773437299577	0.0	0.0	0.0	0.0	0.0	0.0	11.361787923349153	0.0	0.0	12.644265466758926	9.028104964044786	0.0	0.0	0.0	0.0	0.0	0.0	0.0	3.2232135390903354	0.0	0.0	0.0	0.0	0.0	0.0	0.0	0.0	0.0	0.0	0.0
299s_C10	12.804909	1.058673	B cells	Not a tubular cell	2648.0	299s	0.0	0.0	0.0	0.0	1.2028383012265582	0.0	0.0	0.7778976982541708	3.335526392902196	0.0	0.0	0.0	3.5451469936796993	0.7624485167465367	1.9930750882589616	0.0	0.0	0.0	0.0	4.783758266527951	0.0	0.0	3.8942324645310475	0.0	0.0	0.0	0.0	0.0	0.0	0.0	0.0	0.0	0.0	0.0	0.0	0.0	0.0	0.0	0.5205918186643098	0.0	0.0	0.0	0.0
299s_C11	2.5042892000000005	-11.386195	PTC	PTC	2431.0	299s	0.0	0.0	2.3094573904872027	0.0	0.9543823779750609	0.0	0.0	6.822886666602216	10.619467376704197	0.0	0.0	0.0	1.8329331881754465	0.0	1.0520850184421513	4.8796878943555315	0.0	0.0	0.0	13.58527381472653	0.0	0.0	11.247146361935451	8.560155666861316	0.0	0.0	0.0	0.0	0.0	0.0	0.0	0.0	0.0	0.0	0.0	0.0	0.0	0.0	0.0	0.0	0.0	0.36087045976629545	0.0
299s_C15	1.0348979	-7.6556044	PTC	PTC	2334.0	299s	0.0	0.0	1.729508347070005	0.0	0.0	0.0	0.0	0.0	11.375441291504165	0.0	0.0	0.0	4.724793201268016	1.803206239385431	1.873655210244256	1.32303417347919	0.0	0.0	0.0	11.791405311365825	0.0	0.0	11.69371652578439	0.0	0.0	0.0	0.0	0.0	0.0	0.0	1.563180336574789	4.059178542697776	0.0	1.876698495896426	0.0	0.0	0.0	0.0	2.501132850729546	0.0	0.0	0.0	0.0
299s_C12	7.3860636	9.947064	Podocyte	Not a tubular cell	2886.0	299s	6.494350563121017	0.0	0.0	8.409511133960768	1.2837323590238254	6.888610648282805	0.0	0.0	2.941370016357225	0.0	0.0	0.0	3.1442350290393715	8.123037681180076	12.183979644094487	5.977860006157642	0.0	0.0	0.0	4.175050528897899	0.0	0.0	2.136279729474454	0.0	0.0	0.0	0.0	0.0	0.0	0.0	0.0	0.0	9.059739351397916	0.0	0.0	6.333331236385729	0.0	7.970432528976642	10.561124964783144	0.0	0.0	8.413696908180022	8.971271111529466
299s_C14	-0.5713129	-8.934436999999997	PTC	PTC	2377.0	299s	0.7010488744756156	0.0	0.0	0.7451203554749878	0.0	0.0	0.0	0.0	11.08082331700669	0.0	0.0	0.0	11.343996816920136	0.0	1.8430452601021947	0.0	0.0	0.0	0.0	12.824218017421762	7.495303606248295	0.0	10.167002259959535	7.798797844201949	0.0	2.5522231307620533	0.0	0.0	0.0	0.0	0.0	0.0	0.5143829207079526	0.0	0.0	0.606708505335512	0.0	0.0	2.0064093086691277	0.0	0.0	0.0	0.0
299s_C1	-2.5289927000000003	-10.557873	PTC	PTC	2673.0	299s	0.0	0.0	0.0	0.0	0.8524041889376857	0.0	0.0	0.0	10.93741433469347	1.368307179216992	0.0	0.0	10.040543640435263	0.0	0.5470226434204196	0.0	0.0	0.0	0.0	13.148596527754606	1.7817593782911594	0.0	12.520151040733335	9.020343879920752	0.0	1.8482857656952851	0.0	0.0	0.0	0.0	0.0	0.0	0.0	0.0	0.0	0.0	0.0	0.0	0.8532491861445366	0.0	0.0	0.3151281740866869	0.46796214051643265
299s_C13	-1.5388346000000002	-11.649168	PTC	PTC	2773.0	299s	0.0	0.0	0.0	0.6488240777591265	0.0	0.0	0.0	0.0	12.447995435045117	0.0	0.0	0.0	10.289294755322578	0.4206179248802678	0.4459848207487525	5.64395467915999	0.0	0.0	0.0	12.216522478722394	0.7124645315271227	0.0	12.679285438693007	9.428810046517635	0.0	0.0	0.5074243298254206	0.0	0.0	0.0	0.0	1.0462398823545667	0.238672278138482	0.0	0.0	0.0	0.0	0.0	0.7081330214709582	0.0	0.0	0.0	0.0
299s_C16	12.0767765	-9.002398	T+NK cells	Not a tubular cell	3497.0	299s	0.0	0.0	0.0	0.4601424967595256	1.4193360724115578	0.0	0.0	0.0	2.7759203940965245	0.0	0.0	0.0	1.71727096973095	4.6285701107244055	1.5445293170308876	0.0	0.0	0.0	0.0	4.175726374275689	0.0	0.0	4.379994993876168	8.07877673867681	0.0	0.0	0.0	0.0	0.0	0.0	0.0	0.0	0.30804374685081815	0.0	0.0	0.0	0.0	0.0	0.0	0.0	0.0	0.0	0.0
299s_C20	14.886098	0.48084894	B cells	Not a tubular cell	2307.0	299s	0.0	0.0	0.0	1.831984534087459	0.0	0.0	0.0	0.0	5.860880681638611	0.0	0.0	0.0	6.405800026309406	0.0	3.003626333589362	0.0	0.0	0.0	0.0	7.910793059032972	0.0	0.0	5.884274004977523	0.0	0.0	0.0	0.0	0.0	0.0	0.0	0.0	0.0	0.0	0.0	0.0	0.0	0.0	0.0	2.8359871736419087	0.0	0.0	0.0	1.9697203883864522
299s_C2	11.8526125	-9.396179	T+NK cells	Not a tubular cell	2523.0	299s	0.0	0.0	0.0	0.0	0.0	0.0	0.0	1.026890039944514	4.217778587018687	0.0	0.0	0.0	4.437180017102727	0.0	2.0861349948863004	0.0	6.314495061384772	0.0	0.0	5.305380790716853	0.0	0.0	3.3146914606437954	0.0	0.0	0.0	0.0	0.0	0.0	0.0	0.0	0.0	0.0	0.0	0.0	0.0	0.0	0.0	0.0	0.0	0.0	0.6534310727893105	0.0
299s_C18	-1.1317803	-9.202724	PTC	PTC	2872.0	299s	0.0	0.0	2.983904837423416	0.3598480170594299	0.706110098599951	0.0	0.0	0.42929792523443505	11.383135680136549	0.0	0.0	0.0	10.83895882996372	5.062691861162267	0.0	0.0	0.0	0.0	0.0	13.314675873976343	7.307164719132089	0.0	11.336960623709201	0.9015348475969494	0.0	0.0	0.0	0.0	0.0	0.0	0.0	0.0	0.0	0.0	0.0	0.0	0.0	0.0	0.0	0.0	0.0	0.25260457376778866	0.0
299s_C22	2.1905534	-8.6542015	PTC	PTC	2565.0	299s	0.0	0.0	0.0	0.0	1.393560462685762	0.0	0.0	0.0	10.50029433962768	0.0	0.0	0.0	11.463907841446483	0.0	2.500081949186928	0.0	0.0	0.0	0.0	12.970760825725058	0.0	0.0	9.623455918677255	2.45268600282885	0.0	0.0	0.0	0.0	0.0	0.0	0.0	4.517925377113038	0.0	0.0	0.0	0.0	0.0	0.0	0.6258626655633346	0.0	0.0	0.0	0.0
299s_C21	3.845038	-0.442853	EC 1	Not a tubular cell	3100.0	299s	0.0	0.0	1.1427705891712616	0.0	10.166738956208139	1.2067286754678832	0.0	1.2220364080591528	4.561632401104074	0.0	0.0	0.0	8.882930299974559	3.80601192823505	2.369988491671805	0.0	0.0	0.0	0.0	5.771683724686474	0.0	0.0	4.894282846408413	0.0	0.0	0.0	0.0	0.0	0.0	0.0	0.0	0.0	0.0	1.2593184145446086	0.0	0.0	0.0	0.0	9.032630637107522	0.0	0.0	0.7956462372078936	1.1076462347841358
299s_C3	14.251335	0.933598	B cells	Not a tubular cell	2096.0	299s	0.0	0.0	0.0	8.347365018249006	0.0	0.0	0.0	0.0	4.537258763901629	0.0	0.0	0.0	0.0	0.0	0.0	0.0	0.0	0.0	0.0	4.662226830328984	0.0	0.0	5.124471887119074	0.0	0.0	0.0	0.0	0.0	0.0	0.0	0.0	0.0	0.0	1.9026088496199023	0.0	0.0	0.0	0.0	0.0	0.0	0.0	0.0	0.0
299s_C24	7.719792	1.3647522	Neutrophil	Not a tubular cell	2960.0	299s	0.0	0.0	0.0	0.0	2.055881584292573	0.0	0.0	0.0	0.0	0.0	0.0	0.0	4.1905930363033175	0.0	4.50406573670868	0.0	0.0	0.0	0.0	5.772372738119214	0.0	0.0	5.834616781675443	0.0	0.0	0.0	0.0	0.0	0.0	8.362353902470591	1.218012751818565	11.4658841029676	0.0	0.0	0.0	0.0	9.86710091867282	0.0	3.39044367555738	0.0	0.0	1.9527920353556882	1.3231681391774974
299s_C4	14.418371	0.028102102	B cells	Not a tubular cell	1922.0	299s	0.0	0.0	0.0	0.0	0.0	0.0	0.0	0.0	4.011670943391284	0.0	0.0	0.0	3.304233925419647	0.0	0.0	0.0	0.0	0.0	0.0	5.092595333506597	0.0	0.0	2.27661744607135	2.4506161321803988	0.0	0.0	0.0	0.0	0.0	2.4915236712926756	0.0	0.0	0.0	0.0	0.0	0.0	0.0	0.0	0.0	0.0	0.0	0.0	0.0
299s_C6	-0.7598060999999999	-7.677807	PTC	PTC	2504.0	299s	0.0	0.0	0.0	0.0	1.3558636838565725	0.0	0.0	0.0	9.101541664403863	0.0	0.0	0.0	10.600147727942396	0.0	0.9204075445846122	3.3300788415497165	0.0	0.0	0.0	11.857491327493943	0.0	0.0	7.64641403661333	9.49891531802168	0.0	0.0	0.0	0.0	0.0	0.0	0.0	1.8578796295044782	0.0	0.0	0.0	0.0	0.0	0.0	0.6045619792248048	0.0	0.0	0.5583979502166676	0.8005842474365518
299s_C23	3.814587	-0.1324008	EC 1	Not a tubular cell	2583.0	299s	0.0	0.0	8.522458080864824	0.0	10.567193994039386	0.0	0.0	0.0	4.161278043867526	0.0	0.0	0.0	0.0	0.0	2.580855314962338	0.0	0.0	0.0	0.0	5.247146485889708	0.0	0.0	3.8815406070893532	8.151015967275296	0.0	0.0	0.0	0.0	0.0	0.0	0.6864691996930171	2.5567835449826775	0.0	0.0	0.0	0.5881782447292869	2.0617292159743155	0.0	9.653515343214393	0.0	0.0	0.5257896374111815	0.0
299s_C5	11.809941	-9.50675	T+NK cells	Not a tubular cell	2747.0	299s	0.0	0.0	0.0	0.0	0.0	0.0	0.0	0.0	4.228385690877627	0.0	0.0	0.0	9.041157415674784	1.0136368957056672	0.0	0.0	0.0	0.0	0.0	5.060494775431739	0.0	0.0	4.069064728774438	2.6411512221536366	0.0	0.0	0.0	0.0	0.0	0.0	0.0	2.0725894579696225	0.6244049252453394	8.725514216346463	0.0	0.0	2.3698090941079735	0.0	0.0	0.0	0.0	0.0	0.0
299s_C8	2.168994	-9.413392	PTC	PTC	1971.0	299s	0.0	0.0	0.0	0.0	0.9357411832296186	0.0	0.0	0.0	11.411492714013372	0.0	0.0	0.0	10.058269327497692	0.0	0.0	0.0	0.0	0.0	0.0	13.005243453434122	0.0	0.0	10.203044616501463	7.325423024488921	0.0	0.0	0.0	0.0	0.0	0.0	0.46819839037492145	0.0	0.0	0.0	0.0	0.0	1.5837797512323095	0.0	0.38370779957373186	0.0	0.0	4.565976010173828	0.0
299s_C7	11.532729	-9.435077	T+NK cells	Not a tubular cell	2509.0	299s	0.0	0.0	0.0	0.0	1.2333645331636398	0.0	0.0	0.0	2.0517865689406083	0.0	0.0	0.0	2.2302964845364097	0.0	0.8265082185719044	0.5219802981696162	0.0	0.0	0.0	3.6414234148207365	0.0	0.0	2.5355016458810025	1.5147866253516966	0.0	0.0	0.0	0.0	0.0	0.0	0.0	0.0	0.46894690517833115	0.0	0.0	0.0	0.0	0.0	0.0	0.0	0.0	0.0	0.7160671295099919
299s_D10	13.71409	0.62967527	B cells	Not a tubular cell	1887.0	299s	0.0	0.0	1.6995799147897013	0.0	0.0	0.0	0.0	0.0	5.025177041389477	0.0	0.0	0.0	4.683400153229116	0.0	0.0	0.0	0.0	0.0	0.0	7.198382979222367	0.0	0.0	4.793911124697491	2.850369111846981	0.0	0.0	0.0	0.0	0.0	0.0	0.0	3.1051192151668876	0.0	0.0	0.0	0.0	0.0	0.0	0.0	0.0	0.0	0.0	0.0
299s_C9	-2.1191297	-9.922121	PTC	PTC	2098.0	299s	0.0	0.0	0.7896934219452239	0.0	0.0	0.0	0.0	0.0	11.238146654256047	0.0	0.0	0.0	9.445872440623184	0.0	0.8784010629060954	0.5583006130349105	0.0	0.0	0.0	11.480738657673657	8.42573831914414	0.0	11.741801515435883	9.324884964368197	0.0	0.0	0.0	0.0	0.0	0.0	0.0	0.0	0.0	0.0	0.0	0.0	0.0	0.0	0.9838181525258092	0.0	0.0	0.0	0.0
299s_D1	1.2548107	-11.186872	PTC	PTC	3593.0	299s	0.0	0.0	2.9528253745978406	0.0	0.0	0.0	0.0	0.0	11.09944494084465	2.2105959913529203	1.631026660927827	0.0	9.940151053412787	0.0	0.0	0.2615197220270399	0.0	0.0	0.0	13.522146373843086	0.6974058195572902	0.0	11.595549346461897	7.529601920404047	0.0	1.5795907797633977	0.0	0.0	0.0	0.0	0.0	0.0	0.0	0.0	0.0	0.0	0.0	0.0	0.0	0.0	0.0	0.45772598294937333	0.0
299s_D12	13.444374	0.34345746	B cells	Not a tubular cell	2207.0	299s	0.0	0.0	0.0	1.568200716744391	1.6736406531953438	0.0	0.0	0.0	4.419518184916074	0.0	0.0	0.0	0.0	0.0	1.8103600797346566	0.0	1.5345362478345215	0.0	0.0	5.390109555998282	0.0	0.0	3.50709748217816	0.0	0.0	3.01281891241662	0.0	0.0	0.0	0.0	0.0	0.0	0.0	0.0	0.0	0.0	0.0	0.0	1.972355760472373	0.0	0.0	0.0	0.0
299s_D11	1.8586457	-11.110244	PTC	PTC	2348.0	299s	0.0	0.0	6.435665506767521	0.0	0.0	0.0	0.0	0.0	11.249767053223536	0.0	0.0	0.0	10.843675219207878	0.0	0.0	0.0	0.0	0.0	0.0	14.099155021762247	0.0	0.0	12.774948429016666	8.420940849899937	0.0	0.0	0.0	0.0	0.0	0.0	0.0	0.0	0.0	0.0	0.0	0.0	0.0	0.0	0.3226768686354896	0.0	0.0	0.0	0.0
299s_D15	-2.155097	-10.062361	PTC	PTC	2299.0	299s	0.0	0.0	0.0	0.0	0.0	7.465502836339117	0.0	0.0	11.938247514535265	0.0	0.0	0.0	11.299655401772776	0.0	0.0	0.0	1.6891134833720285	0.0	0.0	10.64231370985106	0.0	0.0	11.49489161860914	9.171367267850412	0.0	0.0	0.0	0.0	0.0	2.2189169119968044	0.0	3.8041235754582465	0.0	0.0	0.0	0.0	0.0	0.0	0.8931906178692359	0.0	0.0	0.0	0.0
299s_D16	7.6960735	1.494319	Neutrophil	Not a tubular cell	2722.0	299s	0.0	0.0	1.9269884725305626	7.253983343758894	0.0	0.0	0.0	0.0	6.536284842566519	0.0	0.0	0.0	6.284768889998287	0.0	0.0	0.0	2.5555082646049545	0.0	0.0	7.588130097883889	0.0	0.0	6.454090675480836	0.0	0.0	0.0	0.0	0.0	0.0	0.0	0.0	4.319119514860676	0.0	0.0	0.0	0.0	7.5382917157730995	0.0	0.0	0.0	0.0	0.0	0.0
299s_D14	2.7262552	-8.700577000000001	PTC	PTC	2867.0	299s	0.0	0.0	1.7111770649755178	0.0	0.0	0.0	0.0	2.5893131804183622	11.226325295264596	0.0	0.0	0.0	11.174862536341148	0.0	0.0	5.1259668725213565	2.310060489988982	0.0	0.0	12.375448971744081	0.0	0.0	9.713585059595742	8.271136134430344	0.0	0.0	0.0	0.0	0.0	0.0	0.0	0.0	0.0	0.0	0.0	0.0	3.459732536926475	0.0	0.0	0.0	0.0	0.0	0.0
299s_D19	6.8795404000000016	-3.439292	MNP	Not a tubular cell	2433.0	299s	0.0	0.0	0.0	0.0	0.0	0.0	0.0	0.0	5.305618942563393	0.0	0.0	4.046292523925756	12.241352522802867	0.0	0.0	0.0	0.0	0.0	0.0	7.48509572183061	0.0	0.0	6.889653045873408	4.570511518974576	0.0	0.0	0.0	0.0	0.0	0.0	0.0	13.842099010647106	0.0	0.0	0.0	0.0	11.925315238771447	0.0	1.5068714890404002	0.0	2.0650192744048046	0.0	0.0
299s_D13	1.1863918	-10.713311	PTC	PTC	3118.0	299s	0.0	0.0	1.1941972719382552	0.0	0.0	0.0	0.0	0.0	11.72934059533185	0.0	0.7221464693155469	0.0	10.198693049517903	0.0	0.0	5.678967926134311	0.0	0.0	0.0	13.252757195917786	0.0	0.0	10.49279571831922	6.353899326564683	0.0	7.683155221540868	0.0	0.0	0.0	0.0	0.0	1.8355350043684893	0.0	0.0	0.0	0.0	0.0	0.0	0.0	0.0	0.0	0.0	0.0
299s_D2	2.0207324	-8.156564	PTC	PTC	2416.0	299s	0.0	0.0	0.0	0.0	0.0	2.5351084512538002	0.0	0.0	11.86582839254399	0.0	0.0	0.0	11.319313993518323	0.0	0.0	0.0	0.0	0.0	0.0	11.387116102853833	0.0	0.0	9.774076326487592	8.571389457323662	0.0	0.0	0.0	0.0	0.0	0.0	0.0	0.0	0.0	0.0	0.0	0.0	0.0	0.0	0.0	0.0	0.0	5.17287037316635	0.0
299s_D18	-0.019937253	-8.180694	PTC	PTC	2438.0	299s	0.0	0.0	5.861096445088289	0.0	0.0	5.843788259795084	0.0	0.0	10.155780627890413	0.0	0.0	0.0	10.71414248313914	0.0	0.0	0.7223622447105088	2.1664699982416393	0.0	0.0	12.107449518993842	0.0	0.0	10.426978267097192	2.70897200015583	0.0	0.0	0.0	0.0	0.0	0.0	0.0	0.0	0.0	0.0	0.0	0.0	2.754311682113761	0.0	0.0	0.0	0.0	0.0	0.0
299s_D17	13.231604999999998	1.011717	B cells	Not a tubular cell	2654.0	299s	0.0	0.0	0.0	0.0	0.0	0.0	0.0	0.0	3.65023903021355	0.0	0.0	0.0	3.8640579532683246	0.7342962552522013	1.6463434087889726	0.0	0.0	0.0	0.0	6.0971117202743725	0.0	0.0	4.100388468373704	2.141191337708138	0.0	0.0	0.0	0.0	0.0	0.0	0.0	0.0	0.0	0.0	0.0	0.0	0.0	0.0	0.0	0.0	0.0	0.0	0.0
299s_D20	10.472358	-9.457741	T+NK cells	Not a tubular cell	1960.0	299s	0.0	0.0	2.8582583313385967	0.0	0.0	0.0	0.0	0.0	7.463868433048602	0.0	0.0	0.0	11.593945718440061	0.0	0.0	0.0	12.949912998482276	0.0	0.0	8.420311222416611	0.0	0.0	7.362734008664328	4.191708622080355	0.0	0.0	0.0	0.0	0.0	0.0	0.0	6.0099057956766595	0.0	0.0	0.0	0.0	0.0	0.0	0.0	0.0	0.0	0.0	0.0
299s_D23	1.6035622	-7.4056570000000015	PTC	PTC	2219.0	299s	3.380408783140476	0.0	5.8430285934432105	0.0	4.565125907342823	0.0	0.0	0.0	9.531584205406826	0.0	0.0	0.0	10.04202567001441	3.714450774441127	0.0	0.0	0.0	0.0	0.0	11.24553599590592	0.0	0.0	10.701141338869412	0.0	0.0	0.0	0.0	0.0	0.0	0.0	4.325056710600375	6.272728820238097	0.0	0.0	0.0	0.0	0.0	0.0	3.0988485759519206	0.0	0.0	2.976584134899195	0.0
299s_D4	14.083788	0.7193935	B cells	Not a tubular cell	1896.0	299s	0.0	0.0	0.0	0.0	0.0	0.0	0.0	0.0	4.859723590207827	0.0	0.0	0.0	4.519430710592815	0.0	0.0	0.0	0.0	0.0	0.0	5.606846848576898	0.0	0.0	4.629423056539301	0.0	0.0	0.0	0.0	0.0	0.0	0.0	0.0	0.0	0.0	0.0	0.0	0.0	0.0	0.0	1.226206894575248	0.0	0.0	0.0	0.0
299s_D3	2.1402502	-11.424106	PTC	PTC	3523.0	299s	0.0	0.0	5.024357583590156	0.0	0.0	0.0	0.0	0.0	10.566909569329116	0.0	0.0	0.0	10.637549253205718	3.2733865306092356	0.0	4.808244892795599	0.0	0.0	0.0	12.879002992598215	0.0	0.0	9.037169088473712	6.679608188192387	0.0	0.0	0.0	0.0	0.0	0.0	0.0	1.330834135411357	0.0	0.0	3.237389116592039	0.0	0.0	0.0	0.0	0.0	0.0	2.2691699873242057	0.0
299s_D5	-2.404368	-9.701598	PTC	PTC	2890.0	299s	0.0	0.0	2.380448683996622	0.0	0.0	0.0	0.0	0.0	10.96300798605217	0.0	0.0	0.0	3.1213820009767534	4.364450549264911	0.0	0.0	0.0	0.0	0.0	11.312875917779232	0.0	0.0	12.110260074328897	8.572668480254098	0.0	0.0	0.0	0.0	0.0	2.325188217127471	0.0	4.627532676054869	0.0	0.0	0.0	0.0	2.8414605599441662	0.0	0.0	0.0	0.0	4.482521620486554	0.0
299s_D6	1.4591799	2.9090052	EC 2	Not a tubular cell	3450.0	299s	0.0	0.0	0.0	0.0	0.0	0.0	0.0	0.0	1.8995604534295103	0.0	0.0	0.0	7.149967626056799	0.0	0.0	0.0	0.0	0.0	0.0	4.949173837938408	0.0	0.0	2.3686653325062044	0.0	0.0	0.0	0.0	0.0	0.0	0.0	0.0	2.3068246640844263	0.0	0.0	0.0	0.0	0.0	0.0	7.407005405840975	0.0	5.944175962422152	5.177493687997464	0.0
299s_D8	2.493403	-10.176093	PTC	PTC	2549.0	299s	0.0	0.0	3.411037457595501	0.0	0.0	0.0	0.0	0.0	11.785983278106707	0.0	0.0	0.0	10.743195705709164	0.0	0.0	0.0	1.336346422153215	0.0	0.0	13.749865196312516	0.0	0.0	9.52906437624281	8.222863653208629	0.0	0.0	0.0	0.0	0.0	0.0	0.0	0.0	0.0	0.0	0.0	0.0	0.0	0.0	0.6669614557074035	0.0	0.0	0.0	0.0
299s_D9	-4.3207827000000005	13.001051	MLC	Not a tubular cell	2506.0	299s	8.058584645508558	0.0	3.956561838701452	0.0	0.0	0.0	0.0	0.0	2.058904209902263	0.0	0.0	0.0	11.427747474791891	0.0	0.0	0.0	0.0	0.0	0.0	4.956045781724737	0.0	0.0	3.41387971905802	0.0	0.0	0.0	8.047581789317228	0.0	0.0	0.0	0.0	0.0	0.0	0.0	0.0	0.0	0.0	0.0	0.0	0.0	0.0	0.0	0.0
299s_D7	2.5337856	-11.036405	PTC	PTC	2811.0	299s	0.0	0.0	0.0	0.0	0.0	0.0	0.0	0.0	10.882594505723574	0.0	0.0	0.0	10.62440814329184	2.045976334070279	0.0	0.0	0.0	0.0	0.0	13.21398660351288	0.0	0.0	10.716567788360516	9.352918353451923	0.0	0.0	0.0	0.0	0.0	0.0	0.0	2.5665104458260575	0.0	0.0	0.0	0.0	1.2577224167629966	0.0	0.4065133500415424	0.0	0.0	0.0	0.0
299s_E10	0.6273723000000001	-5.9442797	PTC	PTC	1608.0	299s	0.0	0.0	0.0	0.0	0.0	0.0	0.0	0.0	8.524080875531926	5.975403969546664	0.0	0.0	8.433323046817138	0.0	0.0	0.0	0.0	0.0	0.0	10.953792509675283	0.0	0.0	7.551666157232749	5.470935829781471	0.0	0.0	0.0	0.0	0.0	5.519738871936296	0.0	6.743425723617602	0.0	0.0	0.0	0.0	0.0	0.0	0.0	0.0	0.0	0.0	0.0
299s_E12	0.7059926	1.4127895	EC 2	Not a tubular cell	2498.0	299s	0.0	0.0	0.0	7.860441223952886	9.24348473239356	1.0112432207520534	0.0	0.0	3.2897214703226725	2.2331578332205715	0.0	0.0	0.0	0.0	0.0	0.0	0.0	0.0	0.0	4.734707768844584	2.264386521398235	0.0	4.397928934758797	0.0	0.0	2.8250754420079627	0.0	0.0	0.0	0.0	0.8413340754876076	5.032460961959651	0.0	0.0	0.0	0.0	0.0	0.0	6.4040240459761355	0.0	6.119584254568517	0.6519799883859301	0.0
299s_E13	-5.0488863	9.067021	MLC	Not a tubular cell	2882.0	299s	0.0	0.0	0.0	0.0	1.2897815915773003	0.0	0.0	0.0	4.155637135216367	2.7386345200879596	0.0	0.0	4.069885648338909	0.0	0.0	0.0	0.0	0.0	0.0	6.018650781441217	1.2974987623353116	0.0	4.178111659249661	7.424893935376057	0.0	0.0	0.0	0.0	0.0	0.0	0.0	3.718020992718278	0.0	0.0	0.0	0.0	2.0571872514298244	0.0	0.5678076222193306	0.8238068865609008	0.0	0.0	0.0
299s_E11	-3.6483612	-9.766236	PTC	PTC	3128.0	299s	0.0	0.0	4.705004228712834	0.0	0.6718277616091498	0.0	0.0	5.214747850566488	11.417557109529174	1.7351559201677775	1.3302760183171365	0.0	10.536835215230406	0.0	0.4216741658282851	4.0275120487648755	0.0	0.0	0.0	11.264380028968816	0.6766939604607207	0.0	11.730462283951317	6.673946927804747	0.0	0.0	0.0	0.0	0.0	0.0	0.0	2.997737552589827	0.0	0.0	0.0	0.0	0.0	0.0	0.0	0.0	0.0	4.245995065318072	0.0
299s_E1	-7.194773	-4.335076	CD	CD	4163.0	299s	0.0	0.0	0.0	0.0	0.6554572726696654	0.0	0.0	0.0	5.409880651923361	12.096460720958731	11.286062712743448	0.0	9.855941222236513	4.932207972957343	0.0	0.0	0.0	0.0	0.0	3.5544924222914904	10.93251452972112	0.0	7.378652022962549	5.52570289466121	0.0	12.120203259310054	0.0	0.0	0.0	0.8627519692350413	0.0	2.2844623551123773	0.0	4.6871238423331345	0.0	0.0	0.0	5.047583508698545	0.2533319609053678	0.0	0.0	0.0	0.0
299s_E15	-3.6539783	-3.503427	DCT 1	DCT1	2547.0	299s	0.0	0.0	0.0	0.0	0.0	0.0	0.0	0.0	4.614293070915659	10.995423308288101	1.949577730239691	0.0	11.986732081025131	7.425321580410111	0.0	0.0	0.0	0.0	0.0	4.181331435578239	0.0	0.0	4.51685876213662	0.0	0.0	2.6846160326971034	0.0	0.0	0.0	0.0	0.7707805882211699	4.379261180718314	4.148170024592596	0.0	0.0	0.0	2.2263539089468916	0.0	0.6426963253020429	0.0	0.0	0.0	0.0
299s_E14	-5.092074	10.322107	MLC	Not a tubular cell	3195.0	299s	0.0	0.0	6.853654809823927	8.297378793458225	0.0	0.0	0.0	0.0	3.83036927375089	2.7172444855946627	2.2097138998020225	0.0	10.640023335799338	0.0	0.0	0.0	0.0	0.0	0.0	5.622113980621313	1.2826083671973663	0.0	4.011293466922873	7.686283222218154	0.0	2.481399558894878	0.0	0.0	0.0	0.0	0.0	3.4004182845077717	0.0	0.0	0.0	0.0	2.038088226976737	0.0	0.0	7.100275732929761	0.0	0.0	0.0
299s_E16	3.8817325	-0.20615877	EC 1	Not a tubular cell	3481.0	299s	0.0	0.0	6.593362480065904	0.8463205191940942	10.750268175228452	0.0	0.0	0.0	4.134558860228948	2.1673556892759467	2.0098873947820137	0.0	2.5508574327812075	7.03690597814066	0.0	0.0	0.0	0.0	0.0	4.469369768604544	1.4826025281809212	0.0	3.975875674609882	8.84752015696929	0.0	0.0	0.0	0.0	0.0	1.8200754108225852	0.0	4.456277733191142	0.0	0.0	0.0	0.0	0.0	0.0	8.539094090368435	0.0	0.0	0.0	0.0
299s_E18	-2.9834704	-3.6847222	DCT 2	DCT2	2648.0	299s	0.0	0.0	0.0	0.0	0.0	0.0	0.0	0.0	5.032650001280283	13.036741362250465	0.0	0.0	12.826331394402755	0.0	0.0	0.0	0.0	0.0	0.0	7.003986023930229	3.882773267888132	0.0	6.48728950979117	5.2656913266547285	0.0	0.0	0.0	0.0	0.0	0.0	0.0	6.8540101163947496	0.0	0.0	0.0	0.0	3.4223364553171867	0.0	0.0	0.0	0.0	0.0	0.0
299s_E17	11.981524	-9.389358	T+NK cells	Not a tubular cell	3348.0	299s	0.0	0.0	0.0	0.8489052258889379	0.0	0.0	0.0	0.9855788766895355	4.140045801917161	0.0	1.3333494831879116	0.0	5.323214619116546	0.0	2.3471544826076687	0.6563447209850088	0.0	0.0	0.0	6.145279701255611	3.036872379649138	0.0	4.831622293763691	2.5630671775529983	0.0	2.75809533066023	0.0	0.0	0.0	1.824247759725576	0.0	4.646269029191318	1.599498541850716	6.96609721666824	0.0	0.0	3.139852439966484	0.0	1.132210491894277	0.0	0.0	0.6240038482671748	0.0
299s_E20	0.33598340000000004	-7.1659303	PTC	PTC	2232.0	299s	0.0	0.0	0.0	1.7185018002615806	0.0	0.0	0.0	0.0	6.019825827939403	0.0	3.370353265185772	0.0	10.951528075133657	0.0	0.0	0.0	0.0	0.0	0.0	12.722923866956389	0.0	0.0	6.7997601999812725	3.094882876714693	0.0	4.2262281413397345	0.0	0.0	0.0	0.0	5.8370948392645525	4.843275871630118	0.0	0.0	0.0	0.0	0.0	0.0	0.0	0.0	0.0	0.0	0.0
299s_E23	-0.73763263	-7.141830400000001	PTC	PTC	2394.0	299s	0.0	0.0	0.0	0.0	0.0	0.0	0.0	0.0	12.650547629661117	3.826819024519268	0.0	0.0	10.10644361010493	0.0	0.0	0.0	0.0	0.0	0.0	9.55901973426051	0.0	0.0	12.683091093774697	3.355460505332004	0.0	0.0	0.0	0.0	0.0	3.4005691452156874	0.0	5.530551732553056	0.0	0.0	0.0	0.0	0.0	0.0	2.4552705844630673	0.0	0.0	1.6020880511666753	0.0
299s_E2	-2.8159204	-9.917504	PTC	PTC	2753.0	299s	0.0	0.0	0.0	0.0	0.9869794360995032	0.0	0.0	0.0	11.816629214139134	1.5500596253317807	0.8764882027367685	0.0	10.888462987502633	4.975694230867177	0.0	0.0	0.0	0.0	0.0	13.532979846154163	0.9934520893284907	0.0	12.600458374100286	7.336838792559779	1.2250882519116422	0.0	0.0	0.0	0.0	0.0	0.0	3.448495619849029	0.0	0.6450014522786927	0.0	0.0	1.263628622092547	0.0	0.0	0.0	0.0	0.0	0.0
299s_E22	13.104752	0.78005576	B cells	Not a tubular cell	2558.0	299s	0.0	5.679389653614373	0.0	0.7978081999929395	0.0	0.0	0.0	0.0	4.333596691457747	0.0	2.3793147804012	0.0	9.613980414620091	0.0	0.0	0.0	0.0	0.0	0.0	5.601156549673626	2.580735424116554	0.0	4.051800368885372	0.0	0.0	2.658555638296049	0.0	0.0	0.0	1.7408903789748384	0.0	5.097671700068775	0.0	0.0	0.0	0.0	0.0	0.0	0.0	0.0	0.0	0.5838179383945097	0.0
299s_E19	-2.7259946	-10.131032	PTC	PTC	2800.0	299s	0.0	0.0	0.0	0.9022973921271003	0.9770673176894957	0.0	0.0	0.0	10.86744557050811	1.5368709029998286	0.0	0.0	11.623727039308456	0.0	0.0	0.0	0.8787626417038146	0.0	0.0	13.535274509764006	0.0	0.0	12.75250289406946	6.884685604062662	0.0	2.0450383355009487	0.0	0.0	0.0	0.0	0.0	2.558253833372267	0.0	0.0	0.0	0.0	0.0	0.0	0.40407903637078935	0.0	0.0	0.0	0.0
299s_E21	7.764769599999998	1.191792	Neutrophil	Not a tubular cell	2399.0	299s	0.0	0.0	0.0	0.0	0.0	0.0	0.0	0.0	2.2816403830825736	2.9095637361920996	0.0	0.0	3.331338455503155	0.0	0.0	0.0	0.0	0.0	0.0	5.338308410777793	0.0	0.0	3.6757758208365177	0.0	0.0	0.0	0.0	0.0	0.0	0.0	0.0	9.565185987107087	0.0	0.0	0.0	0.0	2.2108630924656296	0.0	0.6356347921840148	0.0	0.0	0.0	0.0
299s_E6	-2.1429765	-10.075678	PTC	PTC	2144.0	299s	0.0	0.0	0.0	0.8614036213326873	0.0	0.0	0.0	0.9994806009120062	11.081600829274388	0.0	1.3502716742644016	0.0	12.356604849100991	0.0	0.0	0.0	0.0	0.0	0.0	11.335329430673916	0.0	0.0	11.601874704244892	6.2012844447668485	0.0	0.0	0.0	0.0	0.0	2.6280425765229625	0.0	2.833504525258198	0.0	0.0	0.0	0.0	0.0	0.0	0.0	0.0	0.0	0.0	0.0
299s_E5	7.508328999999999	-2.1475334	MNP	Not a tubular cell	2453.0	299s	0.0	0.0	0.0	0.0	0.0	0.0	0.0	0.0	2.7584910766747957	2.551644296968265	0.0	1.454945150552011	8.98073341286064	0.0	0.0	0.0	0.0	0.0	0.0	3.526105081842372	0.0	0.0	3.826935790787381	0.0	0.0	0.0	0.0	0.0	0.0	10.236556595501025	0.0	14.213721630107212	0.0	0.0	0.0	0.0	11.293551996288231	0.0	0.0	0.0	0.0	0.0	0.0
299s_E7	11.845822	-9.200092	T+NK cells	Not a tubular cell	2449.0	299s	0.0	0.0	0.0	0.0	0.0	0.0	0.0	1.065394664745778	0.0	0.0	0.0	0.0	9.201003662651756	0.0	0.0	0.0	0.0	0.0	0.0	3.861000834373862	0.0	0.0	3.6760073579852417	2.69462284423844	0.0	0.0	0.0	0.0	0.0	1.9385726906256917	0.0	2.121212363359234	0.0	0.0	0.0	0.0	2.4212055821344105	0.0	0.7350551716476442	0.0	0.0	0.0	0.0
299s_E4	12.952138	0.7372584	B cells	Not a tubular cell	2219.0	299s	0.0	0.0	0.0	5.726881461657224	0.0	0.0	0.0	0.0	2.7165811294005935	2.5108706891539225	1.6027704242827883	0.0	2.914662525481652	0.0	0.0	0.0	0.0	0.0	0.0	4.10994113721098	0.0	0.0	3.247737580944609	0.0	0.0	0.0	0.0	0.0	0.0	0.0	0.0	0.0	0.0	0.0	0.0	0.0	0.0	0.0	0.0	0.0	0.0	0.0	0.0
299s_E9	-2.6022189	-1.8387281	cTAL	cTAL	2119.0	299s	0.0	0.0	0.0	0.9759557228929979	0.0	0.0	0.0	0.0	4.004938959439128	10.43544632648562	1.5030621773280306	0.0	12.262308080958649	6.3521044932440525	0.0	0.0	0.0	0.0	0.0	4.735146226162618	0.0	0.0	5.385917130127522	8.962215506761616	8.313116056407898	0.0	0.0	0.0	0.0	2.0240283370311536	0.9298612972651102	3.5706650858228257	0.0	0.0	0.0	0.0	3.3828981470464443	0.0	0.0	0.0	0.0	0.0	0.0
299s_F1	-2.926905	-9.613402	PTC	PTC	4295.0	299s	0.0	0.0	0.0	0.0	0.7441022658717567	0.0	0.0	0.0	12.4444710599197	2.6556080951449026	1.1036645141456944	0.0	9.184839549656418	3.2177147852482224	0.0	3.0710220746741603	0.0	0.0	0.0	12.668753094018047	0.749368643814478	0.0	12.78770070323593	9.179934039130467	0.0	1.668634369256458	0.0	0.0	0.0	0.0	0.3600295590319028	1.0948806504233024	0.0	0.0	0.0	0.0	0.0	0.0	0.7448655622491162	0.0	0.0	2.095177180547963	0.0
299s_E8	7.613185400000001	-2.0431967	MNP	Not a tubular cell	2493.0	299s	0.0	0.0	0.0	0.0	0.0	0.0	0.0	0.0	3.2460578446282877	3.028108546782903	0.0	0.0	9.087127542671459	0.0	0.0	0.0	0.0	0.0	0.0	4.851537872211729	1.5054240736746651	0.0	2.901428175392805	0.0	0.0	0.0	0.0	0.0	0.0	7.030027032631399	0.0	11.92575211841973	0.0	0.0	0.0	0.0	10.72105928943268	0.0	1.498217338864615	0.0	0.0	0.0	0.0
299s_F15	14.90199	0.36797032	B cells	Not a tubular cell	2165.0	299s	0.0	0.0	0.0	0.0	3.275858720760688	0.0	0.0	0.0	7.34695586806032	0.0	0.0	0.0	6.174064035898584	0.0	0.0	0.0	0.0	0.0	0.0	7.976651585698191	0.0	0.0	5.970029656748603	0.0	0.0	0.0	0.0	0.0	0.0	0.0	0.0	5.894199550336366	0.0	0.0	0.0	0.0	0.0	0.0	1.9631193575234362	0.0	0.0	0.0	0.0
299s_F12	3.5142033	0.4290577999999999	EC 1	Not a tubular cell	2701.0	299s	0.0	0.0	0.0	0.7226847428943711	9.789633006167072	0.0	0.0	0.0	2.1291835542819175	0.0	0.0	0.0	6.856161434276786	0.0	2.363954690997933	0.0	0.0	0.0	0.0	4.188853033415903	0.0	0.0	7.954311714922878	0.0	0.0	0.0	0.0	0.0	0.0	0.0	0.0	2.5554398628661708	0.497735773140076	0.0	0.0	0.0	0.0	0.0	9.428069168788818	0.0	0.0	5.598027070776524	0.0
299s_F11	7.6786118	1.1826283000000002	Neutrophil	Not a tubular cell	1916.0	299s	0.0	0.0	0.0	0.0	1.2340943758507255	0.0	0.0	0.0	3.3850007635887267	0.0	0.0	0.0	8.819724794675944	0.0	0.0	0.0	0.0	0.0	0.0	5.4046500538113325	0.0	0.0	4.217801913523498	0.0	0.0	0.0	0.0	0.0	0.0	0.0	0.0	11.273264411603284	0.0	0.0	0.0	0.0	0.0	0.0	0.0	0.0	0.0	0.0	0.0
299s_F14	2.294925	-10.786377	PTC	PTC	2912.0	299s	0.0	0.0	0.0	0.8551612286648387	1.486979671625898	0.0	0.0	0.0	11.78105012440691	0.0	0.0	0.0	9.856894273735644	0.0	0.0	0.661487669205094	0.0	0.0	0.0	13.964588263913793	0.0	0.0	11.393377662779242	8.963584995253045	0.0	0.0	0.0	0.0	0.0	0.0	0.0	0.0	0.0	0.0	0.0	0.0	0.0	0.0	1.4881979202949425	0.0	0.0	6.2348643689869325	0.0
299s_F10	1.1941048	-11.060231	PTC	PTC	3348.0	299s	0.0	0.0	4.193836408655603	0.0	0.0	0.0	0.0	6.353182922430577	11.10712139102595	0.0	0.0	0.0	10.39441098894049	0.0	0.5948823371839554	5.396967952162079	0.0	0.0	0.0	12.61108958385547	0.0	0.0	12.713178213980752	0.0	0.0	0.0	0.0	0.0	0.0	0.0	0.0	0.0	0.0	0.0	0.0	0.0	0.0	0.0	0.6737230396100471	0.0	0.0	3.098628166878042	0.0
299s_F13	1.2212169	-10.515113	PTC	PTC	2931.0	299s	0.0	0.0	6.52269505895131	0.0	1.605452827910006	4.624331506542358	0.0	0.0	10.281875785422821	0.0	0.0	0.0	11.150484232189552	0.0	0.0	0.41094431646604246	0.0	0.0	0.0	12.94885026619043	1.0219958724194074	0.0	10.890238846856924	8.673303565374917	0.0	0.0	0.0	0.0	0.0	0.0	0.0	1.443170334997509	0.0	0.0	0.0	0.0	0.0	0.0	1.0163520625990676	0.0	0.0	0.0	0.0
299s_F18	0.78732836	-7.1989603	PTC	PTC	1848.0	299s	0.0	0.0	0.0	0.0	5.961760641299737	0.0	0.0	0.0	9.160370838091433	0.0	0.0	0.0	8.97659160933646	0.0	0.0	0.0	0.0	0.0	0.0	11.657873274975065	0.0	0.0	9.353778523653125	0.0	0.0	0.0	0.0	0.0	0.0	0.0	0.0	0.0	0.0	0.0	6.017932748772271	0.0	0.0	0.0	0.0	0.0	0.0	0.0	0.0
299s_F2	1.5828779	-8.072566	PTC	PTC	2034.0	299s	0.0	0.0	0.0	0.0	0.0	0.0	0.0	0.0	10.689889532830463	0.0	0.0	0.0	3.8722276375904934	0.0	0.0	1.3845145750428955	0.0	0.0	0.0	10.911949337429403	0.0	0.0	10.753728680038469	3.8805140052167006	0.0	0.0	0.0	0.0	0.0	0.0	0.0	3.2331510227816866	0.0	0.0	0.0	0.0	0.0	0.0	0.0	0.0	0.0	0.0	0.0
299s_F20	2.8820486	-9.716786	PTC	PTC	2455.0	299s	0.0	0.0	3.9001479199940117	0.0	1.6570340064358235	0.0	0.0	0.0	11.900247218101915	0.0	0.0	0.0	8.491887943229711	0.0	0.0	0.7611552771947113	0.0	0.0	0.0	12.687207707046685	0.0	0.0	9.722418289994968	1.9858235725347924	0.0	0.0	0.0	0.0	0.0	0.0	0.0	2.2093833874359645	0.0	0.0	0.0	0.0	0.0	0.0	1.6583273500439792	0.0	0.0	4.11417256425982	0.0
299s_F21	-3.5514524	10.828659	MLC	Not a tubular cell	3052.0	299s	0.0	0.0	0.0	0.0	1.9487868618432878	0.0	0.0	0.0	2.937488584268574	0.0	0.0	0.0	9.875030891436696	0.0	0.0	0.0	0.0	0.0	0.0	4.661175748108018	0.0	0.0	3.242518061495675	0.0	0.0	0.0	0.0	0.0	0.0	0.0	0.6786704494925981	2.5396312963646586	0.0	0.0	0.0	0.0	0.0	0.0	0.5630367513113811	0.0	0.0	0.0	0.0
299s_F24	3.0782733	-1.6201885	EC 1	Not a tubular cell	2755.0	299s	1.8140987981325594	0.0	2.0055418627197423	0.0	13.17420742214228	0.0	0.0	0.0	5.844213468235977	0.0	0.0	0.0	5.092705034535191	0.0	5.5266185420091105	1.5633277961850023	0.0	0.0	0.0	7.2804632050141	0.0	0.0	6.941924158196086	8.455120822191354	0.0	0.0	0.0	0.0	0.0	0.0	0.0	3.4854739063588256	0.0	0.0	0.0	0.0	0.0	3.089298637223085	3.9221925685510968	0.0	0.0	5.712301501549301	4.404618013253424
299s_F6	7.906363000000002	1.4214236	Neutrophil	Not a tubular cell	2071.0	299s	0.0	0.0	0.0	0.0	3.584295677646229	0.0	0.0	0.0	6.022421200977057	0.0	0.0	0.0	0.0	0.0	0.0	0.0	0.0	0.0	0.0	7.041854670520627	0.0	0.0	6.419321087487015	0.0	0.0	0.0	0.0	0.0	0.0	9.17978570648145	0.0	11.390241973625914	0.0	0.0	0.0	0.0	0.0	0.0	0.0	0.0	0.0	0.0	0.0
299s_F5	12.965039	0.7301482	B cells	Not a tubular cell	2241.0	299s	0.0	0.0	0.0	0.0	0.0	0.0	0.0	0.0	0.0	0.0	0.0	0.0	6.204238159725978	0.0	0.0	0.0	0.0	0.0	0.0	4.849496098795781	0.0	0.0	4.349544147547314	0.0	0.0	0.0	0.0	0.0	0.0	0.0	0.0	2.98032933068291	0.0	0.0	0.0	0.0	0.0	0.0	0.0	0.0	0.0	0.0	0.0
299s_F3	-3.5970848	-10.389202	PTC	PTC	2754.0	299s	0.0	0.0	0.0	0.0	0.0	0.0	0.0	0.0	11.325827976417488	0.0	0.0	0.0	9.05590049741974	0.0	0.0	0.0	0.0	0.0	0.0	11.668052099462217	6.3368618120944955	0.0	11.545703094710806	8.587935748247224	0.0	0.0	0.0	0.0	0.0	0.0	0.0	1.5371519592235132	0.0	0.0	0.0	0.0	0.0	0.0	0.0	0.0	0.0	0.0	0.0
299s_F7	7.8660893	1.1298391	Neutrophil	Not a tubular cell	1942.0	299s	0.0	0.0	0.0	0.0	0.0	0.0	0.0	0.0	4.14563871013825	0.0	0.0	0.0	4.364447295204781	4.322037590232543	0.0	7.485141849051795	0.0	0.0	0.0	5.952532591319936	0.0	0.0	3.7795718566413243	3.9808965651523467	0.0	0.0	0.0	0.0	0.0	7.267734679590247	0.0	12.816399226841579	0.0	0.0	0.0	0.0	0.0	0.0	0.0	0.0	0.0	0.0	0.0
299s_F23	-1.906548	-7.544415499999999	PTC	PTC	3258.0	299s	0.0	0.0	0.0	0.0	0.7990096308971663	4.662020057093819	0.0	5.230834069219162	8.885921424980541	0.0	0.0	0.0	10.871390301332523	0.0	0.0	4.345977627743403	0.0	0.0	0.0	11.121215909848559	0.0	0.0	9.22889491427258	0.0	0.0	0.0	0.0	0.0	0.0	1.037757994324842	0.0	1.16691505488396	0.0	0.0	0.0	0.0	0.0	0.0	0.3184144369113343	0.0	0.0	0.0	0.0
299s_F4	-1.3282188999999998	-9.1331625	PTC	PTC	1702.0	299s	0.0	0.0	0.0	0.0	0.0	0.0	0.0	0.0	11.095265399271488	0.0	0.0	0.0	11.84188039669253	0.0	0.0	0.0	0.0	0.0	0.0	5.562323672698111	2.4797589892552456	0.0	11.585259341833034	0.0	0.0	0.0	0.0	0.0	0.0	0.0	0.0	3.110337537543323	0.0	0.0	0.0	0.0	0.0	0.0	0.0	0.0	0.0	0.0	0.0
299s_F9	3.502789	-0.09446496	EC 1	Not a tubular cell	2177.0	299s	0.0	0.0	2.3104434988961553	0.0	11.626785655648545	0.0	0.0	0.8942371848640949	4.263943744292365	0.0	0.0	0.0	3.789104057987883	0.0	0.0	0.5894574370583029	0.0	0.0	0.0	4.082986417218306	0.0	0.0	3.598010318325931	0.0	0.0	0.0	0.0	0.0	0.0	0.0	0.0	0.0	0.0	0.0	0.0	0.0	0.0	0.0	8.15758043835122	0.0	0.0	0.0	0.0
299s_G1	0.5318798	-8.079011999999999	PTC	PTC	2106.0	299s	0.0	0.0	0.0	0.0	0.0	0.0	0.0	8.510860123632483	11.039838529002076	3.287335071082592	2.2626521995555366	0.0	10.885177513744182	0.0	0.0	0.0	1.552206868121676	0.0	0.0	13.20019881489624	1.7011750882933965	0.0	9.894544164397644	2.024231785773623	0.0	0.0	0.0	0.0	0.0	0.0	0.0	2.2496279790648064	0.0	0.0	0.0	0.0	0.0	0.0	0.0	0.0	0.0	0.0	0.0
299s_G14	-3.0666955	-10.867342	PTC	PTC	2337.0	299s	0.0	0.0	0.0	0.0	0.968140063606788	0.0	0.0	0.0	12.31828574835403	0.0	0.0	0.0	9.910958997603963	0.0	0.0	0.0	0.0	0.0	0.0	12.487703229358107	0.0	0.0	12.02970475751551	8.543319995875544	0.0	0.0	0.0	0.0	0.0	1.2394164731336763	0.0	2.5431571046546684	0.0	0.0	0.0	0.0	0.0	0.0	0.0	0.0	0.0	0.0	0.0
299s_G15	7.310396000000001	-2.7276704	MNP	Not a tubular cell	2593.0	299s	0.0	0.0	0.0	0.0	1.6869400024389232	0.0	0.0	0.0	5.216494772929	0.0	0.0	4.51422486209209	3.7149927516649845	0.0	0.0	0.0	1.5472236510858197	0.0	0.0	5.938900768064552	0.0	0.0	5.023616880721707	2.018527638228445	0.0	0.0	0.0	0.0	0.0	11.015571183567477	0.0	14.696555077098722	0.0	0.0	0.0	0.0	10.649729907192732	0.0	0.7998183811370836	0.0	0.0	0.7422010277766584	0.0
299s_G19	14.409621	0.9253168	B cells	Not a tubular cell	2202.0	299s	0.0	0.0	0.0	0.0	2.0672876892224816	2.150030890513284	0.0	0.0	5.917490164485345	0.0	0.0	0.0	4.204774848681002	0.0	0.0	1.0211360318674991	1.9121728914457214	0.0	0.0	5.7870989428458035	0.0	0.0	4.778137067961475	2.429477034160954	0.0	0.0	0.0	0.0	0.0	2.4702512790122535	0.0	4.096926677581289	0.0	0.0	0.0	0.0	0.0	0.0	1.6462151811145538	0.0	0.0	0.9760548941243951	0.0
299s_G16	12.029054	-9.691309	T+NK cells	Not a tubular cell	2650.0	299s	0.0	0.0	0.0	0.0	1.0683442367100155	0.0	0.0	0.6800202233130107	4.23888028782334	0.0	0.0	0.0	6.7269013209099775	0.0	0.0	0.0	10.687821757507368	0.0	0.0	4.855989507899945	0.0	0.0	4.051519885980774	6.226926248279264	0.0	0.0	0.0	0.0	0.0	0.0	0.5466791502386238	0.0	0.0	0.0	0.0	0.0	0.0	0.0	0.0	0.0	0.0	0.0	0.0
299s_G17	-3.01533	-10.710386	PTC	PTC	2496.0	299s	0.0	0.0	0.0	0.0	0.0	0.0	0.0	0.0	11.235781839613178	0.0	0.0	0.0	10.881191030246507	0.0	1.4592817075577265	0.0	0.9126681377637449	0.0	0.0	12.625395679010838	0.0	0.0	12.461304834585624	8.239280728983672	0.0	0.0	0.0	0.0	0.0	0.0	0.0	2.9744938695797094	0.0	0.0	0.0	0.0	1.6913770165696516	0.0	0.0	0.0	0.0	0.0	0.0
299s_G20	13.049678	1.0357771999999998	B cells	Not a tubular cell	2360.0	299s	0.0	0.0	0.0	0.0	0.0	0.0	0.0	0.0	4.5028036967225535	0.0	0.0	0.0	3.777847930277403	0.0	0.0	0.0	0.0	0.0	0.0	5.475336450156836	0.0	0.0	5.579475660722494	7.271857706472525	0.0	0.0	0.0	0.0	0.0	0.0	0.0	3.672209220499915	0.0	0.0	0.0	0.0	0.0	0.0	0.8291136797069026	0.0	0.0	0.0	0.0
299s_G21	3.6799748	-0.88409805	EC 1	Not a tubular cell	2884.0	299s	0.0	0.0	0.0	0.0	9.393550630697217	0.0	0.0	0.0	5.530864508813767	0.0	0.0	0.0	9.479488939649512	5.805304837046923	0.0	0.0	1.7670432225868744	0.0	0.0	5.5895499842011755	0.0	0.0	4.933681706750401	10.180940375886681	0.0	0.0	0.0	0.0	0.0	0.0	0.0	0.0	0.0	0.0	1.9586865924473609	0.0	0.0	0.0	9.966393553882323	0.0	0.0	0.0	0.0
299s_G2	0.7552338000000001	-10.608406	PTC	PTC	3094.0	299s	0.0	0.0	0.0	0.0	0.0	3.526330243556223	0.0	6.728699448636728	11.374496125232959	0.0	0.0	0.0	10.902212525050615	0.0	0.0	0.0	0.0	0.0	0.0	12.358672995262937	0.0	0.0	10.741140689144366	7.843997795882991	0.0	0.0	0.0	0.0	0.0	0.0	0.0	1.2108956557568138	0.0	0.0	0.0	0.0	0.0	0.0	0.0	0.0	0.0	6.480749241844484	0.0
299s_G23	2.1521235	-7.8295364	PTC	PTC	2094.0	299s	0.0	0.0	0.0	0.0	0.0	0.0	0.0	0.0	11.946799858620896	0.0	0.0	0.0	10.096205893056485	2.3777152148945078	0.0	0.0	0.0	0.0	0.0	12.965928980594702	0.0	0.0	11.334846103094053	4.49671632825979	0.0	0.0	0.0	0.0	0.0	3.6049874474780537	0.0	4.776826623735087	0.0	0.0	0.0	0.0	0.0	0.0	3.146853433845058	0.0	0.0	0.0	0.0
299s_G3	-0.78953665	-9.126772	PTC	PTC	1518.0	299s	0.0	0.0	0.0	0.0	0.0	0.0	0.0	0.0	12.335066458612761	0.0	0.0	0.0	12.040486605102847	0.0	0.0	0.0	3.2482440465271725	0.0	0.0	11.774648692306895	0.0	0.0	12.362049095634577	0.0	0.0	0.0	0.0	0.0	0.0	0.0	0.0	0.0	0.0	0.0	0.0	0.0	0.0	0.0	0.0	0.0	0.0	0.0	0.0
299s_G22	-1.3633708999999998	-7.920567	PTC	PTC	2668.0	299s	0.0	0.0	0.0	0.0	0.7554562975578885	0.0	0.0	0.0	10.997236815795421	0.0	0.0	0.0	11.910129752477673	0.0	0.0	0.0	0.0	0.0	0.0	13.009214962743641	0.0	0.0	2.5575843038262533	7.1005321224960065	0.0	0.0	0.0	0.0	0.0	0.9850610398999806	0.0	2.7636530979047955	0.0	0.0	7.916199923335198	0.0	0.0	0.0	0.0	0.0	0.0	0.0	0.0
299s_G24	-2.8391194	-10.437158	PTC	PTC	2712.0	299s	0.0	0.0	0.0	0.0	0.0	0.8402508370120204	0.0	0.0	11.529324468293812	0.0	0.0	0.0	10.059829784017015	0.0	3.3556716919523595	1.2749465034665264	1.1830614937743735	0.0	0.0	12.831095183244187	1.310516094875728	0.0	11.89449058256267	8.104799947675662	0.0	0.0	0.0	0.0	0.0	0.0	1.1584582821796168	2.5699956386711045	0.0	0.0	0.0	0.0	0.0	0.0	1.7858403705141226	0.0	0.0	0.5306651996665784	0.0
299s_G5	1.2745743	-7.084585700000001	PTC	PTC	1615.0	299s	0.0	0.0	0.0	0.0	0.0	0.0	0.0	0.0	12.537580742252901	0.0	0.0	0.0	5.677774462261283	0.0	0.0	0.0	4.0795633555034865	0.0	0.0	9.358297290093985	0.0	0.0	13.683097552146203	5.686493112857408	0.0	0.0	0.0	0.0	0.0	0.0	0.0	7.28129858369296	0.0	0.0	0.0	0.0	0.0	0.0	0.0	0.0	0.0	0.0	0.0
299s_G6	-2.1688683	-10.887345	PTC	PTC	2341.0	299s	0.0	0.0	0.0	0.0	0.0	0.0	0.0	0.0	12.867837832066192	0.0	0.0	0.0	10.654670294544678	0.0	0.0	0.0	0.0	0.0	0.0	12.733596716174166	0.0	0.0	13.244013389772146	10.384592426797811	0.0	0.0	0.0	0.0	0.0	1.3526212118754573	0.5444830879809989	3.34870045943754	0.0	0.0	0.0	0.0	1.3547313710212905	0.0	0.44825558187770753	0.0	0.0	0.0	0.0
299s_H14	7.728323	1.2704625	Neutrophil	Not a tubular cell	1981.0	299s	0.0	0.0	0.0	0.0	0.0	0.0	0.0	0.0	5.332173819896377	0.0	0.0	0.0	5.152918148657845	7.4488339052317345	0.0	0.0	0.0	0.0	0.0	7.173251326984788	2.393984400355687	0.0	4.698306261657417	0.0	0.0	0.0	0.0	0.0	0.0	0.0	0.0	3.017711401650969	0.0	0.0	0.0	0.0	8.41989908468721	0.0	0.0	0.0	0.0	0.0	0.0
299s_H16	-0.40203744	-8.594204	PTC	PTC	1996.0	299s	0.0	0.0	0.0	0.0	0.0	6.103618986249132	0.0	0.0	11.851870486116264	0.0	0.0	0.0	11.301531168733057	0.0	0.0	0.0	2.494605499971304	0.0	0.0	13.527727395259774	0.0	0.0	11.29514264968791	0.0	0.0	3.2691055999939556	0.0	0.0	0.0	0.0	0.0	0.0	0.0	0.0	0.0	0.0	0.0	0.0	0.9208483818207328	0.0	0.0	0.0	0.0
299s_H15	2.4472720000000003	-11.196584	PTC	PTC	3075.0	299s	0.0	0.0	5.277226907790456	0.0	0.0	0.0	0.0	0.0	9.832604228651803	0.0	0.0	0.0	11.054471564992166	0.0	0.0	0.0	0.0	0.0	0.0	12.692039516389816	0.0	0.0	9.262703917481671	7.046161793321404	0.0	0.0	0.0	0.0	0.0	0.0	0.0	2.2343424104971987	0.0	0.0	0.0	0.0	0.0	0.0	0.31608371606671304	0.0	0.0	0.0	0.0
299s_H18	1.194432	-8.470207	PTC	PTC	1719.0	299s	0.0	0.0	8.018785336646795	0.0	0.0	0.0	0.0	0.0	7.776852789353425	0.0	0.0	0.0	11.859543902039553	0.0	0.0	0.0	0.0	0.0	0.0	13.69079116288003	0.0	0.0	10.79833326604633	2.574718662317203	0.0	0.0	0.0	0.0	0.0	0.0	0.0	0.0	0.0	0.0	0.0	0.0	0.0	0.0	0.0	0.0	0.0	0.0	0.0
299s_H19	1.620266	-1.6147089	EC 1	Not a tubular cell	1757.0	299s	0.0	0.0	0.0	1.7764839998118176	0.0	0.0	0.0	0.0	0.0	0.0	0.0	0.0	6.226453736728749	5.270381438371383	0.0	0.0	0.0	0.0	0.0	5.552594709856017	0.0	0.0	5.300066091181942	0.0	0.0	0.0	0.0	0.0	0.0	0.0	0.0	4.263049437946515	0.0	0.0	0.0	0.0	0.0	0.0	6.673282543765438	0.0	0.0	7.181899173526822	0.0
299s_H22	3.5745974	-0.42482924	EC 1	Not a tubular cell	2063.0	299s	0.0	0.0	0.0	0.0	9.900406523650426	0.0	0.0	0.0	3.1647677660094735	0.0	0.0	0.0	10.28155390152859	0.0	0.0	0.0	0.0	0.0	0.0	5.16531629224956	0.0	0.0	4.875360500130555	0.0	0.0	0.0	0.0	0.0	0.0	0.0	0.0	3.6459760258574905	0.0	0.0	0.0	0.0	3.0853661347844428	0.0	8.695036944521878	0.0	0.0	8.491124173067593	0.0
299s_H20	-0.93474185	-11.581072	PTC	PTC	2933.0	299s	0.0	0.0	0.0	0.0	0.0	0.0	0.0	0.0	11.678309747786166	0.0	0.0	0.0	10.077636352410735	0.0	0.0	0.0	0.0	0.0	0.0	13.249163858704351	0.0	0.0	13.230270326640682	7.725042047869731	0.0	0.0	0.0	0.0	0.0	0.0	0.0	1.4739857672366503	0.0	0.0	0.0	0.0	0.0	0.0	0.7698978441926789	0.0	0.0	0.0	0.0
299s_H23	10.25123	-3.215979	MNP	Not a tubular cell	2369.0	299s	0.0	0.0	0.0	0.0	0.0	0.0	0.0	0.0	2.0549631312303833	0.0	0.0	0.0	3.071429626650865	0.0	0.0	0.0	1.1201181022441973	0.0	0.0	4.09737463082161	0.0	0.0	3.173053093435732	0.0	0.0	0.0	0.0	0.0	0.0	9.037717953144922	0.0	12.256516973233332	0.0	0.0	0.0	0.0	8.695924152509438	0.0	0.0	0.0	0.0	0.0	0.0
299s_H24	-0.94175005	-10.493851	PTC	PTC	2215.0	299s	0.0	0.0	0.0	0.0	1.7117133678151877	1.1544251923521933	0.0	0.0	10.41228660610108	0.0	0.0	0.0	8.226306012966893	0.0	2.909273717173455	0.0	2.3050021450734626	0.0	0.0	11.461272853569964	0.0	0.0	12.896178125343551	0.0	0.0	0.0	0.0	0.0	0.0	0.0	0.0	3.114303131035156	0.0	0.0	0.0	0.0	0.0	0.0	1.7130290358637275	0.0	0.0	0.7567043310888657	5.893571128639913
299s_H9	11.683524	-9.705159	T+NK cells	Not a tubular cell	2057.0	299s	0.0	0.0	0.0	0.0	0.0	0.0	0.0	0.0	0.0	0.0	0.0	0.0	9.13689104194148	0.0	0.0	0.0	11.580672948094962	0.0	0.0	5.3312757298409865	0.0	0.0	3.875229189904669	0.0	0.0	0.0	0.0	0.0	0.0	0.0	0.0	0.0	0.0	0.0	0.0	0.0	0.0	0.0	0.0	0.0	0.0	0.0	0.0
299s_I17	13.712908	0.831909	B cells	Not a tubular cell	2149.0	299s	0.0	0.0	0.0	0.932189218886223	0.0	0.0	0.0	0.0	3.382185624774396	0.0	0.0	0.0	10.375617090712488	0.0	2.1621459820882776	0.0	1.461073014857872	0.0	0.0	5.1453855377124125	0.0	0.0	4.773685851637992	0.0	0.0	0.0	0.0	0.0	0.0	0.0	0.887586043646772	0.0	0.0	0.0	0.0	0.0	0.0	0.0	1.2333931474204434	0.0	0.0	0.0	0.0
299s_I14	-0.6771617	-9.447583	PTC	PTC	2029.0	299s	0.0	0.0	0.0	0.0	0.0	0.0	0.0	7.084568836680584	10.426258441576408	0.0	0.0	0.0	10.869321691044316	0.0	0.0	5.099404808105139	0.0	0.0	0.0	12.054640787728143	0.0	0.0	11.20128699597291	7.595138214040073	0.0	0.0	0.0	0.0	0.0	0.0	0.0	0.0	0.0	0.0	0.0	0.0	0.0	0.0	0.0	0.0	0.0	0.0	0.0
299s_I18	1.6753311000000002	-6.2294917000000005	PTC	PTC	1186.0	299s	0.0	0.0	4.250436256326822	0.0	0.0	0.0	0.0	4.385064301490576	6.416099670919205	0.0	0.0	0.0	6.644513858816982	4.829704811631638	0.0	0.0	0.0	0.0	0.0	9.117014523460199	0.0	0.0	8.596562125718059	0.0	0.0	0.0	0.0	0.0	0.0	0.0	0.0	0.0	0.0	0.0	0.0	0.0	0.0	0.0	0.0	0.0	0.0	0.0	0.0
299s_I13	-1.8615643	-9.883398	PTC	PTC	2147.0	299s	0.0	0.0	0.0	0.0	0.0	0.0	0.0	0.0	12.450917520364728	0.0	0.0	0.0	9.594408824114272	3.4322047521910384	0.0	0.0	0.0	0.0	0.0	12.078751413336692	0.0	0.0	12.392357911959479	8.93695517219069	0.0	0.0	0.0	0.0	0.0	0.0	0.0	0.0	0.0	0.0	0.0	0.0	0.0	0.0	0.0	0.0	0.0	0.0	0.0
299s_I15	-0.52405834	-9.50874	PTC	PTC	2868.0	299s	0.0	0.0	0.0	0.0	0.0	0.0	0.0	0.0	11.100187908972819	0.0	0.0	0.0	10.825573245388565	5.797455444494292	0.0	3.8726773044123495	0.0	0.0	0.0	13.497927789715336	0.0	0.0	10.217512144477208	7.183829054800004	0.0	0.0	0.0	0.0	0.0	0.0	0.0	3.0644415815234605	0.0	0.0	0.0	0.0	0.0	0.0	0.0	0.0	0.0	0.0	0.0
299s_I19	11.810521	-9.6796875	T+NK cells	Not a tubular cell	2207.0	299s	0.0	0.0	0.0	0.0	0.0	5.535971049155467	0.0	0.0	2.277150135959178	0.0	0.0	0.0	2.4633576769715644	0.0	0.0	0.0	9.813240571066096	0.0	0.0	4.368153224129246	0.0	0.0	2.2960717498789185	0.0	0.0	0.0	0.0	0.0	0.0	0.0	0.7603279200825912	0.0	0.0	0.0	0.0	0.0	0.0	0.0	0.0	0.0	0.0	0.0	0.0
299s_I21	1.6029979	-8.385683	PTC	PTC	1933.0	299s	0.0	0.0	3.490537942752147	0.0	0.0	0.0	0.0	0.0	10.960335041421066	0.0	0.0	0.0	11.418945474681834	1.1525895349469901	0.0	0.0	2.310678849479112	0.0	0.0	11.800854179260009	0.0	0.0	3.1890326045228226	0.0	0.0	0.0	0.0	0.0	0.0	0.0	0.9711240312095888	0.0	0.0	0.0	0.0	0.0	0.0	0.0	0.0	0.0	0.0	0.0	0.0
299s_I20	-2.5588055	-11.000674	PTC	PTC	2116.0	299s	0.0	0.0	0.0	0.0	0.0	0.0	0.0	7.342705637341664	11.476424294746296	0.0	0.0	0.0	11.10129347095274	0.0	0.0	0.0	0.0	0.0	0.0	9.922583318633107	0.0	0.0	12.404373824917174	8.37611917266054	0.0	0.0	0.0	0.0	0.0	0.0	0.0	0.0	0.0	0.0	0.0	0.0	0.0	0.0	0.0	0.0	0.0	0.0	0.0
299s_I22	14.722794	0.55819696	B cells	Not a tubular cell	1682.0	299s	0.0	0.0	0.0	0.0	0.0	0.0	0.0	0.0	0.0	0.0	0.0	0.0	5.225848333635972	0.0	0.0	0.0	0.0	0.0	0.0	7.0967816830405885	0.0	0.0	5.024671977190054	0.0	0.0	0.0	0.0	0.0	0.0	0.0	0.0	4.550446925278839	0.0	0.0	0.0	0.0	0.0	0.0	0.0	0.0	0.0	0.0	0.0
299s_I24	14.352326	0.61809605	B cells	Not a tubular cell	1912.0	299s	0.0	0.0	0.0	0.0	3.03980692347291	0.0	0.0	0.0	3.2342626098630762	0.0	0.0	0.0	9.85923981503507	0.0	3.744655329559282	0.0	0.0	0.0	0.0	2.835344667127505	0.0	0.0	4.950756724512532	0.0	0.0	0.0	0.0	0.0	0.0	0.0	0.0	0.0	0.0	0.0	0.0	0.0	0.0	1.6951464851451605	0.0	0.0	0.0	0.0	1.4425821147063227
299s_J13	13.473571	0.7784306	B cells	Not a tubular cell	2183.0	299s	0.0	0.0	0.0	0.0	0.0	0.0	0.0	0.0	3.5116136729382688	0.0	0.0	0.0	3.7236970495517268	0.0	0.0	0.0	0.0	0.0	0.0	5.758856322228732	0.0	0.0	2.652856360541193	0.0	0.0	0.0	0.0	0.0	0.0	0.0	0.0	2.251089963862875	0.0	0.0	0.0	0.0	0.0	0.0	0.0	0.0	0.0	0.0	0.0
299s_J15	1.7391718999999997	-8.879685	PTC	PTC	1963.0	299s	0.0	0.0	0.0	0.0	0.0	0.0	0.0	0.0	11.760047605539741	0.0	0.0	0.0	9.952701606526958	0.0	0.0	0.0	0.0	0.0	0.0	13.519491027197542	0.0	0.0	8.687689983699324	7.649599334377483	0.0	0.0	0.0	0.0	0.0	0.0	0.0	3.9240519874558064	0.0	0.0	0.0	0.0	0.0	0.0	0.0	0.0	0.0	0.0	0.0
299s_J16	14.086011	0.35462904	B cells	Not a tubular cell	1592.0	299s	0.0	0.0	0.0	0.0	2.6120243325786165	0.0	0.0	0.0	3.6901056178224647	0.0	0.0	0.0	4.855397399532801	0.0	0.0	0.0	0.0	0.0	0.0	5.731521058548573	0.0	0.0	4.259867952589583	0.0	0.0	0.0	0.0	0.0	0.0	0.0	0.0	0.0	2.4225106066073403	0.0	0.0	0.0	3.6075739239303193	0.0	0.0	0.0	0.0	0.0	0.0
299s_J14	-1.795569	-8.097704	PTC	PTC	2455.0	299s	0.0	0.0	0.0	0.0	0.0	0.0	0.0	0.0	10.753494744355507	0.0	0.0	0.0	9.483090916856543	0.0	0.0	0.0	0.0	0.0	0.0	11.257123260823262	0.0	0.0	9.60800435742668	7.748229845694088	0.0	0.0	0.0	0.0	0.0	0.0	0.0	0.0	0.0	0.0	0.0	0.0	0.0	0.0	0.0	0.0	0.0	0.0	0.0
299s_J17	12.652765	0.85702103	B cells	Not a tubular cell	2253.0	299s	0.0	0.0	0.7606329644024166	7.337948220461826	0.0	0.0	0.0	0.8204053419778937	2.0871467291951564	0.0	0.0	0.0	9.052601931922743	0.0	0.0	0.0	0.0	0.0	0.0	3.6841781786995025	0.0	0.0	2.1053803696672295	2.75593858150876	0.0	0.0	0.0	0.0	0.0	0.0	0.0	0.0	0.0	0.0	0.0	0.0	0.0	0.0	0.5516097167965656	0.0	0.0	0.0	0.0
299s_J20	3.6975408	-8.287471	PTC	PTC	1746.0	299s	0.0	0.0	6.184948913029966	0.0	0.0	0.0	0.0	0.0	9.82920030741512	0.0	0.0	0.0	10.535938667510507	0.0	0.0	1.9018815648876715	0.0	0.0	0.0	7.442713723939459	0.0	0.0	4.397958892412468	5.169475774020055	0.0	0.0	0.0	0.0	0.0	0.0	0.0	0.0	0.0	0.0	0.0	0.0	0.0	0.0	0.0	0.0	0.0	0.0	0.0
299s_J22	-1.8548291	-9.79962	PTC	PTC	1699.0	299s	0.0	0.0	0.0	0.0	0.0	0.0	0.0	0.0	10.64154849236185	0.0	0.0	0.0	11.403077883263306	0.0	0.0	0.0	0.0	0.0	0.0	11.97969942231121	0.0	0.0	10.97727422379128	7.432449860565661	0.0	0.0	0.0	0.0	0.0	2.3602283114242266	0.0	3.9697804280872653	0.0	0.0	2.008023226064302	0.0	2.879094459982033	0.0	0.0	0.0	0.0	0.0	0.0
299s_J19	12.814076	0.88575095	B cells	Not a tubular cell	2241.0	299s	0.0	0.0	0.0	6.380342952262039	0.0	0.0	0.0	0.0	2.1885366148035446	0.0	0.0	0.0	9.845084584473124	0.0	0.0	0.0	0.0	0.0	0.0	2.630684741995174	0.0	0.0	2.6840166687916605	0.0	0.0	0.0	0.0	0.0	0.0	0.0	0.0	0.0	0.0	0.0	0.0	0.0	8.189451758477059	0.0	0.0	0.0	0.0	0.0	0.0
299s_J21	12.875771	0.9175226	B cells	Not a tubular cell	1814.0	299s	0.0	0.0	0.0	0.0	0.0	0.0	0.0	0.0	3.0741133871914386	0.0	0.0	0.0	3.279466111669341	0.0	0.0	0.0	0.0	0.0	0.0	4.811381542220901	0.0	0.0	0.0	0.0	0.0	0.0	0.0	0.0	0.0	0.0	0.0	0.0	0.0	0.0	0.0	0.0	0.0	0.0	1.0453206488084985	0.0	0.0	0.0	0.0
299s_J23	13.140046	1.1287426	B cells	Not a tubular cell	1836.0	299s	0.0	0.0	1.1141867876113882	0.0	0.0	0.0	0.0	0.0	0.0	0.0	0.0	0.0	4.335685555673806	0.0	0.0	0.0	0.0	0.0	0.0	4.384614581798138	0.0	0.0	0.0	0.0	0.0	0.0	0.0	0.0	0.0	2.114922394423018	0.0	0.0	0.0	0.0	0.0	0.0	0.0	0.0	0.8329692515033802	0.0	0.0	0.0	0.0
299s_K15	1.457269	-7.4972167	PTC	PTC	1891.0	299s	0.0	0.0	0.0	0.0	0.0	0.0	0.0	3.4371395748765603	0.0	0.0	3.1081589270779886	0.0	10.84270185111775	3.4032794758556504	0.0	0.0	0.0	0.0	0.0	10.928305884976961	0.0	0.0	6.232650333315482	0.0	0.0	0.0	0.0	0.0	0.0	3.7808713886303416	0.0	4.960933123479207	0.0	0.0	0.0	0.0	0.0	0.0	1.996048385150223	0.0	0.0	0.0	0.0
299s_K17	13.33678	1.0359077	B cells	Not a tubular cell	2459.0	299s	0.0	0.0	1.1338067585859382	1.0545388335589787	2.536322882480061	0.0	0.0	1.2126746031108122	5.110132391763959	0.0	0.0	0.0	4.370166065134733	1.1915591469877904	1.906163940746487	0.0	0.0	0.0	0.0	5.6423061926723435	0.0	0.0	4.878411944831563	2.104431437387245	0.0	0.0	0.0	0.0	0.0	0.0	0.0	0.0	0.0	0.0	0.0	0.0	0.0	0.0	0.8489838617728843	0.0	0.0	0.0	0.0
299s_K14	0.817388	-10.827185	PTC	PTC	2643.0	299s	0.0	0.0	0.0	0.0	0.0	0.0	0.0	6.166744557053696	11.401774617408266	0.0	0.0	0.0	10.382925698486996	0.0	0.0	0.0	0.0	0.0	0.0	13.252240596392415	0.0	0.0	12.049053952766053	6.1392218400300305	0.0	0.0	0.0	0.0	0.0	0.0	0.0	0.0	0.0	0.0	0.0	0.0	0.0	0.0	0.3798798364404673	0.0	0.0	0.0	0.0
299s_K16	-0.548132	-7.821380599999999	PTC	PTC	1976.0	299s	0.0	0.0	0.0	0.0	0.0	0.0	0.0	0.0	10.153141121222564	0.0	0.0	0.0	11.417713121506237	0.0	0.0	0.0	0.0	0.0	0.0	12.827290648378643	0.0	0.0	9.21626940610539	0.0	0.0	10.200529716542608	0.9049094705498749	0.0	0.0	0.0	0.0	0.0	0.0	0.0	1.2404491356963125	0.0	0.0	0.0	0.5232564157478203	0.0	0.0	0.0	0.0
299s_K13	-7.0275526	-3.2274814	CD	CD	3500.0	299s	0.0	0.0	0.0	0.0	0.0	0.0	0.0	0.0	1.4708911837357639	0.0	7.843284049893209	0.0	9.726825839317796	5.033322253766056	0.0	1.9804450971748526	0.0	0.0	0.0	3.503842029423451	9.502039220291085	0.0	3.322940454054192	6.603603006103889	0.0	0.0	7.92639627293042	0.0	0.0	0.0	0.0	0.0	0.0	0.0	0.0	0.0	0.0	0.0	0.0	0.0	0.0	0.0	0.0
299s_K18	-3.1939833	-10.726134	PTC	PTC	2263.0	299s	0.0	0.0	0.66565406056692	0.0	0.0	0.0	0.0	7.033524106049799	10.639511522252587	0.0	0.0	0.0	9.716749108580538	0.0	0.0	4.9017717089806325	0.0	0.0	0.0	12.452548762339616	0.0	0.0	12.735252184215154	0.0	0.0	0.0	0.0	0.0	0.0	0.0	0.0	0.0	0.0	0.0	0.0	0.0	0.0	0.0	0.0	0.0	0.0	0.0	0.0
299s_K19	3.6510835	0.22176425	EC 1	Not a tubular cell	3064.0	299s	0.0	0.0	0.0	0.0	9.619052860193097	3.336209583997675	0.0	0.0	3.977092303521461	0.0	0.0	0.0	3.648303463977373	0.0	0.0	0.0	0.0	0.0	0.0	3.5560171165803847	0.0	0.0	3.7542871853145523	0.0	0.0	0.0	0.0	0.0	0.0	0.0	0.0	2.186904615711479	0.0	0.0	0.0	0.0	0.0	0.0	9.935255373043239	0.0	0.0	6.395373274222276	0.0
299s_K20	-1.6346871	-9.753837	PTC	PTC	1777.0	299s	0.0	0.0	4.251964839977584	0.0	0.0	0.0	0.0	0.0	11.945405504924638	0.0	0.0	0.0	4.5257406166595615	0.0	0.0	0.0	0.0	0.0	0.0	10.713674519256228	0.0	0.0	11.76082101734788	9.559976497157422	0.0	0.0	0.0	0.0	0.0	0.0	0.0	0.0	0.0	0.0	0.0	0.0	0.0	0.0	1.2299877207844623	0.0	0.0	0.0	0.0
299s_K21	12.929716	0.73029464	B cells	Not a tubular cell	2327.0	299s	0.0	0.0	0.0	0.0	0.0	0.0	0.0	0.0	2.6891936390196474	0.0	0.0	0.0	3.7856452309608457	0.0	0.0	0.0	0.0	0.0	0.0	4.849788879661243	0.0	0.0	2.7093286734495066	0.0	0.0	0.0	0.0	0.0	0.0	0.0	0.0	0.0	0.0	0.0	0.0	0.0	0.0	0.0	1.741315704554419	0.0	0.0	0.0	0.0
299s_K22	-2.2119606	-10.307996	PTC	PTC	1696.0	299s	0.0	0.0	0.0	0.0	0.0	0.0	0.0	0.8314997861678395	9.290027867311373	0.0	0.0	0.0	10.24298729182187	0.0	0.0	0.0	0.0	0.0	0.0	11.867438016779662	0.0	0.0	11.874430362095806	0.0	0.0	0.0	0.0	0.0	0.0	0.0	0.0	2.5311832366463927	0.0	0.0	0.0	0.0	0.0	0.0	0.0	0.0	0.0	0.0	0.0
299s_K24	-1.8244214	-10.159617	PTC	PTC	1860.0	299s	0.0	0.0	0.0	0.0	0.0	6.128304140771458	0.0	0.944368264011741	12.418646208223132	0.0	0.0	0.0	11.162845866561353	0.9265484970605381	3.1228733329133123	0.0	0.0	0.0	0.0	11.404435494890773	0.0	0.0	11.108192186510575	1.7290746442908898	0.0	0.0	0.0	0.0	0.0	0.0	0.0	0.0	0.5643451287863845	0.0	0.0	0.0	0.0	1.0310218508841889	1.0868718402711477	0.0	0.0	0.0	0.0
299s_L14	-0.61228186	-11.012229	PTC	PTC	2279.0	299s	0.0	0.0	0.0	0.0	0.0	0.0	0.0	2.3079507731337094	11.200628600118103	0.0	0.0	0.0	9.509650558776602	0.0	2.9760276468827627	0.8272149598930303	0.0	0.0	0.0	12.601601490786509	0.0	0.0	13.186213268400586	2.1040910571669906	0.0	9.723750931775557	0.0	0.0	0.0	0.0	0.0	0.0	0.0	0.0	0.0	0.0	0.0	0.0	0.8487865844239275	0.0	0.0	0.0	0.0
299s_L13	0.805411	-8.415622	PTC	PTC	2101.0	299s	0.0	0.0	1.2313682581766119	0.0	0.0	0.0	0.0	0.0	10.433072571472687	0.0	0.0	0.0	10.965693865007012	5.73241737061143	2.8485406493530405	0.9061590528459813	0.0	0.0	0.0	12.803668613305845	1.9006050904833076	0.0	6.094625570109161	8.031854560518678	0.0	0.0	0.0	0.0	0.0	0.0	0.0	0.0	0.0	0.0	0.0	0.0	0.0	0.0	0.0	0.0	0.0	0.0	0.0
299s_L16	-1.6749907	-9.708786	PTC	PTC	1788.0	299s	0.0	0.0	0.0	0.0	0.0	0.0	0.0	0.0	12.121776930696754	0.0	0.0	0.0	0.0	0.0	1.3976809158143808	1.5073655475319159	0.0	0.0	0.0	13.238245815548678	0.0	0.0	12.620876450731457	9.020417788944956	0.0	0.0	0.0	0.0	0.0	0.0	0.0	0.0	0.8575055003713795	0.0	0.0	0.0	0.0	0.0	0.9658855834710551	0.0	0.0	0.0	1.2378855024723006
299s_L15	-0.5905196999999999	-8.779878	PTC	PTC	2355.0	299s	0.0	0.0	0.0	0.0	0.0	1.3932584101076226	0.0	7.451372773892969	11.465217098294643	0.0	0.0	0.0	11.220100717143815	0.0	0.8984991419792975	0.5724723279846109	0.0	0.0	0.0	12.138256692486998	0.0	0.0	10.96745828860807	2.3648549904196527	0.0	0.0	0.0	0.0	0.0	0.0	0.0	3.108126086584755	0.5151705670110939	0.0	0.0	0.0	0.0	0.0	1.3286368906340702	0.0	0.0	0.0	0.0
299s_L18	-2.4012313	-10.841066	PTC	PTC	2078.0	299s	0.0	0.0	7.948337318038401	0.0	0.0	6.170599526293875	0.0	0.0	11.249130495352142	2.901536554900486	0.0	0.0	9.696415576039653	1.4662499345221893	1.52941570813604	5.759480615726279	0.0	0.0	0.0	11.764445933255605	0.0	0.0	11.326503809895677	3.86736859067242	0.0	0.0	0.0	0.0	0.0	0.0	1.253556451090256	0.0	0.0	0.0	0.0	0.0	0.0	0.0	1.0704962468197634	0.0	0.0	0.0	0.0
299s_L20	2.3953195	-2.6780374	EC 1	Not a tubular cell	2376.0	299s	0.0	0.0	0.0	0.0	0.0	0.0	0.0	2.730262206681719	7.5869286254566655	0.0	0.0	0.0	5.835803454261736	3.5829734548118473	2.781765143099866	3.8329179656699823	0.0	0.0	0.0	7.591718344211313	0.0	0.0	8.465273557198689	5.437847352335063	0.0	0.0	0.0	0.0	0.0	0.0	0.0	0.0	0.0	0.0	0.0	0.0	0.0	0.0	4.9928734179068455	0.0	0.0	0.0	3.4286315226318194
299s_L19	-0.47045586	-9.814706	PTC	PTC	2243.0	299s	0.0	0.0	0.0	0.0	0.0	0.0	0.0	6.929310039267935	11.060559596271801	0.0	0.0	0.0	11.939439775093062	0.8760874979473946	1.4792168146943703	0.0	1.8896539017803138	0.0	0.0	13.316959627232238	0.0	0.0	12.49219674427213	0.0	0.0	0.0	0.0	0.0	0.0	0.0	0.0	0.0	0.0	0.0	0.0	0.0	0.0	0.0	0.0	0.0	0.0	0.0	0.0
299s_L24	1.0573139	-8.183639999999999	PTC	PTC	1874.0	299s	1.3055127714274641	0.0	0.0	0.0	0.0	1.5408549221914392	0.0	1.558567067397387	9.760927278667346	0.0	0.0	0.0	11.315418288602894	1.5340062173016935	3.478240207830992	6.278359822795681	0.0	0.0	0.0	12.522861007867437	0.0	0.0	11.324408790174372	0.0	0.0	0.0	0.0	0.0	0.0	0.0	0.0	0.0	0.0	0.0	0.0	0.0	0.0	1.676426237768403	2.185609452529924	0.0	0.0	0.0	0.0
299s_L23	-1.6502911	-9.338133	PTC	PTC	2059.0	299s	0.0	0.0	0.0	1.305554870684493	0.0	5.707424614310078	0.0	0.0	12.098497381124835	0.0	0.0	0.0	5.775715970365541	2.6470176797528167	3.089253182092108	1.0414831279116743	0.0	0.0	0.0	12.284677589998248	0.0	0.0	9.865498948521603	10.038626825196674	0.0	0.0	0.0	0.0	0.0	0.0	0.0	0.0	0.9504823304231381	0.0	0.0	0.0	0.0	0.0	2.099172224824897	0.0	0.0	0.0	0.0
299s_L22	-2.9961178	-10.863574	PTC	PTC	2247.0	299s	0.0	0.0	0.0	0.0	1.0668131450629892	6.628094041956088	0.0	0.0	11.133730951875982	0.0	0.0	0.0	10.518627341399403	0.0	0.7019103261107464	0.4363955851451439	0.0	0.0	0.0	12.02445877732295	0.0	0.0	12.270514489127889	8.530442387621447	0.0	0.0	0.0	0.0	0.0	0.0	0.0	2.706611058163037	0.0	0.0	0.0	0.0	1.7636811740698546	0.0	0.4493373037858445	0.0	0.0	0.0	0.0
299s_L17	7.755433	10.429298	Podocyte	Not a tubular cell	3854.0	299s	5.540881864897459	0.0	2.6238285819082074	6.692730213004903	0.0	7.8116444856141065	0.0	0.0	3.5055549933955823	0.0	0.0	0.0	4.409976445543908	8.235891365693279	12.352972150035864	9.068139802371682	0.0	0.0	0.0	5.368359098435594	0.0	0.0	4.946448305404873	2.3439121780719745	0.0	0.0	0.0	0.0	0.0	0.0	0.0	0.0	8.279814150964885	0.0	0.0	0.0	0.0	7.997112507327966	11.609701993178044	0.0	2.971669043277371	8.863027472208637	8.3740267014248
299s_L21	0.8916242	-6.166299	PTC	PTC	1539.0	299s	0.0	0.0	4.101811029125892	0.0	0.0	0.0	0.0	0.0	7.251273713643741	0.0	0.0	0.0	8.476743541007465	0.0	0.0	0.0	0.0	0.0	0.0	9.876155000720548	0.0	0.0	7.856772297158285	0.0	0.0	0.0	0.0	0.0	0.0	0.0	0.0	0.0	3.3559841929776146	0.0	0.0	0.0	0.0	0.0	4.504294365251308	0.0	0.0	0.0	0.0
299s_L5	2.4550521	-7.950659	PTC	PTC	1180.0	299s	0.0	0.0	0.0	0.0	0.0	0.0	0.0	0.0	11.898628343561306	0.0	0.0	0.0	12.585778523919616	0.0	5.480328199494397	0.0	0.0	0.0	0.0	12.711070914076334	0.0	0.0	9.355969534483942	0.0	0.0	0.0	0.0	0.0	0.0	0.0	3.1707495942478845	0.0	0.0	0.0	0.0	0.0	0.0	0.0	0.0	0.0	0.0	2.7606034888957796	0.0
299s_M14	14.72718	0.5155149	B cells	Not a tubular cell	1453.0	299s	0.0	0.0	0.0	0.0	0.0	0.0	0.0	2.5211101003335625	0.0	0.0	0.0	0.0	5.590915768614307	0.0	0.0	0.0	0.0	0.0	0.0	7.055944825199741	0.0	0.0	6.180931340790248	3.6862282032428904	0.0	0.0	0.0	0.0	0.0	0.0	0.0	3.957416114564795	0.0	0.0	0.0	0.0	0.0	0.0	0.0	0.0	0.0	0.0	0.0
299s_M13	14.046948	0.86983234	B cells	Not a tubular cell	2096.0	299s	0.0	0.0	0.0	0.0	0.0	0.0	0.0	0.0	0.0	0.0	0.0	0.0	9.98121614667969	0.0	0.0	0.0	0.0	0.0	0.0	5.154025186014657	0.0	0.0	5.977000961573862	3.1699207695434763	0.0	0.0	0.0	0.0	0.0	0.0	0.0	3.9718272728286133	0.0	0.0	0.0	0.0	0.0	0.0	0.0	0.0	0.0	0.0	0.0
299s_M15	-0.9924264000000002	-11.766525	PTC	PTC	2565.0	299s	0.0	0.0	0.5803406074626721	0.0	0.0	0.0	0.0	0.0	12.281690558530748	0.0	0.0	0.0	9.879698042962596	0.0	0.0	0.0	0.0	0.0	0.0	12.897106466424143	6.678598923566319	0.0	12.88407132455385	9.431799779638089	0.0	0.0	0.0	0.0	0.0	0.0	0.0	1.4196206558393198	0.0	0.0	0.0	0.0	0.0	0.0	0.4138125666024233	0.0	0.0	0.0	0.0
299s_M18	0.8073551999999999	-8.620372	PTC	PTC	1496.0	299s	0.0	0.0	0.0	0.0	0.0	0.0	0.0	0.0	11.504116413932651	0.0	0.0	0.0	9.101926969689035	2.4772320615499135	0.0	0.0	0.0	0.0	0.0	12.839514597890876	0.0	0.0	6.059824525844588	0.0	0.0	0.0	0.0	0.0	0.0	0.0	0.0	4.894792820408079	0.0	0.0	0.0	0.0	0.0	0.0	0.0	0.0	0.0	0.0	0.0
299s_M19	10.521026	-8.930741000000003	T+NK cells	Not a tubular cell	1589.0	299s	0.0	0.0	0.0	0.0	0.0	0.0	0.0	0.0	0.0	0.0	0.0	0.0	3.7381715685888297	0.0	0.0	0.0	2.296455091072204	0.0	0.0	5.556216613705971	0.0	0.0	4.793586986359487	0.0	0.0	0.0	0.0	0.0	0.0	0.0	0.0	0.0	0.0	8.847312884209666	0.0	0.0	0.0	0.0	0.0	0.0	0.0	0.0	0.0
299s_M17	-5.481439	9.496985	MLC	Not a tubular cell	2728.0	299s	0.0	0.0	7.237596162540304	0.0	0.0	0.0	0.0	0.9067146262357045	3.600831647210913	0.0	0.0	0.0	11.849296606693894	0.0	1.4979497574643217	0.0	0.0	0.0	0.0	4.944226255061561	0.0	0.0	3.3828861913809214	7.270238402775369	0.0	0.0	0.0	0.0	0.0	0.0	0.0	0.0	0.0	0.9372347093588489	0.0	0.0	0.0	0.0	0.6153409998214147	0.0	0.0	0.0	0.0
299s_M22	6.960336999999999	-3.5374014	MNP	Not a tubular cell	1452.0	299s	0.0	0.0	0.0	0.0	0.0	0.0	0.0	0.0	3.1841008339893477	0.0	0.0	0.0	3.39134541644824	0.0	0.0	0.0	0.0	0.0	0.0	5.403177634413118	0.0	0.0	4.124892981946029	0.0	0.0	0.0	0.0	0.0	0.0	10.876277836906056	0.0	14.254177075437973	0.0	0.0	0.0	0.0	10.715016590905924	0.0	1.1106673819457098	0.0	0.0	0.0	0.0
299s_M9	2.7675464	-8.009953	PTC	PTC	1182.0	299s	2.2819922659412075	0.0	0.0	0.0	0.0	0.0	0.0	0.0	12.138183918655491	0.0	0.0	0.0	4.72398872696702	0.0	0.0	0.0	3.1793799545964943	0.0	0.0	13.746124584740036	0.0	0.0	6.28717128922442	3.785816446992295	0.0	0.0	0.0	0.0	0.0	0.0	0.0	0.0	0.0	0.0	4.908876020794809	0.0	0.0	0.0	0.0	0.0	0.0	0.0	0.0
299s_M24	-3.5147152000000004	-10.739781	PTC	PTC	2580.0	299s	0.0	0.0	3.899043791757472	0.0	0.0	0.0	0.0	0.0	11.016652590989324	0.0	0.0	0.0	10.329260370576351	1.9093340844700453	1.425211269756531	0.0	0.0	0.0	0.0	10.596496289665575	0.0	0.0	12.463384440977185	8.544788498890366	0.0	0.0	0.0	0.0	0.0	0.0	0.0	0.0	0.27414622799121563	0.0	0.0	0.0	0.0	0.0	0.7967192423878245	0.0	0.0	4.457624523236564	0.0
299s_N14	-1.2293603000000002	-9.454814	PTC	PTC	1622.0	299s	0.0	0.0	0.0	0.0	0.0	0.0	0.0	0.0	10.311617997116576	0.0	0.0	0.0	0.0	0.0	0.0	0.0	0.0	0.0	0.0	7.397322662886029	0.0	0.0	10.791734368205312	3.166103799615593	0.0	0.0	0.0	0.0	0.0	0.0	0.0	0.0	0.0	0.0	0.0	0.0	0.0	0.0	0.0	0.0	0.0	0.0	0.0
299s_N15	-2.1635702	-9.880186	PTC	PTC	1840.0	299s	0.0	0.0	5.975637335283814	2.923109419462104	0.0	0.0	0.0	0.0	8.420972981932168	0.0	0.0	0.0	5.361275482857204	3.1456713906863163	0.0	0.0	0.0	0.0	0.0	10.39617101325264	0.0	0.0	11.964480072392679	7.6636970155635264	0.0	0.0	0.0	0.0	0.0	0.0	0.0	0.0	0.0	0.0	0.0	0.0	0.0	0.0	0.0	0.0	0.0	0.0	0.0
299s_N16	10.856225	-9.390988	T+NK cells	Not a tubular cell	1533.0	299s	0.0	0.0	0.0	0.0	3.644288939516964	0.0	0.0	0.0	5.770135195910286	0.0	0.0	0.0	5.019546924131278	0.0	0.0	0.0	11.114974811229642	0.0	0.0	4.360819804068579	0.0	0.0	5.604568142299041	0.0	0.0	0.0	0.0	0.0	0.0	0.0	0.0	0.0	0.0	0.0	0.0	0.0	0.0	0.0	1.5458743411686182	0.0	0.0	0.0	0.0
299s_N18	14.763341	0.07094169	B cells	Not a tubular cell	1360.0	299s	0.0	0.0	0.0	0.0	0.0	0.0	0.0	0.0	4.023733569498135	0.0	0.0	0.0	5.202820741279314	0.0	0.0	0.0	0.0	0.0	0.0	5.825177002569593	0.0	0.0	5.979047266117381	0.0	0.0	0.0	0.0	0.0	0.0	0.0	0.0	0.0	0.0	0.0	0.0	0.0	0.0	0.0	0.0	0.0	0.0	0.0	0.0
299s_N17	2.727431	-9.687884	PTC	PTC	2270.0	299s	0.0	0.0	0.0	0.0	0.0	0.0	0.0	0.0	10.37625161678014	0.0	0.0	0.0	11.377489213288863	0.0	0.0	0.0	0.0	0.0	0.0	12.379333830355428	0.0	0.0	5.591261962464971	7.288785788432344	0.0	0.0	0.0	0.0	0.0	0.0	0.0	0.0	0.4625256382768097	0.0	0.0	0.0	0.0	0.0	0.0	0.0	0.0	3.570368424702096	0.7070058183123443
299s_N19	-2.6249657	-10.907728	PTC	PTC	2031.0	299s	0.0	0.0	5.676632789980241	0.0	0.0	0.0	0.0	0.0	10.763036206722443	0.0	0.0	0.0	12.334693612970147	0.0	0.0	0.0	0.0	0.0	0.0	10.488592090069579	0.0	0.0	12.634770531498898	0.0	0.0	0.0	0.0	0.0	0.0	0.0	0.0	0.0	0.0	0.0	0.0	0.0	0.0	0.0	0.0	0.0	0.0	0.0	0.0
299s_N21	-2.1503732	-10.639391	PTC	PTC	1605.0	299s	0.0	0.0	1.9042104094702783	0.0	0.0	0.0	0.0	0.0	11.639862632611301	0.0	0.0	0.0	11.607173007467699	0.0	0.0	0.0	0.0	0.0	0.0	11.34198957298531	0.0	0.0	12.812217076588169	7.390172954003656	0.0	0.0	0.0	0.0	0.0	0.0	0.0	0.0	0.0	0.0	0.0	0.0	0.0	0.0	0.9411598217124647	0.0	0.0	0.0	0.0
299s_N20	3.3076982000000004	-0.8425568999999999	EC 1	Not a tubular cell	2196.0	299s	0.0	0.0	0.0	0.0	10.780487160184192	0.0	0.0	0.0	2.9973551417064805	0.0	0.0	0.0	4.120660085256841	4.450183965934846	0.0	0.0	1.8472953832645969	0.0	0.0	4.418793142509216	0.0	0.0	4.229114374297106	0.0	0.0	0.0	0.0	0.0	0.0	0.0	0.0	0.0	0.0	0.0	0.0	0.0	0.0	0.0	9.328267462719976	0.0	0.0	1.898207748798289	0.0
299s_N22	3.1983867000000004	-8.967913000000003	PTC	PTC	1782.0	299s	0.0	0.0	0.0	0.0	2.5175142295118764	0.0	0.0	0.0	12.283681782734199	0.0	0.0	0.0	12.238133380241411	0.0	0.0	6.57794766826599	0.0	0.0	0.0	12.629517449197262	0.0	0.0	9.952886636985609	8.431936034755013	0.0	0.0	0.0	0.0	0.0	0.0	0.0	4.635883670169807	0.0	0.0	0.0	0.0	3.5035111969919415	0.0	1.3659076592688626	0.0	0.0	0.0	0.0
299s_N23	-3.566825	11.349817	MLC	Not a tubular cell	2446.0	299s	0.0	0.0	7.9177867368900365	7.787613892423214	8.917733139076729	0.0	0.0	0.0	0.0	0.0	0.0	0.0	8.904530290351396	0.0	0.0	0.0	0.0	0.0	0.0	2.859940532921526	0.0	0.0	2.4224097660142854	8.073837602852025	0.0	0.0	0.0	0.0	0.0	0.0	0.0	0.0	0.0	0.0	0.0	0.0	0.0	0.0	0.6913805616862021	7.007034367751383	0.0	0.0	0.0
299s_O14	-3.0941577	-9.453447	PTC	PTC	3190.0	299s	0.0	0.0	0.0	0.5454579333663462	1.6079564233106876	0.0	0.0	0.0	11.21293748528925	0.0	0.0	0.0	9.651393974143096	2.568007658271856	0.0	6.46316156636093	0.0	0.0	0.0	12.467413271469882	0.0	0.0	11.418933172264515	9.44693709615917	0.0	0.0	0.0	0.0	0.0	0.0	0.0	0.0	0.0	0.0	0.0	0.0	0.0	0.0	0.0	0.0	0.0	0.38997420574473945	0.0
[truncated: 1,167 more rows]
[truncated: 77 more columns]
