# Supplementary material for: Single-cell RNA sequencing reveals the mesangial identity and species diversity of glomerular cell transcriptomes
Source: Nat Commun. 2021 Apr 9;12:2141. doi: 10.1038/s41467-021-22331-9 (PMC8035407; doi:10.1038/s41467-021-22331-9)
Supplement: Supplementary file 17 — Source Data [file 41467_2021_22331_MOESM17_ESM.zip › SourceData/source_datafile10.txt]

# Source data 10 for Fig.5C. The expression values are log2-scale RPKMs. The cells contain mouse and human podocytes from source data 1 (mouse) and source data 2 (human).
index	677s_A23	680s_E10	677s_N10	680s_P2	680s_F13	679s_D24	680s_H16	680s_E9	677s_L11	677s_M3	677s_P2	680s_H6	680s_F9	680s_O2	677s_O16	677s_K24	680s_L4	677s_E10	676s_K19	677s_J9	680s_P7	680s_H13	680s_P12	677s_O14	680s_E5	680s_K4	240s_K14	196s_J7	196s_K20	196s_K24	196s_K9	196s_L7	196s_N4	196s_O16	196s_O18	555s_E9	555s_G4	555s_I2	555s_N8	121s_A18	121s_P6	294s_C21	294s_C5	294s_E12	294s_G2	294s_I5	294s_J6	294s_M11	294s_M13
Tnni1_TNNI1	0.0	7.73554566215931	5.3621376687166755	7.1854747686403835	0.0	6.970835009640815	0.0	0.0	6.416610777539869	6.82165844170859	5.0564920813354455	0.0	0.0	8.349463895379802	8.09029597141119	0.0	5.864952699177661	7.0012461005795865	6.375367995960502	7.336265489460898	7.369898030575903	5.221663470675655	7.438677898344282	6.596723920352532	7.083829330249094	7.111900857171669	0.0	0.0	0.0	0.0	0.0	0.0	0.0	0.0	0.0	0.0	0.0	0.0	0.0	0.0	0.0	0.0	0.0	0.0	0.0	0.0	0.0	0.0	0.0
Klk7_KLK7	4.221220363753599	8.538314590518208	4.5305437124088215	10.850567277453992	0.0	0.0	0.0	9.41658401686268	8.257899588334048	9.471830507497682	10.321705863895794	9.144171165523037	8.33161445444748	4.581719569806486	8.81943757577274	9.836857951210023	8.129804722152759	8.359266297150619	7.827659197620997	8.275232552596076	7.389151242950388	7.901123263067119	9.683731687290724	9.20490066859862	7.742805347928144	8.069131547037866	0.0	0.0	0.0	0.0	0.0	0.0	0.0	0.0	0.0	0.0	0.0	0.0	0.0	0.0	0.0	0.0	0.0	0.0	0.0	0.0	0.0	0.0	0.0
Ndnf_NDNF	8.256101126466335	9.616757249961854	9.469038556750004	10.431261924900282	10.048775686660813	10.449367896348736	9.683349512693848	10.660812757269657	11.208702876056137	9.210425271361656	8.44159463652851	10.294099936772717	11.627626535002761	10.271151319555502	8.122897882577979	9.042242098453015	10.546570968607405	9.606716804270134	8.827402260343092	8.82534475718876	10.90353821351275	9.972693953462997	10.611067108700137	9.5985303431444	9.891648274589608	10.085419433673474	11.01143243028101	0.0	0.0	0.0	0.0	0.0	0.0	0.0	0.0	0.0	0.0	0.0	0.0	0.0	0.0	0.0	0.0	0.0	0.0	0.0	0.0	0.0	0.0
Hpgd_HPGD	8.833680412985021	2.28504252989295	7.386415983825537	8.916737085747865	7.791005777838088	0.0	0.8377672381071125	0.0	7.701733381901584	9.149037965087018	6.175633336009141	1.1121892328787335	7.239251813675892	7.3707765419299625	7.892868559542334	2.8207561454636094	9.486210260473042	7.962212798804033	6.0054286331518965	0.0	8.193852623846194	9.594464181482671	9.03618712249665	8.088099424487009	7.118953155015541	4.210768163299948	7.3174021552100115	0.0	0.0	2.297910418514415	1.9213610587121293	0.0	0.0	0.0	0.0	0.0	0.0	0.0	0.0	0.0	0.0	0.0	0.0	0.0	0.0	0.0	0.0	0.0	0.0
Dsg2_DSG2	3.513768298328054	6.552516843438117	6.7003600428299555	4.363672449334588	7.796503424335742	5.858186189636284	0.0	0.0	6.4412469571001445	5.479718305727746	0.0	0.0	0.0	5.861254750020554	0.0	3.0227585229689997	4.650162738448898	5.408129931345856	4.2512174349342855	0.6437474884279486	6.399778387401396	5.682510551040946	5.014865742406314	2.154552856658129	0.0	5.049264582220947	6.313394288102024	0.0	0.0	0.0	0.0	0.0	0.0	0.0	0.0	0.0	0.0	0.0	0.0	0.0	0.0	0.0	0.0	0.0	0.0	0.0	0.0	0.0	0.0
B4gat1_B4GAT1	9.446939189170351	0.0	9.305969380284788	0.0	0.0	0.0	8.493180779799879	9.366389713156641	0.0	8.773777543531349	3.089643417988829	8.909013478303239	7.6982897092626414	10.053817166645043	8.045867563877259	3.0600975229486496	0.0	8.32231016674213	8.973659001186707	6.872462466019533	4.862915168060932	9.313240896698973	8.948885026589236	8.23783327310452	1.375884845582979	8.656329413297104	5.2447806087315305	0.0	0.0	0.0	0.0	0.0	0.0	0.0	0.0	0.0	0.0	0.0	0.0	0.0	0.0	0.0	0.0	0.0	0.0	0.0	0.0	0.0	0.0
Tenm2_TENM2	0.0	7.307235202935872	2.5721642800374074	5.440465819614477	0.0	0.0	5.705403015767107	0.0	5.9056105870992415	0.994054674880649	6.518811987997623	3.9079978245670737	4.63897958240213	5.787665942111964	0.6710862151655065	5.40631919991493	0.6171998446031272	0.0	5.9885514147635375	7.301825908132344	6.91308810435067	5.920229898576616	6.027008443714021	4.813227830630626	5.247036235044262	0.0	6.592064406011577	0.0	0.0	0.0	0.0	0.0	0.0	0.0	0.0	0.0	0.0	0.0	0.0	0.0	0.0	0.0	0.0	0.0	0.0	0.0	0.0	0.0	0.0
Sost_SOST	3.569001614098218	10.802476033193665	8.21246596056138	9.373800787905594	1.8338625184728927	0.0	9.95244251781584	1.6827594116272375	3.828706428446708	7.602831632974079	2.790016090583669	2.8849161842003683	0.8550232869642912	2.009365602040333	1.8006108763416968	2.9271874190508367	2.6378531197028168	1.733490586230959	8.469460857218568	0.7400320690408699	7.799975527663232	2.2132449113397112	1.6339426294738386	2.8041282357802224	10.1108806290256	2.011202097347309	2.708756766686354	0.0	0.0	0.0	0.0	0.0	0.0	0.0	0.0	0.0	0.0	0.0	0.0	0.0	0.0	0.0	0.0	0.0	0.0	0.0	0.0	0.0	0.0
Phyhip_PHYHIP	0.0	0.0	6.4726406644427685	8.471047341156813	0.0	0.0	6.651827623735592	0.0	0.0	1.3147907590069587	6.929910819984688	9.19658321751969	7.0097895858018635	5.033457962927313	1.0469020020099646	8.121478479411811	6.6786363804534625	7.365070347515937	6.133897855465219	7.819352182987387	0.0	7.222216453644345	8.755409084831152	8.822302278012891	7.2380261217013375	5.960233680207884	0.0	0.0	0.0	0.0	0.0	0.0	0.0	0.0	0.0	0.0	0.0	0.0	0.0	0.0	0.0	0.0	0.0	0.0	0.0	0.0	0.0	0.0	0.0
Spock2_SPOCK2	11.525738095730656	10.697666383030752	10.513898076079695	9.822644966857148	9.118670212379717	9.376128247626733	7.159474761580622	9.671404643866188	8.9227122042574	8.582479181401773	9.67001780699137	9.739721513580472	9.737797515512854	7.9402871148544145	8.566598313232937	11.190946092550009	8.844497943186148	9.9736105179408	10.336512246784627	10.161975533268912	9.78639922059708	10.348225105851046	9.12129332271551	10.620036066115226	7.9341384819343865	8.286250603649036	10.140946112600394	0.0	0.0	0.0	0.0	0.0	0.0	0.0	0.0	0.0	0.0	0.0	0.0	0.0	0.0	0.0	0.0	0.0	0.0	0.0	0.0	0.0	0.0
Itih5_ITIH5	7.35277794678236	7.60583075900217	0.7343448616123859	6.7788171332386575	6.527343526311827	8.391293671298628	6.518296026637738	8.005093039390479	8.662573181069082	0.0	6.984157535855132	8.051302147963826	7.9002755760113	6.914599615272692	6.164810205644633	0.0	7.552329773552634	7.7158721720111965	6.437279029011393	6.7552833292411805	7.8094678423613395	7.909704994549648	9.427517934440859	6.050306750395545	7.659121602196152	9.010579158904632	8.635428627239317	0.0	0.0	0.0	0.0	0.0	0.0	0.0	0.0	0.0	0.0	0.0	0.0	0.0	0.0	0.0	0.0	0.0	0.0	0.0	0.0	0.0	0.0
Phactr3_PHACTR3	0.0	9.259698829733793	0.0	0.0	7.986466764347937	0.0	6.701549210541293	0.0	8.071305715943192	0.0	6.964196916742959	0.0	0.0	7.707517137612093	7.785041059498898	0.0	8.16817448700308	1.9061831310282071	5.822511316749593	3.3930120598646725	7.505316433864268	0.0	6.439149027753634	6.316192112509838	8.049067276339919	6.830928975941513	8.623253317006009	0.0	0.0	0.0	0.0	0.0	0.0	0.0	0.0	0.0	0.0	0.0	0.0	0.0	0.0	0.0	0.0	0.0	0.0	0.0	0.0	0.0	0.0
Ablim2_ABLIM2	2.6650731901104594	0.0	0.0	7.963331525839872	7.618854374618173	0.0	7.691464290970137	7.274320169052664	6.728239556452131	7.528516743116679	6.217823006294915	0.0	7.200803559786396	8.281492953288668	5.3259044825048605	6.814130473940266	0.0	6.817569862610111	0.0	8.087407043611783	0.9919798586497156	2.761893685710617	0.0	2.2813086298185605	0.0	5.502409276805412	0.0	0.0	0.0	0.0	0.0	0.0	0.0	0.0	0.0	0.0	0.0	0.0	0.0	0.0	0.0	0.0	0.0	0.0	0.0	0.0	0.0	0.0	0.0
Cntn1_CNTN1	3.8116786787950128	4.480437746347317	7.4653031016798845	0.0	0.0	0.0	6.351840026366157	0.0	0.0	5.019836851150738	6.035823193628668	0.0	6.203522038266312	6.000566707784985	7.2424752980306515	0.0	2.011723722110783	0.0	0.0	4.893018589297952	4.973488687319229	0.0	4.384029868197349	4.887100276888818	0.0	5.625834795823852	5.398069987557063	0.0	0.0	0.0	0.0	0.0	0.0	0.0	0.0	0.0	0.0	0.0	0.0	0.0	0.0	0.0	0.0	0.0	0.0	0.0	0.0	0.0	0.0
Pcolce2_PCOLCE2	10.2876400499748	8.5981478553177	8.7545993847021	10.483839131890008	0.9772303084848724	9.680575834266133	10.437443211855582	11.212299613451037	10.4613781232247	8.674549628421467	9.43943797274684	10.83784996131883	11.373380661012096	11.22458775147616	9.805312148795394	10.149113188327505	7.168907503832071	8.970314515212914	10.682977056199446	10.007260148540363	9.802760794449863	9.195181301063243	11.037517813575354	11.162860281910408	10.669343618338054	9.014047860725316	11.040264025171982	0.0	0.0	2.2044039047775246	0.0	0.0	0.0	0.0	0.0	0.0	0.0	0.0	0.0	0.0	0.0	0.0	0.0	0.0	0.0	0.0	0.0	0.0	0.0
Sbspon_SBSPON	9.08363649259303	4.988378920833898	7.766264285328506	4.154642690385772	8.390032617867652	8.488300111024811	7.479349214509232	8.43982163751255	9.122827747246351	5.817862566230309	7.276706292907757	9.527808733847776	8.862074397897096	8.682552481563725	8.278624001601976	0.6521595718045886	7.817717867245253	5.5254856538382064	8.175464260664809	5.39206843014775	7.8586925528065885	7.973627058583463	8.922087154476163	0.0	7.384282031111756	8.7561308462223	8.136217622562237	0.0	0.0	0.0	0.0	0.0	0.0	0.0	0.0	0.0	0.0	0.0	0.0	0.0	0.0	0.0	0.0	1.1888618987769812	0.0	0.0	0.0	0.0	0.0
F5_F5	3.000457615912516	7.602543317986479	6.439118199331043	6.185259359586032	0.28004274454768324	6.979104079676918	5.030209866232537	7.843904723945283	0.0	5.467547102473444	3.7989560819034773	6.340126239789967	6.8028669744523125	6.65947021077483	0.4577559535759545	3.5702167543357106	0.0	6.093751469948229	5.495523974603877	6.7319466513729465	8.497191458194118	8.19671941448258	5.233952091706148	0.0	7.478649994574231	7.826292771516631	0.0	0.0	0.0	0.0	0.0	0.0	0.0	0.0	0.0	0.0	0.0	0.0	0.0	0.0	0.0	0.0	0.0	0.0	0.0	0.0	0.0	0.0	0.0
Spata18_SPATA18	6.345033781318024	5.4337286428786955	7.205043134328974	4.310042406528363	0.0	0.0	0.0	0.0	0.0	7.5658650730956785	3.037353240488497	5.912824981376928	0.0	6.658591991222655	6.256963995734383	0.5879977650444064	7.492237200634428	0.0	3.2627651831877817	0.0	5.6825699065439546	6.996514552489426	5.465285631042402	0.0	7.209151128363016	0.0	0.0	0.0	0.0	0.0	0.0	0.0	0.0	0.0	0.0	0.0	0.0	0.0	0.0	0.0	0.0	0.0	0.0	0.0	0.0	0.0	0.0	0.0	0.0
Atp10a_ATP10A	7.917878325240149	5.232124265087236	0.0	5.653847463676045	0.808512160459624	8.168790052470696	3.706864105902644	6.8612699352042865	6.24872966602929	7.807145361135062	6.586172669559107	1.928466994948105	0.0	5.932165929252915	7.041673519023391	7.50962705967312	3.4380798662465684	5.239765871202184	3.611275787042078	7.893543023434852	6.6145117731850185	7.508907711428669	0.0	7.542229390863844	5.065750140877343	3.998651750090201	7.447097121817593	0.0	0.0	0.0	0.0	0.0	0.0	0.0	0.0	0.0	0.0	0.0	0.0	0.0	0.0	0.0	0.0	0.0	0.0	0.0	0.0	0.0	0.0
Ung_UNG	0.0	4.404674128996361	8.455536308833105	2.047839345377948	0.0	7.784708419669467	0.0	0.0	1.1190480394729418	9.296719116939892	6.409312335295229	0.0	0.0	0.0	0.0	0.0	8.273579676369723	0.0	0.0	8.088882356514892	1.1576019001626896	3.2146657845981115	5.559962569472322	7.213155026893285	8.476243555044379	0.9570735611444716	0.0	0.0	0.0	0.0	0.0	0.0	0.0	0.0	0.0	0.0	0.0	0.0	0.0	0.0	0.0	0.0	0.0	0.0	0.0	0.0	0.0	0.0	0.0
P3h2_P3H2	8.213483316489462	0.0	9.054800122203707	7.410312078980824	5.064842107253373	6.550104745500401	5.94393436518847	7.963068408721348	8.01407574696198	8.161984540909822	8.258432467946797	8.131744221344041	8.544001193030518	6.653469590355496	6.855400865347245	0.0	5.6713416509395715	6.302179717883103	8.042128593361914	5.899033519296338	8.022028102096549	6.311681390404383	7.522044358671009	7.660204437923851	7.9926336770195565	3.4315196942990966	5.200353345155069	0.0	0.0	0.0	0.0	0.0	0.0	0.0	0.0	0.0	0.0	0.0	0.0	0.0	0.0	0.0	0.0	0.0	0.0	0.0	0.0	0.0	0.0
Rpl12_RPL12	2.6804284755659045	3.0137377573553508	2.8123919767459444	6.735115948004344	1.992562490163228	0.0	2.9690615562566562	1.8349752121016067	0.0	0.0	4.781802075350213	5.642821644129271	1.9330073331687727	6.734076963830417	5.154654187877093	7.341209478195974	6.255892991066158	4.40996230785278	0.0	6.5963271753310995	3.17181513233109	0.0	0.0	1.8507290844999893	6.427219231934335	0.0	6.288921678842843	0.0	0.0	0.0	0.0	0.0	0.0	0.0	0.0	0.0	0.0	0.0	0.0	0.0	0.0	0.0	0.0	0.0	0.0	2.4940778121960383	0.0	0.0	0.0
C1s2_C1S	0.0	1.441063976633631	0.0	7.698761528625848	7.353011166776223	0.0	0.0	8.386198700322396	8.963108731626502	0.0	7.850974688639793	7.663591043689222	7.724617035836062	8.424168725773665	0.5054548574993137	0.0	6.7697646302701475	6.710515327240702	6.288935511714009	5.845565510923934	5.350811989267032	2.0257944420766085	7.706585133794925	6.873552513594007	7.384924440499122	6.989764280979017	0.0	0.0	0.0	0.0	0.0	0.0	0.0	0.0	0.0	0.0	0.0	0.0	0.0	0.0	0.0	0.0	0.0	0.0	0.0	0.0	0.0	0.0	0.0
Flt4_FLT4	1.50031507542732	2.318208264018144	7.592559596300613	0.0	8.362019600955888	7.884031168220169	0.0	0.0	0.0	6.7762092529774725	6.997593645203854	6.218832709472008	2.677910590751265	0.0	6.8840882575712685	6.44874850725623	0.0	6.4325915354894505	6.2765776391922845	6.441165968553627	0.0	5.902023610070559	0.0	6.049040110422437	0.3582869004518285	0.3758239188679336	7.602282736406527	0.0	0.0	0.0	0.0	0.0	0.0	0.0	0.0	0.0	0.0	0.0	0.0	0.0	0.0	0.0	0.0	0.0	0.0	0.0	0.0	0.0	0.0
Bex4_BEX4	1.9921289746041195	0.0	0.0	9.098067096067703	3.2016764048946293	8.529521630319389	0.0	1.2710591890711724	9.132563400063463	0.0	7.8831937265344605	0.0	8.114583844416456	10.379624434344333	5.061672091660423	7.98459244734031	8.21382074898419	0.0	6.665948496826394	8.088901454220446	7.8749120380218915	7.010251033273439	8.633979608240217	0.0	8.717696481398049	0.0	9.274336983955203	0.0	0.0	0.0	0.0	0.0	0.0	0.0	0.0	0.0	0.0	0.0	0.0	0.0	0.0	0.0	0.0	0.0	0.0	0.0	0.0	0.0	0.0
Exph5_EXPH5	0.0	0.5444638608557966	6.727855856269599	1.43791026179933	3.675251425643909	5.955787527360159	0.2883718350533831	0.22200604732826845	4.985249268617451	4.7199064394309636	6.535860916353448	4.606427629973863	0.0	5.204329495238015	4.277457548133279	6.408590399161973	4.517561174235167	6.706335957274991	3.8430776696616986	4.987221715652439	5.029602941091562	6.085918122150726	3.9748359431918647	5.826151765565523	4.7940588249664735	6.128265244538327	0.0	0.0	0.0	0.0	0.0	0.0	0.0	0.0	0.0	0.0	0.0	1.4226781216649371	0.0	0.0	0.0	0.0	0.0	0.0	0.0	0.0	0.0	0.0	0.0
Pla2r1_PLA2R1	9.987664285708293	7.862642180354736	9.567001928436657	9.236634024937967	8.620023050706614	8.777583251616324	8.955281498932703	9.770220769248509	9.440443566186257	8.454581281901975	7.988450389562428	9.6220660832861	8.99871144527436	8.19335373145	8.021256305830486	9.34325171801584	8.74450960771569	8.069066686643238	8.070311140138692	7.519847283628563	10.024539521605854	9.185894855543195	8.616204503101997	8.795011159031905	7.480801537019992	7.691663917590004	8.026345020813926	0.0	0.0	0.0	0.0	0.0	0.0	0.0	0.0	0.0	0.0	0.0	0.0	0.0	0.0	0.0	0.0	0.0	0.0	0.0	0.0	0.0	0.0
Gpnmb_GPNMB	0.0	5.886735988567579	0.0	6.7738536201695405	7.7576299416937875	0.0	0.0	7.968908609830215	6.7483693839168835	0.0	0.0	8.07531173470488	1.897467276530076	8.587544363025305	0.0	6.98443124681609	0.7037604156394032	7.014781078819758	6.034271463340198	7.1965210593255575	6.5241133115224885	8.469291836074959	8.600803564009162	6.419447095382132	7.846865132854995	0.7123186906828586	0.0	0.0	0.0	0.0	0.0	0.0	0.0	0.0	0.0	0.0	0.0	0.0	0.0	0.0	0.0	0.0	0.0	0.0	0.0	0.0	0.0	0.0	0.0
Klk6_KLK6	8.66440941179313	10.838617255142903	4.02936338614407	9.739590042127142	0.0	9.716541806053817	10.00334448835023	11.335532096052745	10.46461584551767	9.017220258728997	10.012413058754948	10.179869476286447	10.148071229669986	9.34803537793239	9.996411312378047	9.840848852851458	8.754237583497781	10.200699842577203	8.803114737345181	10.668302178901104	10.337056790219087	9.970519626539714	11.164217293804343	10.507223175623672	10.536713056298783	9.820888167654466	9.023746899075835	0.0	0.0	0.0	0.0	0.0	0.0	0.0	0.0	0.0	0.0	0.0	0.0	0.0	0.0	0.0	0.0	0.0	0.0	0.0	0.0	0.0	0.0
Shisa2_SHISA2	8.018652703267321	0.0	8.430776223880558	0.0	0.0	0.0	0.0	3.292606575679955	0.0	6.718342170654857	6.8076805674219285	7.458679843104497	3.498546776625452	0.0	3.545658306095995	0.0	8.115176230465348	5.645522038740845	2.6666881831259035	0.0	0.9374639927981252	0.9746850188300079	6.0693505184707925	7.4105129710365665	7.080080538858018	0.0	0.0	0.0	0.0	0.0	0.0	0.0	0.0	0.0	0.0	0.0	0.0	0.0	0.0	0.0	0.0	0.0	0.0	0.0	0.0	0.0	0.0	0.0	0.0
Nfasc_NFASC	8.61708638794287	7.867190751727035	8.174739041830415	6.360755274417982	8.339825328718977	7.940598175625841	6.252651575094434	7.581140409423388	6.100664614931826	7.977586298021697	8.09464169105736	8.654055998022333	6.759550521627543	6.900971081026832	7.584049962654406	7.521979087357503	6.445559025189907	7.3300157383287505	8.356984811796801	7.7678675977769025	7.757194038892099	8.268140074724657	7.444820373896753	8.017136568644469	7.5812269329273425	7.786039876178558	9.785830636027463	0.0	0.0	0.0	0.0	0.0	0.0	0.0	0.0	0.0	0.0	0.0	0.0	0.0	0.0	0.0	0.0	0.0	0.0	0.0	0.0	0.0	0.0
Lrrc2_LRRC2	0.0	5.64718424213501	6.656609586762771	7.008150798211736	8.758098283118766	5.7511464274742	6.28198688896485	0.0	0.0	0.0	6.218052367752684	0.0	5.992569551421096	6.5417377817124525	7.465712605544662	5.727747176534956	6.902864661576516	4.987545437435117	0.0	6.489559902585912	5.4842847600153695	7.137833055633752	6.722274662997576	5.2036245154404295	6.6067652740173255	6.94476083508718	8.076102138441259	0.0	0.0	0.0	0.0	0.0	0.0	0.0	0.0	0.0	0.0	0.0	0.0	0.0	0.0	0.0	0.0	0.0	0.0	0.0	0.0	0.0	0.0
Ntng1_NTNG1	0.0	9.232518449289943	8.746633613307589	8.50094032048675	7.577754600133853	0.0	7.95732815506739	10.033847062833496	7.387375210833527	9.052995629453651	8.342296748436246	9.313483643036637	6.233252390429809	8.686708285955342	8.585107407794741	8.250453161851796	8.419134953116853	3.9414885841845138	8.36599635120301	8.291371816464018	9.055616628576304	8.653996594042239	8.315858395543668	7.14804459145281	6.595929452796715	6.4461784007608625	8.658631789302534	0.0	0.0	0.0	0.0	0.0	0.0	0.0	0.0	0.0	0.0	0.0	0.0	0.0	0.0	0.0	0.0	0.0	0.0	0.0	0.0	0.0	0.0
Cfap45_CFAP45	9.347668917343436	0.0	5.000532868549471	9.31375525479563	0.0	7.880151314010807	0.0	6.590266850493353	0.0	5.043273786473282	0.0	0.0	5.442596164883223	6.158645725368638	6.2008367163210885	0.0	4.2606875984819705	5.99026807998625	7.464731579842759	6.140784070442665	0.0	5.686167698592444	7.011590443163615	0.0	7.20216158946722	6.5873213288027	4.053990156901033	0.0	0.0	0.0	0.0	0.0	0.0	0.0	0.0	0.0	0.0	0.0	0.0	0.0	0.0	0.0	0.0	0.0	0.0	0.0	0.0	0.0	0.0
Cmya5_CMYA5	0.0	6.017060830383962	3.633612868193037	6.877808615162093	0.0	4.874721051456811	0.4326092569862329	0.6095651151044184	5.087085389814635	4.973674743466798	4.288864681339612	0.0	3.7758612152414535	0.0	2.004712183470235	5.838842012191727	4.151854934227825	5.543288485895295	5.350534824949826	4.8268744815171605	7.152794315867612	0.2824952601640798	0.0	0.34131440721265244	3.975289506731938	4.465344509290071	7.4280152462418965	0.0	0.0	0.0	0.0	0.0	0.0	0.0	0.0	0.0	0.0	0.0	0.0	0.0	0.0	0.0	0.0	0.0	0.0	0.0	0.0	0.0	0.0
Car10_CA10	0.0	2.0991701278986605	7.31280465856265	0.0	0.0	7.0335731796290935	0.0	0.0	0.0	7.1353515022889935	1.243132994313696	7.697730247041509	8.054828674020246	8.66711580782161	0.0	7.112576520198947	0.0	8.056188944574503	3.105753368984037	5.523228763931494	6.929067580347012	8.005168129192704	7.849725359361721	7.227154748022662	6.412524770404217	7.280251976355215	0.0	0.0	0.0	0.0	0.0	0.0	0.0	0.0	0.0	0.0	0.0	0.0	0.0	0.0	0.0	0.0	0.0	0.0	0.0	0.0	0.0	0.0	0.0
Chil1_CHI3L1	1.5577182702420345	10.211634193830557	9.66269918755185	10.442130259430922	13.028763970592339	10.41320021719494	9.228273087198444	9.650304459803447	0.0	10.612657230751932	8.430125464150494	11.436985249110998	13.407073002659596	12.04553485826442	8.919584871813102	6.577871071989969	11.872586070231785	10.414670348227343	12.481470614426248	8.586781262873	12.69106584821388	11.756738648000093	10.476306523571331	10.599025510918528	10.607724896093753	10.773608923869107	0.0	0.0	0.0	0.0	0.0	0.0	0.0	0.0	0.0	0.0	0.0	0.0	0.0	0.0	0.0	0.0	0.0	0.0	0.0	0.0	0.0	0.0	0.0
Cldn11_CLDN11	1.3380220790970714	3.8612437250376974	1.4337387457526525	0.0	6.0212845008706495	9.59061499411405	7.415782386448642	8.077012964220794	0.9475382675463548	0.0	0.8732987228189255	8.850920821575944	7.828952701611789	0.5814726116109672	7.446096064353716	0.0	0.7945239280002118	1.1005020243323698	5.444355776463169	0.0	7.898366266474464	5.0795539076562175	7.26873066176641	1.3059470527577337	9.319670450068108	8.57631596562415	0.6276175572093989	0.0	0.0	0.0	0.0	0.0	0.0	0.0	0.0	0.0	0.0	0.0	0.0	0.0	0.0	0.0	0.0	0.0	0.0	0.0	0.0	0.0	0.0
Tnnt2_TNNT2	0.0	11.058909619819653	5.4712446371285965	8.498002482050431	0.0	10.926109841683429	8.051193093754135	0.0	8.950161739712694	10.026426487831422	9.087062278141012	8.23708923954147	7.838242874372997	9.69544887424158	9.141466135500355	10.692381727524015	0.0	9.200903742283703	3.3495708625340623	9.962377343045633	3.1176334673424733	8.922633949127274	8.380624788910314	8.632564442973747	10.465317808914204	10.425120821558208	10.19216875130911	0.0	0.0	0.0	0.0	0.0	0.0	0.0	0.0	0.0	0.0	0.0	0.0	0.0	0.0	0.0	0.0	0.0	0.0	0.0	0.0	0.0	0.0
Slc45a1_SLC45A1	1.2708880887980225	8.010702666661903	9.325085644902783	0.0	0.8303898767368412	3.9556379843057434	0.9198831828312634	8.03270847506673	9.969066117149248	8.408508176811353	8.986357887057082	9.004780848497195	9.028412618961907	8.239017236672202	8.411669535132908	5.245491998892391	7.427705092633059	8.93321099592507	0.0	7.793264104633996	0.0	7.201744581716879	5.523370561136407	8.36566534432922	6.997255846451073	8.301557389026703	7.894130184777647	0.0	0.0	0.0	0.0	0.0	0.0	0.0	0.0	0.0	0.0	0.0	0.0	0.0	0.0	0.0	0.0	0.0	0.0	0.0	0.0	0.0	0.0
Evl_EVL	0.0	4.228740355406857	6.903562768836827	8.199885309548755	0.0	7.189530591458049	6.43723517288041	6.9891481581185575	7.529657609019918	7.429381079425648	0.0	1.3756921304700749	4.598568064821858	5.205366864450584	0.0	3.012649363899262	0.0	8.208009393731603	7.0247355025859175	0.8772389861192915	0.0	6.029857069769879	0.0	0.0	7.382213969815282	0.0	0.7582570924900895	0.0	0.0	0.0	0.0	0.0	0.0	0.0	0.0	0.0	6.5529452622588895	0.0	0.0	0.0	0.0	0.0	0.0	0.0	0.0	0.0	0.0	0.0	0.0
Pnma1_PNMA1	0.0	7.838948235734753	0.0	6.4370579097380185	0.0	0.0	0.0	0.0	5.651406413509407	7.433912802789424	7.39828350344215	0.0	0.0	8.236682409100021	7.655162890072916	0.8649483998607285	8.1306203510381	2.821838122612452	0.0	7.078353919901283	3.0004267708694736	0.0	6.743823152818811	8.224689401839884	6.976612471581802	0.0	0.5674413830021349	0.0	0.0	0.0	0.0	0.0	0.0	0.0	0.0	0.0	0.0	0.0	0.0	0.0	0.0	0.0	0.0	0.0	0.0	0.0	0.0	0.0	0.0
Dpp6_DPP6	10.120545066855136	8.17682082329574	7.722968938421409	8.852956746622485	6.697154077946867	5.339806129644037	7.50828139211758	9.350232504911672	7.082387952514548	8.755495425047915	8.37663584309553	8.552061334892588	7.229889086952622	7.7753543701099215	8.414282037676541	9.547516841985708	9.058347860314694	7.879334753752795	6.953166784199302	8.517617813265447	3.878990812809161	9.266383754653647	8.18294949595756	8.980161607335674	0.0	8.159956626630187	6.882856724133247	0.0	0.0	0.0	0.0	0.0	0.0	0.0	0.0	0.0	0.0	0.0	0.0	0.0	0.0	0.0	0.0	0.0	0.0	0.0	0.0	0.0	0.0
Clip4_CLIP4	0.0	5.289588904768348	5.008014568943587	5.330725481305263	5.644302232753242	0.4244820237335734	0.0	0.0	6.744818723155251	6.1090163900730365	0.0	0.0	5.842556825921933	5.43266408348192	0.0	4.374176187203918	5.0275113472664055	7.154540901898455	3.892413594937492	6.902119254011147	3.5209766708064767	5.094139014834499	0.0	0.4866045902525935	0.0	7.751974265266128	0.0	0.0	0.0	0.0	0.0	0.0	0.0	0.0	0.0	0.0	0.0	0.0	0.0	0.0	0.0	0.0	0.0	0.0	0.0	0.0	0.0	0.0	0.0
Flrt3_FLRT3	7.83601062715348	2.827266579977337	6.638440876797848	6.960102444965719	1.019242040534202	6.285414336084694	0.6676729644746952	9.46140972833576	7.292872731108618	0.0	6.873211042307979	8.708332163628874	6.720065678786581	6.7857536735175605	8.23262304853691	7.841707318319452	0.0	0.7640075145028326	3.712151520224485	7.7993803595854425	7.063074774036084	8.210580208873463	7.034695797660956	8.854232162703502	4.859043296180475	8.657280312217242	8.473678208089055	0.0	0.0	0.0	0.0	0.0	0.0	0.0	0.0	0.0	0.0	0.0	0.0	0.0	0.0	0.0	0.0	0.9128063227599498	0.0	0.0	0.0	0.0	0.0
Necab1_NECAB1	0.0	7.225528582804061	5.680219080741563	0.0	4.541772058130994	3.2197916155320536	6.654655870504566	6.0286505022676415	0.0	6.381504588663291	5.2749263737356	0.0	0.4911245804886606	5.737344175484027	6.028137537041007	0.0	3.997125445050577	6.063422980451943	4.769827507119053	5.626208220904753	1.7248919356933496	0.6851895033745208	5.183294360877984	6.496169290219803	6.972046629137781	6.395983279024682	6.9766921123016035	0.0	0.0	0.0	0.0	0.0	0.0	0.0	0.0	0.0	0.0	0.0	0.0	0.0	0.0	0.0	0.0	0.0	0.0	0.0	0.0	0.0	0.0
Ptprq_PTPRQ	2.847586327828322	0.0	7.4513132832984015	7.422409455155934	8.699364010354444	6.600575668497722	3.1414993921033934	7.686890508474662	7.955590654707142	7.700050447911633	6.7613987305081835	0.0	1.2532289035799	6.739382628464078	6.099372039427843	8.599830731758821	5.8745447278876375	7.6787071612651125	6.508694889797742	6.7653464333442725	8.455621945244937	4.453877153625212	5.2664032130856056	5.108048025947009	5.819502647526232	6.43217313495283	8.061905850943004	0.0	0.0	0.0	0.0	0.0	0.0	0.0	0.0	0.0	0.0	0.0	0.0	0.0	0.0	0.0	0.0	0.0	0.0	0.0	0.0	0.0	0.0
Colec12_COLEC12	0.0	0.0	0.0	0.0	0.0	0.0	0.0	0.0	0.0	0.0	0.0	0.0	0.0	0.0	0.0	0.0	0.0	0.0	0.0	0.0	0.0	0.0	0.0	0.0	0.0	0.0	0.0	7.844170574463487	0.0	0.0	7.883496387947773	0.0	0.0	0.0	0.0	7.004841505463334	0.0	4.660438807974669	0.0	8.044068453431201	0.0	2.475531542364154	3.5930213785335603	6.290541102876258	6.716285180856144	4.162558908619033	0.0	3.7169474535778937	0.0
Lrrc49_LRRC49	0.0	0.0	0.0	0.0	0.8268784470319006	0.0	0.0	0.0	0.0	0.0	0.0	0.0	0.0	0.0	0.0	0.0	0.0	0.0	0.0	0.0	0.0	0.0	0.0	0.0	0.0	0.0	0.0	8.177607715078395	1.3489248784478565	0.0	9.5406359451501	0.0	0.0	0.0	0.0	7.506955711628692	0.0	0.0	0.0	0.6534591145787035	0.0	0.0	0.0	0.0	5.9616530274027575	0.0	0.0	0.0	0.0
Tdrd5_TDRD5	0.0	0.0	0.0	0.0	0.0	0.0	0.0	0.0	0.0	0.0	0.0	0.0	0.0	0.0	0.0	0.0	0.0	0.0	0.0	0.0	0.0	0.0	0.0	0.0	0.0	0.0	0.0	7.445754979956912	0.0	0.0	8.916637387362432	8.151386050395413	0.0	0.0	0.0	7.068621548118457	0.0	0.0	8.929366680343213	8.857053801588208	5.300085301144802	7.2892140775828675	0.0	7.041709335363088	3.991726298415061	6.837187848596642	3.2850214752608218	7.08544742462394	9.533874136644043
Epn3_EPN3	0.0	0.0	0.0	0.0	0.0	0.0	0.0	0.0	0.0	0.0	0.0	0.0	0.0	0.0	0.0	0.0	0.0	0.0	0.0	0.0	0.0	0.0	0.0	0.0	0.0	0.0	0.0	0.9336946694980388	8.905485717602351	6.850888142905227	8.724422030509823	6.8201699350738245	8.915343787382556	10.545132850970347	0.0	6.722368128006711	8.796098253171769	0.0	7.97581554793824	6.6708747224410905	9.581274210916193	0.0	1.0368615902769696	6.233530123585067	6.619307580553935	0.0	6.912474064011014	9.189747748151527	0.0
Hs3st6_HS3ST6	0.0	0.0	0.0	0.0	0.0	0.0	0.0	0.0	0.0	0.0	0.0	0.0	0.0	0.0	0.0	0.0	0.0	0.0	0.0	0.0	0.0	0.0	0.0	0.0	0.0	0.0	0.0	0.0	10.002959295866763	11.335526395667042	10.709388207394676	10.767813223763046	9.568855686251089	10.480162512608812	0.0	9.78413072729748	6.1060968467580095	0.0	6.158573456125781	6.243191817467444	0.0	0.0	8.240099350711429	1.9569991414110903	5.6047361012461385	8.010431943699126	7.430633457944032	8.928716096700152	0.0
Rasl11a_RASL11A	0.0	0.0	0.0	0.0	0.0	0.0	0.0	0.0	1.2668499008089702	0.0	0.0	0.0	0.0	0.0	0.0	0.0	0.0	0.0	0.0	0.0	0.0	0.0	0.0	0.0	0.0	0.0	0.8682388994667404	11.704889056866802	8.874041228131286	9.761849417886054	11.43208789287209	10.172118316769746	10.996624596303445	9.404312043370153	0.0	8.225941793628628	9.455710601587468	11.411534413783865	0.0	8.40465346969614	0.0	11.25880717989658	10.611607559436882	6.903045431711433	10.622107565296618	10.648507639649267	8.924222470494529	10.374223395067887	6.840265513984785
Nbl1_NBL1	0.0	0.0	0.0	0.0	0.0	0.0	0.0	0.0	0.0	0.0	0.0	0.0	0.0	0.0	0.0	0.0	0.0	0.0	0.0	0.0	0.0	0.0	0.0	0.0	0.0	0.0	0.0	0.0	0.0	6.7550444963649765	10.182817901514037	9.85921905640376	9.152978460481878	3.2963389858320067	8.289834474314207	6.3155552542059405	0.0	6.02482634991827	4.109063269135663	7.571655357480678	0.0	0.0	1.730490972506809	10.045495337827203	7.9475439595176605	0.0	0.0	0.0	6.201352560386289
Gemin7_GEMIN7	0.0	0.0	0.0	0.0	0.0	0.0	0.0	0.0	0.0	0.0	0.0	0.0	0.0	0.0	0.0	0.0	0.0	0.0	0.0	1.054956450800456	0.0	0.0	0.0	0.0	0.0	1.1495722923832052	0.0	0.0	0.0	0.0	0.0	0.0	9.58925690933856	9.48022778641374	0.0	8.46878641360142	8.613809941824659	4.4692493075366375	0.0	9.995317228490798	0.0	0.0	2.6676447535389114	7.734815219084552	3.1078534681745253	0.0	0.0	8.407461576836996	3.6974436759804123
Sncaip_SNCAIP	0.0	0.0	0.0	0.0	0.0	0.0	0.0	0.0	0.0	0.0	2.3366919109676902	0.0	0.0	0.0	0.0	0.0	0.0	0.0	0.0	0.0	0.0	0.0	0.0	0.0	0.0	0.0	0.0	8.44624274967375	8.084483800889881	0.0	0.0	0.0	0.0	0.0	0.0	7.223146081567394	6.867591641763412	0.0	8.076389783582897	7.7363105144405875	0.0	7.800020087812578	7.457469517486535	5.9484611981330255	8.935634961883581	6.989664916863707	0.0	7.350151033345925	4.672701914672637
Asb15_ASB15	0.0	0.0	0.0	0.0	0.0	0.0	0.0	0.0	0.0	0.0	0.0	0.0	0.0	0.0	0.0	0.0	0.0	0.0	0.0	0.0	0.0	0.0	0.0	0.0	0.0	0.0	0.0	0.0	0.0	0.0	4.968845133479745	0.0	0.0	0.0	0.0	0.0	0.0	0.0	4.152042619234755	8.371530068945566	7.404606828090626	6.4298643387286205	7.658193190312589	8.496149962336887	0.0	0.0	0.0	9.474100271855725	0.0
Sema3e_SEMA3E	0.0	0.0	0.0	0.0	0.0	0.0	0.0	0.0	0.0	0.0	0.0	0.0	0.0	0.0	0.0	0.0	0.0	0.0	0.0	0.0	0.0	0.0	0.0	0.0	0.0	0.0	0.0	0.0	6.623370471967008	7.1431793740734175	0.0	7.054396126128392	0.0	7.212388383293946	0.0	5.765521747099648	7.019660842900637	0.0	7.41009218861525	7.19562818689483	7.540010887422464	5.566302354056308	0.0	0.0	0.5097045177883824	2.899802946560208	6.155450298739856	5.769038521489952	7.6868578286633635
E2f1_E2F1	0.0	0.0	0.0	0.0	0.0	0.0	0.0	0.0	2.5415736572135565	0.0	0.0	0.0	0.0	0.0	0.0	0.0	0.0	0.0	0.0	0.0	0.0	0.0	0.0	0.0	0.0	0.0	0.0	0.0	0.0	0.0	0.0	0.0	0.0	0.0	0.0	5.99057693374162	4.115652276865097	0.0	2.818315562539598	0.0	0.0	2.8885170908167654	0.0	0.0	7.165387872978117	7.703353112377743	0.0	7.519898663860975	0.0
Tspan13_TSPAN13	0.0	0.0	0.0	0.0	0.0	0.0	0.0	0.0	0.0	0.0	0.0	0.0	0.0	0.0	0.6786840063007281	0.0	0.0	0.0	0.0	0.0	0.0	0.0	0.0	0.0	0.0	0.0	0.0	1.5050314791078183	2.3225514026258423	2.170524521087252	11.04424055978403	9.498686216638623	9.74693483169657	10.750866685258998	10.230662954640195	8.814288821808875	7.529461237526523	0.0	7.658839109975273	9.238816980023373	0.0	5.59342829273191	0.0	7.147856520107571	6.171124374946357	8.71133694649459	10.044473816426487	7.908509639553029	9.571937593518324
Tmem108_TMEM108	0.0	0.0	0.0	0.0	0.0	0.0	0.0	0.0	0.0	0.0	0.0	0.0	0.0	0.0	0.0	0.0	0.0	0.0	0.0	0.0	0.0	0.0	0.0	0.0	0.0	0.0	0.0	7.712414693667173	0.0	0.0	0.0	0.0	0.0	0.0	10.63535996153582	7.361993469899652	3.5195679170991547	0.0	5.9788100940132995	4.5235205741837685	7.101197415885196	4.893941074787189	8.388661217930553	5.76396818877651	0.0	9.08718071845113	0.0	7.4676493784192335	9.234278819653321
Nr1d1_NR1D1	1.9422620677957496	0.0	0.0	0.0	0.0	0.0	0.0	0.0	0.0	0.0	0.0	0.0	0.0	0.0	0.0	0.0	0.0	0.0	0.0	0.0	0.0	0.0	0.0	0.0	0.0	0.0	0.0	7.396469594811003	5.788599084612242	6.509580053478262	0.0	0.0	0.0	0.0	0.0	1.2467730373033667	7.2738497597289955	3.663661272741956	3.5058199077116994	0.0	0.0	2.6961419069310057	8.028037781107505	8.322995766544661	0.0	0.0	2.101130151675074	0.0	0.0
Akap2_AKAP2	0.0	0.0	0.0	0.0	0.0	0.0	0.0	0.0	0.0	0.0	0.0	0.0	0.0	0.0	0.0	0.0	0.0	0.0	0.0	0.0	0.0	0.0	0.0	0.0	0.0	0.0	0.0	6.988834390059239	0.0	0.0	0.0	0.0	0.0	0.0	0.0	5.820429459834641	2.1210192936657224	0.0	1.6656021001653656	3.826283708234224	0.0	8.385037601099139	8.153802419015609	2.070607428844065	0.0	6.677271536858577	0.0	0.6890544675870054	3.4195549751574355
Eif4a1_EIF4A1	0.0	0.0	0.0	0.0	0.0	0.0	0.0	0.0	0.0	0.0	0.0	0.0	0.0	0.0	0.0	0.0	0.0	0.0	0.0	0.0	0.0	0.0	0.0	0.0	0.0	0.0	0.0	2.7386091168877518	0.0	0.0	0.0	6.677477563146874	4.933481578212184	0.0	0.0	2.3399158387798766	4.622513346634254	7.289267264265923	0.0	4.022203660577892	0.0	0.0	5.253858429093883	4.7730612554637375	0.0	3.1552218388146844	5.769425124527465	3.2687315472371155	0.0
Top1mt_TOP1MT	0.0	0.0	0.0	0.0	0.0	0.0	0.0	0.0	0.0	0.0	0.0	0.0	0.0	0.0	0.0	0.0	0.0	0.0	0.0	0.0	0.0	0.0	0.0	0.0	0.0	0.0	0.0	2.24212746581651	0.0	0.0	10.0947074563066	11.041464343686103	9.949158141765674	10.553140873145326	9.359735440166473	9.924356917778447	3.960501769426645	9.551513544232526	0.0	8.918117935195689	0.0	10.443412591828842	7.921468141990728	8.200714392627921	3.1162416228471983	9.015067579995613	0.0	7.52488317847064	3.4116441210584565
Rarres1_RARRES1	0.0	0.0	0.0	0.0	0.0	0.0	0.0	0.0	0.0	0.0	0.0	0.0	0.0	0.0	0.0	0.0	0.0	0.0	0.0	0.0	0.0	0.0	0.0	0.0	0.0	0.0	0.0	9.281536172931618	8.859919231910242	10.405577586608002	8.756005383598328	8.42669789923818	0.0	8.924364482750123	11.687070791225807	8.611600532994519	0.0	0.0	0.0	0.0	0.0	0.0	0.0	0.0	0.0	0.0	0.0	0.0	0.0
Acpp_ACPP	0.0	0.0	0.0	0.0	0.0	0.0	0.0	0.0	0.0	0.0	0.0	0.0	0.0	0.0	0.0	0.0	0.0	0.0	0.0	0.0	0.0	0.0	0.0	0.0	0.0	0.0	0.0	6.934296358966683	0.0	0.0	0.0	0.0	8.579646252241503	0.0	0.0	7.086709189395855	0.0	0.0	3.782895047117032	5.423241724077228	0.0	6.676620790960605	0.0	8.798595363565418	4.306460866449267	8.601106507042388	6.889692464724648	8.855630935845662	0.0
Csrp2_CSRP2	0.0	0.0	0.0	0.0	0.0	1.3971909434827343	0.0	0.0	0.0	0.0	0.0	0.0	0.0	1.1964460854893268	0.0	0.0	0.0	0.0	0.0	0.0	0.0	0.0	0.0	0.0	0.0	0.0	0.0	9.501269169332517	0.0	0.0	2.6759485627638577	0.0	0.0	0.0	0.0	2.888694378026351	9.063698065576057	4.259464842891541	0.0	8.43301876368032	0.0	0.0	8.543813553231804	8.274034597738224	0.0	8.181453074791554	0.0	3.3334361189069632	0.0
Snx31_SNX31	0.0	0.0	0.0	0.0	0.0	0.0	0.0	0.0	0.0	0.0	0.0	0.0	0.0	0.0	0.0	0.0	0.0	0.0	0.0	0.0	0.0	0.0	0.0	0.0	0.0	0.0	0.0	9.432460953131557	5.588544240016043	0.0	0.0	0.0	0.0	0.0	0.0	7.397829103210173	0.0	7.718221054655713	0.0	8.798105798293049	0.0	0.0	0.0	0.0	0.0	6.108756082195951	6.768573862264067	0.0	0.0
Nxph3_NXPH3	0.0	0.0	0.0	0.0	0.0	0.0	0.0	0.0	0.0	0.0	0.0	0.0	0.0	0.0	0.0	0.0	0.0	0.0	0.0	0.0	0.0	0.0	0.0	0.0	0.0	0.0	0.0	0.0	0.0	0.0	1.7179330121963141	0.0	6.545062223306424	0.0	8.850509859244957	6.7059202100839554	3.530046240804081	8.972027217461259	8.585696314543798	0.0	0.0	0.0	9.162053092425877	7.755339795247573	8.336611658330831	7.2084421440669955	9.613689354288825	3.857847372743538	6.5338710183293145
Pex14_PEX14	0.0	0.0	0.0	0.0	0.0	0.0	0.0	0.0	0.0	0.0	0.0	0.0	0.0	0.0	0.0	0.0	0.0	0.0	0.0	0.0	0.0	0.0	0.0	0.0	0.0	0.0	0.0	0.0	8.961036019069539	10.481451250633624	9.33329887951958	9.168541721486793	0.0	0.0	0.0	1.9754502071019568	5.624454716775387	3.218749251314687	0.0	5.3442043835821975	8.487200391223295	0.0	9.521851836089409	0.0	0.0	0.0	0.0	0.0	3.3796573074148832
Myom2_MYOM2	0.0	0.0	0.8427665169030428	0.0	0.0	0.0	0.0	0.0	0.0	0.0	0.0	0.0	0.0	0.0	0.0	0.5192125018840348	0.0	0.0	0.0	0.38694466923583737	0.0	0.0	0.0	0.0	0.4108795191120498	0.0	0.0	5.566570489992379	6.705012535447199	7.181078256228839	4.761477633196272	6.04792410582587	5.219143996920634	4.30997090235467	0.0	5.612001899978401	8.703184835521009	0.0	8.194994045845215	7.1954684701851646	0.0	10.466097189587794	0.0	7.731887945650942	7.652248119281999	9.917863676396914	8.629104562768656	8.054391905393466	0.0
Wif1_WIF1	0.0	0.0	0.0	0.0	0.0	0.0	0.0	0.0	0.0	0.0	0.0	0.0	0.0	0.0	0.0	0.0	0.0	0.0	0.0	0.0	0.0	0.0	0.0	0.0	0.0	0.0	0.0	1.3655510782126026	0.0	0.0	1.6496066953139186	6.18937419587169	0.0	0.0	0.0	7.5226845610699105	0.0	0.0	0.0	0.0	8.28057825608433	3.859802844726538	0.0	8.832510482818446	0.0	8.893889668029935	6.678786844662506	8.166089504714025	0.0
Angptl2_ANGPTL2	0.0	0.0	0.0	0.0	0.0	0.0	0.0	0.0	0.0	0.0	0.0	0.0	0.0	0.4057138412749085	0.0	0.0	0.0	0.0	0.0	0.0	0.0	0.0	0.0	0.0	0.0	0.0	0.0	7.368338645885495	10.13718233656523	10.505610412493073	10.423107677988023	0.0	2.324858158032092	9.963941041414651	10.638957926593037	9.159963807731993	10.852861995777404	7.192365051899923	8.289505522155732	10.000271581023199	7.057450825271047	9.590628819431595	5.327051683769291	7.942900003582753	10.96399503851276	9.420244853305169	10.877981023553343	8.839359633917255	9.68526414171328
Krt7_KRT7	0.0	0.0	0.0	0.0	0.0	0.0	1.2168070883844333	0.0	0.0	0.0	0.0	0.0	0.0	0.0	0.0	0.0	0.0	0.0	0.0	0.0	0.0	0.8632903963336371	0.0	0.0	0.0	0.0	0.0	0.0	0.0	0.0	0.0	0.0	0.0	0.0	11.077116622842928	8.140960618281156	2.1638948897113552	0.0	8.223988247865522	0.0	10.725550999800742	0.0	4.8744289152618885	6.833953770030563	5.1631053383638355	0.0	0.0	7.729422183547213	0.0
Arvcf_ARVCF	0.0	0.0	0.0	0.0	0.0	0.0	0.0	0.0	0.0	0.0	0.0	0.0	0.0	0.0	0.0	0.6332553096804601	0.0	0.0	0.0	0.0	0.0	0.0	0.0	0.0	0.5050459653072491	0.528551261013682	0.0	7.949234637061268	0.9813707096586316	8.403467907724428	5.797093248981769	4.0865005672318935	9.02344489176626	0.0	0.0	9.439826393729943	9.182801996261693	6.454469489630961	6.5225090023498025	8.890696017083686	0.0	6.207572450043656	9.102399410889317	9.592797430677438	9.326700676830383	7.635230654716624	3.645964884946983	6.8681475406339025	9.873392609368745
Mertk_MERTK	0.0	0.0	0.0	0.0	0.6250950934561821	0.0	0.0	0.0	1.9972155779911744	0.0	0.0	0.0	0.0	0.0	0.0	0.0	0.0	0.0	0.0	0.0	0.0	0.0	0.0	0.0	0.0	0.0	0.0	7.230346821017211	0.0	9.099193510370489	7.127702125524992	8.289243008224867	0.0	7.750254880335753	1.7564967528041748	8.779392343773612	7.944788533032375	7.943267357100135	11.025017108257119	8.022002624925843	5.779395602362029	5.298828983330173	8.057672322903647	8.749277714443972	9.04353720197952	9.49914466245781	5.202785309783792	6.6730528892353895	0.0
Speg_SPEG	0.0	0.0	0.0	0.0	0.0	0.0	0.0	0.0	0.0	0.0	0.0	0.0	0.0	0.0	0.0	0.0	0.0	0.0	0.0	0.0	0.0	0.0	0.0	0.0	0.0	0.0	0.0	0.0	0.0	0.0	0.0	0.0	0.0	0.0	0.0	8.290835238216943	3.546500361111172	0.0	5.484145398140786	8.343576664472254	0.0	9.538231282398627	0.0	5.795656833330071	0.0	0.0	0.0	1.4028807631693292	4.757671187575767
Fgfbp1_FGFBP1	0.0	0.0	0.0	0.0	0.0	0.0	0.0	0.0	0.0	0.0	0.0	0.0	0.0	0.0	0.0	0.0	0.0	0.0	0.0	0.0	0.0	0.0	0.0	0.0	0.0	0.0	0.0	0.0	0.0	0.0	9.67426210880364	0.0	0.0	9.787147082289772	11.072770835922084	8.970747613255037	3.3529582797868027	0.0	0.0	9.141572887522534	0.0	7.25543824710566	0.0	9.382303579119151	9.634068994694001	9.305440850913724	8.355613875648238	0.0	0.0
Clic3_CLIC3	0.0	0.0	0.0	0.0	0.0	0.0	0.0	0.0	0.0	0.0	0.0	0.0	0.0	0.0	0.0	0.0	0.0	0.0	0.0	0.0	0.0	0.0	0.0	1.6398068125917318	0.0	0.0	0.0	13.355061424097686	12.55351267447352	11.018427215222022	11.754772967589044	12.01435732063914	12.784109279076615	12.10928600244296	12.395585580380814	11.79960056430816	11.599759189423375	12.496209583327346	8.168907912377698	12.029119948836634	10.765279279074429	7.063543913433045	12.541674617421231	12.363433397652896	11.428139020720572	11.097631289523623	11.189396517822214	12.403049547206766	10.28454554221182
[truncated: 175 more columns]
