# Supplementary material for: Single-cell RNA sequencing reveals the mesangial identity and species diversity of glomerular cell transcriptomes
Source: Nat Commun. 2021 Apr 9;12:2141. doi: 10.1038/s41467-021-22331-9 (PMC8035407; doi:10.1038/s41467-021-22331-9)
Supplement: Supplementary file 17 — Source Data [file 41467_2021_22331_MOESM17_ESM.zip › SourceData/source_datafile11.txt]

# Source data 11 for Fig.6C. The expression values are log2-scale RPKMs. The cells contain mouse and human GECs from source data 1 (mouse) and source data 2 (human).
index	680s_M18	677s_M4	680s_B2	679s_G23	677s_O7	679s_C15	677s_C7	680s_K10	680s_G8	680s_M17	680s_C9	680s_B13	677s_C2	677s_N22	679s_F14	680s_O13	680s_I6	677s_O3	679s_G13	676s_B24	680s_N16	680s_J5	677s_I5	680s_E12	677s_I3	676s_E18	680s_M4	680s_P16	311s_G3	677s_D3	677s_O13	679s_F12	677s_D21	311s_J10	680s_N6	680s_C3	680s_D6	680s_O10	311s_D3	676s_C3	680s_I15	680s_B12	680s_B4	677s_D18	677s_N21	679s_E17	677s_N6	677s_H20	677s_D11	680s_N7	677s_B20	679s_A11	677s_D23	311s_L9	311s_A12	309s_E19	676s_A23	677s_D6	680s_F5	677s_E8	679s_P4	680s_O7	309s_E10	309s_G22	677s_M24	679s_L15	679s_N3	680s_J14	679s_J13	679s_L23	677s_G3	680s_L18	680s_G3	679s_A21	677s_F24	311s_D12	680s_F4	676s_F18	679s_E4	680s_J3	677s_G19	676s_C15	680s_J15	677s_P8	679s_I22	677s_K22	309s_G18	677s_O8	680s_N8	679s_O7	311s_J11	680s_N11	677s_C5	679s_J3	679s_G4	677s_O24	680s_L19	680s_I16	677s_O17	680s_I7	680s_O9	679s_K8	676s_P21	677s_L23	680s_P8	676s_J20	677s_J3	680s_A13	676s_G14	676s_G2	311s_F10	311s_N5	311s_O10	311s_L12	677s_N11	311s_J3	311s_J6	680s_J19	309s_E1	676s_D2	680s_G4	680s_H5	680s_C6	677s_O1	680s_I8	311s_E11	677s_E21	311s_N9	680s_L14	677s_M6	677s_K3	677s_E24	311s_M6	680s_C2	680s_O17	311s_I6	679s_P17	680s_F12	680s_H15	677s_G6	677s_I6	677s_E17	677s_K19	676s_N1	680s_L5	311s_P7	308s_D4	680s_J4	679s_F13	311s_H12	677s_H10	309s_E4	677s_L6	311s_H1	676s_C4	680s_L8	679s_A14	677s_I9	309s_E16	677s_G9	680s_E3	677s_G5	680s_L2	311s_A11	311s_C6	680s_O19	679s_P2	311s_N8	676s_M14	676s_C2	680s_K13	677s_L22	680s_O15	676s_I20	676s_I1	677s_K23	677s_G18	308s_F16	311s_H7	676s_O4	677s_B19	308s_F12	676s_M17	240s_L12	240s_H23	676s_M18	677s_N13	676s_M21	240s_K2	240s_L5	001s_C22	240s_K18	001s_A24	240s_H18	240s_H22	001s_C13	001s_B19	240s_K22	240s_H19	001s_M17	001s_D15	240s_L6	240s_K5	240s_L4	240s_H13	240s_H24	680s_H3	001s_B16	240s_K17	240s_M23	001s_D10	001s_A10	001s_D12	240s_K3	240s_J8	240s_J7	001s_M14	240s_L15	001s_L20	001s_L14	240s_I16	001s_K10	001s_L4	001s_L11	001s_C14	240s_L23	240s_J3	240s_K10	001s_L17	240s_J13	240s_K20	001s_C20	240s_L3	001s_C16	240s_K4	001s_M18	240s_J5	001s_L23	001s_L19	240s_L21	240s_I19	240s_K11	240s_J17	240s_H15	196s_J1	196s_J10	196s_J11	196s_J12	196s_J18	196s_J19	196s_J21	196s_J20	196s_J24	196s_J3	196s_J8	196s_K13	196s_K14	196s_K19	196s_K17	196s_K18	196s_K21	196s_K22	196s_K3	196s_K5	196s_K7	196s_K6	196s_L1	196s_L11	196s_L12	196s_L10	196s_L14	196s_L18	196s_L19	196s_L20	196s_L17	196s_L22	196s_L4	196s_L23	196s_L24	196s_M11	196s_M10	196s_M12	196s_M1	196s_L9	196s_M14	196s_M17	196s_M23	196s_M21	196s_M20	196s_M3	196s_M24	196s_M4	196s_M6	196s_M5	196s_N11	196s_N1	196s_N14	196s_N12	196s_N15	196s_N20	196s_N24	196s_N5	196s_N7	196s_N9	196s_O20	196s_O24	196s_O23	196s_O21	555s_C10	555s_I1	294s_A14	294s_A13	294s_A20	294s_A18	294s_A6	294s_A7	294s_B1	294s_A8	294s_B15	294s_B13	294s_A9	294s_B4	294s_B7	294s_B6	294s_B8	294s_C1	294s_C10	294s_C18	294s_C20	294s_C23	294s_C24	294s_C8	294s_D14	294s_D15	294s_D18	294s_D22	294s_D20	294s_D5	294s_D24	294s_D7	294s_E14	294s_E13	294s_E17	294s_E21	294s_E3	294s_E5	294s_E8	294s_E9	294s_F6	294s_G10	294s_G17	294s_G18	294s_G7	294s_H14	294s_H16	294s_H21	294s_H6	294s_H7	294s_I10	294s_I18	294s_I17	294s_I19	294s_I2	294s_I20	294s_I7	294s_I4	294s_J12	294s_J16	294s_J15	294s_J17	294s_J20	294s_J24	294s_J3	294s_K1	294s_J7	294s_K16	294s_K19	294s_K21	294s_K24	294s_K8	294s_K5	294s_L19	294s_L21	294s_L2	294s_L4	294s_L5	294s_L3	294s_M15	294s_M18	294s_M21	294s_M7	294s_N10	294s_N13	294s_N14	294s_N21	294s_N7	294s_O1	294s_O11	294s_O10	294s_O12	294s_O17	294s_O18	294s_O23	294s_O6	294s_O8	294s_P11	294s_P17	294s_P2	298s_B15	298s_C14	298s_C2	298s_C4	298s_D5	298s_E4	298s_E9	298s_F10	298s_F19	298s_F24	298s_G22	298s_H11	298s_G9	298s_H22	298s_H7	298s_J12	298s_J4	298s_J9	298s_L9	298s_M10	298s_M9	298s_N3	298s_N8	298s_O16	298s_P9	299s_A14	299s_A15	299s_C21	299s_C23	299s_E16	299s_F12	299s_F24	299s_F9	299s_G21	299s_H19	299s_H22	299s_K19	299s_L20	299s_N20	299s_O24	813s_D19	813s_H5	813s_I14	813s_I23	813s_K11	813s_M11	813s_M6	682s_A3	682s_A20	682s_A19	682s_C13	682s_C5	682s_D15	682s_D12	682s_D3	682s_D5	682s_D7	682s_E14	682s_E4	682s_E9	682s_F13	682s_F2	682s_F18	682s_G10	682s_G11	682s_G17	682s_G6	682s_H3	682s_H2	682s_I13	682s_J14	682s_J11	682s_J18	682s_K8	682s_L12	682s_L9	682s_M1	682s_M11	682s_L8	682s_M17	682s_M15	682s_M19	682s_N4	682s_N3	682s_O8	682s_P13	682s_P2	811s_A1	811s_A17	811s_B17	811s_B7	811s_C19	811s_C20	811s_E11	811s_F17	811s_G21	811s_G3	811s_H24	811s_K13	811s_K21	811s_K5	811s_L13	811s_M14	811s_M21	811s_M20	811s_N18	811s_N7	811s_O1	811s_O11	811s_O22	814s_A9	814s_B1	814s_C5	814s_D10	814s_E5	814s_F10	814s_E2	814s_G1	814s_G4	814s_H19	814s_H17	814s_H3	812s_B22	812s_C22	812s_E10	812s_E23	812s_E3	812s_F15	812s_H18	812s_I21	812s_J21	812s_K15	812s_L13	812s_M9	812s_N1	812s_N11	812s_N13	812s_N3	812s_N7	812s_O5	812s_O8
Rxfp1_RXFP1	4.057443044280968	0.0	0.9497666278686848	0.0	1.186293993298569	8.3342790257067	8.39850100005538	2.483976431385689	0.0	0.0	9.341678567539796	8.930012335816295	0.0	0.0	0.0	0.0	1.3464216150908264	0.0	0.9108136276225444	1.8296807943882312	0.0	0.0	5.778277891815834	0.0	0.0	0.0	0.0	3.0928116267432784	0.0	1.2687271639708937	0.0	1.0525228226961558	7.356448704114951	0.6338078466499182	7.574098565264082	0.0	1.1203397055294222	7.657077362461624	0.0	0.0	1.7585066063810326	0.0	0.6774148245174154	6.8866466545663085	0.0	0.0	1.7501615098522234	7.692513544418179	9.015422764004576	0.0	5.189824959289101	0.0	5.472347395640769	4.751234127064818	7.08858549868196	0.0	0.0	1.0405829460362357	1.5449473516979741	8.975220564283395	7.714558111719079	0.9257760298475236	1.205911835969875	1.5754576586117028	0.0	5.572512715454182	3.875774951408109	6.747964277467176	7.893302150275706	0.9341157728986126	8.234813491737954	0.0	7.2679117112883524	5.49996101149246	8.672506293753202	0.0	6.472705851069954	7.261277814661298	3.9102653210246365	0.0	3.9641334604309657	7.9253412756168276	0.0	0.0	6.5654411820100975	7.7297071077281725	0.0	0.0	5.769258963918376	0.0	0.2967102728067501	0.5613972158615402	2.3459545820044925	0.0	0.0	0.0	0.0	3.3692358662162607	2.327611135731616	0.0	0.0	7.79386953450501	7.2789019106114425	7.351491868809206	0.0	0.0	7.070312763794409	6.831764608561741	0.0	0.0	0.0	0.0	7.487355253698974	7.822120546565517	0.0	7.568753826379987	0.4473555485887812	0.0	6.540546148785037	0.0	7.159138232541499	6.9953137106445125	0.0	0.0	7.992866440873841	0.0	1.6599766412596737	3.2707342517243485	0.0	0.0	1.7076902390577031	0.0	0.0	7.391819517805357	6.126067963461841	0.0	7.224940088182772	0.0	0.0	8.974028244685659	8.455999612555258	6.811751624792468	0.6452453941137499	0.0	4.420499885951531	0.0	5.561309463419403	6.257347382246406	8.041597254125898	0.0	5.744459399654668	1.698689944777538	7.92738925207355	0.0	6.9507954214717405	1.1508187317241894	4.383494729279467	0.6246887053161172	6.4286314644816684	5.387785354028338	0.0	1.120391015576305	0.0	0.2224510790270573	7.4808960137053475	1.374354073861737	0.0	0.0	8.558199189212802	6.248280241407237	0.0	7.5962788852828	5.233016962698001	6.302096789145796	5.872799377202617	6.925969370049629	0.6394136507273128	0.0	0.0	2.5944356564750266	8.001695746049643	0.0	7.561819408603013	1.4318665457766044	7.828476637225427	7.110246691245332	7.205689313247793	0.0	0.0	7.313319774271535	8.66068304598869	6.272259666472977	8.654608683405531	0.32726025696523997	4.657252985034766	4.257602435000846	0.0	7.457998739727612	0.0	5.893972617994689	8.727575176788587	0.5431149523827301	0.4814699554521197	7.986313052155671	0.0	0.0	0.0	0.0	7.675690820543598	7.0352555649246185	7.764160365492415	6.923411374148638	1.767394064464809	8.80780697352679	5.761930670298942	1.0454937493429144	6.2825377007277465	0.0	6.110052319697603	8.022698459777134	0.0	8.856264073911204	0.0	6.555559817258718	7.569300129405751	0.720081577850012	1.3135731500642267	6.926704143561458	0.0	7.822648653222824	0.3603167788851476	7.087236442517455	7.261050372847155	5.820067981634302	1.1466024356138904	4.354102257445343	0.0	0.0	0.0	0.2840736712847757	0.3630457141525335	7.992893047923977	3.138183762363685	5.0853362851817865	0.0	0.0	0.0	0.0	0.0	0.0	0.0	0.0	0.0	0.0	0.0	0.0	0.0	0.0	0.0	0.0	0.0	0.0	0.0	0.0	0.0	0.0	0.0	0.0	0.0	0.0	0.0	0.0	0.0	0.0	0.0	0.0	0.0	0.0	0.0	0.0	0.0	0.0	0.0	0.0	0.0	0.0	0.0	0.0	0.0	0.0	0.0	0.0	0.0	0.0	0.0	0.0	0.0	0.0	0.0	0.0	0.0	0.0	0.0	0.0	0.0	0.0	0.0	0.0	0.0	0.0	0.0	0.0	0.0	0.0	0.0	0.0	0.0	0.0	0.0	0.0	0.0	0.0	0.0	0.0	0.0	0.0	0.0	0.0	0.0	0.0	0.0	0.0	0.0	0.0	0.0	0.0	0.0	0.0	0.0	0.0	0.0	0.0	0.0	0.0	0.0	0.0	0.0	0.0	0.0	0.0	0.0	0.0	0.0	0.0	0.0	0.0	0.0	0.0	0.0	0.0	0.0	0.0	0.0	0.0	0.0	0.0	0.0	0.0	0.0	0.0	0.0	0.0	0.0	0.0	0.0	0.0	0.0	0.0	0.0	0.0	0.0	0.0	0.0	0.0	0.0	0.0	0.0	0.0	0.0	0.0	0.0	0.0	0.0	0.0	0.0	0.0	0.0	0.0	0.0	0.0	0.0	0.0	0.0	0.0	0.0	0.0	0.0	0.0	0.0	0.0	0.0	0.0	0.0	0.0	0.0	0.0	0.0	0.0	0.0	0.0	0.0	0.0	0.0	0.0	0.0	0.0	0.0	0.0	0.0	0.0	0.0	0.0	0.0	0.0	0.0	0.0	0.0	0.0	0.0	0.0	0.0	0.0	0.0	0.0	0.0	0.0	0.0	0.0	0.0	0.0	0.0	0.0	0.0	0.0	0.0	0.0	0.0	0.0	0.0	0.0	0.0	0.0	0.0	0.0	0.0	0.0	0.0	0.0	0.0	0.0	0.0	0.0	0.0	0.0	0.0	0.0	0.0	0.0	0.0	0.0	0.0	0.0	0.0	0.0	0.0	0.0	0.0	0.0	0.0	0.0	0.0	0.0	0.0	0.0	0.0	0.0	0.0	0.0	0.0	0.0	0.0	0.0	0.0	0.0	0.0	0.0	0.0	0.0	0.0	0.0	0.0	0.0	0.0	0.0	0.0	0.0	0.0	0.0	0.0	0.0	0.0	0.0	0.0	0.0	0.0	0.0	0.0	0.0	0.0	0.0	0.0	0.0	0.0	0.0	0.0	0.0	0.0	0.0	0.0	0.0	0.0	0.0	0.0	0.0	0.0	0.0	0.0	0.0	0.0
Aplnr_APLNR	0.0	1.6681527018515443	8.722085225351032	1.740305877628979	4.087728551252051	0.0	0.0	10.419693741579016	1.4786221387657834	2.1411854768524443	0.0	2.6095420892802217	0.0	8.064507394202103	1.9496924158137263	0.0	2.035590608661833	0.0	0.8388529647378881	1.191062619787509	10.298807028760212	7.672819534518642	1.4823935007591884	2.614007136551502	1.5123623025103397	1.3993472137781555	1.2595248821071945	0.0	0.0	0.0	1.8135917300947109	1.5459975427769856	7.301657025763585	1.571519667704274	0.0	8.938194604726268	7.691732681451906	1.6060341328754328	9.48304412684151	9.140498797585721	7.7715309566141215	0.0	0.0	6.1931301872939	0.0	8.467478768704638	1.0161792906056035	0.0	6.708219118345768	9.075777640869832	3.49206719303242	10.461857906836846	7.784063795879357	8.83639382599496	5.560963824836639	0.0	4.812828823777584	1.6458812871760569	1.0994801288255116	8.942509513937113	1.6770973619074236	8.672010566746637	8.812197670880773	0.0	6.76389833112917	0.0	10.182585626443183	8.548192265394382	0.0	5.267252776497551	1.9290440446586283	7.460879960813229	0.0	5.520318695775926	7.285580219571235	0.6135357696159505	10.06924379474927	7.664732870309594	8.319127769344194	2.3726761667804817	7.936005245018728	7.785964699562912	2.0635048352588665	8.79942334315666	9.584434766322328	7.477100660122766	7.003322294596517	0.0	6.184243721436155	7.362643082458954	7.168482474663541	9.811372177441172	0.0	1.6870712001047352	9.259618900993098	0.0	6.708876840539777	8.191301686064142	7.96354215444733	8.858740492114901	0.8410384586792373	9.67523021369406	9.480901659964324	9.887619113233523	0.0	0.0	2.9476770504282617	0.0	10.174874264469802	2.3310331512169484	6.10823682640586	0.0	6.903968566389934	8.693969701790285	0.0	0.8186504452648151	1.5604631623534313	9.774502718544401	0.0	0.0	6.34637595376495	0.0	8.05054055573367	8.766413535297394	9.095461175464226	7.184926223981195	8.878710563195524	0.0	10.483201246316213	6.542777824919084	0.0	0.0	3.4237522947277115	8.14554054788799	9.029232496154764	0.5300214110943479	8.860875916944819	10.249081833577527	8.601877931948888	0.7949714708516546	9.072510937486676	8.558839123479482	7.388754735612268	8.33839047998456	8.716451459419554	8.540620312612111	8.699565328059991	6.846918990034295	8.285121516687939	8.057265399987457	9.185123545956406	0.0	7.8626661615036895	0.0	6.868605640703088	6.9443506033701965	8.483889940550181	7.696001031576404	0.0	0.0	8.844247360799534	8.765576269588454	10.135324359050651	0.0	9.374544214620046	2.356854215725772	2.0221329495559766	0.0	8.148443603801054	5.191955402491753	0.0	8.174595912499653	8.708025355937993	9.595322246917748	9.086360405624614	0.9585475120380252	9.3263383941513	1.0691167900443022	0.0	9.616021955368023	7.694736661573473	10.211287759237699	8.417297973995655	3.182556257138702	9.740313662804924	8.557513813048976	6.7582209167282645	8.953690645683963	0.0	6.933321160075113	8.774800696133996	0.7779529142157557	7.187399488378031	9.926592948753632	0.7472231103097503	7.537110347845256	7.30124986257915	0.0	2.0666889259894363	5.142550958098821	7.948598266664728	7.95771066163709	0.0	9.356885480202596	9.767765777240367	8.876213819519391	0.0	8.155095441315739	0.7781189718643893	8.63428204747588	8.288739800597828	7.639093353460496	9.948169621762542	0.0	7.833284642806536	8.349322532294359	8.320313214986228	0.7217949204393002	6.65872665113725	0.0	9.122779033658373	9.565914698503851	8.033942565203867	10.099939750110307	8.893489292804414	7.927449093253893	0.7145241307259874	7.8689954377118365	8.089679939855355	0.7555469911319309	0.6521555363369108	6.5135751988376045	1.8029299158225136	8.61552338177829	1.4295234815531674	9.19695291264836	8.964069068792444	5.946712505693762	8.435425852253301	8.986870549858775	0.6566433230306752	8.292466237182394	1.2600248030965189	1.4109413472889698	0.0	0.0	0.0	0.0	0.0	0.0	0.0	0.0	0.0	0.0	0.0	0.0	0.0	0.0	0.0	0.0	0.0	0.0	0.0	0.0	0.0	0.0	0.0	0.0	0.0	0.0	0.0	0.0	0.0	0.0	0.0	0.0	0.0	0.0	0.0	0.0	0.0	0.0	0.0	0.0	0.0	0.0	0.0	0.0	0.0	0.0	0.0	0.0	0.0	0.0	0.0	0.0	0.0	0.0	0.0	0.0	0.0	0.0	0.0	0.0	0.0	0.0	0.0	0.0	0.0	6.377428859301183	0.0	0.0	0.0	0.0	0.0	0.0	0.0	0.0	0.0	0.0	0.0	0.0	0.0	0.0	0.0	0.0	0.0	0.0	0.0	0.0	0.0	0.0	0.0	0.0	0.0	0.0	0.0	0.0	0.0	0.0	0.0	0.0	0.0	0.0	0.0	0.0	0.0	0.0	0.0	0.0	0.0	0.0	0.0	0.0	0.0	0.0	0.0	0.0	0.0	0.0	0.0	0.0	0.0	0.0	0.0	0.0	0.0	0.0	0.0	0.0	0.0	0.0	0.0	0.0	0.0	0.0	0.0	0.0	0.0	0.0	0.0	0.0	0.0	0.0	0.0	0.0	0.0	0.0	0.0	0.0	0.0	0.0	0.0	0.0	0.0	0.0	0.0	0.0	0.0	0.0	0.0	0.0	0.0	0.0	0.0	0.0	0.0	0.0	0.0	0.0	0.0	0.0	0.0	0.0	0.0	0.0	0.0	0.0	0.0	0.0	0.0	0.0	0.0	0.0	0.0	0.0	0.0	0.0	0.0	0.0	0.0	0.0	0.0	0.0	0.0	0.0	0.0	0.0	0.0	0.0	0.0	0.0	0.0	0.0	0.0	0.0	0.0	0.0	0.0	0.0	0.0	0.0	0.0	0.0	0.0	0.0	0.0	0.0	0.0	0.0	0.0	0.0	0.0	0.0	0.0	0.0	0.0	0.0	0.0	0.0	0.0	0.0	0.0	0.0	0.0	0.0	0.0	0.0	0.0	0.0	0.0	0.0	0.0	0.0	0.0	0.0	0.0	0.0	0.0	0.0	0.0	0.0	0.0	0.0	0.0	0.0	0.0	0.0	0.0	0.0	0.0	0.0	0.0	0.0	0.0	0.0	0.0	0.0	0.0	0.0	0.0	0.0	0.0	0.0	0.0	0.0	0.0	0.0	0.0	0.0	0.0	0.0	0.0	0.0	0.0	0.0	0.0	0.0	0.0	0.0	0.0	0.0	0.0	0.0	0.0	0.0	0.0	0.0	0.0	0.0	0.0	0.0	0.0	0.0	0.0	0.0	0.0	0.0	0.0
Il13ra2_IL13RA2	8.91332392009969	11.423814066410046	0.0	2.1086747883669013	0.0	0.0	8.798034715468711	0.0	9.736648998908933	0.0	0.0	0.0	2.1357634017238136	3.6181964555844015	1.8851931877795705	0.0	0.0	3.6817092150008657	10.10724612985589	0.0	0.0	0.0	0.0	0.0	3.5186337618571923	0.0	0.0	0.0	0.0	0.0	0.0	1.8942047599421288	0.0	0.0	0.0	0.0	0.0	0.0	0.0	11.800926429799011	0.0	0.0	8.999612063621518	1.632411332702646	0.0	8.973650192014727	0.0	0.0	8.489843188786784	10.307393472661989	1.7731272954847987	0.0	0.0	1.0945412251106652	0.0	4.088231250590527	9.31441171431284	2.0020362692619984	0.0	0.0	0.0	0.0	0.0	4.557169785014628	6.8707672721660265	0.0	7.989640859665017	0.0	1.1253406645382742	0.0	2.3143423257499647	0.0	10.608765163335754	0.0	0.0	0.0	0.0	0.0	0.0	8.880063503242154	2.1913801475677777	8.958596418722866	1.7004802375888497	0.0	7.823266148703798	2.1497334770882928	2.305884648691888	8.623309364447241	0.0	0.0	0.0	7.859814927912753	0.0	0.0	7.694808100007192	0.0	8.106751867310816	2.1822058979622057	0.0	0.0	0.0	0.0	0.0	8.913606142105808	8.436673191578986	11.617168530642026	7.723964671779815	0.0	0.0	0.0	0.0	1.0218893108587317	0.0	0.0	8.157713181228438	0.0	0.0	5.921284942614031	0.0	9.730102725784043	1.2061805661500815	0.0	0.0	0.0	7.946654311588805	0.0	0.0	10.393058398447085	0.0	0.0	2.7512499043846823	0.0	0.0	0.0	7.044850896491128	0.0	8.047082807346785	8.091583297663284	0.0	3.2172541784009403	8.687942155470168	1.6860351254020771	11.067936626559447	0.0	8.249746194502821	0.0	2.3168548320271865	8.994146515854734	10.31556208710216	0.0	7.552405087529823	11.447865491254847	1.3488080318866658	0.0	10.190956886590742	8.450057523904269	10.248204364663039	1.2453315300802377	1.1713128103027846	11.024532719479408	8.692630252106367	7.6355119490525665	2.6070872939593444	0.0	6.969933558299725	0.0	0.0	0.0	7.772906143057046	1.195414515026868	0.0	10.92426650958236	9.913291253787273	9.897860048075245	7.970109448958294	0.0	11.762302626607225	3.744199857875285	1.5475408369650754	9.19821301397601	7.023615964185412	5.041270748818792	0.0	5.336099583778744	12.907104179567387	0.0	6.747219615057839	8.211132657445349	13.475153286799236	11.350477880602007	0.0	3.853062846831879	8.952626042898713	11.523523241624725	4.6950231074575965	0.0	0.0	12.245804454491456	6.975752108140707	0.0	0.0	11.671200282702037	11.631524159546617	8.545612986275888	13.046696001118116	9.905379223101598	0.0	8.770863188644848	12.108760860871186	2.403951986399933	0.0	8.278119590168219	0.0	4.4904461765609724	2.3225294697025545	12.153331725206533	8.122052238104457	9.409497134580096	6.704848498413018	12.653806094869847	11.588738480384686	10.8780252782323	0.0	8.395725608890126	8.826087027211189	13.04238644630334	12.12310578181038	7.823241340824429	10.316970720344427	9.684554897267999	13.093409106338994	0.0	11.396534597241333	10.353614830761943	11.383964699879133	8.38399676537964	9.464175483913355	0.0	10.066887865033788	10.778022475555955	11.964567758405284	11.982305415964715	10.002216067294203	2.780248600084502	0.0	0.0	0.0	0.0	0.0	0.0	0.0	0.0	0.0	0.0	0.0	0.0	0.0	0.0	0.0	0.0	0.0	0.0	0.0	0.0	0.0	0.0	0.0	0.0	0.0	0.0	0.0	0.0	0.0	0.0	0.0	0.0	0.0	0.0	0.0	0.0	0.0	0.0	0.0	0.0	0.0	0.0	0.0	0.0	0.0	0.0	0.0	0.0	0.0	0.0	0.0	0.0	0.0	0.0	0.0	0.0	0.0	0.0	0.0	0.0	0.0	0.0	0.0	0.0	0.0	0.0	0.0	0.0	0.0	0.0	0.0	0.0	0.0	0.0	0.0	0.0	0.0	0.0	0.0	0.0	0.0	0.0	0.0	0.0	0.0	0.0	0.0	0.0	0.0	0.0	0.0	0.0	0.0	0.0	0.0	0.0	0.0	0.0	0.0	0.0	0.0	0.0	0.0	0.0	0.0	0.0	0.0	0.0	0.0	0.0	0.0	0.0	0.0	0.0	0.0	0.0	0.0	0.0	0.0	0.0	0.0	0.0	0.0	0.0	0.0	0.0	0.0	0.0	0.0	0.0	0.0	0.0	0.0	0.0	0.0	0.0	0.0	0.0	0.0	0.0	0.0	0.0	0.0	0.0	0.0	0.0	0.0	0.0	0.0	0.0	0.0	0.0	0.0	0.0	0.0	0.0	0.0	0.0	0.0	0.0	0.0	0.0	0.0	0.0	0.0	0.0	0.0	0.0	0.0	0.0	0.0	0.0	0.0	0.0	0.0	0.0	0.0	0.0	0.0	0.0	0.0	0.0	0.0	0.0	0.0	0.0	0.0	0.0	0.0	0.0	0.0	0.0	0.0	0.0	0.0	0.0	0.0	0.0	0.0	0.0	0.0	0.0	0.0	0.0	0.0	0.0	0.0	0.0	0.0	0.0	0.0	0.0	0.0	0.0	0.0	0.0	0.0	0.0	0.0	0.0	0.0	0.0	0.0	0.0	0.0	0.0	0.0	0.0	0.0	0.0	0.0	0.0	0.0	0.0	0.0	0.0	0.0	0.0	0.0	0.0	0.0	0.0	0.0	0.0	0.0	0.0	0.0	0.0	0.0	0.0	0.0	0.0	0.0	0.0	0.0	0.0	0.0	0.0	0.0	0.0	0.0	0.0	0.0	0.0	0.0	0.0	0.0	0.0	0.0	0.0	0.0	0.0	0.0	0.0	0.0	0.0	0.0	0.0	0.0	0.0	0.0	0.0	0.0	0.0	0.0	0.0	0.0	0.0	0.0	0.0	0.0	0.0	0.0	0.0	0.0	0.0	0.0	0.0	0.0	0.0	0.0	0.0	0.0	0.0	0.0
Pla1a_PLA1A	0.0	0.0	10.02918805630601	0.0	0.0	0.0	0.0	0.0	1.7628071945631831	9.628520790414774	1.4944305484480167	0.0	0.0	0.0	0.0	1.4490966122273286	8.821925011249936	0.0	0.0	0.0	0.0	0.0	0.0	0.0	2.57314518133799	0.0	2.240486539073526	0.0	0.0	2.9542013291363003	0.0	0.0	2.624385269523538	0.0	7.528272100130104	0.0	0.0	11.433747759417608	0.0	0.0	9.1299641957215	0.0	6.2677692142803645	6.366560387481196	1.9130932184412857	8.049054817798197	1.8432051544327088	10.877497064359934	9.343650008365929	0.0	8.952398148142173	5.674750160738219	0.0	0.0	1.1163029418740664	0.0	1.845446872606484	0.0	0.0	0.0	7.477813699379859	8.477621515843483	5.917784002666174	0.0	2.0334985231016667	0.0	0.0	0.0	0.0	0.0	9.42898831721823	9.141932357659485	2.1387181364469097	6.237676754045615	1.914101418469455	0.7724358550886197	1.3107856202317445	0.0	8.908623949689721	6.258784042261111	0.0	1.0834125260168763	10.3746202981955	0.0	8.58241038650903	0.0	0.0	0.0	8.487017557538174	0.0	0.6292489312032822	9.099155141289453	7.206384750558263	0.0	1.0391488024683346	10.381197206079127	8.23467392679347	0.0	2.2161607714124734	1.7657785872092988	1.639071841012637	0.0	4.820413749602827	0.0	1.4778083578756207	0.0	9.220984463292282	0.0	0.0	0.0	0.0	0.0	0.0	8.369132262274942	1.6735726629781502	0.0	5.189683960014018	2.0785808522705693	0.0	0.0	3.8690698204832614	1.8642083008006665	5.433522242828606	8.57197456911446	9.083076898361204	9.006442469949489	0.0	0.0	0.0	8.4988045129497	2.684105397289656	8.32412036394529	0.0	7.600293024206157	8.850581939036092	0.0	8.316764372199941	4.502347795280541	11.16324910611789	8.65824374020952	1.5689404839015084	8.019964459220366	0.0	6.9552935146751205	8.654826008767238	10.310150374228424	3.827225201562914	7.339078158274747	0.0	8.971870906574624	0.0	1.7810502992450827	0.0	0.0	0.0	1.2694328435780449	3.013198483299808	0.0	9.572414693185287	1.5354413629018542	7.965311919801162	0.0	7.685690489942365	7.35993545858649	0.0	0.0	0.7515422135428275	0.0	8.307276749893953	7.5791058147436114	8.26972566257071	0.0	1.3049100719679627	8.679539711523756	1.6777039220437755	7.487189978095852	1.3225439378974388	0.0	0.0	7.437855570794397	6.149322707383339	4.4289860492468565	0.0	0.0	0.0	6.306946200627498	7.036413799798968	8.309866747318015	1.1617338011791027	0.0	8.203531512909974	1.1068562252939125	0.0	0.0	6.217962027113371	0.0	0.0	0.9392022148265216	0.0	0.0	0.0	0.6297342318920686	2.15004488432164	0.8612293623123369	0.0	3.69592262206758	8.508583164241392	0.0	9.205895790862412	0.0	8.426378363889128	0.0	0.0	1.7237368437590868	0.0	0.0	10.796311815880657	0.9010735796329654	0.0	8.417776673573762	0.9508218164310682	0.0	0.0	0.0	0.0	5.254479378198306	0.0	8.138754152945125	0.0	0.0	2.206712779632121	8.999392108205233	8.955704816093071	1.7170409349691826	10.48015363894366	6.556901663274027	0.0	7.650942937840347	9.542908589496816	8.816340888100012	0.0	1.764990052259806	1.5203968484767258	7.86862541019005	0.0	0.0	0.0	0.0	0.0	0.0	0.0	0.0	0.0	0.0	0.0	0.0	0.0	0.0	0.0	0.0	0.0	0.0	0.0	0.0	0.0	0.0	0.0	0.0	0.0	0.0	0.0	0.0	0.0	0.0	0.0	0.0	0.0	0.0	0.0	0.0	0.0	0.0	0.0	0.0	0.0	0.0	0.0	0.0	0.0	0.0	0.0	0.0	0.0	0.0	0.0	0.0	0.0	0.0	0.0	0.0	0.0	0.0	0.0	0.0	0.0	0.0	0.0	0.0	0.0	0.0	0.0	0.0	0.0	0.0	0.0	0.0	0.0	0.0	0.0	0.0	0.0	0.0	0.0	0.0	0.0	0.0	0.0	0.0	2.682559887075297	1.5977915636029745	0.0	0.0	0.0	0.0	0.0	0.0	0.0	0.0	0.0	0.0	0.0	0.0	0.0	0.0	0.0	0.0	0.0	0.0	0.0	0.0	0.0	0.0	0.0	0.0	0.0	0.0	0.0	0.0	0.0	0.0	0.0	0.0	0.0	0.0	0.0	0.0	0.0	0.0	0.0	0.0	0.0	0.0	0.0	0.0	0.0	0.0	2.2687316148319283	0.0	0.0	0.0	0.0	0.0	0.0	0.0	0.0	0.0	0.0	0.0	0.0	0.0	0.0	0.0	0.0	0.0	0.0	0.0	0.0	0.0	0.0	0.0	0.0	0.0	0.0	0.0	0.0	0.0	0.0	0.0	0.0	0.0	0.0	0.0	0.0	0.0	0.0	0.0	0.0	0.0	0.0	0.0	0.0	0.0	0.0	0.0	0.0	0.0	0.0	0.0	0.0	0.0	0.0	0.0	0.0	0.0	0.0	0.0	0.0	0.0	0.0	0.0	0.0	0.0	0.0	0.0	0.0	0.0	0.0	0.0	0.0	2.6023269286984254	0.0	0.0	0.0	0.0	0.0	0.0	0.0	0.0	0.0	0.0	0.0	0.0	0.0	0.0	0.0	0.0	0.0	0.0	0.0	0.0	0.0	0.0	0.0	0.0	0.0	0.0	0.0	0.0	0.0	0.0	0.0	0.0	0.0	0.0	0.0	0.0	0.0	0.0	0.0	0.0	0.0	0.0	0.0	0.0	0.0	0.0	0.0	0.0	0.0	0.0	0.0	0.0	0.0	0.0	0.0	0.0	0.0	0.0	0.0	0.0	0.0	0.0	0.0	0.0	0.0	0.0	0.0	0.0	0.0	0.0	0.0	0.836805126648465	0.0	1.7465665171676574	0.0	0.21412717886531407	0.0	0.0	1.4482987270995111	0.0	0.0	0.0	0.0	1.829714835681654	0.0	0.0	0.0	0.0	3.3138196424563167	2.1348866989281596	0.0	0.0	0.0	0.0	0.0	0.5698182785746271	0.0	0.0	0.0
Gimap7_GIMAP7	8.414485194645628	8.787123413767286	7.336165444509426	10.981433758479389	10.122768606926607	10.493433964460998	2.856168643821935	9.889965060022838	1.9354213714446065	11.135643769052157	10.879851529172704	9.993730020924772	9.890434267301355	2.868020827346062	0.0	12.239339915422333	5.329360949837	7.939847626932652	11.349851402593892	8.954205518885052	9.753917703768119	12.424290458089885	12.197633981905513	4.4090013960903915	3.6652173130441454	5.916509250911907	10.85836542368756	4.853594592295017	11.909801957780168	3.694831385199308	8.620761972189436	9.73293107094689	9.78089596105302	10.768121449665015	10.545533451422283	9.197971963848056	11.889362197573936	10.477491612374626	9.874045107571225	9.259681816863708	8.63644023166408	2.4512558099700748	10.5651163140334	10.74698686118196	11.193358722557488	6.039386354547111	3.416131212131697	9.136412242018547	10.797123684474961	10.349103113442787	12.108144560041321	9.325800296556574	3.2868317146216834	10.813556630376604	2.980356882922321	5.990883304614173	0.0	8.17877568357938	10.14002326745738	7.898916382859221	9.143735500997792	10.164517669365672	9.936144868497317	11.384367045742035	10.441277241147713	11.144152681443176	9.225646502288852	9.637437644180665	11.117972355776349	8.98660430566965	9.540314390926596	10.743064815982928	11.09690770653149	10.32420090743724	9.504688933933718	10.413758856722408	10.326134181889355	8.654023555624772	10.272414369486867	9.234154223314354	7.556999033387532	8.912087451192964	11.017027109936464	8.282770586813667	10.710851445375113	8.944120833460197	3.4960491628832457	9.158082024515977	10.285655225895804	12.687030719778821	9.89895089316319	11.04024986773736	11.446611358525315	10.088825532749544	10.225891141311207	10.559318816994539	9.697659404248405	12.26229607346623	8.961607125731739	9.623181522603957	10.088961151716116	9.67520161727894	0.0	10.203808474416718	10.972916188413372	8.438857321067706	9.966641084545302	9.646263133893608	10.704411592576657	10.720152614772188	10.230882489853881	1.723626202271756	9.782501675153574	1.5477686527686405	9.867384961672874	4.905890054549231	11.729791065785706	10.489180740305796	8.165239314370117	9.775100989952003	9.256113270651106	10.486436080835423	10.414621732945532	8.35758465074848	10.96584785333909	9.927257507844756	10.817350901085419	10.891807701415471	9.67028747709137	9.543249379130149	3.7875847708762183	9.689181161693432	10.263757775747461	10.325116782500912	10.892005693852386	10.266445919359015	10.17766129155686	8.243287075980176	9.259314130349221	8.416884106716218	10.071139908852821	10.854662367341806	10.533965638348752	9.277455346507084	9.275492091486804	10.301069867924756	4.393745310776287	9.732853956632233	10.391357496564565	1.1666540606559437	9.095111776752917	3.7755398811755287	10.408781989049727	9.55119674885861	10.618553723834587	4.698942371901818	0.0	2.832960140084471	10.31195575751462	10.35995103168197	10.73271288055934	9.644260575991863	10.303841772430141	11.602039100857425	9.74825925460095	11.255665050355306	10.456135563892571	9.959831650470496	1.8597501881217795	4.40447558649785	10.390582148891855	8.977363723153424	11.705091845757892	9.551791951949044	9.166413829408294	9.672753088370612	11.244520285600148	9.371764957289177	11.589138339151079	7.901097501601767	10.123311366714178	10.898848413209416	9.967626307408157	10.502867892636786	3.642628873245327	9.93145263900225	9.568875244400264	9.522394087339901	12.136769199551143	10.98275547200994	10.984384534560624	11.373519320307512	10.453818593893116	3.1562874908251093	11.136503604689352	10.447674739647397	9.467594758579805	8.99716851727193	11.353229426446845	11.298750668984807	8.493599332447074	9.499369948884985	11.333410495894215	12.041785827939751	10.624460886468698	10.718457704510657	10.978417064473536	10.908788603095553	10.31612301837744	9.565323803061462	9.18262631993624	8.799123822103809	10.588709021763897	11.728022382496489	11.542625034626994	11.761815804645169	8.348887623007064	6.162695518142558	10.476302704322721	8.306241187280762	10.553526170315198	9.723230453235509	9.14306911188526	9.981961015862684	8.636634829561366	11.19690835208452	10.094527998761485	10.301750345670053	9.000458326948047	10.564101576801832	11.552165676251828	8.259034097838384	8.27886319091153	9.938170777533708	11.458019295867093	9.291843724380175	10.48887659231898	10.166432600528378	9.315118391850005	10.971453076905684	11.089326829761074	3.5770520024998014	7.901996445361798	7.936268070776727	0.0	0.0	0.0	0.0	0.0	0.0	0.0	0.0	0.0	0.0	0.0	0.0	0.0	0.0	0.0	0.0	0.0	0.0	0.0	0.0	0.0	0.0	0.0	0.0	0.0	0.0	0.0	0.0	0.0	0.0	0.0	0.0	0.0	0.0	0.0	0.0	0.0	2.189855899083827	0.0	3.3342110812147587	0.0	0.0	0.0	0.0	0.0	0.0	0.0	0.0	0.0	0.0	0.0	0.0	0.0	0.0	0.0	0.0	0.0	0.0	0.0	0.0	0.0	0.0	0.0	0.0	0.0	0.0	0.0	0.0	0.0	0.0	0.0	0.0	0.0	0.0	0.0	0.0	0.0	0.0	0.0	0.0	0.0	0.0	0.0	0.0	0.0	0.0	0.0	0.0	0.0	0.0	0.0	0.0	0.0	0.0	0.0	0.0	0.0	0.0	0.0	0.0	0.0	0.0	0.0	0.0	0.0	0.0	0.0	0.0	0.0	0.0	0.0	0.0	0.0	0.0	0.0	0.0	0.0	0.0	0.0	0.0	0.0	0.0	0.0	0.0	0.0	0.0	0.0	0.0	0.0	0.0	0.0	3.0725451228848453	0.0	0.0	0.0	0.0	0.0	0.0	0.0	0.0	0.0	3.8044648236885448	4.791528197276113	0.0	0.0	0.0	0.0	0.0	0.0	0.0	0.0	0.0	0.0	0.0	0.0	0.0	0.0	0.0	0.0	0.0	0.0	0.0	0.0	0.0	0.0	0.0	0.0	0.0	0.0	0.0	0.0	0.0	3.944285407585508	0.0	0.0	0.0	0.0	0.0	0.0	0.0	0.0	0.0	0.0	0.0	0.0	0.0	0.0	0.0	0.0	0.0	0.0	2.1387606210968766	0.0	0.0	0.0	0.0	0.0	0.0	0.0	0.0	0.0	0.0	0.0	0.0	0.0	0.0	0.0	0.0	0.0	0.0	0.0	0.0	0.0	0.0	0.0	0.0	0.0	0.0	0.0	0.0	0.0	0.0	0.0	0.0	0.0	0.0	0.0	0.0	0.0	0.0	0.0	0.0	0.0	0.0	0.0	0.0	0.0	0.0	0.0	0.0	0.0	0.0	0.0	0.0	0.0	0.0	0.0	0.0	0.0	0.0	0.0	0.0	0.0	0.0	0.0	0.0	0.0	0.0	0.0	0.0	0.0	0.0	0.0	0.0	0.0	0.0	0.0	0.0	0.0	0.0	0.0	0.0	0.0	0.0	0.0	0.0	0.0	0.0	0.0	0.0	0.0	0.0	0.0	0.0	0.0	0.0	0.0	0.0	0.0	0.0	0.0	0.0	0.0	0.0	0.0	0.0	0.0	0.0	0.0	0.0	0.0	0.0	0.0	0.0	0.0
Snord50a_SNORD50A	6.81372682140279	0.0	5.463983748329908	0.0	5.908678814657426	7.495978667723451	0.0	7.15824300171978	5.563483556449648	0.0	0.0	0.0	5.980609615033729	5.717625871933968	0.0	7.73467329186067	7.3364300590883555	0.0	6.366541463929536	0.0	5.1484757672523696	7.6164440092127075	0.0	0.0	0.0	0.0	6.1908250944447065	6.051819569495947	5.6005131135153565	0.0	7.033242835749363	7.231000214886339	8.532205731576893	4.730436512965088	0.0	0.0	5.956745617509783	5.75008512552996	5.110140645465363	5.58738924560786	6.2599453583451234	6.2139439360143855	4.845555065532545	0.0	5.7680829445565305	5.386208403750051	7.317747428282907	0.0	5.4017743228137025	4.717262751268961	0.0	8.088516677467034	0.0	4.445351729026804	4.559906129875199	0.0	0.0	0.0	4.935718311788755	6.316173508517318	0.0	0.0	5.942918034893942	5.550046647123739	4.95037053321907	0.0	0.0	4.9429699808920535	0.0	0.0	0.0	6.323130239005843	0.0	5.8172868678481295	6.345549521654549	4.8273427360397845	5.864795885064204	0.0	6.695197408010254	0.0	0.0	0.0	5.398886322955178	0.0	5.752783852982173	6.575805415309977	0.0	6.329494942572802	0.0	0.0	3.532824573507745	4.687153296084207	6.578349467427353	7.439126138141607	0.0	0.0	5.2781885793136505	5.061291986649363	0.0	4.597709422325504	6.950575875729184	5.4266745947531065	0.0	4.55653334055085	0.0	0.0	5.157990553487052	0.0	5.753758328527106	7.300765446791383	0.0	0.0	4.147557805711877	4.460399485675884	0.0	4.377564879325906	0.0	5.007845650673164	4.460804356449389	7.78764809324618	4.6399021106421765	5.702367157633214	0.0	6.694270168264419	0.0	3.7581159116061422	0.0	4.279392493236631	4.4638105844357225	0.0	0.0	0.0	4.349982631407154	0.0	0.0	0.0	5.598303457997519	5.738013760968071	0.0	0.0	5.2868177896977535	0.0	4.924021735746492	0.0	0.0	0.0	5.226996924051097	6.600641647661593	4.329656454457627	4.419527889324393	0.0	5.72807630705007	0.0	0.0	0.0	6.783019149285539	0.0	4.705618684625146	0.0	0.0	0.0	5.74123694064332	8.007782528699765	4.5945955675830135	0.0	6.173937701979816	4.778244232722704	4.035782527494538	5.462310514826103	0.0	4.10217615824743	0.0	0.0	3.9623007631081153	4.476743777005657	4.6654055704690895	0.0	0.0	4.217505873928462	0.0	5.862559419484423	7.200915410246682	0.0	5.283821293430878	0.0	5.815349532178527	0.0	5.479070490586679	3.8281136848486974	4.085856040946828	0.0	3.734637187324601	0.0	5.184847966491825	5.744211731837707	0.0	0.0	0.0	5.8094591510469415	0.0	0.0	6.230528583399822	0.0	0.0	6.126763711297178	4.3999935424970475	0.0	0.0	5.818097505105892	4.206531099703089	6.659082939079987	0.0	0.0	5.077498961127043	0.0	6.227148755863451	0.0	4.151872732239189	0.0	0.0	3.325045605007809	6.45509865487072	0.0	0.0	0.0	6.696287248393543	6.075076388774452	5.4399161940771705	0.0	7.162688533000662	3.9789216781639127	0.0	6.033180141436902	0.0	3.9657825376288933	0.0	6.182573771531948	0.0	0.0	3.6238988087799764	3.9904512335246634	5.7058049358646565	0.0	6.032825311619638	0.0	0.0	0.0	0.0	0.0	0.0	0.0	0.0	0.0	0.0	0.0	0.0	0.0	0.0	0.0	0.0	0.0	0.0	0.0	0.0	0.0	0.0	0.0	0.0	0.0	0.0	0.0	0.0	0.0	0.0	0.0	0.0	0.0	0.0	0.0	0.0	0.0	0.0	0.0	0.0	0.0	0.0	0.0	0.0	0.0	0.0	0.0	0.0	0.0	0.0	0.0	0.0	0.0	0.0	0.0	0.0	0.0	0.0	0.0	0.0	0.0	0.0	0.0	0.0	0.0	0.0	0.0	0.0	0.0	0.0	0.0	0.0	0.0	0.0	0.0	0.0	0.0	0.0	0.0	0.0	0.0	0.0	0.0	0.0	0.0	0.0	0.0	0.0	0.0	0.0	0.0	0.0	0.0	0.0	0.0	0.0	0.0	0.0	0.0	0.0	0.0	0.0	0.0	0.0	0.0	0.0	0.0	0.0	0.0	0.0	0.0	0.0	0.0	0.0	0.0	0.0	0.0	0.0	0.0	0.0	0.0	0.0	0.0	0.0	0.0	0.0	0.0	0.0	0.0	0.0	0.0	0.0	0.0	0.0	0.0	0.0	0.0	0.0	0.0	0.0	0.0	0.0	0.0	0.0	0.0	0.0	0.0	0.0	0.0	0.0	0.0	0.0	0.0	0.0	0.0	0.0	0.0	0.0	0.0	0.0	0.0	0.0	0.0	0.0	0.0	0.0	0.0	0.0	0.0	0.0	0.0	0.0	0.0	0.0	0.0	0.0	0.0	0.0	0.0	0.0	0.0	0.0	0.0	0.0	0.0	0.0	0.0	0.0	0.0	0.0	0.0	0.0	0.0	0.0	0.0	0.0	0.0	0.0	0.0	0.0	0.0	0.0	0.0	0.0	0.0	0.0	0.0	0.0	0.0	0.0	0.0	0.0	0.0	0.0	0.0	0.0	0.0	0.0	0.0	0.0	0.0	0.0	0.0	0.0	0.0	0.0	0.0	0.0	0.0	0.0	0.0	0.0	0.0	0.0	0.0	0.0	0.0	0.0	0.0	0.0	0.0	0.0	0.0	0.0	0.0	0.0	0.0	0.0	0.0	0.0	0.0	0.0	0.0	0.0	0.0	0.0	0.0	0.0	0.0	0.0	0.0	0.0	0.0	0.0	0.0	0.0	0.0	0.0	0.0	0.0	0.0	0.0	0.0	0.0	0.0	0.0	0.0	0.0	0.0	0.0	0.0	0.0	0.0	0.0	0.0	0.0	0.0	0.0	0.0	0.0	0.0	0.0	0.0	0.0	0.0	0.0	0.0	0.0	0.0	0.0	0.0	0.0	0.0	0.0	0.0
