# Supplementary material for: Single-cell RNA sequencing reveals the mesangial identity and species diversity of glomerular cell transcriptomes
Source: Nat Commun. 2021 Apr 9;12:2141. doi: 10.1038/s41467-021-22331-9 (PMC8035407; doi:10.1038/s41467-021-22331-9)
Supplement: Supplementary file 17 — Source Data [file 41467_2021_22331_MOESM17_ESM.zip › SourceData/source_datafile2.txt]

## Source data 2 for human biopsy single cell data from unbiased FACS sorting. In addition to metadata on UMAP coordinates, cell type, MLC subclusters, number of genes detected (nGene) and Smart-seq2 plate information, the expression (log2-scale RPKMs) of genes visualised in Fig.1C, Fig.S1D, Fig.S1F, Fig.S1G, Fig.4B(right), Fig.5B(bottom), Fig.6B(right), Fig.S7D are also included.
index	UMAP1	UMAP2	CellType	MLC_subclusters	nGene	PlateInfo	NKG7	HAVCR1	MYRF	FSTL3	CCDC146	CFI	CD68	FCGR3B	VEGFA	NPHS2	ITGA8	KLRK1	CXCL6	VCAM1	PCK1	LYZ	CSF3R	MYO1D	SEMA3G	KDR	NES	LINC01320	CRB2	FCN1	TOX3	PLOD2	THSD7A	SLC44A4	GPC4	CLDN5	NCAM1	CNN1	EPHA7	C1orf186	DDN	GOLIM4	MMP7	PECAM1	SYNPO	MPP5	CD4	PTPRC	PDGFRB
311s_O3	0.6781590999999999	-13.598126	PTC	Not a mesangial-like cell	1259.0	311s	0.0	0.0	0.0	3.6979105060334776	0.0	0.0	0.0	0.0	9.529465702829345	0.0	0.5206558479925536	0.0	1.4920215421036824	0.9550634483569191	11.477023321809199	0.0	0.0	0.0	0.0	0.0	0.0	0.0	0.0	0.0	0.0	0.0	0.0	0.0	0.0	1.468337445067977	0.0	0.0	0.0	0.0	0.0	0.0	3.851824862438663	1.2147480650848028	0.0	0.0	0.0	0.0	0.0
680s_K20	1.4637661	-15.270226999999998	PTC	Not a mesangial-like cell	2269.0	680s	0.0	0.0	0.0	0.0	0.0	1.3880799456028408	0.0	0.0	7.835593595460528	2.8786318409840876	0.0	0.0	0.0	2.6902161256063453	9.905432414759122	1.7248252825851629	0.0	1.1746723200756504	0.0	0.6573719358595944	0.0	7.1921766184475295	0.0	0.0	0.0	0.0	0.0	3.815530652784861	0.0	0.0	0.0	0.0	0.0	0.0	0.0	0.0	0.0	1.3420618637288892	0.0	0.7225616280584041	0.0	0.7711496057431751	0.0
311s_M10	0.7046393	-13.809586	PTC	Not a mesangial-like cell	1704.0	311s	2.972445201601028	0.0	0.0	0.0	0.0	3.1462139900843815	1.3754098212221126	0.0	0.0	0.0	0.0	0.0	0.0	0.0	9.570865658085953	0.0	0.0	1.4367796696697304	0.0	1.9270626801635973	0.0	0.0	0.0	0.0	0.0	0.0	0.0	3.3141719039859767	0.0	1.4124373215627102	0.0	0.0	0.0	0.0	0.0	0.0	0.0	2.1086996375536327	0.0	0.0	1.0039677119518369	0.0	0.5801562877089684
680s_A15	0.32706690000000005	-14.833530999999999	PTC	Not a mesangial-like cell	2420.0	680s	0.0	0.0	0.0	0.0	0.0	3.3154102976279245	3.0482885330915193	0.0	0.0	0.0	0.0	0.0	0.0	0.0	8.660383159034227	3.7829223829690517	2.4103898125307737	1.1112824323000152	1.246379653377619	1.0463673639529993	0.0	0.0	0.0	2.5916059614372324	0.0	0.0	0.0	0.0	0.0	0.0	0.0	0.0	0.0	0.0	0.0	0.0	0.0	0.0	0.0	0.0	0.0	1.851352327254717	0.0
680s_N21	1.922767	-14.33545	PTC	Not a mesangial-like cell	1949.0	680s	0.0	0.0	0.0	0.0	0.0	2.164778606907373	9.297176223018855	1.6586114070962208	0.0	0.0	0.0	0.0	0.0	0.0	7.155875613033397	2.576830408859961	0.0	0.0	0.8487532258298587	0.6975132377331722	0.0	0.0	0.0	0.0	0.0	0.0	0.0	0.0	0.0	2.43923597674352	0.0	0.0	0.0	9.104347688903564	0.0	0.0	0.0	0.6333493359533322	0.0	0.0	1.2254158052411817	0.0	0.0
679s_N10	0.36188027	-14.812845000000001	PTC	Not a mesangial-like cell	3206.0	679s	0.0	0.0	0.0	0.0	0.0	7.548267229113631	5.582636700351867	0.0	8.513237262946769	0.0	0.0	0.0	0.0	0.0	9.838517101807906	7.012559058453824	3.1920869746048934	0.0	0.0	0.0	0.0	0.0	0.0	7.61205402791296	0.0	0.0	0.0	0.0	0.0	0.0	0.0	0.0	0.0	0.0	0.0	6.475610653979595	0.0	3.4797835803132204	0.0	0.0	4.373484918926968	4.029685004916941	2.549905251616708
680s_M18	-1.1377138	9.3268385	GEC	Not a mesangial-like cell	2108.0	680s	0.0	0.0	0.0	0.0	1.172777353475197	1.5532595092010288	2.5144364233361385	2.5340016470835645	0.0	0.0	0.0	0.0	0.0	0.0	2.040684413152881	4.83692169581185	1.1547685858532595	0.0	0.0	0.0	0.0	0.0	0.0	2.0904603440126452	0.0	0.0	0.0	0.0	0.0	0.0	0.0	0.0	0.0	0.0	0.0	0.0	0.0	7.7040705753598	0.0	0.0	1.3140270172736965	1.4279793596667445	0.7922119408152669
679s_C6	16.292637	-4.137751000000001	MNP	Not a mesangial-like cell	2892.0	679s	0.0	0.0	0.0	0.0	0.0	0.0	9.664280740698388	1.7457831655826275	6.4847925327382345	0.0	0.6722752076959417	0.0	0.0	0.0	0.0	12.052155989440045	6.605765520237374	0.0	0.0	0.0	0.0	0.0	0.0	11.301398915571937	0.0	0.0	0.0	0.0	0.0	0.0	0.0	1.843948965802998	0.0	0.0	0.0	0.0	0.0	2.5388478413783955	0.0	0.0	8.668677621915473	6.178358507361074	0.7814573768128562
680s_K22	1.4410651	-15.602129000000001	PTC	Not a mesangial-like cell	2330.0	680s	0.0	0.0	0.0	0.0	0.0	4.830382588705862	0.0	0.0	2.102527180439875	0.0	0.0	0.0	0.0	0.0	12.371949206704702	3.4306081439578904	1.163751777355397	0.0	0.0	0.0	0.0	0.0	0.0	0.0	8.218745210234694	0.0	0.0	4.216463721162005	0.0	0.0	0.0	0.0	0.0	0.0	0.0	0.0	0.0	0.6255798644104618	1.0347691596466402	0.7567206290671036	0.0	0.0	0.7214610093802453
677s_M4	-3.35146	7.655725	GEC	Not a mesangial-like cell	3380.0	677s	0.0	0.0	0.0	0.0	7.419061336700102	0.0	6.031446747946952	0.0	0.0	1.8338401992364624	7.812697756564596	0.0	0.0	0.0	0.0	9.1977735012399	6.832499398114615	0.0	0.926322125251967	8.48442517601207	0.8167426885226087	0.0	0.0	8.3409836618795	0.0	0.0	0.0	0.0	0.0	0.0	0.0	0.0	0.0	0.0	0.0	0.0	0.0	2.5745743184811407	1.1141894775882741	0.0	5.6188896877084415	2.14488231592481	0.7996150633804491
680s_F22	1.8791333	-14.466042000000002	PTC	Not a mesangial-like cell	1807.0	680s	0.0	0.0	0.0	0.0	0.0	0.0	0.0	0.0	0.0	0.0	0.0	0.0	0.0	1.5126014744852492	10.103416418365162	2.29770312469893	0.0	0.0	0.0	0.0	0.0	0.0	1.4507766263881843	0.0	0.0	0.0	0.0	9.804188135368276	0.0	0.0	0.0	0.0	0.0	0.0	0.0	0.0	0.0	0.0	1.0705272180987426	0.0	0.0	0.0	0.0
680s_E19	1.8175478999999999	-15.986597	PTC	Not a mesangial-like cell	2661.0	680s	0.0	0.0	0.0	0.0	0.0	7.7997363892590865	0.0	0.0	4.46543404816266	3.156206606637295	0.0	0.0	0.0	0.0	11.906664660835151	2.8978182826193604	0.0	0.0	1.029074991191994	1.775457712080214	0.0	0.0	0.0	0.0	0.0	0.0	0.0	5.696219773941077	0.0	1.9537833307264532	0.0	0.0	0.0	0.0	0.0	1.4454748100786206	0.0	0.0	0.0	0.0	0.0	0.0	0.0
680s_B2	-1.6238898000000002	10.050611	GEC	Not a mesangial-like cell	2455.0	680s	3.1430616605128465	0.0	0.0	0.0	0.0	0.0	0.0	1.5129799635752266	0.0	3.1446115946895703	0.553407231067887	0.0	0.0	1.0070586012156515	3.040893966544833	3.5448488225244836	0.0	0.0	4.649248681859516	8.577370084251925	0.0	0.0	0.0	2.5953931147083082	0.0	0.0	0.0	0.0	0.0	10.161605754777382	0.0	0.0	0.0	0.0	0.0	1.0976366701457008	0.0	0.5594511678961568	0.937522766859056	0.0	1.104450898420038	0.7260905981817475	0.6472945880759027
679s_H6	3.9555182	3.3911486000000006	MNP	Not a mesangial-like cell	2238.0	679s	0.0	0.0	0.0	0.0	0.0	0.0	3.4280803173993184	0.0	0.0	0.0	9.38288959105603	0.0	0.0	0.0	0.0	5.658467037953697	2.1333047990009155	0.0	0.0	0.0	0.0	0.0	0.0	4.554590001615631	0.0	0.0	0.0	0.0	6.650902131467028	0.0	0.0	0.0	0.0	0.0	0.0	0.0	0.0	2.131346479288032	0.0	0.0	1.6099614396473383	2.393368313401963	8.831896990157926
240s_J6	1.370743	-11.601550999999999	PTC	Not a mesangial-like cell	3163.0	240s	5.766423056072107	0.0	0.0	0.0	0.0	0.0	4.693732903961665	0.0	2.1571394672419086	0.0	1.1862527753501277	0.0	0.0	0.0	5.338112061104965	6.147152320339917	1.8437368793250264	0.0	0.0	3.486054398494096	1.3719490630071585	0.0	0.0	4.43565590374406	0.0	0.0	0.0	0.0	3.0232947971090405	2.629094964893653	1.7026989446474896	0.0	0.0	0.0	0.0	0.0	0.0	4.045182265965568	0.0	0.0	2.0489362714862316	2.1920161012864363	0.0
679s_N1	0.7342705	-14.27622	PTC	Not a mesangial-like cell	2431.0	679s	0.0	0.0	0.0	0.0	0.0	0.0	3.644029722301457	0.0	0.0	0.0	0.0	0.0	0.0	0.0	8.586409573073611	5.208859356872631	2.553449140112785	0.0	0.0	0.4768691625181212	0.0	0.0	0.0	4.284430602543969	0.0	0.0	5.733630221200047	0.0	0.0	0.0	0.0	0.0	0.0	0.0	0.0	7.876582660109891	0.0	1.624629732680467	0.0	0.0	2.382916357048612	3.5277837692115894	0.5009011945157475
679s_G23	-1.7197697	6.9041386	GEC	Not a mesangial-like cell	2801.0	679s	0.0	0.0	0.0	0.0	0.0	0.0	4.244016789666919	1.8506065963793201	0.0	0.0	0.0	0.0	0.0	0.0	0.0	5.52377280825149	2.4764904077946466	0.0	0.0	9.25679262108443	0.0	0.0	0.0	5.6620587882675215	0.0	0.0	0.0	0.0	0.0	9.297028979640192	0.0	0.0	0.0	0.0	0.0	0.0	2.340548146328659	0.7363756607407368	0.0	0.0	3.419825354888808	2.4849995220145424	0.0
311s_B12	3.5686302000000003	3.7650697	MLC	MC	2054.0	311s	2.9873045833064253	0.0	0.0	0.0	0.0	4.595575239137124	1.3858910613144446	0.0	0.0	0.0	0.49936524889380446	0.0	0.0	0.0	0.6163301889132697	0.0	0.0	0.0	0.38346788791828734	0.558440038141713	0.5992634861113321	0.0	0.0	0.0	0.0	0.0	0.0	0.0	0.0	0.0	0.0	0.0	0.0	0.0	0.0	8.652390365977599	0.0	0.8782018202215314	0.0	0.0	1.012524322645277	0.9014868903242594	7.184926187810983
680s_B8	3.3064055	5.186237	MLC	MC	3052.0	680s	2.9938385252752897	0.0	0.0	0.0	0.0	1.8728608723794862	2.085229700929278	0.0	1.7028892443582635	0.0	7.869219243535098	0.0	0.0	4.708276486996015	3.2587942771391067	2.2616535959160995	0.0	4.80277638221891	0.0	1.9451533705956283	0.0	0.0	0.0	3.3174995905804696	0.0	0.0	0.0	0.0	0.0	0.0	0.0	0.0	0.0	0.0	0.0	0.0	0.0	1.424853434958469	0.0	1.0498276378522813	5.586321914029802	1.1132548998074367	8.290762385903166
677s_O7	-4.5104766	9.235279	GEC	Not a mesangial-like cell	3319.0	677s	5.052389746549091	0.0	0.0	0.0	0.0	0.0	1.8063278250940658	0.0	2.161437379234872	4.799709540374361	1.8322944267157042	0.0	0.0	0.0	0.0	3.6656415226843477	1.9871720293768689	0.0	1.9366023455408985	8.281932078802381	2.3178161413970972	0.0	0.0	2.154874122498769	0.0	0.0	0.8774642060681148	0.0	0.0	1.8492633951259225	0.0	0.0	0.0	0.0	0.0	0.0	0.0	7.654252926396273	0.8646786921414877	0.8399971268763423	0.0	1.8825931042651274	2.0361734087853542
679s_E5	15.978703	-4.3611260000000005	MNP	Not a mesangial-like cell	2029.0	679s	0.0	0.0	0.0	0.0	0.0	0.0	7.051766782122987	3.907302653089344	0.0	0.0	0.0	0.0	0.0	3.1089743894150734	0.0	11.377715154623004	10.77333367479839	0.0	0.0	0.0	0.0	0.0	0.0	9.50151849616013	0.0	0.0	0.0	0.0	0.0	0.0	0.0	0.0	0.0	0.0	0.0	0.0	0.0	3.936666959855774	0.0	0.0	4.758290425674913	7.834753486343541	0.0
311s_C11	1.1267993	-14.890754000000001	PTC	Not a mesangial-like cell	2249.0	311s	3.196644791823735	0.0	0.0	0.0	0.5907917648471106	0.0	0.0	0.0	0.0	0.0	0.5728872957211458	0.0	0.0	0.0	11.089867068219776	0.0	0.0	0.0	0.0	0.8763382363195187	0.0	0.0	0.0	1.2108162044792827	0.0	0.0	0.0	0.0	0.0	0.0	0.376302467244533	0.0	0.0	0.0	0.0	0.0	0.0	0.5791042324428309	0.0	7.568943472450445	0.0	0.0	0.3731687960888549
680s_D23	1.0318370000000001	-14.129755	PTC	Not a mesangial-like cell	1680.0	680s	0.0	0.0	0.0	0.0	0.0	0.0	0.0	0.0	0.0	0.0	1.7569327275681246	0.0	0.0	1.5234552674936293	10.825306102178633	0.0	0.0	0.0	0.0	0.0	0.0	0.0	0.0	0.0	0.0	0.0	0.0	0.0	0.0	0.0	0.0	0.0	0.0	0.0	0.0	0.0	0.0	0.0	0.0	0.0	0.0	1.0080000954754493	1.5466491385296135
679s_C15	-1.6110811999999999	7.079813499999999	GEC	Not a mesangial-like cell	2455.0	679s	0.0	0.0	0.0	0.0	0.0	0.0	3.5706075478227333	0.0	0.0	0.0	0.9802504236726189	0.0	0.0	2.379105543367779	0.0	5.762515035275337	2.4605860700891276	0.0	0.0	5.7043711614485595	2.5471501975399318	0.0	0.0	4.767375328709485	0.0	0.0	0.0	0.0	0.0	0.0	0.0	2.390814448446012	0.0	0.0	0.0	0.0	0.0	1.9843633106159777	0.0	0.0	1.76260996727201	2.9644591953215444	0.0
677s_C7	-3.2462732999999995	8.192787	GEC	Not a mesangial-like cell	2659.0	677s	2.496435690366657	0.0	0.0	0.0	0.0	0.0	2.904078978377045	0.0	0.0	0.0	5.914059855003005	0.0	0.0	0.0	1.9473424404430157	5.758191025467648	2.1292559905256874	0.0	0.0	8.522459852017112	0.0	0.0	0.0	5.518431078498556	0.0	0.0	0.0	0.0	0.0	0.0	0.7463707895862759	0.0	0.0	0.0	0.0	8.139927389459032	0.0	9.420941627263876	0.0	0.0	1.8978789570118992	2.285965104931594	0.0
680s_F21	1.8287404999999999	-14.577385999999999	PTC	Not a mesangial-like cell	1898.0	680s	0.0	0.0	0.0	0.0	0.0	0.0	0.0	0.0	0.0	2.221729079134803	0.905940761918989	0.0	0.0	0.0	8.558704147841693	0.0	1.5959352184491598	0.0	0.0	0.0	1.0620417004062994	0.0	0.0	0.0	0.0	0.0	0.0	0.0	0.0	0.0	0.0	0.0	0.0	0.0	0.0	0.0	0.0	0.0	0.0	0.0	0.0	0.0	0.0
680s_B6	3.1833575	4.125971	MLC	MC	2256.0	680s	2.7193741330825714	0.0	0.0	0.0	0.0	0.0	0.0	0.0	0.0	1.9246018337519144	7.510619764554347	0.0	0.0	8.231369863019122	3.4995851705671743	0.0	1.2347804290065054	8.519741391887562	0.0	0.0	0.0	0.0	0.0	0.0	0.0	0.0	0.0	0.0	0.0	2.682971713384726	0.0	0.0	0.0	1.9149963196804274	0.0	1.3927393377099075	0.0	0.0	0.0	0.0	1.400656232213137	0.9507376625981915	3.621136554594529
680s_D17	0.7460732	-15.382617999999999	PTC	Not a mesangial-like cell	2460.0	680s	0.0	0.0	0.0	0.0	0.0	7.594280031477243	8.72290343547982	0.0	0.0	0.0	1.7661216824925143	0.0	0.0	1.1995166766232739	9.830972998772966	2.6961563706846605	0.0	0.0	0.0	0.0	0.0	0.0	0.0	2.083394062717179	0.0	0.0	0.0	0.0	0.0	0.0	0.0	0.0	0.0	0.0	0.0	0.0	0.0	0.6854977276341254	0.9580296061549912	0.0	0.0	0.0	1.295200164854737
680s_K10	-0.84933776	9.225247999999999	GEC	Not a mesangial-like cell	2257.0	680s	0.0	0.0	0.0	0.0	0.0	0.0	0.0	2.8269670610700435	0.0	0.0	0.8226358913705317	0.0	0.0	0.0	0.0	0.0	2.0428313472626214	0.0	0.0	0.9095345477209728	0.9686363757807511	0.0	0.0	2.3633711201782965	0.0	0.0	0.0	0.0	0.0	0.0	0.0	0.0	0.0	0.0	0.0	1.52315528272496	0.0	10.217896712789813	3.787850153373928	0.0	0.0	0.0	0.9492456970508144
680s_G8	-1.6796091	10.395672	GEC	Not a mesangial-like cell	2486.0	680s	0.0	0.0	0.0	0.0	0.0	0.0	2.780549183013344	1.5798735421233954	0.0	0.0	1.810865044915009	0.0	0.0	0.0	2.9001764333150644	4.272086218896098	1.1120499086848945	0.0	2.935106588121989	1.719625696840221	0.0	0.0	0.0	2.680775111141441	0.0	0.0	0.0	0.0	1.9276544692227435	0.0	0.0	0.0	0.0	0.0	0.0	0.0	0.0	7.105773082270467	6.7685965023537005	0.0	1.794268916037396	1.6349755481536072	0.0
680s_M20	0.52749753	-15.375010000000001	PTC	Not a mesangial-like cell	2461.0	680s	0.0	0.0	0.0	0.0	1.2777164388175646	0.0	8.331696161733875	0.0	0.0	0.0	0.0	0.0	0.0	0.0	11.279339492389576	4.518760735180014	1.3721154742233879	0.0	0.0	0.8352360748412807	0.0	0.0	0.0	0.0	0.0	0.0	0.0	0.0	0.0	0.0	0.0	0.0	0.0	0.0	0.0	0.0	0.0	0.0	0.0	4.078728944483096	0.0	0.0	0.0
680s_M17	-1.9763403000000002	9.30737	GEC	Not a mesangial-like cell	2237.0	680s	0.0	0.0	0.0	0.0	0.0	0.0	3.0254348852908883	2.2624488538755667	0.0	0.0	0.0	0.0	0.0	0.0	3.071357435919553	4.514773185198265	1.6859310098866898	0.0	0.0	8.39214527596724	0.0	0.0	0.0	0.0	0.0	0.0	0.0	1.9092248385831656	0.0	0.0	0.0	0.0	0.0	0.0	0.0	0.0	0.0	8.780162438159577	7.9521368479611105	0.0	0.0	0.0	0.0
679s_D13	16.272263	-5.400898000000001	MNP	Not a mesangial-like cell	3103.0	679s	0.0	0.0	0.0	0.0	0.0	0.0	6.67887693634074	2.728055034031165	1.1908123064117047	2.6542599412649652	0.0	0.0	0.0	1.015330072333883	0.0	10.009349269651008	8.371651533556001	0.0	0.0	2.2579713875000444	0.0	0.0	0.0	9.80367821099908	0.0	0.0	0.0	0.0	0.0	0.0	0.0	1.6151046688270785	0.0	0.0	0.0	1.106405088987533	0.0	1.9541132682612012	0.0	0.0	3.365505026726019	2.9291027375728347	2.149340335514273
680s_C9	-0.96271634	9.711358	GEC	Not a mesangial-like cell	1862.0	680s	0.0	0.0	0.0	0.0	0.0	0.0	0.0	0.0	0.0	1.3772538512114867	3.0423449633758923	0.0	0.0	0.0	3.2981642521661714	0.0	0.0	0.559964605493512	0.0	7.714143999826578	0.0	0.0	0.8234751108631381	0.0	0.0	0.0	0.8050192174292734	1.067782884251293	0.0	1.3498859865129378	0.0	0.0	0.0	0.0	0.0	0.0	0.0	4.788310009198652	0.6764319982319157	0.0	0.0	0.0	0.943161939459719
680s_B13	-1.5865917999999999	10.821591999999999	GEC	Not a mesangial-like cell	2346.0	680s	0.0	0.0	0.0	0.0	0.0	0.0	0.0	0.0	0.0	0.0	0.0	0.0	0.0	0.0	1.9144279234031478	1.3978645510661507	0.0	0.0	0.0	5.49868673198634	0.0	0.0	0.0	2.282177691717565	0.0	0.0	0.0	0.0	0.0	0.0	0.5240194564995535	0.0	0.0	0.0	0.0	0.0	0.0	7.674138077510331	0.0	0.5470470125448205	0.0	0.0	0.5198609377529229
311s_P6	0.94279593	-13.318624	PTC	Not a mesangial-like cell	1312.0	311s	3.36311047769302	0.0	0.0	1.3379472566167494	0.0	0.0	0.0	0.0	0.0	0.0	0.0	0.0	1.7279608816958887	0.0	10.188565207245963	0.0	0.0	0.0	0.0	2.0593962917388784	0.0	0.0	0.0	0.0	0.0	0.0	0.0	0.0	0.0	0.0	1.2361472735572747	0.0	0.0	1.7243268431354777	0.0	0.0	0.0	1.6990654881872203	0.0	0.0	0.0	0.0	0.0
677s_C2	-3.2153509999999996	9.709967	GEC	Not a mesangial-like cell	3591.0	677s	5.339825168268053	0.0	0.0	0.0	0.0	0.0	3.5247403914176516	0.0	2.2185297163865907	3.094563440377481	7.80698609476181	0.0	0.0	6.107529120259471	0.0	5.5581837369677585	1.9009065955811688	0.8784862961525596	3.895650139243656	5.155399345803919	0.8786046717594169	0.0	0.0	4.724093208902335	0.0	0.0	0.0	0.0	0.0	0.0	0.0	0.0	0.0	0.0	0.0	0.0	0.0	6.572491667144464	0.0	0.0	5.2894352363992905	2.734257917438025	4.525062675403994
680s_H21	0.25573322	-15.395797	PTC	Not a mesangial-like cell	2355.0	680s	0.0	0.0	0.0	0.0	0.0	0.0	0.0	0.0	8.519657542607604	2.167680161979318	0.8741039235088696	0.0	0.0	0.0	9.394176538694884	0.0	0.0	0.0	0.0	0.9648426622596513	1.0264217245646559	0.0	1.423662181500234	2.457376598075224	0.0	0.0	0.0	0.0	1.3515259854804889	2.132999280721673	0.0	0.0	0.0	0.0	0.0	0.0	0.0	0.0	0.0	0.0	0.0	0.0	0.0
680s_A18	0.87454975	-16.768291	PTC	Not a mesangial-like cell	3267.0	680s	0.0	0.0	0.0	0.0	0.0	1.370382481960291	0.0	0.0	0.0	0.0	0.0	0.0	0.0	0.0	10.301126834498808	2.4646234252930395	0.0	0.0	0.0	0.6469168316466749	0.0	0.0	0.0	0.0	0.0	0.0	0.0	2.3988516677019156	0.0	0.0	0.0	0.0	4.953281378588694	0.0	0.0	0.0	0.0	1.3247212057025612	0.0	4.1863914984073105	1.1492121824274801	1.2542154942577195	0.0
677s_N22	-3.6904306000000004	8.597258	GEC	Not a mesangial-like cell	2949.0	677s	3.9128412270436255	0.0	0.0	0.0	0.0	0.0	2.3707585572839167	0.0	1.332125256889993	3.007109598262905	0.6410831124055417	0.0	0.0	1.1430062174859779	1.2880558746711306	5.771680584499436	2.470656305424557	0.7625450930707872	0.0	0.0	0.0	0.0	1.0910998405221186	4.255978714935373	0.0	0.0	0.0	0.0	0.0	3.336178210819401	0.0	0.0	0.0	0.0	0.0	0.0	0.0	7.168439251799494	0.0	0.7825671851334386	1.2487611849508358	2.0465631387240006	0.7463882773945458
679s_F14	-1.6606791	6.788895599999999	GEC	Not a mesangial-like cell	2171.0	679s	0.0	0.0	0.0	0.0	0.0	9.157302457028338	1.6252981078116655	0.0	0.0	0.0	0.0	0.0	0.0	0.0	0.0	3.9671155858182754	2.0891978521601655	0.0	0.0	5.211093187430046	0.0	0.0	0.0	3.9462650888874586	0.0	0.0	0.0	0.0	0.0	0.0	0.0	0.0	0.0	0.0	0.0	0.0	0.0	8.256923723564675	0.0	0.0	1.2109678337075853	1.9969032472098143	0.0
680s_O13	-2.5627470000000003	10.395437	GEC	Not a mesangial-like cell	2304.0	680s	0.0	0.0	0.0	0.0	0.0	0.0	0.0	2.0132722603778235	5.545548632273718	2.074519119124041	7.847871885319756	0.0	0.0	0.0	0.9905480528185703	2.168627200598583	1.3531362608332125	0.0	5.416919056883761	8.282112755160352	0.0	0.0	0.0	1.6160844229537146	0.0	0.0	0.3223296173432375	0.0	0.0	9.191940467306397	0.0	0.0	0.0	0.0	0.0	1.5197759201007133	0.0	9.524013316825837	1.2978564364778584	0.0	0.0	1.0507077717827165	0.5496804613965312
679s_J10	15.6027155	-3.4570152999999997	MNP	Not a mesangial-like cell	2699.0	679s	0.0	0.0	0.0	0.0	0.0	1.8012899972815721	3.333778028732171	2.0277197853226956	0.0	0.0	0.0	0.0	0.0	0.0	0.0	12.184918803336421	6.151310222032164	0.0	0.0	0.0	0.0	0.0	0.0	11.432452245239139	0.0	0.0	0.0	0.0	0.0	0.0	0.0	0.0	0.0	0.0	0.0	0.0	0.0	6.271947620293165	0.0	0.0	5.4263954027787555	5.115296781278789	0.9560059792284722
680s_O22	1.7400881000000001	-14.281716000000001	PTC	Not a mesangial-like cell	2005.0	680s	0.0	0.0	0.0	0.0	0.0	0.0	1.3681088701475705	0.0	0.0	0.0	1.1480579609259347	0.0	0.0	0.0	2.861705354144298	0.0	0.0	0.0	0.0	0.0	0.0	0.0	0.0	0.0	0.0	0.0	0.0	0.0	0.0	0.0	0.0	0.0	0.0	0.0	0.806751750347727	0.9916545546849895	0.0	0.4964382083988245	1.371337090036036	0.0	0.0	0.6481688418958378	0.0
680s_I6	-0.9469521999999999	9.478024000000001	GEC	Not a mesangial-like cell	2274.0	680s	0.0	0.0	0.0	0.0	0.0	0.0	3.424336331794398	0.0	0.0	3.053241140447042	1.4545891638425332	0.0	0.0	0.0	1.697438557273063	0.0	4.472613457615368	0.0	1.8331038759917515	8.211577260841338	0.0	0.0	1.4638655576737831	0.0	0.0	0.0	0.0	0.0	0.0	0.0	0.0	0.0	0.0	0.0	0.0	1.6426138383789135	0.0	0.0	1.6924378045509314	0.0	1.6513028253174693	1.7805412444129884	0.0
677s_O3	-2.7659385	7.6583323000000005	GEC	Not a mesangial-like cell	3146.0	677s	3.437493794389302	0.0	0.0	0.0	7.934934319578043	0.0	3.8813272813171795	0.0	3.399524660163055	4.770176100659066	0.0	0.0	0.0	0.0	0.0	7.186547558733219	1.8943684029725651	0.0	1.4479879068012425	0.0	3.2881893919687464	0.0	0.0	6.007007756073969	0.0	0.0	0.0	0.0	0.0	2.5292090669107057	0.0	0.0	0.0	0.0	1.6642885990534813	0.0	0.0	9.069776985008497	2.8115315232135516	0.0	0.0	2.5043284270102166	1.9422896296973504
311s_E7	5.626896400000001	-1.9658871	T+NK cells	Not a mesangial-like cell	1178.0	311s	8.316279546524061	0.0	0.0	0.0	0.9886502973530737	0.0	0.0	0.0	0.0	0.0	0.0	4.920890536657739	0.0	0.0	0.0	0.0	0.0	0.0	0.0	1.0591161286771482	0.0	0.0	0.0	0.0	0.0	0.0	0.0	0.0	0.0	1.549715271934568	7.9969654677265005	0.0	0.0	0.0	0.0	0.0	0.0	0.5659345637220945	0.0	0.0	0.0	0.0	0.0
679s_G13	-1.9225723999999997	6.493189	GEC	Not a mesangial-like cell	2856.0	679s	3.9820826561061127	0.0	0.0	0.0	0.0	0.0	3.2653368439472086	3.001142438590575	0.0	0.0	1.2173347830765853	0.0	0.0	8.940673943190623	1.0965609400252725	4.766170060958641	2.673549870329521	0.0	0.0	9.812313853791927	0.0	0.0	0.0	3.934976159365761	0.0	0.0	0.0	0.0	0.0	0.0	0.0	0.0	0.0	0.0	0.0	0.0	1.899815009034357	7.67056475742287	0.0	0.0	2.0908270163629976	2.1303423146747282	1.0495649495624808
676s_B24	-1.7775631	10.705129	GEC	Not a mesangial-like cell	2060.0	676s	4.256327605395146	0.0	0.0	0.0	0.0	0.0	0.0	0.0	0.9835837855279099	2.4681207762306983	7.333901159075235	0.0	0.0	0.0	0.0	1.4030713148236915	0.0	0.0	0.0	7.594676286890195	0.0	0.0	0.0	0.0	0.0	0.0	0.0	0.0	0.0	9.274241521762399	0.0	0.0	0.0	0.0	0.0	0.0	0.0	6.05979961688922	0.0	0.0	0.0	0.0	0.9051117794661995
680s_A19	1.5218277	-16.057924	PTC	Not a mesangial-like cell	2081.0	680s	0.0	0.0	0.0	0.0	0.0	5.753084950779607	1.2285605232212973	0.0	5.113955989999252	0.0	0.0	0.0	0.0	0.0	11.090067622692175	3.147261873350348	0.8458148131862055	0.0	0.0	1.1247986431696546	0.0	0.0	0.0	0.0	0.0	0.0	0.0	0.0	0.0	1.2631292454583825	0.0	0.0	0.0	0.0	0.0	0.0	0.0	0.4317961665578483	0.0	0.0	1.4299240455275422	0.0	0.0
680s_J20	1.1044921	-14.541062	PTC	Not a mesangial-like cell	2024.0	680s	0.0	0.0	0.0	0.0	0.0	0.0	1.928949118432366	0.0	0.0	0.0	1.9557550735692255	0.0	0.0	0.0	8.777447011093818	0.0	0.0	0.0	0.0	1.4034045487282385	0.0	0.0	0.0	2.287562350439229	0.0	0.0	0.0	0.0	0.0	0.0	0.0	0.0	0.0	0.0	0.0	0.0	0.0	0.790173267825178	0.0	0.0	0.0	0.0	0.9043631359550145
677s_J24	5.1715612	-3.0545418	T+NK cells	Not a mesangial-like cell	2477.0	677s	12.684760969667407	0.0	0.0	0.0	0.0	0.0	2.5228815084254	0.0	2.104782456196279	3.7129459466008874	0.0	8.73842135251556	0.0	0.0	2.862578289975176	5.867989844001935	2.3554055067813557	1.0071787217512589	0.6756199310817471	0.5495428129413642	0.5898393765581798	0.0	0.0	4.64778783279017	0.0	0.0	0.0	0.0	0.0	2.103914754478395	0.0	0.0	0.0	0.0	0.0	0.0	0.0	0.49673296127029576	0.8432667862095096	0.0	0.9985196248210938	8.027628082610882	0.5765606592058196
677s_A23	-13.025304	-0.3086276	Podocyte	Not a mesangial-like cell	3183.0	677s	4.499249537534236	0.0	0.0	0.0	0.0	0.0	4.096202258957282	1.607023237648945	9.691543921859918	13.301937371396765	0.0	0.0	0.0	0.0	1.8718011710159619	6.422859068421136	2.640960390062922	2.458527120848477	8.882812974617103	1.469487321372623	7.602784669224544	0.0	6.3069643164778855	4.703168213947938	0.0	0.0	0.4193827494717282	0.0	0.0	11.912569035749566	0.0	0.0	0.0	0.0	5.021227670855734	3.623424915728901	0.0	2.2202636528813335	7.007842963574879	0.7348556130159634	2.265523508583525	2.790713204951309	3.8200495768151064
677s_F23	0.37535945	-14.368069	PTC	Not a mesangial-like cell	3154.0	677s	4.1973037064894125	0.0	0.0	0.0	1.0528480978871388	0.0	3.713038442458472	0.0	6.8063159466805985	4.2006107192041515	0.0	0.0	0.0	0.0	11.204241730049857	5.850563872307596	2.534358521727699	0.0	1.3357880020976665	1.1263514979719025	0.0	0.0	0.0	4.360483065192479	0.0	0.0	0.0	0.0	0.9740751320853912	2.3809588700784197	0.0	0.0	0.0	0.0	0.9683887165090538	1.1776341777892663	0.0	1.0347917044970747	1.2186557679736096	0.0	1.1847700240189365	2.650281357547237	1.5263158867399997
680s_N16	-1.8784966	9.842911	GEC	Not a mesangial-like cell	2176.0	680s	0.0	0.0	0.0	0.0	0.0	0.0	0.0	0.0	0.0	1.359948660364951	6.787814736137217	0.0	0.0	0.0	0.0	2.6125274481297414	0.8142077300180657	0.0	0.0	6.818386736881778	0.0	0.0	0.0	2.330518047033766	0.0	0.0	0.0	0.0	0.0	1.332789455999222	0.0	0.0	0.0	0.0	0.0	0.9342577482218445	0.0	5.889692419951435	0.0	0.0	0.9403567820766034	0.0	0.9296769438529527
680s_L13	2.3830657000000004	-16.204948	PTC	Not a mesangial-like cell	2296.0	680s	0.0	0.0	0.0	0.0	0.0	5.39528873200881	6.2768964485048295	0.0	7.813227066732459	2.8635317462841083	0.2795832887529488	0.0	0.0	0.0	11.73125962972776	1.5618126599328506	1.6646804314256882	0.3405045283864301	0.0	0.5741371676492937	0.0	0.0	0.0	1.1066110194462273	0.0	0.0	0.188782973625952	1.117784543390769	0.0	0.9026130386693891	0.0	0.0	0.0	0.0	0.4805197887680441	0.6054225090086762	0.0	0.5193649333799032	0.34958012687765594	0.0	0.0	0.676613462834345	0.3322534218794569
680s_E10	-13.476228	0.18247254	Podocyte	Not a mesangial-like cell	2717.0	680s	0.0	0.0	0.0	0.0	0.0	0.0	1.8610664103618724	0.0	8.683388058147555	12.981926557544924	0.0	0.0	0.0	0.0	0.0	2.840288590909018	0.0	0.8798408564605884	3.7989270197313583	0.0	9.602622566189153	2.3588314649533593	5.997299568404405	2.214221210983362	0.0	6.923460844231422	8.981100582419076	0.0	0.0	9.475188209410383	0.0	0.0	4.162850781584268	0.0	3.6120229060190545	4.374934422041015	0.0	0.7517413375462101	9.745847331490364	8.128642859522103	0.0	0.0	7.242204182948237
680s_J23	2.092187	-15.036278	PTC	Not a mesangial-like cell	1746.0	680s	0.0	0.0	0.0	0.0	0.0	8.744517528796926	0.0	0.0	0.0	0.0	0.0	0.0	0.0	0.0	10.797442641754358	0.0	0.0	0.0	0.0	0.9012730530442404	0.0	0.0	0.0	0.0	0.0	0.0	0.0	1.6711658508360876	0.0	0.0	0.0	0.0	0.0	0.0	0.0	0.0	0.0	0.0	0.0	0.0	1.5199234794082774	0.0	0.0
680s_J5	-1.2604061000000002	9.701862	GEC	Not a mesangial-like cell	2028.0	680s	0.0	0.0	0.0	0.0	0.0	0.0	0.0	0.0	0.0	0.0	0.612587059860651	0.0	0.0	0.0	1.2408504369444113	0.0	1.0522942995794438	0.0	0.0	7.73609068717706	0.0	0.0	0.0	0.0	0.0	8.163992197466117	0.0	0.0	0.0	0.0	0.0	0.0	1.6417283916470844	0.0	0.0	0.0	0.0	7.244196032283673	0.0	0.0	0.0	0.0	0.7142668892898825
311s_M5	6.902245	-3.1976104	T+NK cells	Not a mesangial-like cell	1040.0	311s	0.0	0.0	0.0	0.0	0.0	0.0	0.0	0.0	0.0	0.0	0.0	0.0	0.0	0.0	1.236888064540323	0.0	0.0	0.0	0.0	1.4880450946824035	0.0	0.0	0.0	0.0	0.0	0.0	0.0	0.0	0.0	0.0	0.0	0.0	0.0	0.0	0.0	0.0	0.0	1.0474281417458764	0.0	0.0	0.0	0.0	0.0
680s_M2	12.878491	-2.4009267999999997	MNP	Not a mesangial-like cell	2459.0	680s	0.0	0.0	0.0	0.0	6.984837148681621	0.0	2.8670735769097013	8.91050137585428	2.427126281596455	0.0	0.0	0.0	0.0	0.0	2.855902367398005	7.84163397211391	7.000515633359015	0.0	0.0	1.5082059095823572	0.0	0.0	0.0	5.611136618980459	0.0	0.0	0.0	0.0	0.0	0.0	0.0	0.0	0.0	0.0	0.0	0.0	0.0	0.8620579560891447	0.0	0.0	1.577834493156519	9.032767553350645	0.9835465339850696
679s_J23	15.624192	-2.4876970000000003	MNP	Not a mesangial-like cell	2567.0	679s	0.0	0.0	0.0	8.669948652035812	0.0	0.0	9.459215886485469	0.0	4.689400920081094	0.0	0.0	0.0	0.0	0.0	0.0	13.301924903817635	9.068526975400037	0.0	0.0	1.2054803671768706	0.0	0.0	0.0	10.49116711413656	0.0	0.0	0.0	0.0	0.0	2.034849146072324	0.0	0.0	0.0	0.0	0.0	0.0	0.0	0.8253420718151424	0.0	0.0	8.593100238756824	8.230851250624537	0.0
677s_I5	-3.175271	8.300074	GEC	Not a mesangial-like cell	2832.0	677s	0.0	0.0	0.0	0.0	0.0	0.0	3.0863660470971728	0.0	0.0	2.3825424237846895	1.5896811318533672	0.0	0.0	0.0	0.0	4.581072465839048	5.313174159488918	0.0	0.0	8.012669269913163	0.0	0.0	0.0	3.565624813922255	0.0	0.0	0.0	0.0	0.0	9.944966915184352	0.0	0.0	0.0	0.0	0.0	0.0	0.0	3.0227392309120753	1.1943989053994788	0.0	3.739899831395196	3.2617646246589134	0.0
680s_E12	-1.5237869	9.476941	GEC	Not a mesangial-like cell	2639.0	680s	0.0	0.0	0.0	0.0	0.0	0.0	1.9278900135996155	0.0	8.885851378318042	4.0962356114672405	0.0	0.0	0.0	0.0	2.7136564660310825	2.0984021060864935	0.0	0.0	7.869877666764915	0.0	5.367657483644738	0.0	0.0	2.286420195378656	0.0	0.0	0.5559172024392819	1.6178322866477661	0.0	2.7755321444739853	0.0	0.0	0.0	0.0	0.0	1.4611940269206598	0.0	8.65782455058872	2.2289739081638555	1.5115719278206359	0.0	1.0043745144468867	0.9036942921493419
679s_H18	15.398322	-4.044689	MNP	Not a mesangial-like cell	2531.0	679s	0.0	0.0	0.0	0.0	0.0	1.4679315707418108	9.724892418684318	1.6722754955253074	6.803750705242166	0.0	1.4085547298980363	0.0	0.0	0.0	0.0	11.755652113745592	10.779490722106218	0.0	0.0	0.7051959031640371	0.0	0.0	0.0	9.640765061243098	0.0	0.0	0.0	0.0	0.0	0.0	0.7436080392735228	0.0	0.0	0.0	0.0	1.2295351038408704	0.0	1.4203558648173205	0.0	0.0	1.2368702355375427	4.639402308298824	0.0
680s_D16	1.4391135	-15.147832999999999	PTC	Not a mesangial-like cell	1965.0	680s	0.0	0.0	0.0	0.0	0.0	0.0	0.0	0.0	0.0	1.6025787458250047	0.5711104484894274	0.0	0.0	7.955457550987782	9.813332708890812	0.0	0.0	0.0	0.0	0.0	0.0	0.0	0.0	3.147060430125084	0.0	0.0	0.3978107981905512	0.0	0.0	0.0	0.0	0.0	0.0	0.0	0.0	0.0	0.0	0.0	0.0	0.0	0.0	0.7480328809914983	0.0
679s_F10	15.256768	-2.7675905	MNP	Not a mesangial-like cell	2441.0	679s	0.0	0.0	0.0	0.0	0.0	1.4528973913054222	3.776078487402089	0.0	0.0	0.0	0.0	0.0	0.0	0.0	0.0	11.500060233379264	4.942024703711876	0.0	0.0	0.0	0.0	0.0	0.0	8.732556171705648	0.0	0.0	0.0	0.0	0.0	0.0	0.0	0.0	0.0	0.0	0.0	0.0	0.0	7.659739047745007	0.0	0.0	10.194327932235012	8.05914080996257	0.0
677s_I3	-3.0112426	7.984048	GEC	Not a mesangial-like cell	2786.0	677s	0.0	0.0	0.0	0.0	0.0	0.0	4.874634385349412	0.0	0.0	3.8132126893425586	1.0269870749781291	0.0	0.0	0.0	0.0	5.596047681491282	3.236694048865069	0.0	0.0	0.0	0.0	0.0	0.0	0.0	0.0	0.0	0.0	0.0	0.0	11.662427231361729	0.0	0.0	0.0	0.0	0.0	0.0	0.0	8.630598530509744	0.0	0.0	2.6101837150824485	0.0	2.2541058956374656
676s_E18	-0.25959596	9.627824	GEC	Not a mesangial-like cell	2103.0	676s	3.647107787084395	0.0	0.0	0.0	0.0	1.9773241015604899	2.194864198879879	0.0	2.579428083571255	1.5477934995507465	0.0	0.0	0.0	0.0	0.0	0.0	0.0	0.0	7.518392398891919	7.587493269080739	0.0	0.0	0.9461219605409017	1.7965838459940948	0.0	0.0	0.0	0.0	0.0	2.241793242122218	0.0	0.0	0.0	0.0	0.0	0.0	0.0	7.699082409096756	0.9243947139909799	0.6694079920580513	1.089747581234497	1.1912476920274382	1.4149393833076562
311s_A4	3.1621954	-12.847414	DTL	Not a mesangial-like cell	1435.0	311s	0.0	9.451993765020505	1.8328112646661903	8.02685124507319	0.6292332686981608	8.807129137926147	0.0	0.0	0.0	0.0	0.0	0.0	9.693690615113772	3.629370004986535	1.2371892311115635	0.0	0.0	0.0	0.0	0.0	0.0	0.0	0.0	0.0	0.0	0.0	0.0	8.140183414486316	9.355446629322469	1.0501029947479723	0.0	0.0	6.880794819937343	9.187991145328429	0.0	0.0	12.466597394517157	1.0476981631237423	0.0	0.0	0.0	0.0	0.0
680s_K11	12.835139999999999	-2.6069202000000002	MNP	Not a mesangial-like cell	2889.0	680s	0.0	0.0	0.0	0.0	0.0	0.0	2.1046641456767414	0.0	2.4831288544906203	2.1855651508685754	1.4289280348948035	0.0	0.0	0.0	2.4227605504462644	11.948584465301487	6.880311261055242	0.0	0.0	0.0	0.0	0.0	1.026705335533601	10.544490698517576	0.0	0.0	0.0	0.0	0.0	0.0	1.0247571877242934	0.0	0.0	0.0	0.0	1.6151341834376518	0.0	1.4408287643913424	1.0600713285070273	0.0	0.0	6.072588251057626	2.0266293698911353
680s_J22	2.366197	-15.560744	PTC	Not a mesangial-like cell	2235.0	680s	0.0	0.0	0.0	0.0	1.0572677006951439	0.0	0.0	0.0	0.0	0.0	0.6046922604675964	0.0	0.0	1.7000040867589068	10.038488715490331	1.7555719889875245	0.0	0.0	0.0	1.1309750624164956	0.0	0.0	0.0	0.0	0.0	0.0	0.0	0.0	0.0	0.0	0.0	0.0	0.0	0.0	0.0	0.0	0.0	1.03915958860526	0.0	0.0	0.0	0.0	0.0
680s_M4	-1.8377773999999998	9.197172	GEC	Not a mesangial-like cell	2206.0	680s	0.0	0.0	0.0	0.0	0.0	0.0	0.0	0.0	1.6407624569264165	0.0	8.12814783592099	0.0	0.0	0.0	2.3291740294361305	5.329468742798598	2.524933581071303	0.0	0.0	8.939450750864424	0.0	0.0	0.0	0.0	0.0	0.0	0.0	0.0	0.0	0.0	0.0	0.0	0.0	2.0859428057200775	0.0	0.0	0.0	7.4903131449451985	0.0	1.0037251449965827	1.5464668056220765	2.424985819594643	0.9602981764809253
680s_P16	-1.2126205	8.873778	GEC	Not a mesangial-like cell	2554.0	680s	0.0	0.0	0.0	0.0	4.330130327716748	0.0	0.0	0.0	0.0	1.9891484733862703	7.112545477496431	0.0	0.0	1.3388566858957431	2.217327309849621	7.558327276559292	2.0972911582809273	0.9119225285754761	1.0304552462046577	0.0	7.095748362042311	0.0	0.0	8.10858187928882	0.0	0.0	1.5119143352411206	1.6029994830938592	0.0	0.0	0.0	0.0	0.0	0.0	1.2072092585480145	1.4471873706284242	0.0	7.448204182784037	0.0	0.0	1.4552841175951357	6.7483796496875135	6.888699331497054
311s_G3	-0.11617856	10.449287	GEC	Not a mesangial-like cell	1128.0	311s	2.901529211187514	0.0	0.0	0.0	0.0	0.0	0.0	0.0	0.0	0.0	0.0	0.0	0.0	0.0	2.1105131170195035	0.0	0.6746308746863575	0.0	0.0	10.14654240795148	0.0	0.0	0.0	0.0	0.0	0.0	0.0	0.0	0.0	10.473491949342556	0.0	0.0	0.0	0.0	0.0	0.7030204157814561	0.0	8.440814556019758	0.0	0.0	0.0	0.4439169446623938	0.0
680s_D21	1.5201293	-14.735957999999998	PTC	Not a mesangial-like cell	2023.0	680s	0.0	0.0	0.0	0.0	5.86692875358581	0.0	0.0	0.0	8.171365189606414	0.0	0.0	0.0	0.0	0.0	9.661204433611855	0.0	0.0	0.0	0.0	0.0	0.0	0.0	0.0	2.1852096082130172	0.0	0.0	0.0	0.0	0.0	0.0	0.0	0.0	0.0	0.0	0.0	0.0	0.0	0.0	0.0	0.0	1.3885744853056627	0.0	0.8453001572575305
311s_A6	0.43083033	-13.596963	PTC	Not a mesangial-like cell	1983.0	311s	0.0	0.0	0.45422905615668097	2.5923655589244907	1.1784771077310345	0.0	8.838969317026214	0.0	0.0	0.0	0.6857180314209357	0.0	1.8230063505117926	0.728679601391236	0.835229484364392	0.0	0.0	1.1831632421289087	0.0	1.6258753705366058	0.0	2.7191096828751466	0.0	0.0	0.0	0.0	0.26171832993298466	0.907255498951178	1.0934072949104197	0.0	0.0	0.0	0.0	2.261093305806253	0.0	0.0	2.7321720401110556	0.6928919537162627	0.0	0.0	0.0	0.0	0.0
680s_L22	0.5577721	-16.215532	PTC	Not a mesangial-like cell	2723.0	680s	0.0	0.0	0.0	0.0	0.0	0.0	0.0	0.0	0.0	2.6778524899849367	0.0	0.0	0.0	7.821532991791175	8.965153957630154	1.5649877027127808	0.9952777452649112	0.0	0.7064651286991036	0.0	0.0	0.0	0.0	1.7287780877512902	0.0	0.0	0.0	0.0	0.0	0.0	0.0	0.0	0.0	0.0	0.0	0.0	0.0	0.9026800837151762	0.0	0.0	0.0	1.0662111095638447	1.0281197331364877
309s_E15	6.116765	-3.1315432	T+NK cells	Not a mesangial-like cell	1464.0	309s	10.54164428302696	0.0	0.0	0.0	0.0	0.0	0.0	0.0	0.0	5.796036062582982	2.4159219687714106	0.0	0.0	0.0	0.0	4.378168435563962	0.0	0.0	0.0	2.5743725519814107	2.677913715679432	0.0	0.0	0.0	0.0	0.0	0.0	0.0	0.0	5.1804491391361065	0.0	0.0	0.0	0.0	0.0	0.0	0.0	4.215289731741984	0.0	0.0	0.0	9.860521423480963	0.0
680s_L20	2.0616932	-15.893667	PTC	Not a mesangial-like cell	2478.0	680s	0.0	0.0	0.0	0.0	0.0	1.2341006760046693	0.0	0.0	0.0	1.4704922540232284	0.0	0.0	0.0	0.0	9.710804403053004	1.5497768007751094	0.0	0.0	0.0	0.0	0.0	0.0	0.0	0.0	0.0	0.0	0.0	0.0	0.0	1.4420417415527214	0.0	0.0	0.0	0.0	0.0	0.0	0.0	0.8920103044644794	0.0	0.0	0.0	0.0	0.5959325541668979
679s_G9	15.711414000000001	-3.1053862999999997	MNP	Not a mesangial-like cell	3238.0	679s	0.0	0.0	0.0	0.0	0.0	0.0	4.469749159700095	1.342720285804421	3.386627758466782	0.0	1.733169236463176	0.0	0.0	0.0	0.9989271187305342	11.836223064099183	9.131734521018933	0.0	0.0	1.4704606244397882	0.0	0.0	0.0	11.7039318119171	0.0	0.0	0.0	0.0	0.0	0.0	0.0	0.0	0.0	0.0	0.0	0.0	2.534009961841981	1.9060204092926163	0.0	0.0	5.713316512073666	4.562853569043861	0.0
677s_D3	-2.778651	8.111882000000001	GEC	Not a mesangial-like cell	3006.0	677s	0.0	0.0	0.0	0.0	0.0	0.0	4.466013066844689	0.0	2.7563748681034754	1.9880014917700604	0.7718168591374462	0.0	0.0	0.0	0.0	7.5568020433802765	3.26544037923673	1.4653107643038528	1.0296727484365877	0.8547764300080187	7.1578974074391235	0.0	0.0	4.978393166380452	0.0	0.0	0.5484156270900595	0.0	0.0	0.0	0.0	0.0	0.0	0.0	0.0	1.4462165297641572	0.0	6.523970174930172	0.0	0.0	2.5142731319959277	2.3100571521373587	0.8927615865597788
680s_B22	1.6766435000000002	-15.625601000000001	PTC	Not a mesangial-like cell	2299.0	680s	0.0	0.0	0.0	0.0	0.0	0.0	0.0	0.0	0.0	0.0	0.5976991489314022	0.0	0.0	6.701859610502721	10.728758395426093	0.0	0.0	0.0	0.0	0.0	0.0	0.0	0.0	0.0	0.0	0.0	0.0	0.0	2.7523972863718007	0.0	0.0	0.0	0.0	0.0	0.0	0.0	0.0	0.0	0.0	0.0	0.0	0.0	0.6974525281750205
679s_N17	16.234379999999998	-3.2986574	MNP	Not a mesangial-like cell	3177.0	679s	3.4906838304094236	0.0	0.0	0.0	0.0	0.0	8.88103039129344	1.3872195970339234	6.634781852746869	0.0	0.0	0.0	0.0	0.0	0.0	12.508826659714229	9.000824992919737	0.0	0.0	0.0	0.0	0.0	0.0	11.40915899922822	0.0	0.0	0.0	0.0	0.0	0.0	0.0	0.0	0.0	0.0	0.0	0.0	0.0	6.481339439836875	0.0	0.0	10.364254884651631	7.824990612348009	0.0
240s_K21	1.5761893999999999	-11.271416	PTC	Not a mesangial-like cell	3741.0	240s	0.0	0.0	0.0	0.0	0.0	4.902718040644177	0.0	4.240458027831579	0.0	4.317149895741252	1.3247297315254842	0.0	0.0	0.0	0.0	5.973205585527594	10.104216704341876	0.0	1.6851173868337226	3.7047476778731068	0.0	0.0	0.0	0.0	0.0	0.0	0.0	0.0	0.0	0.0	0.0	0.0	0.0	0.0	0.0	0.0	0.0	4.577147233224079	2.280672285569666	1.554372167747058	0.0	1.6348091602743833	0.0
311s_B9	4.7585945	-1.8994118999999998	T+NK cells	Not a mesangial-like cell	1263.0	311s	0.0	0.7772400287989121	0.0	0.0	0.0	0.0	1.044887612676069	0.6233061042752934	0.0	0.0	0.0	8.033568773831554	0.0	0.9130469106050291	0.0	0.0	0.0	0.0	0.0	0.0	0.22610988717373715	0.0	0.0	0.0	0.7283379579247413	0.0	0.0	0.0	0.0	0.0	0.0	0.0	0.0	0.0	0.0	0.0	0.8818786476269002	0.3518016030199585	0.0	0.0	0.0	7.334095344696299	0.41152244883181094
680s_G12	12.373700999999999	-3.1428827999999998	MNP	Not a mesangial-like cell	3230.0	680s	0.0	0.0	0.0	0.0	0.0	0.0	8.559254623205263	0.0	1.079502186254628	1.4442640393643404	0.0	0.0	0.0	0.0	1.6394591457087866	12.486154337013758	8.437699751151957	0.0	0.0	0.0	0.0	0.0	0.0	10.575698659137933	0.0	0.0	0.0	0.0	0.0	1.4161111205252621	0.0	0.0	0.0	0.0	0.0	0.0	0.0	2.36686562266684	0.0	0.0	5.298854391883374	7.813410064540882	0.0
680s_C17	1.2576097	-16.13825	PTC	Not a mesangial-like cell	2287.0	680s	0.0	0.0	0.0	0.0	0.0	0.0	0.0	0.0	5.696284991169556	0.0	0.0	0.0	0.0	0.0	9.050419017869118	2.6474664785433313	0.0	0.0	0.0	0.7304754863838072	0.0	0.0	0.0	0.0	0.0	0.0	5.408663503071367	0.0	4.828042522975373	0.0	0.0	0.0	0.0	0.0	0.0	0.0	0.0	0.6639257085622643	0.5388678779058558	6.895403682665388	0.7735329094187994	0.0	0.43217090396185703
677s_O13	-4.0892086	9.204593	GEC	Not a mesangial-like cell	2974.0	677s	2.786846068829813	0.0	0.0	0.0	0.0	0.0	3.2083680173220315	0.0	2.2694968996174887	5.759558701053474	5.787592218080542	0.0	0.0	0.0	0.0	4.093938108860789	0.0	0.0	1.620214333002512	7.347034013546137	0.0	0.0	1.2385799296101918	3.104071615769584	0.0	0.0	0.5464618036860873	0.0	0.0	9.213908107035289	0.0	0.0	0.0	0.0	0.0	0.0	0.0	2.5839308376452306	1.89122388832722	0.0	2.6319008628721834	0.9895175745161778	1.8315452624554922
677s_E7	0.6484340999999999	-14.980997	PTC	Not a mesangial-like cell	4006.0	677s	4.225429164953943	0.0	0.0	0.0	0.0	0.0	6.178903119873955	0.0	1.5415325029008164	3.822463934485544	0.0	0.0	0.0	0.0	11.212042958819243	8.375997488394056	6.235780182616842	0.0	0.0	1.3841916486663968	0.9085235030389389	0.0	0.0	8.544475387871497	0.0	0.0	0.0	8.112133964119366	0.0	3.261970548620382	0.0	0.0	0.0	0.0	0.0	2.1491144900031336	0.0	2.584094913161476	3.949780265269653	0.0	5.4125460936889995	6.066926916400936	0.0
677s_F7	5.249438	-3.0227807	T+NK cells	Not a mesangial-like cell	2471.0	677s	13.522652497698799	0.0	0.0	0.0	0.0	0.0	2.7842464985440527	0.0	0.0	0.0	0.6102010891425619	9.883139559324503	0.0	0.0	1.8928699264036466	5.685556061571559	3.0842130647162964	0.0	0.0	1.1397081657323556	0.0	0.0	0.0	3.2507723264393396	0.0	0.0	0.0	0.0	0.0	0.0	0.0	0.0	0.0	0.0	0.0	0.0	0.0	6.281901263314908	0.7441947634395799	0.0	1.8440841186307355	5.184138826132176	0.0
677s_B23	4.8085074	5.104819	MLC	MC	3139.0	677s	2.304284495520688	0.0	0.0	0.0	0.0	0.0	3.0594658258505687	0.0	2.270976956778032	3.8879148458711876	3.8243261094736947	0.0	0.0	0.0	0.0	4.853096070986948	0.9667798370506283	6.724820156204639	0.7589834018069619	1.3852222058751607	0.0	0.0	1.1062194304021475	4.229019287634449	0.0	0.0	0.3866975059753724	0.0	0.0	2.751731798566882	0.0	0.0	0.0	0.0	0.9023208529347503	0.0	0.0	1.2804779611166563	0.0	0.0	2.1603078630406536	0.0	9.153056598931634
677s_P17	4.5221367	4.4880996	MLC	MC	3124.0	677s	3.815024594109381	0.0	0.0	0.0	0.0	0.0	3.13066113576545	0.0	0.0	2.915566138723832	8.206726622291306	0.0	0.0	0.0	0.0	5.857736876924059	2.3851471599750975	0.0	0.8204297428270216	0.6731313867117839	0.7204478458178499	0.0	0.0	4.551309378077596	0.0	0.0	0.4223326891435208	0.0	0.0	0.0	0.0	0.0	0.0	0.0	0.9719620745453272	0.0	0.0	2.87279448630486	1.8750172871539748	0.0	8.846816166496263	1.2961186515645184	7.03102202953538
679s_F12	-2.242409	7.6746929999999995	GEC	Not a mesangial-like cell	2462.0	679s	0.0	0.0	0.0	0.0	0.0	0.0	3.7674259957464495	0.0	0.0	0.0	3.411612054426197	0.0	0.0	0.0	0.0	4.187931660047408	3.1144541603247085	0.0	0.0	7.3215841782931115	0.0	0.0	0.0	4.416462927304992	0.0	0.0	0.0	0.0	0.0	0.0	0.0	0.0	0.0	0.0	0.0	0.0	0.0	6.056285719086356	0.0	0.0	1.8688655920234631	2.9613511804773958	0.0
677s_D21	-3.4206638	8.707535	GEC	Not a mesangial-like cell	2651.0	677s	3.9418054562618523	0.0	0.0	0.0	0.0	0.0	2.448846328630499	0.0	0.0	0.0	0.6522824436967496	0.0	0.0	0.0	0.0	4.759896662087733	2.1638944774423785	0.0	0.0	7.780449984468375	0.0	0.0	0.0	3.7369385975548015	0.0	0.0	0.0	0.0	0.0	0.0	0.0	0.0	0.0	0.0	0.0	0.0	0.0	1.729766710460907	0.0	0.0	1.9307522398237384	0.7896451486620699	0.0
680s_O23	1.8195661	-14.335227	PTC	Not a mesangial-like cell	2413.0	680s	0.0	0.0	0.0	0.0	0.0	0.0	2.095465206056106	0.0	7.104252752569268	3.0070729167258077	0.0	0.0	0.0	0.0	11.000904153890092	0.0	0.0	0.0	0.0	0.0	0.0	0.0	0.0	0.0	0.0	0.0	0.0	0.0	0.0	0.0	3.073502278852078	0.0	0.0	0.0	0.0	3.4894870901640145	0.0	1.433262359901024	0.0	0.0	0.0	1.0494261759462966	0.0
311s_J10	0.27572972	10.753518	GEC	Not a mesangial-like cell	2000.0	311s	2.9925375063028583	0.0	0.0	1.7176889528369206	0.0	0.9157979933786867	2.0840925871932763	0.0	0.8082334153357388	0.0	8.693822342304445	0.0	1.1076169349952003	0.6762609899018002	0.0	0.0	0.0	1.10862335761512	0.0	0.39662819799330173	0.0	0.0	0.0	0.0	0.0	0.0	0.0	0.0	0.0	10.329312071671845	0.7459006914690376	0.0	0.0	0.0	0.0	0.0	1.43947184962825	1.567379002668243	0.0	0.0	0.0	0.8276199134467442	0.0
680s_N22	2.55452	-15.542444	PTC	Not a mesangial-like cell	2219.0	680s	0.0	0.0	0.0	0.0	0.0	0.0	1.5282937543808308	0.0	0.0	1.5974424508830503	0.0	0.0	0.0	0.0	9.868514539948338	3.2958104062525293	1.082999595421869	0.0	0.0	0.0	0.0	0.0	0.0	2.6348794924712897	0.0	0.0	0.0	0.0	0.0	1.567624784825966	0.0	0.0	0.0	0.0	0.9205957193008735	0.0	0.0	0.0	0.0	0.0	1.1298849513427087	0.0	0.0
677s_F20	4.284239299999999	-3.0213246	T+NK cells	Not a mesangial-like cell	2622.0	677s	13.947485188767832	0.0	0.0	0.0	0.0	0.0	2.305355946724225	0.0	0.0	0.0	0.0	9.215047526939925	0.0	1.0645769461042662	0.0	5.627784782605113	1.1177432891819497	0.0	0.0	0.6577282719576749	0.0	0.0	0.0	4.327787509457347	0.0	0.0	0.0	0.0	0.0	0.0	0.0	0.0	0.0	0.0	0.0	0.0	0.0	0.5965121909061588	0.720730988909356	0.0	0.0	9.514752887647052	0.0
677s_H3	4.329264	4.5997314000000005	MLC	MC	2948.0	677s	0.0	0.0	0.0	0.0	0.0	0.0	1.5678691762100248	3.4575821588898	1.2426054369701807	3.2401999690277026	7.092589135419951	0.0	0.0	0.0	0.0	4.837350576369846	2.3475371148278295	8.238140624821908	0.0	0.6559100949642772	1.1725911590312732	0.0	0.0	2.6855079494928615	0.0	0.9047354890339547	0.0	0.0	0.0	0.0	0.0	0.0	0.0	0.0	0.9492787211878676	8.202188599804874	0.0	2.0221089116172033	1.1963397082484821	0.7209878344053409	2.237872540949774	1.548901982073969	10.062101957129927
680s_N10	8.879999	-4.120315	MNP	Not a mesangial-like cell	2563.0	680s	0.0	0.0	0.0	0.0	1.1805987670974634	0.0	7.468521634187046	2.395410726640836	0.0	3.7859431239806383	0.687156309883634	0.0	0.0	1.212699211839246	1.3631242814684967	10.695252044743269	5.290471693709139	0.8151475133679907	0.9246964403808027	0.7632116791746064	0.8152595526983671	0.0	0.0	11.493671830725866	0.0	0.0	0.0	0.0	0.0	1.7993256166966738	0.0	0.0	0.0	0.0	0.0	0.0	0.0	5.3853498705025915	0.0	0.0	7.375867908462906	7.113019801022724	0.0
680s_N6	-1.7222698	9.710332000000001	GEC	Not a mesangial-like cell	2274.0	680s	0.0	0.0	0.0	0.0	0.0	0.0	1.8799655587218969	0.0	0.0	2.7579272510789465	0.0	0.0	0.0	0.0	0.0	0.0	1.2600151755601383	0.0	1.008492334329409	0.836233810850264	0.0	0.0	0.8816068689158211	3.5992739152706212	0.0	0.0	0.0	1.5740669948159576	0.0	10.319544457513643	0.0	0.0	0.0	0.0	0.0	0.0	0.0	6.601171839213759	0.0	0.0	0.0	0.0	0.8736190085900174
680s_B10	2.857884	4.90497	MLC	MC	2080.0	680s	2.866916898234754	0.0	0.0	0.0	0.8319049357103618	0.0	2.4320496251189727	0.0	0.0	2.517781265261834	7.297299456940736	0.0	0.0	0.0	1.96527244629325	2.1472695897994645	0.9028894943741065	0.0	0.0	0.0	0.0	1.7219068309951826	0.0	1.5975961526274758	0.0	0.0	0.31686028585394704	0.0	0.0	0.0	0.0	0.0	0.0	0.0	0.0	0.0	0.0	1.0989289831119597	0.0	0.0	7.717950649005072	1.0365352939137322	7.46085637051998
677s_O21	5.5434456	-2.8852687	T+NK cells	Not a mesangial-like cell	2545.0	677s	13.245627102908522	0.0	0.0	0.0	0.0	0.0	3.1800684155854424	1.6525835817211545	1.3025622524710387	3.7124085876233743	0.0	10.06338137053733	0.0	0.0	0.0	3.9825744259068308	2.101843839426098	0.0	0.0	2.031947742249512	0.7425817939108558	0.0	0.0	3.9617086387302067	0.0	0.0	0.43666134524405387	0.0	0.0	2.4320375037575457	0.0	0.0	0.0	0.0	0.0	1.2130955590810704	0.0	0.630217755885218	1.2548950279470346	0.0	1.2203683444095221	5.995177022504307	0.0
679s_I18	15.994613000000001	-4.136179	MNP	Not a mesangial-like cell	3298.0	679s	0.0	0.0	0.0	1.6775114177733912	0.0	1.1874105910615094	9.636936874988196	2.873312959854343	1.0580671647538968	0.0	0.4843154085353102	0.0	0.0	0.0	0.0	11.587103092567279	8.075997335140524	0.0	0.0	0.0	0.0	0.0	0.0	8.176513417210337	0.0	0.0	0.0	0.0	0.0	0.0	0.0	0.0	0.0	0.0	0.0	0.0	2.56899035440144	7.298448430019086	0.0	1.0193364148081827	8.411711534130715	8.853553694283068	0.9754373184745708
680s_C3	-2.6430693	10.899783	GEC	Not a mesangial-like cell	2339.0	680s	0.0	0.0	0.0	0.0	0.0	0.0	2.681628465819244	0.0	0.0	0.0	8.226425477641598	0.0	0.0	0.0	3.02795316768226	5.03066330056426	0.0	0.0	1.6060514131767778	6.702341233925538	7.290710530435032	0.0	1.9278855660531091	3.085493496621616	0.0	0.0	0.0	0.0	0.0	9.114263998333056	0.0	0.0	0.0	0.0	0.0	0.0	0.0	6.485762232217048	0.0	0.0	0.0	1.5570442640449735	0.0
680s_G18	0.92759925	-15.760243	PTC	Not a mesangial-like cell	2655.0	680s	0.0	0.0	0.0	0.0	0.0	0.0	0.0	0.0	0.0	0.0	0.5141151704137111	0.0	0.0	0.0	9.993533031491637	3.429084372968119	0.9936089584588019	0.0	0.0	0.5746127866688097	0.0	7.044083128533169	0.0	2.4901084374152593	0.0	0.0	0.0	1.1582708580058625	0.0	0.0	0.0	0.0	0.0	0.0	0.0	0.0	0.0	1.4515605840001846	0.0	0.6332679690281786	0.0	0.6771557892623589	1.0264131171849975
311s_L8	1.1718988000000001	-13.725097	PTC	Not a mesangial-like cell	1216.0	311s	3.6574222136330543	0.0	0.0	0.0	0.0	0.0	0.0	0.0	0.0	0.0	0.0	3.7268849308269787	0.0	0.5138771647251416	0.0	0.9292689772496102	0.0	0.0	0.0	0.9302869345642489	0.31806783183809173	0.0	0.0	1.6494211669236427	0.0	0.0	3.0449081834344494	0.0	0.0	0.0	0.3129145472627537	0.0	0.0	0.0	0.0	0.0	1.786716099221895	0.48691528817946794	0.0	0.0	0.0	0.0	0.0
680s_D6	-1.4834988000000002	10.254073	GEC	Not a mesangial-like cell	2035.0	680s	0.0	0.0	0.0	0.0	0.0	0.0	0.0	0.0	0.0	3.5982277565120575	5.164944445717332	0.0	0.0	1.2812349826768343	3.2532129400316028	0.0	0.0	0.0	0.0	6.232264505247045	0.0	0.0	0.0	2.1929109963562037	0.0	0.0	0.0	0.0	0.0	1.8847331303314288	0.0	0.0	0.0	0.0	0.0	1.3867825687292406	0.0	6.990456785794586	0.0	0.0	2.436322670099111	0.0	0.8496825195740934
679s_B17	4.0073066	3.7187202000000004	MLC	MC	2685.0	679s	0.0	0.0	0.0	0.0	0.0	0.0	4.067864953855113	0.0	0.0	0.0	7.922252434932832	0.0	0.0	4.605636248968637	0.0	5.307980600137841	3.2609560775358206	0.0	0.0	0.6202286663407156	0.0	0.0	0.0	4.7196667451455205	0.0	0.0	0.0	0.0	0.0	0.0	0.0	0.0	0.0	0.0	0.0	0.0	0.0	1.5383830746505494	0.0	0.0	2.761446499882131	2.376669702087209	7.573909166810992
680s_J24	2.242248	-14.197001	PTC	Not a mesangial-like cell	2105.0	680s	0.0	0.0	0.0	0.0	0.0	0.0	0.0	0.0	0.0	0.0	0.0	0.0	0.0	2.033541737513722	9.792983576025765	3.815415173327838	0.0	0.0	0.0	2.563573870289787	0.0	0.0	0.0	0.0	0.0	1.7994373575745237	0.0	0.0	8.094128667412186	0.0	0.0	0.0	0.0	0.0	0.0	0.0	0.0	1.2936397345934205	0.0	8.36297679466194	0.0	0.0	0.0
676s_A24	3.8500707000000003	-2.1400957000000003	T+NK cells	Not a mesangial-like cell	2297.0	676s	13.254994628988575	0.0	0.0	0.0	0.0	0.0	0.0	2.8623400623050226	0.0	0.0	0.0	8.61435096610063	0.0	0.0	0.0	0.0	0.0	0.0	0.0	0.6803668007101913	0.0	0.0	0.0	0.0	0.0	0.9358510222938432	0.0	0.0	0.0	1.6524219089155259	0.0	0.0	0.0	0.0	0.0	2.279971590678225	0.0	0.6174641200808288	1.2338996457970135	0.0	1.1997423652528856	7.400932492235027	0.0
680s_O10	-1.3946180000000001	9.831610000000001	GEC	Not a mesangial-like cell	2278.0	680s	0.0	0.0	0.0	0.0	0.0	0.0	2.450544662208168	0.0	1.3521576422490746	2.5365174306431437	6.087034446478751	0.0	0.0	0.0	0.0	3.517605103025892	0.0	0.0	0.0	0.726185519658426	0.776326172798779	0.0	0.0	3.359401847333797	0.0	0.0	0.0	0.0	0.0	1.7344733002443995	0.0	0.0	0.0	0.0	0.0	0.0	0.0	7.647653408184708	0.794125937227165	0.0	0.0	1.379574990638672	1.2549620263704635
311s_D3	-0.37590218	10.805036999999999	GEC	Not a mesangial-like cell	1023.0	311s	0.0	0.0	0.0	0.0	0.0	6.642988205416604	0.7731210585254495	0.0	0.0	0.0	0.0	0.0	0.0	0.0	0.0	0.0	0.0	0.0	0.0	9.692233557098648	5.451809200810001	0.0	0.0	0.0	0.0	0.0	0.0	0.0	0.0	0.0	0.0	0.0	0.0	0.0	0.0	0.9155809415102196	0.0	9.783033930133051	6.4311466354498075	0.0	0.0	0.0	0.0
676s_C3	-2.2615197	9.885405	GEC	Not a mesangial-like cell	2197.0	676s	3.789173700856211	0.0	0.6965484403001	0.0	0.0	0.0	0.0	0.0	0.0	1.6507814405211838	0.5948054185153286	0.0	0.0	0.0	0.0	1.7351736627405838	0.0	0.0	0.0	0.0	2.747989355728485	0.0	0.0	0.0	0.0	0.0	0.0	0.0	0.0	9.220198412570163	0.0	0.0	0.0	0.0	0.0	0.0	0.0	6.473929275630405	8.200212473008289	0.0	1.811688909458893	0.7228220098870192	1.5129345428600054
680s_I15	-2.0558484	11.124153999999999	GEC	Not a mesangial-like cell	2049.0	680s	0.0	0.0	0.0	0.0	0.0	0.0	2.8866194471091142	0.0	0.0	0.0	6.781713049956523	0.0	0.0	0.0	2.05973425383337	2.2454571482108947	2.3673924073175585	0.0	0.0	6.077178371364447	0.0	0.0	0.0	2.932085353361767	0.0	0.0	0.0	0.0	0.0	0.0	0.0	0.0	0.0	0.0	0.0	0.9995780194256115	0.0	2.934408484455569	0.0	0.0	1.0059727888496126	0.653941779374665	0.581480760196665
680s_B12	-1.4573421	9.626655	GEC	Not a mesangial-like cell	2076.0	680s	0.0	0.0	0.0	0.0	0.0	0.0	2.0342153160149454	0.0	1.054153734058797	0.0	1.13127858181361	0.0	0.0	0.0	1.6067028320335555	1.4913119505874526	0.0	0.0	0.6638341149237429	0.0	0.0	0.0	0.0	1.6509547017642203	0.0	0.0	0.0	0.0	0.0	0.0	0.5706433178851131	0.0	0.0	0.0	0.0	0.0	0.0	7.005139323111985	0.0	0.0	0.0	0.0	1.2879458434291946
680s_E20	1.3203491000000003	-14.906070999999999	PTC	Not a mesangial-like cell	2074.0	680s	0.0	0.0	0.0	0.0	0.0	0.0	0.0	0.0	2.585432144890531	2.2829324731475826	0.0	0.0	0.0	0.0	11.591730264096434	1.6342302957294197	0.0	0.0	0.0	0.0	0.0	1.9337649170007625	0.0	0.0	0.0	0.0	0.0	1.2181383079097892	0.0	1.5231921438568652	0.0	0.0	0.0	0.0	0.8891065387909229	1.086803835024821	0.0	1.2637372367888138	0.9091609917024145	1.1287912030346137	0.0	0.0	0.0
680s_B4	-2.0106232	10.564888	GEC	Not a mesangial-like cell	2129.0	680s	0.0	0.0	0.0	0.0	0.0	0.0	5.651813451404006	0.0	0.0	0.0	1.1395289903393924	0.0	0.0	0.0	2.0358714068746893	1.246663644345958	0.762421636698102	0.0	4.6892449267814085	0.4262542794945285	0.0	0.0	0.6849577001551619	1.3908054170861723	0.0	0.0	0.0	0.0	0.0	0.0	0.0	0.0	0.0	0.0	0.0	0.0	0.0	7.594611569501699	0.5580414728994576	0.0	0.0	0.8809820310038867	1.2969071772509413
679s_D3	15.006939000000001	-2.4742553	MNP	Not a mesangial-like cell	3194.0	679s	0.0	0.0	0.0	0.0	4.639704523444885	0.0	9.59811008593285	1.578684549280804	3.194659234668026	0.0	0.0	0.0	0.0	0.0	0.0	13.152338238894307	8.789363840791431	0.0	0.0	0.0	0.0	0.0	0.0	8.92117049803887	0.0	0.0	0.0	0.0	0.0	1.6027943304684698	0.0	2.4256307313451275	0.0	0.0	0.0	0.0	0.0	3.543672439230156	1.5664601786703551	0.0	9.035857498600803	6.942356549747454	0.0
677s_D18	-3.6568031000000003	8.688344	GEC	Not a mesangial-like cell	2466.0	677s	3.9034969149449505	0.0	0.0	0.0	0.0	0.0	3.190257741895822	0.0	0.0	0.0	7.01514342166416	0.0	0.0	0.0	0.0	4.323508032745402	1.4285866770566769	0.0	6.9436638312452095	7.211038527960507	0.6029715281440747	0.0	0.0	2.9528777935156865	0.0	0.783793738389251	0.0	0.0	0.0	0.0	0.0	0.0	0.0	0.0	0.0	7.577524801724764	0.0	7.924388983552101	7.921914744369071	0.0	2.0269500420860447	1.4589719231379876	0.0
240s_I21	1.2034583	-12.692385	PTC	Not a mesangial-like cell	3508.0	240s	2.86101303710355	0.0	1.8986891436399258	0.0	0.0	11.752158775981302	0.0	0.0	0.0	0.0	0.8055786319150702	0.0	0.0	0.0	11.390145487747125	4.987451989201492	2.0129758701859126	0.0	0.0	2.143631011383232	0.0	0.0	0.0	3.180654670357749	0.0	0.0	0.0	0.0	0.0	2.8239933311960006	0.0	0.0	0.0	0.0	0.0	0.0	0.0	3.7140497022905206	0.9700322439414821	0.0	2.7046782042193467	0.0	1.8941630684026258
677s_N21	-3.96444	8.783988	GEC	Not a mesangial-like cell	2908.0	677s	4.9138182394746455	0.0	0.0	0.0	0.0	0.0	2.465543940436632	1.7220759175277043	0.0	2.5517099748971743	3.3613181549894553	0.0	0.0	0.0	1.995887103348038	4.077197707896125	0.0	0.0	7.487160072283566	8.240771099526523	0.7839851661411215	0.0	0.0	3.3759618333826573	0.0	0.0	0.0	0.0	0.0	1.7473237207605838	0.0	0.0	0.0	0.0	1.6522689810940532	0.0	0.0	7.875294611876755	0.0	0.804317401545115	1.9458406249978017	1.309215173893064	0.7673771167947482
680s_F24	1.6323681	-14.1190405	PTC	Not a mesangial-like cell	2048.0	680s	0.0	0.0	0.0	0.0	0.0	10.63667586164223	0.0	0.0	1.7293706518007497	0.0	0.8904169903888967	0.0	0.0	0.0	8.142784573692749	2.291865917097182	0.0	0.0	1.1743773002394318	0.0	0.0	2.637707178179571	0.0	0.0	0.0	1.3094089764242995	0.6398050972432312	0.0	0.0	0.0	0.0	0.0	0.0	0.0	0.0	0.0	0.0	0.8991457183262473	0.0	0.0	0.0	0.0	1.0242464271265406
240s_J4	1.2481502	-11.820741	PTC	Not a mesangial-like cell	2934.0	240s	5.6431020122583435	0.0	0.0	0.0	0.0	0.0	2.4752374552269294	0.0	0.0	0.0	1.117126472800036	0.0	0.0	0.0	3.3276364943348877	5.4493580806802076	0.0	0.0	0.0	2.9412619138021996	0.0	0.0	0.0	3.7667881782121624	0.0	0.0	0.0	0.0	0.0	0.0	0.0	0.0	0.0	0.0	0.0	0.0	0.0	3.8104493488811064	0.0	0.0	3.2672833096350393	3.8313808039149135	0.0
679s_E17	-2.5273006000000002	7.234040299999999	GEC	Not a mesangial-like cell	2259.0	679s	0.0	0.0	0.0	0.0	0.0	0.0	2.9824865090291923	2.172764017078125	0.0	0.0	1.2186709038462693	0.0	0.0	0.9675991728215572	0.0	5.223133520684961	3.0329747894176204	0.0	0.0	2.182541552779664	0.0	0.0	0.0	4.328464287141545	0.0	0.0	0.0	0.0	0.0	9.10710340151618	0.0	0.0	0.0	0.0	0.0	0.0	0.0	4.754871869222323	0.0	0.0	2.4205172003821067	1.5145364690302818	0.0
677s_B2	3.901643	-2.395635	T+NK cells	Not a mesangial-like cell	2368.0	677s	13.396471246913825	0.0	0.0	0.0	0.0	0.0	1.9663435825971047	1.3091441216121817	0.0	2.044844369798969	0.0	0.0	0.0	0.0	0.0	5.130363272255875	2.6544521250084867	0.5498820927703945	0.6311166193207738	0.0	0.947179163734025	0.0	0.0	3.9137940950043757	0.0	0.0	0.3145971831633116	0.0	0.0	0.0	0.0	0.0	0.0	0.0	0.0	0.0	0.0	1.0928019414058943	0.0	0.0	1.8004014212446304	9.044009379328045	0.0
311s_M12	3.5557494	3.4639645	MLC	MC	1486.0	311s	2.3156316274607023	0.0	0.0	0.0	0.0	0.59155144143152	0.0	0.0	0.0	0.0	0.0	0.0	0.0	0.0	0.4935931933196112	0.0	0.0	0.0	0.0	1.4900469809427759	5.180954337556669	0.0	0.4003049825783135	0.8904326687583078	0.0	0.0	0.0	0.0	0.0	0.0	0.0	0.0	0.0	0.0	0.0	0.47087962404372513	0.0	1.1909137471515983	0.0	0.0	0.8308788974102325	0.6828165630795362	6.996722870772004
680s_H7	12.503616000000001	-2.6754363	MNP	Not a mesangial-like cell	3088.0	680s	0.0	0.0	0.0	0.0	0.0	0.0	6.332112472060893	0.0	3.095121703722577	3.5086609647641116	0.5495034129187562	0.0	0.0	0.0	1.7610986373363486	12.565955590284457	9.363659622066075	0.6572556085540616	1.607697617078823	0.613350417217997	1.1072641302095496	0.0	0.0	11.47747095475741	0.0	0.0	0.6835960108411735	0.0	0.0	2.734330250882499	0.0	0.0	0.0	0.0	0.0	1.0911031163328322	0.0	0.9555962916477333	0.6730152051325148	1.1332000298064793	1.0978902779450315	7.897170168167886	2.3015817046860856
679s_A2	16.220886	-5.627299	MNP	Not a mesangial-like cell	2929.0	679s	0.0	0.0	0.0	0.0	0.0	0.0	9.971520038835829	0.0	9.390171526338683	0.0	0.7077973362678555	0.0	0.0	1.6096272639233673	0.0	10.951118324264078	2.4592956101361536	0.0	0.0	0.7855766412322785	0.0	0.0	0.0	11.126023760991531	0.0	0.0	0.0	0.0	0.0	1.1937430247382148	0.0	0.0	0.0	0.0	0.0	0.0	0.0	1.1911251437002466	0.0	0.0	6.384930567105316	5.861742536673083	0.4683095952320413
679s_A7	4.044155	-10.883563	cTAL+CD	Not a mesangial-like cell	2854.0	679s	0.0	0.0	0.0	0.0	0.0	0.0	3.433054631698887	0.0	0.0	0.0	1.1739252981423536	0.0	0.0	0.0	0.0	4.5811878311806735	1.8278526798535797	0.0	0.0	1.2843431823976612	0.0	0.0	0.0	5.124267577082561	0.0	0.0	0.0	0.0	0.0	0.0	0.0	0.0	0.0	0.0	0.0	0.0	0.0	2.2685552579620927	0.0	0.0	2.0322340467720323	2.174808332554896	0.0
679s_A13	4.575549	4.005168	MLC	MC	3403.0	679s	0.0	0.0	0.0	0.0	0.0	0.0	6.874639422251369	1.550365600177205	0.0	0.0	8.376804349510673	0.0	0.0	10.404078547196294	0.0	5.077939264598407	1.6970750492815168	7.31416973657541	0.0	2.0552829316632373	0.0	0.0	0.0	4.797643203855348	0.0	0.0	0.0	0.0	0.0	1.6985398641205809	0.0	0.0	0.0	0.0	0.0	0.0	0.0	2.4533802437693577	0.0	0.0	8.964827897904154	1.730475057402642	8.711069017905414
679s_O3	16.467999	-5.089073	MNP	Not a mesangial-like cell	2578.0	679s	0.0	0.0	0.0	0.0	0.0	0.0	9.310667835328617	1.2122645968875587	9.182929201690541	0.0	0.0	0.0	0.0	0.0	0.0	11.81867827138637	6.942862484553394	0.0	0.0	0.4642258275767493	0.0	0.0	0.0	11.774434490334436	0.0	0.0	0.0	0.0	0.0	0.0	0.0	0.0	0.0	0.0	0.0	0.0	0.0	2.0102629726199956	0.0	0.0	2.0936163366114156	7.346166121643061	0.0
311s_J8	6.551232	-3.1490438	T+NK cells	Not a mesangial-like cell	1789.0	311s	0.0	0.0	0.0	0.7267933835100091	0.578627829387054	1.3346079933433495	0.0	0.0	0.0	0.0	0.30761316038169695	10.74736682679258	1.9905748180489022	1.0190537314253791	0.0	0.0	0.0	0.0	0.0	0.62594296501824	0.0	0.0	0.0	1.8333648309704953	0.0	0.0	0.0	0.0	0.0	2.9567831027550104	0.0	0.0	0.0	0.9911329510647529	0.0	0.0	1.977977039939338	1.1400916485346102	0.0	0.0	1.1172180311970406	0.0	0.0
680s_B5	3.194051	5.3538237	MLC	MC	2705.0	680s	0.0	0.0	0.0	0.0	0.0	0.0	0.0	0.0	0.8728644123190037	1.7170485046864672	8.158317213995925	0.0	0.0	0.0	0.8398047470306403	0.0	0.0	8.072420875474066	0.0	0.0	0.0	0.0	0.0	1.4075548223447392	0.0	0.0	0.0	0.0	0.0	0.0	0.0	0.0	0.0	0.0	0.0	0.0	0.0	0.39010432959852287	0.4781210291988706	0.0	9.624881766943242	0.5147609903530664	8.114368995219573
679s_N24	4.0666519999999995	3.1735275	MLC	vSMC	2996.0	679s	2.8313991755697883	0.0	0.0	0.0	0.0	0.0	3.7884851359001748	0.0	1.575728170553228	2.022377820432118	0.0	0.0	0.0	0.8388084630198398	0.0	4.142914365220679	1.987177620649913	0.0	0.6206534398927794	0.5031173008788569	7.638068346520637	0.0	0.0	5.470021111043956	0.0	0.0	0.30882090997442185	0.0	0.0	1.3129441973072127	0.0	8.078024551067626	0.0	0.0	0.0	0.0	0.0	1.8437720250820189	4.533333173854838	0.0	2.7389620558412164	3.155680939487551	6.900900572034057
679s_D17	15.911363	-2.8727055	MNP	Not a mesangial-like cell	3242.0	679s	0.0	0.0	0.0	4.196865461795185	0.0	0.0	4.016052156104798	0.0	1.002857205988696	1.3517360238903329	0.45428459506985663	0.0	0.0	0.0	0.0	12.627479925823385	9.283227380907034	0.0	0.0	0.0	0.5467565276518049	0.0	0.0	10.548960588221581	0.0	0.0	0.0	0.0	0.0	0.0	0.0	1.3867150535967805	0.0	0.0	0.0	0.927848180711413	0.0	6.778001410088271	0.0	0.0	7.887575547964365	7.966183258053355	1.4817482577253558
677s_N6	-2.9974806	8.6847925	GEC	Not a mesangial-like cell	2564.0	677s	3.944390568014459	0.0	0.0	0.0	0.0	0.0	2.4511051874807235	0.0	2.0382079408506035	1.7664152964155644	0.6532887143476039	0.0	0.0	0.0	1.3080905455377536	4.453858103328175	1.2178534028760588	0.0	0.8822767550777869	0.0	0.7766116895900042	0.0	0.0	3.3600210193395124	0.0	0.0	0.45884171852678396	0.0	0.0	1.7349531777140705	0.0	0.0	0.0	0.0	0.0	2.3756420081442893	0.0	8.677820883435468	1.303781449407075	0.0	1.9327924164201193	2.7245141638743817	1.9162994231977017
677s_H20	-2.6732597	9.015146000000001	GEC	Not a mesangial-like cell	1910.0	677s	2.2680488719132	0.0	0.0	0.0	0.0	0.0	3.0194290085328137	0.0	0.0	2.2694338753066337	8.090244304758317	0.0	0.0	0.0	0.0	4.697921376769255	0.0	0.6481131064152198	0.0	8.765639479002433	0.0	0.0	0.0	3.7318421432388678	0.0	0.0	0.0	0.0	0.0	0.0	0.0	0.0	0.0	0.0	0.8813058380316822	0.0	0.0	9.2112752089019	0.8311859158267152	0.0	1.0845588263174384	1.5421167347280567	1.072769055875572
680s_D24	1.1873337	-16.351763000000002	PTC	Not a mesangial-like cell	2574.0	680s	0.0	0.0	0.0	0.0	0.0	0.0	2.0969875380104863	0.0	0.0	0.0	1.1766881109786524	0.0	0.0	0.0	10.51148920810692	0.0	0.0	0.0	0.0	0.0	0.6070669876324348	0.0	0.0	0.0	0.0	0.0	0.0	1.1434504761668127	0.0	0.0	0.0	0.0	0.0	0.0	0.0	0.0	0.0	0.5116984820012156	0.0	0.0	1.0240872537579038	0.0	0.5934747222119641
677s_D11	-3.7995164	8.125195	GEC	Not a mesangial-like cell	3307.0	677s	0.0	0.0	0.0	0.0	0.0	0.0	5.030824238575242	1.4719314490026798	1.7769718192229902	2.9409183049439003	0.0	0.0	0.0	0.0	0.0	5.862372420094497	1.0255270656666426	0.0	7.5192403717819145	3.837228600205723	6.9999133689493975	0.0	0.0	6.6772357577263906	0.0	0.0	0.0	0.0	0.0	2.2134217256269086	0.0	0.0	0.0	0.0	0.0	2.095055915158352	0.0	2.581539263200763	0.0	0.0	4.655985756763851	4.1784401372399556	0.0
679s_P20	14.737429	-2.9874213	MNP	Not a mesangial-like cell	3323.0	679s	0.0	0.0	0.0	0.0	1.4689184912515205	0.0	4.869721521891235	0.0	0.0	0.0	0.511782456928859	0.0	0.0	0.0	0.0	12.020504890544146	8.675882483375553	0.0	0.0	0.0	0.0	0.0	0.0	9.70905434528421	0.0	0.0	0.0	0.0	0.0	0.0	0.0	0.0	0.0	0.0	0.0	0.0	0.0	5.940144079618593	0.0	4.741254371310629	3.6464473601180507	6.5627571384113645	1.3488259441803137
309s_E22	5.854623	-3.5359073	T+NK cells	Not a mesangial-like cell	2460.0	309s	13.603419881816425	0.0	0.0	0.0	0.0	0.0	0.0	0.0	0.0	0.0	2.9470406170356815	0.0	0.0	0.0	0.0	0.0	0.0	0.0	0.0	3.1161091195147512	0.0	0.0	0.0	0.0	0.0	0.0	0.0	0.0	0.0	4.262447306850707	0.0	0.0	0.0	0.0	0.0	0.0	0.0	3.3315325119102455	0.0	2.7569178191153094	2.701232643631917	2.8600155251539703	0.0
680s_N3	4.161247299999999	5.3275323	MLC	MC	2833.0	680s	0.0	0.0	0.0	0.0	0.0	0.0	2.475764109819335	0.0	1.3709751545796276	1.787747124320415	8.766630641749318	0.0	0.0	8.500853231194416	0.0	3.1713123902447466	1.7546003035152065	0.0	0.0	0.0	0.0	0.0	0.0	2.054625844821033	0.0	0.0	0.0	0.0	0.0	0.0	0.0	0.0	0.0	0.0	0.0	0.0	0.0	1.4738479225286645	5.294374958724123	0.0	3.267858741769128	0.0	8.777122213876403
311s_D11	1.6770642	-15.078151	PTC	Not a mesangial-like cell	1794.0	311s	3.456748273592024	0.0	0.0	0.0	0.0	0.0	3.5658566307543005	0.0	0.0	0.0	0.0	0.0	0.0	0.0	4.240977843525068	0.0	0.0	0.0	0.0	0.9317452959259521	0.31867516246775934	0.0	0.0	0.0	0.0	0.0	0.0	0.0	0.0	1.386478783320564	0.31351306898292036	0.0	0.0	0.0	0.0	0.0	0.0	1.0041408470819364	0.3271798454714345	0.0	0.0	0.0	0.0
680s_N7	-2.4074275000000003	10.3681345	GEC	Not a mesangial-like cell	1844.0	680s	0.0	0.0	0.0	0.0	0.0	0.0	0.0	0.0	0.8023765417144711	2.755128117062109	0.6308879529188743	0.0	0.0	0.0	0.0	2.859864376290944	0.0	0.0	0.0	10.110559129324049	0.0	0.0	0.4181403108010961	2.443005970686647	0.0	0.0	0.0	0.0	0.0	1.0807143871846319	0.0	0.0	0.0	0.0	0.0	0.73875535819621	0.0	6.958559020217855	0.7683377322397145	0.43619030860382113	0.7438844383075992	1.8739271736931626	0.9974242070081963
677s_B20	-3.2986758000000003	9.202131	GEC	Not a mesangial-like cell	2587.0	677s	5.051082312653526	0.0	0.0	0.0	0.0	0.0	3.61215127434305	1.53722391802393	0.0	0.0	6.198522213877072	0.0	0.0	0.0	0.0	4.769684811091896	2.444331305119394	1.133825947426558	0.0	7.463111030806637	0.0	0.0	0.0	1.8430007249970002	0.0	0.0	0.0	0.0	0.0	0.0	0.0	0.0	0.0	0.0	0.0	0.0	0.0	6.786137627842767	0.0	0.0	2.1828591442342113	1.784922346356729	1.1123661373284217
309s_C20	4.8467126	-2.303818	T+NK cells	Not a mesangial-like cell	2100.0	309s	12.99437932810513	0.0	0.0	0.0	0.0	0.0	0.0	2.447058698792538	0.0	0.0	0.0	8.291079674335533	0.0	0.6837920200040332	0.0	2.6149527713700067	1.438122272155585	0.0	0.8692467481937998	1.69865062507832	0.0	0.0	0.0	0.0	0.0	0.0	0.0	0.8542672650994851	0.0	1.0985951238909986	0.5814182128330595	0.0	0.0	0.0	0.0	0.0	0.0	2.04575942552864	0.0	0.0	0.7575681531842303	9.854932920475564	0.0
311s_G12	7.6081313999999995	-3.6184443999999996	B cells	Not a mesangial-like cell	1887.0	311s	5.1318776623410045	0.0	0.0	0.0	0.0	0.0	1.6390917191520513	0.0	0.0	0.0	0.0	0.0	0.0	0.0	0.7643445857350858	0.0	0.6324828144409519	0.0	0.0	2.034860119673377	0.0	0.0	0.0	1.2998262122746271	0.0	0.0	0.0	0.0	0.0	1.6799440102014243	0.0	0.0	0.0	0.0	0.0	0.7319963830121288	0.0	1.2468091393446417	0.0	0.0	0.0	8.839165531783923	0.0
677s_C22	4.2503557	4.463647	MLC	MC	3108.0	677s	3.238943096199619	0.0	0.0	0.0	0.0	0.0	4.368161332925503	1.5838343382124918	0.0	1.638219130938127	1.3284535356529033	0.0	0.0	0.0	0.0	5.052847353413472	1.6065644538201742	0.0	0.0	0.0	0.0	0.0	0.0	4.112957074519049	0.0	0.0	0.0	0.0	0.0	0.0	0.0	0.0	0.0	0.0	0.0	0.0	0.0	2.3457736405348553	0.0	0.721122343698116	1.1630458349874349	2.2788175239682085	8.17477465121687
679s_A11	-1.6561733	6.6502275	GEC	Not a mesangial-like cell	2863.0	679s	0.0	0.0	0.0	0.0	0.0	0.0	3.639876016288062	1.4141605636778463	1.0969660907191614	0.0	5.4399487917517995	0.0	0.0	0.0	0.0	5.61227088382272	2.612156692534643	0.6066337239819248	0.0	7.971657663845194	4.148078050169224	0.0	0.0	4.816458914694595	0.0	0.0	0.0	0.0	0.0	11.023830689097299	0.0	0.0	0.0	0.0	0.0	0.0	0.0	1.6448531799588582	0.0	0.0	0.0	2.5402668926538605	0.0
677s_D23	-4.262499299999999	9.092157	GEC	Not a mesangial-like cell	3017.0	677s	0.0	0.0	0.0	0.0	0.0	0.0	5.271466182373709	0.0	0.0	4.058238273792544	7.669279249398992	0.0	0.0	0.0	2.324679647040149	4.47923154299413	0.7062877755526511	0.6859343298081692	0.5441014135550615	8.584870348356198	8.467256190204166	0.0	0.7036418796036412	4.152342657923154	0.0	0.0	0.0	0.0	0.0	9.310142863328501	0.0	0.0	0.0	0.0	0.0	4.205515666021402	0.0	8.071240068446725	0.0	5.864743460011032	1.619634116863273	0.9035422587512245	0.461335617189168
311s_L9	-0.2524343	10.726871000000001	GEC	Not a mesangial-like cell	1959.0	311s	2.255427647152087	0.0	0.0	1.1646038551838278	8.334517509404906	0.0	0.0	0.0	0.0	0.0	0.0	0.0	0.9558392758687158	1.7794099795815275	0.0	0.0	0.0	0.0	0.0	5.836132505560664	8.308860481780462	0.0	0.0	0.0	0.0	0.8320942913498929	0.0	2.084493863978141	0.0	0.0	0.0	0.0	0.0	1.5223785918780832	0.0	0.0	3.6023485226750807	6.266947581024267	0.3660950806767777	0.0	0.0	0.0	0.0
680s_D18	0.5155713	-15.864728	PTC	Not a mesangial-like cell	2698.0	680s	0.0	0.0	6.135770839075926	0.0	0.8981842086281111	0.0	5.634673725757663	0.0	0.0	0.0	0.8734319088696907	0.0	0.0	7.431391778049946	10.645432130194905	3.1036169943216	0.0	0.6020371508325032	0.0	0.0	0.0	0.0	0.0	1.697677628258932	1.0017005121020492	0.0	0.3470616500447203	1.1355684507076862	0.0	0.0	0.5932269744462103	0.0	0.0	0.0	0.0	0.0	0.0	0.5074036237904768	0.0	0.0	1.0167689542328948	0.0	0.5886229995286463
311s_A12	-0.1374213	11.804068	GEC	Not a mesangial-like cell	2337.0	311s	3.7339119267067478	1.8337192725305747	1.1315646751266015	1.5964124174575356	0.5928786546009246	1.3605327792037567	0.9671011277674925	0.0	0.0	0.0	7.690912921961062	0.0	1.0151419467713143	1.0408455026356294	0.0	0.0	0.0	0.0	0.0	1.2623431651428474	0.3838146394028176	0.0	0.0	1.864215084094425	0.0	0.0	0.2141727180290964	2.1769638667824673	1.4979732405879642	9.824524183572779	0.0	0.0	0.0	2.3418970696823087	0.0	0.6752757502075711	3.5356810196443074	8.236520237743342	0.393832992911488	0.0	0.6800603895962284	0.42492269346008604	0.0
240s_I6	1.0877225	-12.077481	PTC	Not a mesangial-like cell	3391.0	240s	0.0	0.0	0.0	1.7050069635725382	0.0	3.8208879909629987	2.070161993076556	0.0	0.0	0.0	2.5658562100649696	0.0	0.0	1.47062476890398	11.927285263988194	5.739130705078951	2.114296852201243	0.0	0.0	3.2381919373150323	0.0	0.0	0.0	4.22456968442535	0.0	0.0	0.0	0.0	0.0	2.9391063376195334	1.0019901094247297	0.0	0.0	0.0	0.0	1.584899128790969	0.0	3.342104193956127	0.0	0.0	0.0	0.0	1.992715018882646
309s_E19	-0.087685555	10.76272	GEC	Not a mesangial-like cell	2201.0	309s	5.354594778882965	0.0	0.0	0.0	0.0	0.0	0.0	0.0	0.0	0.0	2.0622472755105865	0.0	0.0	0.0	0.0	5.693386240329504	0.0	0.0	0.0	2.6882239006956974	0.0	0.0	0.0	0.0	0.0	0.0	0.0	0.0	0.0	2.8986412192515156	0.0	0.0	0.0	0.0	0.0	0.0	0.0	8.253240918867364	1.6023413269115467	0.0	0.0	2.9384974677447055	0.0
309s_E3	5.9114027	-2.3691447	T+NK cells	Not a mesangial-like cell	1504.0	309s	14.120054248175942	0.0	0.0	0.0	0.0	0.0	0.0	0.0	0.0	0.0	0.0	8.394655243219544	0.0	0.0	0.0	0.0	0.0	0.0	0.0	0.0	0.0	0.0	0.0	0.0	0.0	0.0	0.0	0.0	0.0	2.226534802599819	0.0	0.0	0.0	0.0	0.0	0.0	0.0	2.8913034731714813	0.0	0.0	0.0	9.325951347746015	0.0
311s_F11	5.547562	-1.7155981	T+NK cells	Not a mesangial-like cell	1348.0	311s	13.406167455589014	0.0	0.0	0.0	0.0	0.0	0.0	2.756067001219498	0.0	0.0	0.0	7.815048565595574	0.0	0.0	0.6990783666190423	0.0	0.5763344193688327	0.0	0.0	0.8713721802061188	0.0	0.0	0.0	1.204617865625597	0.0	0.0	0.0	0.0	0.0	0.0	0.0	0.0	0.0	0.0	0.0	0.0	0.0	5.9318879273666285	0.0	0.0	0.0	0.42057111804700903	0.0
680s_A4	3.3198721	5.154736499999999	MLC	MC	2564.0	680s	0.0	0.0	0.3897071996269969	0.0	0.0	0.0	0.0	0.0	0.7584593364062441	2.8907003742439135	9.231162167607112	0.0	0.0	2.702020778807065	2.645541837820924	2.7696737725955876	0.0	0.0	0.0	0.9062964963318572	0.0	0.0	0.0	2.9775359147933944	0.0	0.0	0.0	0.0	0.963607022187114	1.0262418933268884	0.0	0.0	0.0	0.0	0.0	0.0	0.0	7.178885152285298	0.5841316369214657	0.0	5.174988942402698	1.3923470781669804	7.576764293685815
311s_K7	5.9615865	-2.2251487	T+NK cells	Not a mesangial-like cell	1078.0	311s	13.817060618490867	0.0	0.0	0.0	0.0	0.0	0.0	0.0	0.0	0.0	0.0	0.0	0.0	0.0	0.0	0.0	0.0	0.0	0.0	0.0	0.0	0.0	0.0	0.0	0.0	0.0	0.0	0.0	1.4973925387923137	1.2180033725736223	0.0	0.0	0.0	0.0	0.0	0.0	0.0	0.4119613466431037	0.0	0.0	0.0	0.0	0.0
679s_K7	15.430922	-2.7547994	MNP	Not a mesangial-like cell	2734.0	679s	2.9601362248282084	0.0	0.0	0.0	0.0	0.0	7.620459419534549	2.0738367863300717	0.0	0.0	0.0	0.0	0.0	0.0	0.0	12.947877999325742	10.28852881714567	0.0	0.0	0.5485209975513472	0.0	0.0	0.0	11.630678632821818	0.0	0.0	0.0	0.0	0.0	0.0	0.0	0.0	0.0	0.0	0.0	0.0	0.0	3.3829725070648284	0.0	0.0	8.906711669000606	8.159127209446025	0.0
680s_E8	3.844588	4.9603577	MLC	MC	3176.0	680s	0.0	0.0	0.0	0.0	0.0	0.0	0.0	0.0	1.0484922189293742	3.651031172447066	7.435545840917937	0.0	0.0	0.0	3.341335883597005	1.4842722615322193	0.0	0.0	0.6598088261050388	0.9261635146135435	0.0	0.0	0.5683237296368736	1.643506865066314	0.0	0.0	0.3305331255418867	0.0	0.0	1.3792300903818033	0.0	0.0	0.0	0.0	0.0	0.0	0.0	0.0	1.594519981612673	0.0	8.13939539418116	0.6332284593903647	8.682000464156882
677s_K2	10.200569999999999	-4.956111	MNP	Not a mesangial-like cell	4318.0	677s	3.794036510793074	0.0	0.0	0.0	0.0	0.0	8.85787531874575	1.3351797095826565	0.0	3.7956582530920357	0.0	0.0	0.0	0.0	1.5752345078993386	6.606279519260362	1.7394353078927431	0.0	0.0	0.9091435729299028	0.0	0.0	0.0	10.273537363547932	0.0	0.0	0.0	0.0	0.0	2.857307022817318	0.0	0.0	0.0	0.0	0.7739274138505304	0.9534901422594654	0.0	8.454714974811772	0.5777151164604971	0.5795735073004669	5.620253286150113	8.69997350621791	0.5510599363976384
679s_H20	4.307766	4.0478816	MLC	MC	2549.0	679s	0.0	0.0	0.0	0.0	0.0	0.0	3.420646119263472	2.10085340507511	0.0	0.0	8.774066505396506	0.0	0.0	8.55720072766448	0.0	4.173175984621981	1.9564132346395098	2.359186196833676	0.0	0.0	0.0	0.0	0.0	1.6947701200770662	0.0	0.0	0.0	0.0	0.0	0.0	0.0	0.0	0.0	0.0	0.0	0.0	0.0	0.5061580054424374	0.0	0.0	1.0146435863457557	2.2842919431304076	8.985445660160671
676s_A23	-2.1611988999999996	9.392413000000001	GEC	Not a mesangial-like cell	1961.0	676s	2.473647382071446	0.0	0.0	0.0	0.0	0.0	0.0	0.0	0.0	0.0	0.0	0.0	0.0	0.0	0.0	0.0	0.0	0.0	0.0	7.322409728310807	0.0	0.0	1.0692360129346703	0.0	0.0	7.739881769163786	0.0	0.0	0.0	0.0	0.0	0.0	0.0	0.0	0.0	0.0	0.0	7.063325886712998	0.0	0.0	1.8776322532136935	0.0	0.0
680s_F23	1.7816685	-15.720391000000001	PTC	Not a mesangial-like cell	2319.0	680s	0.0	0.0	0.0	0.0	0.0	2.0090934814991592	0.0	0.0	0.0	1.5758486204394122	0.0	0.0	0.0	0.0	1.7802602380195505	0.0	0.0	0.0	0.0	0.0	0.0	0.0	0.0	0.0	0.0	0.0	1.7951585507166679	1.2383240938318762	0.0	0.0	0.0	0.0	0.0	0.0	0.0	1.1055486521004052	0.0	0.0	0.0	5.66844133338341	0.0	0.0	0.0
676s_C21	4.274822	-2.5476456	T+NK cells	Not a mesangial-like cell	2361.0	676s	12.731690837169785	0.0	0.0	0.0	0.0	0.0	0.0	1.3395024422186934	0.0	1.3889482203858174	0.0	0.0	0.0	0.8747507533166499	0.0	0.0	0.0	0.0	0.0	0.5272177850536284	0.5661770255050659	0.0	0.8317543763713053	0.0	0.0	0.0	0.0	1.0777320999017295	0.0	0.0	4.8225248119974955	0.0	0.0	0.0	0.0	0.0	0.0	0.8336435549149503	1.5751802116793385	0.0	0.0	8.255297650898791	0.5533350058252593
677s_D6	-2.4511077	8.167724	GEC	Not a mesangial-like cell	4036.0	677s	0.0	0.0	0.0	0.0	0.0	0.0	6.590602153409235	0.0	0.0	0.0	0.0	0.0	0.0	0.0	0.0	8.136375633544143	3.712097946638043	7.4791584929355235	2.648051331298657	0.7497876843657775	1.3132337496038182	0.0	0.0	7.088444739433051	0.0	0.0	0.0	0.0	0.0	7.495249211106784	0.0	0.0	0.0	0.0	0.0	6.6421139444298785	0.0	8.063162013896706	6.462197205790751	0.0	3.969961444530395	3.461050621136108	1.2895023394522656
680s_F5	-0.8406824	9.382280999999999	GEC	Not a mesangial-like cell	2027.0	680s	0.0	0.0	0.0	0.0	0.0	1.0196965246518892	0.0	0.0	0.9033531033805828	1.2300207991803631	0.972770562436132	0.0	0.0	0.0	1.4081344109957816	0.0	1.203311389100575	0.0	6.167201048677744	0.0	0.4849096565342742	0.0	0.0	0.0	0.0	0.0	0.0	0.0	0.0	1.2045097239252165	0.0	0.0	0.0	0.0	0.0	0.0	0.0	7.95840052230315	4.611803935652594	0.0	0.0	0.0	0.0
680s_D15	1.8967824	-15.500697	PTC	Not a mesangial-like cell	2066.0	680s	0.0	0.0	0.0	0.0	0.0	0.0	1.7485970048541384	1.137300492624638	0.0	0.0	0.38133146912441895	0.0	0.0	0.0	10.087405594214014	0.0	0.7659039376109708	0.0	0.0	0.0	0.0	0.0	0.0	0.0	0.0	0.0	0.0	0.0	0.0	0.0	0.0	0.0	0.0	0.0	0.0	0.0	0.0	0.6898002572452016	0.0	6.062088242763015	0.8026142552334516	0.5092313160691609	1.0698363381778366
677s_E8	-3.8715854	10.18994	GEC	Not a mesangial-like cell	3147.0	677s	3.5504463029022926	0.0	0.0	0.0	0.0	0.0	2.8795017967941856	0.0	0.0	2.880845991294372	6.3197715216221795	0.0	0.0	0.0	1.6770833112358534	4.210739567197113	1.846617507291732	0.0	0.0	6.463122009861941	1.0438578155066593	0.0	0.0	3.8873689971643817	0.0	0.0	0.0	0.0	0.0	8.585419680861396	0.6053045483407503	0.0	0.0	0.0	0.8384082019513877	0.0	0.0	5.84779517916464	0.0	0.0	1.0348499515846963	1.993772581617304	0.6006249885594145
240s_J14	1.5974526000000002	-12.14587	PTC	Not a mesangial-like cell	2663.0	240s	5.8829265328905915	0.0	0.0	0.0	0.0	0.0	2.459913988093716	0.0	1.3591388206705666	3.4168827761778306	0.6572211850103324	0.0	0.0	0.0	10.85762193068061	4.28080356746545	1.1185921493174604	0.0	0.0	1.2134738279923314	0.0	0.0	0.0	2.0399593281874395	0.0	0.0	0.4617845413643756	0.0	9.845895904443164	0.0	0.0	0.0	0.0	0.0	0.0	0.0	0.0	2.1724476158829193	0.0	0.0	1.2747254547257	0.0	0.0
680s_F7	3.7062583	5.900212000000001	MLC	MC	3098.0	680s	0.0	0.0	0.0	0.0	0.0	0.0	0.0	2.397040541886661	2.427270581110765	3.8619178253963238	8.456473576103276	0.0	0.0	0.0	2.367432281221918	0.0	0.0	0.0	0.841741228063829	0.0	3.706916970041715	0.0	0.0	1.9642512293027685	0.0	0.0	0.0	0.0	6.361152837061553	1.672497396373655	0.7293080924147816	0.0	0.0	0.0	0.0	0.0	0.0	0.0	0.0	0.0	6.179441292767086	0.0	9.643666008627724
676s_E2	0.48442808	-14.114317999999999	PTC	Not a mesangial-like cell	1689.0	676s	3.254244865542331	0.0	0.0	0.0	0.0	10.27552297066151	1.2176720990619816	0.0	2.4878949530179937	2.744454470567992	0.0	0.0	0.0	0.0	2.4274823606287304	0.0	0.0	0.0	0.0	0.0	0.0	0.0	0.0	0.0	0.0	0.0	0.2894608784764015	6.443901999898992	0.0	1.9121081118109706	0.0	0.0	0.0	0.0	0.0	1.4100006622638657	0.0	0.7558884301629654	1.5829600246619684	4.027797785422119	0.8766063029975706	0.5612017603073012	1.1601218883517905
677s_C18	4.178117299999999	-2.6084926	T+NK cells	Not a mesangial-like cell	2078.0	677s	14.213317041092374	0.0	0.0	0.0	0.0	0.0	1.4026276721397515	1.417397853127776	0.0	0.0	0.0	8.513800991241057	0.0	0.0	0.0	4.700803269168776	0.0	0.0	0.0	1.2897342125923121	0.0	0.0	0.0	2.4714029120594616	0.0	0.0	0.0	0.0	0.0	0.0	0.0	0.0	0.0	0.0	0.0	0.0	0.0	0.8905817154454578	0.0	0.0	1.6198060606288234	8.822529953271228	0.5948843911995383
680s_A14	2.4334675999999997	-15.9863615	PTC	Not a mesangial-like cell	1630.0	680s	0.0	0.0	0.0	0.0	0.0	0.0	0.0	0.0	0.0	0.0	0.731533173739477	0.0	0.0	0.0	8.27971227080656	2.005221406207949	0.9212154937049389	0.0	0.0	0.0	0.0	9.568520912447756	0.0	1.129162915969657	0.0	0.0	0.0	0.0	0.0	0.0	0.0	0.0	0.0	0.9372782709208365	0.0	0.6198931928572774	0.0	0.2904656594498395	0.0	0.35992289289865037	0.6243646231115533	0.0	0.3409562940324202
240s_I14	1.7723476999999999	-12.464084	PTC	Not a mesangial-like cell	2904.0	240s	6.137659262038089	0.0	0.0	0.0	0.0	1.4691808842883667	1.6574015997126856	0.0	2.458056753622736	2.8448956125440623	0.6344247510204335	0.0	0.0	5.137226725441854	3.7877797868724556	4.566221019567523	1.8308261540284987	0.0	0.0	1.177881233515098	1.2481286371599518	0.0	0.0	1.9924025577148847	0.0	0.0	0.0	0.0	0.0	0.0	0.0	0.0	0.0	0.0	0.0	0.0	0.0	1.9252335587510412	0.7724596500741158	0.7747941454744579	2.343727182334645	0.8259929919481581	2.119175788154981
677s_B8	4.3155956	-2.5778347999999998	T+NK cells	Not a mesangial-like cell	2142.0	677s	12.940919940755881	0.0	0.0	0.0	0.0	0.0	2.2541535955823084	2.324844944483933	0.0	0.0	0.0	0.0	0.0	0.0	0.9021068570452013	3.7344183541053484	1.9019264228022046	0.0	0.0	0.0	0.0	0.0	0.0	1.4947575959263886	0.0	0.0	0.0	0.0	0.0	1.2452337619154523	0.0	0.0	0.0	0.0	0.0	0.0	0.0	1.0176484281672615	0.0	0.0	1.41062374771462	7.122626983165324	0.4938979116234151
680s_A12	3.6377165000000002	5.570249	MLC	MC	3043.0	680s	0.0	0.0	0.0	0.0	0.0	0.0	0.0	1.6188918332360374	1.9388656634033226	0.0	8.47236054567794	0.0	0.0	0.0	1.2303882799067822	3.02739040911401	1.1436376713063034	0.7226970535704881	0.0	0.0	0.0	0.0	0.7140104614706265	2.7300850943457586	0.0	0.0	1.7615097088657492	0.0	0.0	0.0	0.0	0.0	0.0	0.0	0.0	0.0	0.0	0.6128300016310609	0.0	0.0	6.379249993127953	1.6747187675467414	6.204607705060537
680s_A3	3.2826742999999996	4.924511	MLC	MC	2238.0	680s	0.0	0.0	0.0	0.0	0.8979667662760736	0.0	0.0	0.0	0.0	0.0	0.5016914501681793	0.0	0.0	0.9246333212433255	1.6524365747731247	4.016717557189362	0.0	7.854070601050005	0.0	0.0	0.0	0.0	0.0	1.6973530664776992	0.0	0.0	0.0	0.0	0.0	0.0	0.0	0.0	0.0	0.0	0.0	0.0	0.0	6.674186997330069	0.0	0.0	0.0	0.0	7.4942419318078874
679s_L1	15.821241	-5.104206	MNP	Not a mesangial-like cell	2928.0	679s	3.3448548431031964	0.0	0.0	0.0	0.0	0.0	8.89004449679261	0.0	0.0	0.0	0.0	0.0	0.0	0.0	0.0	11.33877349332098	9.318666075144947	0.0	0.4879631945464237	0.7002610637514552	0.4225929291237773	0.0	0.0	10.795698602780814	0.7299899518988201	0.0	0.23720106181010842	0.0	0.0	1.07819008976674	0.4159761527158808	0.0	0.0	0.0	0.0	0.0	0.0	1.804286111715928	0.0	0.0	4.099177292178097	7.091550827563682	0.0
311s_L11	5.109114599999999	-1.5469176000000002	T+NK cells	Not a mesangial-like cell	1369.0	311s	13.720860946464857	0.0	0.0	0.0	0.0	0.0	0.0	1.4499957829500534	0.0	0.0	0.0	0.0	1.1470821703250993	0.4155954584764094	1.701115660411914	0.0	0.0	0.0	0.0	0.8734224780437404	0.0	0.9190384440744724	0.0	0.0	0.0	0.0	0.0	0.0	0.0	0.0	0.2363561080583641	0.0	0.0	0.6826983108208192	0.0	0.0	2.2021456385046974	0.7970929535417055	0.6416059547166972	0.2478273019353662	0.0	2.1782906538190545	0.0
680s_H11	3.6935239999999996	6.094591	MLC	MC	3000.0	680s	0.0	0.0	0.0	0.0	0.0	0.0	0.0	0.0	0.0	3.0426799755802727	9.27118772914361	0.0	0.0	8.39476805919278	1.3121398646177076	3.524426272486134	2.3209948785827397	0.7793320304495569	0.0	0.0	0.0	0.0	0.0	4.046032854065799	0.0	0.0	0.46069361053273195	0.0	0.0	2.5057213763894515	0.0	0.0	0.0	0.0	1.0451621477745232	1.9283818630776555	0.0	1.1150765321998077	0.0	0.7996843499563534	9.008054767217972	1.3841798771520768	8.739799222791651
679s_D10	16.472713	-4.073706	MNP	Not a mesangial-like cell	2539.0	679s	0.0	0.0	0.0	0.0	0.0	0.0	8.835669289342075	0.0	3.064101671758758	2.093423442708912	0.0	0.0	2.0874183565124134	0.0	0.0	12.896031095642202	8.495073669004505	0.0	0.0	0.0	0.0	0.0	0.0	11.630050223744123	0.0	0.0	0.0	0.0	0.0	1.369539903047221	0.0	0.0	0.0	0.0	0.0	0.9633871281016999	0.0	1.1270288440322518	0.0	0.0	0.9696197073103845	7.247699646426248	0.0
680s_F2	3.0597243	5.117098	MLC	MC	2861.0	680s	0.0	0.0	0.0	0.0	0.0	0.0	1.7841765062632549	0.0	1.4328217704145405	2.6451967269842456	8.144495659802965	0.0	0.0	0.0	2.5471390215767147	3.9355477340555196	0.0	2.5058972149975487	1.508491860819747	0.0	0.831994324325951	0.0	0.0	2.130803251425655	0.0	7.943872445074222	0.0	0.0	0.0	1.8268499765507065	0.0	0.0	0.0	0.0	0.0	0.0	0.0	0.7091605239221576	2.195381282637445	0.8532416601436891	8.473823138988285	0.0	9.28191711149532
677s_L13	2.409039	-14.826023999999999	PTC	Not a mesangial-like cell	2853.0	677s	0.0	0.0	0.0	0.0	0.7811329404212564	0.0	3.6567477324422004	1.2462406925967529	0.9551098244262971	0.0	0.7588215144548073	0.0	0.0	0.0	10.864289605452372	4.428609233708672	1.7670216425692746	0.5167995171539812	1.013654022028132	1.7540071509224775	0.0	0.0	0.0	3.6086763942758826	0.0	0.0	7.562249623205566	0.0	0.0	2.3843159888575003	0.0	0.0	0.0	0.0	0.0	0.8826790627949935	0.0	1.4610411008001578	0.0	0.0	0.8885348829417634	1.2942548443708948	0.5049683774093744
679s_P4	-2.3578734	6.5571589999999995	GEC	Not a mesangial-like cell	3079.0	679s	0.0	0.0	0.0	0.0	0.0	0.0	3.4099155780588273	0.0	0.0	0.0	3.1233144831592017	0.0	0.0	0.0	0.0	5.121125246602091	3.0901940638003396	0.0	0.932511789165272	7.171622448267821	0.0	0.0	0.0	4.271012895889034	0.0	0.0	0.0	0.0	0.0	8.83413094347717	0.0	0.0	0.0	0.0	0.0	0.0	0.0	6.2951716579273365	0.0	0.0	1.712438449863431	2.4131199741630995	0.45804471428639193
677s_F8	12.409413	-2.2820807	MNP	Not a mesangial-like cell	2957.0	677s	4.357672881388119	0.0	0.0	2.6658363245686503	0.0	0.0	8.949423877487453	0.0	0.0	0.0	0.0	0.0	0.0	0.0	0.9999291977330316	12.646908150442986	9.469645448266395	0.0	0.0	0.0	0.0	0.0	0.0	10.827604614947559	0.0	0.0	0.0	0.0	0.0	0.0	0.0	0.0	0.0	0.0	0.0	0.0	0.0	0.836861335133842	0.5825076207757486	0.0	2.5290754165505374	3.3779338546093687	0.0
677s_E3	4.9327927	5.134691	MLC	MC	3457.0	677s	4.323571647822013	0.0	0.0	0.0	0.0	0.0	2.4405920121887124	0.0	2.028477020549555	2.388891762793443	6.556065343357953	0.0	0.0	0.0	0.0	5.921170140610308	1.1058825211235919	7.72504922962503	0.0	0.0	0.0	0.0	0.0	3.7275878027320446	0.0	0.0	0.0	0.0	0.0	1.7259571016827375	0.0	0.0	0.0	0.0	0.0	3.750319031857207	0.0	1.4464789163950478	1.2961345919992993	0.7913501610289171	7.888741295518288	0.7853915895014012	9.211674884634837
680s_F17	0.84836406	-15.612575	PTC	Not a mesangial-like cell	2320.0	680s	0.0	0.0	0.0	0.0	0.0	8.292110704784019	1.7955736892744911	0.0	1.4429376137322543	0.0	0.0	0.0	0.0	0.0	11.90385506013355	3.651753135709889	1.1929233277051063	0.0	0.9507468277352602	0.7858541614448492	0.0	0.0	0.0	0.0	0.0	0.0	0.0	0.0	0.0	0.0	0.0	0.0	0.0	0.0	0.0	0.0	0.0	0.0	0.0	0.0	0.0	0.0	0.8215684987243705
679s_I20	14.917792000000002	-3.9677553	MNP	Not a mesangial-like cell	3261.0	679s	0.0	0.0	0.0	0.0	0.0	1.1571250212584934	5.2080292365805585	0.0	5.81325059489569	0.0	0.0	0.0	0.0	0.0	0.0	11.869288973119192	8.972705572240997	0.0	0.0	0.9092368014385791	0.0	0.0	0.0	10.565663445279776	0.0	0.7357306757463252	0.0	0.0	0.0	0.0	0.0	0.0	0.0	0.0	0.0	0.0	0.0	6.5308238872653295	0.0	0.0	8.176057434803388	7.452353617726183	0.9489387472206381
680s_O7	-3.4801144999999996	10.061296	GEC	Not a mesangial-like cell	2442.0	680s	0.0	0.0	0.0	0.0	0.0	0.0	2.177241741830602	0.0	1.1537594878572859	3.677850744472207	1.4886382273280474	0.0	0.0	0.0	0.0	3.208648459421789	0.9385725076933222	0.0	0.0	6.933998537308609	0.0	0.0	0.6355695274372306	3.0542602590800914	0.0	0.0	0.0	0.0	0.0	2.224012196675167	0.0	0.0	0.0	0.0	0.8754765135826734	0.0	0.0	7.897529604424946	0.9137534787338107	0.6610645672360124	0.0	1.4471686066304983	1.900850200246264
679s_K6	15.671244	-4.3197503	MNP	Not a mesangial-like cell	2872.0	679s	0.0	0.0	0.0	0.0	5.690075859196757	0.0	4.269949911055288	1.5157630510316527	1.8254341714097293	0.0	0.0	0.0	0.0	0.0	0.0	11.71034676706734	9.17693777497496	0.0	0.0	0.0	0.0	0.0	0.0	12.230801691710322	0.0	0.0	0.0	0.0	0.0	0.0	0.0	0.0	0.0	0.0	0.0	0.0	0.0	3.2558176530379335	0.0	0.0	9.363139929004515	5.425931995047199	0.0
309s_E10	0.1853776	10.111533999999999	GEC	Not a mesangial-like cell	1683.0	309s	5.4905453674514755	0.0	0.0	0.0	0.0	0.0	0.0	0.0	0.0	0.0	0.0	0.0	0.0	0.0	2.9563724496240757	0.0	0.0	0.0	4.122416055520371	5.9121206936011585	0.0	0.0	0.0	0.0	0.0	0.0	0.0	0.0	0.0	0.0	0.0	0.0	0.0	0.0	0.0	0.0	0.0	8.276170397635758	0.0	0.0	0.0	0.0	0.0
680s_H22	0.89612854	-17.498356	PTC	Not a mesangial-like cell	3037.0	680s	0.0	0.0	0.0	0.0	0.8937662831207838	1.8665997180032765	0.0	1.3998455176252103	0.0	1.4505915890190368	0.499030230581254	0.0	0.0	0.0	11.118155592154018	1.5292710265769127	0.0	0.9195603229749367	0.6856838261882241	0.0	0.0	0.0	0.0	1.6910786448594344	0.0	0.7787645978541091	0.0	0.0	0.0	0.0	0.0	0.0	0.0	0.0	0.0	0.0	0.0	0.5045785913465979	0.0	4.814018460814615	0.0	0.0	0.5854306553669855
677s_N2	5.1148489999999995	4.9180126	MLC	MC	3196.0	677s	5.097444697194648	0.0	0.0	0.0	4.355341242901211	0.0	1.2671374205132229	3.0269055939027845	1.5639706421420827	3.7115487393155893	7.479309617494655	0.0	0.0	0.0	2.2381837639447104	4.256167429428022	5.314741912117473	0.0	0.0	0.4979199269555119	0.0	0.0	0.789632269482034	2.7730848644952104	0.0	0.0	0.0	0.0	0.0	2.432704691791271	0.5270112223652513	0.0	0.0	0.0	0.7369022019407362	7.452203394276626	0.0	3.8958303299710004	0.770609088549461	0.0	7.435620444177117	2.0099092070204283	9.135079252223713
311s_N12	4.737756299999999	-1.8864300999999999	T+NK cells	Not a mesangial-like cell	1683.0	311s	13.578847398423468	0.0	0.0	0.0	0.0	0.6837655118897852	0.0	0.0	0.0	0.0	0.0	10.758582505327963	0.0	0.0	0.0	0.8986307706751452	1.3433664809564396	0.0	0.0	0.0	0.0	0.0	0.0	0.0	0.0	0.0	0.0	0.0	0.0	0.0	0.0	0.0	0.0	0.0	0.0	0.5476360456858442	0.0	0.8215984262867639	0.3135685087958522	0.0	0.0	0.33904109097004265	0.29784775829597887
309s_G22	0.13626789	10.148535	GEC	Not a mesangial-like cell	2457.0	309s	4.699331926458977	0.0	0.0	0.0	0.0	1.3737069607225947	0.0	0.0	0.0	0.0	0.0	0.0	0.0	0.0	0.0	1.70859180281324	1.7229250083709553	0.0	0.0	6.013687081656117	0.0	2.0145697549942767	0.0	0.0	0.0	0.0	0.0	0.0	0.0	1.5947953242411674	0.0	0.0	0.0	0.0	0.0	9.115733917008544	0.0	8.491841038783162	0.0	0.0	0.0	0.0	0.0
677s_M24	-4.3680553	9.551958	GEC	Not a mesangial-like cell	2440.0	677s	1.8939510326822813	0.0	0.0	0.0	0.0	0.0	2.8726803532885676	1.1926886366041374	0.9104205790960516	2.3447472569925596	1.7091949154278054	0.0	1.2342114205083996	0.0	1.4175912543496085	3.840056877789412	1.5727122701041785	0.0	0.0	7.074443712337691	0.0	0.0	0.0	2.6430963899258844	0.0	0.0	0.27736975700298283	0.0	0.0	1.2131023968124166	0.0	0.0	0.0	0.0	0.0	0.8404771221405085	0.0	5.5340862578798955	0.0	0.503228072131032	0.0	1.1960353583994663	0.0
679s_L15	-2.3687792	7.933371000000001	GEC	Not a mesangial-like cell	2221.0	679s	0.0	0.0	0.0	0.0	0.0	2.5569019929466466	2.192188530402258	2.8173051577415835	0.0	0.0	6.05721118893567	0.0	0.0	0.0	0.836924444122526	3.758368789766422	2.5738741167268553	0.0	7.457159458942944	9.051461155107589	0.0	0.0	0.0	3.4425993069994973	0.0	0.0	0.0	0.0	0.0	0.0	0.0	0.0	0.0	0.0	0.0	0.0	0.0	8.381868595455161	0.0	0.4778641440232387	1.3224611504317287	1.6480501540778092	0.0
311s_A10	2.2251062000000004	-14.48959	PTC	Not a mesangial-like cell	2060.0	311s	4.117117307771932	1.9713322217919447	0.0	1.7248457477926278	0.6589708823843313	0.9206345021274467	1.0619455915609988	0.0	0.8126483059136899	0.0	0.35484996453676587	0.0	1.1131312937321314	0.6801135571888689	7.462365559511496	0.0	0.0	9.411854068938183	0.0	1.3748688301405525	0.0	2.141533308002383	0.0	0.0	0.0	0.0	0.24159780837744213	0.8499116685685786	2.213175045788277	1.0933980414858844	0.0	0.0	0.0	2.7644256287040796	0.0	0.0	0.0	1.430372194651903	0.0	0.0	0.7535868442439261	0.8321131426387377	0.0
676s_D22	4.3063273	-1.7037131999999997	T+NK cells	Not a mesangial-like cell	2440.0	676s	12.644200912389547	0.0	0.0	0.0	0.0	0.0	0.0	1.226078513376519	0.0	1.2729244896829706	0.0	0.0	0.0	0.0	0.0	0.0	0.0	0.0	0.0	0.0	1.1773148375684177	0.0	0.0	0.0	0.0	0.0	0.0	0.0	0.0	1.2468528989643912	0.0	0.0	0.0	0.0	0.0	0.0	0.0	0.4246018948356822	0.0	0.0	0.8725301627130387	8.001647915417502	1.3984324298086894
679s_B3	15.256479	-2.5653753	MNP	Not a mesangial-like cell	2904.0	679s	0.0	0.0	0.0	0.0	3.0701572281335507	0.0	7.637231969394271	2.6551239405261917	0.0	0.0	0.0	0.0	0.0	0.0	0.0	12.434525219038582	10.478712714720412	0.0	0.0	0.0	0.0	0.0	0.0	10.993190208165899	0.0	0.0	0.0	0.0	0.0	1.491125583904148	0.0	0.0	0.0	0.0	0.0	0.0	0.0	3.0393128003842946	0.0	0.0	7.670454026696131	4.950221630345773	0.6224222952537953
677s_I2	10.5731535	-1.53636	MNP	Not a mesangial-like cell	4202.0	677s	6.266755527212797	0.0	0.0	0.0	0.0	0.0	9.4448558960519	3.69938815298731	3.202044286533112	6.8471913766294525	2.817142787179061	0.0	0.0	0.0	0.0	10.987260733178328	7.327250126338812	0.0	0.0	0.0	0.0	0.0	0.0	10.295560999283035	0.0	0.0	0.0	0.0	0.0	3.7327345705745016	0.0	0.0	0.0	0.0	0.0	6.073776599616095	0.0	7.268505359801872	5.0007684968187585	0.0	9.583419997832221	7.219878498292163	3.5832916188135298
677s_N10	-13.362054999999998	-0.92495656	Podocyte	Not a mesangial-like cell	3391.0	677s	4.340206543224372	0.0	0.0	0.0	0.0	1.5058717837443445	3.8528091120257395	0.0	10.517813674926622	12.508755507814225	0.0	0.0	0.0	0.0	1.9861403337333323	3.8190529040575014	1.7367095902033867	2.4037014069578126	5.740157267855463	0.7282893752739998	6.869054480105458	0.0	6.9465697489587965	2.0353108214718794	0.0	5.278405505731784	6.939081268460266	0.0	0.0	10.19116310130973	0.7676560788127241	0.0	0.0	0.0	7.487175766856635	5.684749439900224	0.0	1.967465311643446	5.401123819807397	5.355407221197372	1.9362093588546831	1.770508529199423	7.274127649633192
679s_N3	-2.4845127999999996	6.8303595	GEC	Not a mesangial-like cell	2329.0	679s	0.0	0.0	0.0	0.0	0.0	0.0	3.3564992754168452	0.0	0.0	0.0	0.0	0.0	0.0	0.0	0.0	3.6889642049108775	1.7675893221153782	0.0	0.0	7.0121541265925025	0.0	0.0	0.0	3.9124168917625752	0.0	0.0	0.0	0.0	0.0	9.430026089244334	0.0	0.0	0.0	0.0	0.0	0.0	0.0	8.564597542557598	0.0	0.0	1.114864948688745	0.41305782654201284	0.3639543048693586
680s_J14	-2.2101827000000003	11.33918	GEC	Not a mesangial-like cell	2130.0	680s	0.0	0.0	0.0	0.0	0.0	0.0	0.0	0.0	0.0	0.0	0.40331158167344405	0.0	0.0	0.0	1.8048095853846025	0.0	0.0	0.0	0.0	7.125156518127733	0.0	0.0	0.0	1.4539945814453736	0.0	0.0	0.0	0.0	0.0	0.0	0.0	0.0	0.0	0.0	0.0	0.0	0.0	4.926527674241963	0.0	0.0	0.8427384897186823	0.0	0.0
677s_E2	3.8247812000000003	-2.9868580000000002	T+NK cells	Not a mesangial-like cell	2704.0	677s	13.571697400970308	0.0	0.0	0.0	0.0	0.0	1.8885266464645138	1.247106660837627	1.9332344998975994	3.3292437071105647	0.42912113535761653	7.597162075796748	0.0	0.0	0.9205250332807413	4.320125747658235	1.2668659061229135	0.5172503090328806	0.5945848878578219	0.0	0.0	0.0	0.0	3.370455025723701	0.0	0.0	0.0	0.0	0.0	3.0075975294547033	0.0	0.0	0.0	0.0	0.0	0.0	0.0	1.0376869443403531	1.687438680963958	0.0	1.830472840723301	8.661845393975574	1.4212147002549347
311s_G1	6.1163826	-2.1499127999999996	T+NK cells	Not a mesangial-like cell	1143.0	311s	14.199211254909374	0.0	0.0	1.7401529000489868	0.6670382746863026	0.0	1.0733954614537442	2.4569726971115804	0.0	0.0	0.0	0.0	0.0	0.6883831434378863	0.0	0.0	0.7272323687030214	0.0	0.0	0.7199499714292535	0.0	0.0	0.0	0.0	0.0	0.0	0.0	0.0	0.0	0.0	0.0	0.0	0.0	0.0	0.0	0.0	1.4598631942600226	0.3638414653493082	0.0	0.0	0.0	4.9519758279142945	0.0
309s_G15	5.1794715	-2.317663	T+NK cells	Not a mesangial-like cell	1766.0	309s	13.895497377433584	0.0	0.0	0.0	0.0	0.0	0.0	0.0	0.0	1.7348930451917437	0.0	0.0	0.0	0.0	1.2815210434265214	2.60139687356375	0.0	0.0	1.397769056356677	0.0	0.0	0.0	0.0	0.0	0.0	0.0	0.0	1.3771919048099748	0.0	0.0	0.0	0.0	0.0	0.0	0.0	0.0	0.0	1.4263188616388622	0.0	0.0	0.0	7.851765094032088	0.0
680s_L9	4.147596	5.602958999999999	MLC	MC	2620.0	680s	0.0	0.0	0.0	0.0	0.0	0.0	5.163339721897993	0.0	0.6831453557634659	2.506336367969821	7.610743826689679	0.0	0.0	0.5677431736744482	2.486273864042057	1.0137233080901202	0.0	6.075186163174284	0.0	0.5948495268941524	0.0	0.0	0.0	1.1402501439259654	0.0	0.47158426888869676	0.0	0.0	0.0	0.0	0.0	0.0	0.0	0.0	0.0	0.0	0.0	1.0915468581393635	0.0	0.0	0.6315496316966369	0.392173808587097	7.961237009723221
679s_J13	-1.9376653000000001	6.949791	GEC	Not a mesangial-like cell	2003.0	679s	0.0	0.0	0.0	0.0	0.0	0.0	1.9043345849322004	0.948293407292956	0.0	0.0	4.997495178790729	0.0	0.0	0.6360275377092585	0.0	4.340664923693721	1.0603755693487344	0.0	0.0	9.002788704597387	0.0	0.0	0.0	1.8191880018793174	0.0	0.0	0.0	0.0	0.0	9.363402044132819	0.0	0.0	0.0	0.0	0.0	0.0	0.0	7.214300516929104	5.599673860878754	0.0	0.6569030826859344	1.5694636242078812	0.3605400791988986
676s_G24	4.0976496	-2.3095317000000004	T+NK cells	Not a mesangial-like cell	2429.0	676s	13.884666522787247	0.0	0.0	0.0	0.0	0.0	1.9563434090157314	1.301133908337563	0.0	2.034661420146213	0.0	7.688824596813016	0.0	0.0	0.0	0.0	0.0	0.0	0.0	0.0	0.5457130653053703	0.0	0.0	1.5809253053398336	0.0	0.0	0.5683286397080061	0.0	0.0	1.322688785590869	0.0	0.0	0.0	0.0	0.0	0.0	0.0	1.6980957562488275	0.0	0.5610140527282295	0.0	6.9246987603223005	0.0
677s_N16	3.6522242999999994	-2.709701	T+NK cells	Not a mesangial-like cell	2571.0	677s	13.776606694602032	0.0	0.0	0.0	0.0	0.0	2.4852012072161123	2.0415332859632738	1.3780380683439746	3.3313304514928297	0.0	8.852883359361936	0.0	0.5103638718723726	2.1843192186127482	5.09541474767609	1.5822852064011792	0.0	0.0	0.7430651224920553	0.5746494016978801	0.0	0.4823314944135058	2.8795478585458594	0.0	0.0	0.17436236470576044	0.0	0.0	2.720853856747341	0.0	0.0	0.0	0.0	0.4469935519358228	0.0	0.0	1.9211724657021316	1.0056334612197257	0.3253178242846458	1.4571115763274833	9.130705684599949	8.081442647533711
240s_J23	1.8131462	-11.892225	PTC	Not a mesangial-like cell	3742.0	240s	4.643624700946885	0.0	0.0	0.0	0.0	0.0	0.0	0.0	0.0	0.0	1.5407749173777496	0.0	0.0	0.0	10.728261331701809	5.849384766501879	0.0	0.0	0.0	2.915880817885544	0.0	0.0	0.0	4.039901986885598	0.0	0.0	0.0	0.0	4.362335272079153	3.6605552504137115	0.0	0.0	0.0	0.0	0.0	0.0	0.0	4.276448890174251	0.0	0.0	3.3777905922074183	1.7798594903188276	0.0
677s_J5	3.7745602	-2.8827167	T+NK cells	Not a mesangial-like cell	2980.0	677s	13.873576068742322	0.0	0.0	0.0	0.0	0.0	3.2763453093137604	5.348641778088082	0.0	3.001168162987208	0.0	9.014306031780913	0.0	0.0	0.0	6.068029075616697	6.478517240397654	0.759762412031959	0.0	0.7105490534296072	0.0	0.0	0.0	6.9903809730453235	0.0	0.0	0.0	0.0	0.0	1.7067023862317392	0.0	0.0	0.0	0.0	0.0	1.2374688927360402	0.0	2.8492638944849267	0.0	0.7797293844691088	2.695915982437641	8.449219737996614	1.2319330236354342
311s_H8	8.3390665	-4.436542	MNP	Not a mesangial-like cell	2743.0	311s	0.0	0.0	0.0	0.0	0.0	0.0	1.621890531465722	0.0	0.0	0.0	0.0	0.0	0.0	0.0	2.355697719131583	1.7787920170099902	8.297203686168109	0.0	0.0	1.148934547184796	0.0	0.0	0.0	8.992968231631883	0.0	0.0	0.0	0.0	0.0	0.0	0.0	0.0	0.0	0.0	0.0	0.0	0.0	4.778423963111576	0.0	0.0	3.946143917358619	5.583472588262123	0.0
679s_A6	15.375478	-5.3931074	MNP	Not a mesangial-like cell	2509.0	679s	0.0	0.0	0.0	0.0	0.7755979258008985	0.0	9.960168318696663	1.895036340130973	0.0	0.0	1.2458228904101971	0.0	0.0	1.3109937744289388	0.0	10.99683696563266	7.674123491669208	0.5128157283799976	0.0	0.0	0.0	0.0	0.0	11.42478856517738	0.0	0.0	0.0	0.0	0.0	1.2594842176125174	0.0	0.0	0.0	0.0	0.0	0.0	0.0	1.4526025617621707	0.0	0.0	9.88269042644148	8.130708702547974	0.5010608431240395
679s_L23	-2.2920868	6.989331	GEC	Not a mesangial-like cell	2639.0	679s	0.0	0.0	0.0	0.0	0.0	0.0	2.809948376420304	1.0134154229156729	0.0	0.0	7.3609452979526635	0.0	0.0	0.0	0.0	4.122422178509851	1.8509585539792621	0.0	0.0	7.5112967495225025	0.40037350038477404	0.0	0.394975120306331	4.248898394523145	0.0	0.0	0.0	0.0	0.0	9.865247907723393	0.0	1.084666509142589	0.0	0.0	0.0	0.0	0.0	0.8325619855644608	0.0	3.5186520404576944	2.056526737843764	1.5678849541918123	0.0
679s_F21	16.179810999999997	-3.1451275	MNP	Not a mesangial-like cell	2814.0	679s	0.0	0.0	0.0	0.0	0.0	0.0	9.313221335537856	0.0	0.0	0.0	0.0	0.0	0.0	0.0	0.0	12.742008825487991	9.582195862427001	0.0	0.0	0.6467275632789321	0.0	0.0	0.0	11.442150909880423	0.0	0.0	0.0	0.0	0.0	0.0	0.0	0.0	0.0	0.0	0.0	0.0	0.0	2.3252317211252533	0.0	0.7110992728250661	9.172103820548656	8.645785620679328	0.0
677s_P14	3.8993156000000004	-2.959325	T+NK cells	Not a mesangial-like cell	2582.0	677s	13.769605010952636	0.0	0.0	0.0	0.0	0.0	2.0569320114782124	1.050402191750974	0.0	3.7507548435808236	0.6231489981812265	8.588171680099574	0.0	0.0	0.0	4.285017316175583	0.700761244857877	0.0	0.0	0.6936850917961815	0.7421086715187744	0.0	0.0	3.8188643018766455	0.0	0.0	0.2346119641901272	0.8296493444043082	0.0	2.431079298286165	0.0	0.0	0.0	0.0	0.0	0.0	0.0	1.5438583866530138	1.254211778017763	0.0	1.2196970329500896	8.109880236471287	0.408307183837565
677s_G3	-2.8698330000000003	7.098348	GEC	Not a mesangial-like cell	2758.0	677s	0.0	0.0	0.0	0.0	0.0	0.0	2.838158920537542	0.0	1.0492015195504316	2.928527828805401	0.47945773394421476	0.0	0.0	0.0	0.0	4.711087578176839	3.609197263808598	0.0	0.0	2.202979573705571	0.0	0.0	0.0	3.248696254010222	0.0	0.0	0.33081434255695313	0.0	0.0	0.0	0.0	0.0	0.0	0.0	0.7896309709552727	0.9717660845168062	0.0	9.370753933224295	0.0	0.5921008747877965	2.2866243106592887	1.6808763563871199	0.0
680s_L18	-2.3110917	9.910237	GEC	Not a mesangial-like cell	3025.0	680s	0.0	0.0	0.0	0.0	0.0	0.0	0.0	0.0	1.1125597750511562	3.0334900996996588	5.878804395486365	0.0	0.0	0.0	3.5901029874702974	0.0	1.8517071958559799	0.0	0.7056251913527186	4.877809472741985	0.0	0.0	0.0	2.4910785854867736	0.0	0.0	0.0	1.1589223525286247	0.0	1.4552646869148975	0.0	0.0	0.0	0.0	0.0	0.0	0.0	8.169672346892783	6.876129404875776	6.279137658623716	2.6485058625193894	1.9990520012334898	0.6030279257175348
311s_P10	7.222286	-3.603155	T+NK cells	Not a mesangial-like cell	1220.0	311s	5.800643316150421	0.0	0.0	0.0	0.0	0.0	2.608230811788391	0.0	0.0	0.0	0.0	0.0	0.0	0.0	0.0	0.0	0.0	0.0	0.0	1.3181645263291	0.0	0.0	0.0	0.0	0.0	0.0	0.0	0.0	0.0	0.0	11.610898702095296	0.0	0.0	0.0	0.0	0.0	0.0	1.867122192544426	0.0	0.0	0.0	0.0	0.0
680s_G3	-2.2326026000000003	10.289156	GEC	Not a mesangial-like cell	2838.0	680s	3.6953129592900287	0.0	0.0	0.0	0.0	0.0	0.0	0.0	6.694476141604003	3.5424396090422205	5.6707353270092	0.0	0.0	1.3453238238173113	2.2257171692131705	2.9094145847892467	0.0	0.0	0.0	6.323534284154251	0.0	0.0	0.0	3.120344334367661	0.0	0.0	0.0	0.0	0.0	0.0	0.0	0.0	0.0	0.0	0.0	0.0	0.0	6.467000389824393	1.2609672612689715	0.0	0.0	1.5832024616216467	0.0
679s_C12	16.147223999999998	-4.846049	MNP	Not a mesangial-like cell	3237.0	679s	0.0	0.0	0.0	0.0	0.0	1.0645942046169354	9.10721816999876	2.955795091913674	0.7283223646326012	0.0	0.0	0.0	0.0	1.3579605211740775	1.4631519221607086	11.951096514352216	7.938188924264873	0.0	0.0	0.4746490131086378	0.0	0.0	0.0	8.656963343960662	0.0	0.0	0.0	0.0	0.0	0.0	0.0	0.0	0.0	0.0	0.0	0.0	0.0	6.969643314897655	0.0	0.0	10.115816597985425	9.44195778095437	0.8684172732987788
679s_E18	16.109297	-3.4615089999999995	MNP	Not a mesangial-like cell	2784.0	679s	0.0	0.0	0.0	0.0	0.0	0.0	2.0999969779970997	0.0	0.0	0.0	0.0	0.0	0.0	0.0	0.0	12.946777054879535	10.339094401732337	0.0	0.0	0.4016499196213739	0.0	0.0	0.0	10.358653453956654	0.0	0.0	0.0	0.0	0.0	1.7154948327619255	0.0	0.0	0.0	0.0	0.0	0.0	1.4526236284151348	0.6500143938726003	0.0	0.0	6.610862399181125	7.6681292170970945	0.0
679s_P6	14.865520000000002	-3.5130388999999997	MNP	Not a mesangial-like cell	2983.0	679s	0.0	0.0	0.0	0.0	0.0	0.0	9.029006236304111	1.148002534353654	0.8733424264108327	0.0	0.0	0.0	0.0	0.0	0.0	12.988536733590813	8.858470375990107	0.0	0.0	0.0	0.0	0.0	0.0	11.273504805614294	0.0	0.0	0.0	0.0	0.0	1.1679202711727124	0.0	0.0	0.0	0.0	0.0	0.0	0.0	7.433170652524014	0.0	0.0	8.940674006447827	7.989652276423232	0.0
680s_D7	3.2050693	5.756248	MLC	MC	2565.0	680s	0.0	0.0	0.0	0.0	0.0	1.2965982936755047	0.0	0.0	1.7939540659551854	2.749036722101181	8.545010045033054	0.0	0.0	1.6256453103817978	3.5298452121679222	1.6211355134217407	1.0377471748866574	0.0	7.025110344755288	0.0	0.0	0.0	0.0	1.7879400882304988	0.0	0.0	0.0	0.0	0.0	0.0	0.0	0.0	0.0	0.0	0.0	7.763306081552538	0.0	0.5467891259033776	0.0	0.6649085317925758	9.004101629785753	0.0	9.21224897420011
679s_A21	-1.5969626000000001	6.7599287	GEC	Not a mesangial-like cell	2508.0	679s	2.5919360580682516	0.0	0.0	0.0	0.0	0.0	3.6676700228271146	1.7571784666287826	0.0	0.0	0.6783342839542347	0.0	0.0	0.0	0.0	5.802252503002304	2.21897629552108	0.8050936316968069	0.0	0.0	0.0	0.0	0.0	3.802290366668071	0.0	0.0	0.0	0.0	0.0	1.7826879203913373	0.0	0.0	0.0	0.0	0.0	0.0	0.0	7.862480130972686	0.0	0.0	2.440994837029935	2.1241605554830434	0.0
676s_D21	4.050423	5.773059	MLC	MC	2664.0	676s	4.143861724643814	0.0	0.0	0.0	0.0	0.0	1.843366873736715	0.0	0.0	0.0	4.9477064593495745	0.0	0.0	0.0	0.0	0.0	0.0	0.0	0.0	0.8142395808196171	1.4072821964276516	0.0	0.0	0.0	0.0	0.0	0.0	0.0	0.0	1.886731704730201	0.0	0.0	0.0	0.0	0.0	1.388475391801335	2.3515174376184356	0.0	0.0	5.884659863564244	7.270953654681402	0.9474150163129121	9.441565631756035
677s_F24	-4.1539397000000005	8.930644000000001	GEC	Not a mesangial-like cell	2634.0	677s	3.717545848543821	0.0	0.0	0.0	0.0	0.0	2.466668049626201	0.0	0.8376595098672738	2.0871968527949885	6.941033414413615	0.0	0.0	0.0	1.3194611218303431	4.383236348130259	1.123048566013247	0.0	7.153963180397968	7.925343387308867	0.0	0.0	0.4390547970003035	3.757103619967881	0.0	0.0	0.0	0.0	0.0	8.80401339267067	0.0	0.0	0.0	0.0	0.0	1.272078253517353	0.0	3.2957203136649578	0.4563451262881595	0.0	1.9468570021322134	1.6867069975738505	0.4344764697299448
309s_G13	6.1773324	-2.550232	T+NK cells	Not a mesangial-like cell	1602.0	309s	12.75077828062271	0.0	0.0	0.0	0.0	0.0	0.0	2.146093019853293	0.0	0.0	0.0	10.061672883356822	0.0	0.0	1.6901530158724012	0.0	0.0	0.0	0.0	0.9909475353188066	1.0536618216553821	0.0	0.0	0.0	0.0	0.0	0.0	0.0	0.0	0.0	0.0	0.0	0.0	0.0	0.0	0.0	0.0	1.4598926232632772	0.0	0.0	0.0	8.903844734266162	0.0
680s_B14	0.39027902	-17.296001	PTC	Not a mesangial-like cell	3151.0	680s	0.0	0.0	0.0	0.0	0.0	0.0	0.9301250765782267	0.0	0.0	0.0	0.5501469899882266	0.0	0.0	0.0	9.455589821702873	1.0423175349569245	0.9578106344503207	0.0	0.0	0.0	0.0	1.2751296785618842	0.0	1.1711752002813205	0.0	0.0	0.0	4.032274055777562	0.0	0.9588383842821606	0.0	0.0	0.5701587988758494	5.781992091800337	0.0	0.0	0.0	0.3047167250548481	0.0	1.3184097403316615	0.0	0.0	0.3573924080756334
680s_G20	1.2839633999999998	-15.817085999999998	PTC	Not a mesangial-like cell	2185.0	680s	0.0	0.0	4.278105470338431	0.0	0.0	0.0	0.0	0.0	0.0	0.0	0.0	0.0	0.0	0.0	11.093167249095082	3.3090490361877825	0.0	0.0	0.0	0.6394852334948821	0.0	0.0	0.0	0.0	0.0	0.0	0.0	0.0	0.0	1.5774034567220907	0.0	0.0	0.0	0.0	0.0	0.0	0.0	0.5796462083435664	0.0	0.0	0.0	0.0	0.6699882550890081
680s_M3	12.998219500000001	-2.3353477000000002	MNP	Not a mesangial-like cell	1890.0	680s	0.0	0.0	0.0	0.0	0.0	1.072379287956039	10.934240229552875	0.0	0.0	0.0	0.7560270942573303	0.0	0.0	0.0	1.8730164069450699	14.494651121619967	8.314737199209867	0.5147430774939756	0.0	0.8377319883035025	0.0	0.0	0.0	11.009221833865979	0.0	0.0	0.0	0.0	0.0	0.0	0.0	0.0	0.0	0.0	0.0	0.0	0.0	6.3444679809704425	0.0	0.0	0.0	7.871772873490815	0.5029512746767213
680s_C14	0.7642190999999999	-16.595526	PTC	Not a mesangial-like cell	2259.0	680s	0.0	0.0	0.0	7.484451934402551	7.4620280067745615	0.0	0.0	0.0	6.705373475583951	1.0563728901818348	0.33049190865371614	0.0	0.0	0.6378637503633567	11.62597798907214	1.7442741258510963	0.0	0.0	0.0	0.6676096523054208	0.0	0.0	0.0	0.0	0.0	0.0	0.0	5.682944035617246	0.0	0.0	0.0	0.0	0.0	8.459226446120939	0.0	0.0	0.0	0.0	0.0	0.0	0.0	0.0	0.0
680s_J7	4.2884164	5.973550299999999	MLC	MC	2711.0	680s	0.0	0.0	0.0	0.0	6.889744098825304	0.0	0.0	1.2244899632123292	0.0	2.7344702401860914	8.49190879067302	0.0	0.0	7.566804084662455	1.4529193511070886	2.0276860813950695	1.2440234619531831	0.0	0.0	0.0	0.0	0.0	4.784557513570413	0.0	0.0	0.0	0.0	0.0	0.0	0.0	0.0	0.0	0.0	0.0	0.0	0.0	0.0	0.42389469733730306	0.0	0.0	1.8023263343341136	0.0	8.719384632492806
680s_E22	0.11956093	-17.358255	PTC	Not a mesangial-like cell	2799.0	680s	0.0	0.0	0.0	0.0	0.0	0.0	0.0	0.0	0.0	2.94196244910057	0.0	0.0	0.0	0.0	10.400291294361512	0.0	0.0	0.0	0.0	0.0	0.0	0.0	0.0	0.0	3.117815649591446	0.0	0.0	1.070301783970427	0.0	2.0841204576356858	0.0	0.0	0.0	0.0	0.0	0.9793616632262651	0.0	0.0	0.8318826385233712	0.0	0.0	0.0	0.0
680s_L23	0.59431595	-16.394061999999998	PTC	Not a mesangial-like cell	2464.0	680s	0.0	0.0	0.0	0.0	0.0	0.0	0.0	0.0	0.0	1.4895039456912842	0.0	0.0	0.0	0.0	9.607306323212907	0.0	0.9878648535880439	0.0	0.0	0.0	0.0	0.0	0.0	0.0	0.0	0.0	0.0	10.316625802827579	0.0	0.0	0.0	0.0	0.0	0.0	0.0	0.0	0.0	0.5760480859101194	0.0	0.0	0.0	0.7464825195581976	0.0
679s_C2	4.3926997000000005	3.7976870000000003	MLC	MC	3332.0	679s	0.0	0.0	0.0	0.0	0.0	0.0	4.45191070718721	1.159652772284517	0.0	0.0	0.9513005309533018	0.0	0.0	10.805935902818558	0.8496492471206056	4.731711015705352	2.43883848791575	0.0	0.0	0.0	0.0	0.0	0.0	4.710270225034387	0.0	0.0	0.0	0.0	0.0	1.81991236170702	0.0	0.0	0.0	0.0	0.0	0.8146099585397342	0.0	2.159746580279495	0.0	0.4860282999754976	9.566330587161294	2.638055747998354	8.999107468096199
679s_E7	15.799833999999999	-3.0777004	MNP	Not a mesangial-like cell	2752.0	679s	0.0	0.0	0.0	0.0	0.0	0.0	9.185485153763794	0.0	0.0	0.0	0.5166777585554235	0.0	0.0	0.0	0.0	11.719533969079727	9.406214751104567	0.0	0.0	0.5774209488600187	0.0	1.8619416668354614	0.0	11.781373814328388	0.0	0.0	0.0	0.0	0.0	2.170544956806205	0.0	0.0	0.0	0.0	0.0	1.0356849023012158	0.0	7.066963036251726	0.0	0.0	8.626088314691241	9.227179898573121	0.0
311s_D12	0.16229486	11.667714	GEC	Not a mesangial-like cell	1746.0	311s	2.578717657594302	0.0	0.0	0.0	0.0	0.963935184765966	0.0	0.0	0.0	0.0	0.0	0.0	0.0	0.0	0.8197509619551965	0.0	0.37995904833118005	0.0	7.955192224914468	7.86981460617064	0.0	0.0	0.0	0.8484643985409251	0.0	0.0	0.0	0.0	0.0	0.0	0.0	0.0	0.0	0.0	0.0	8.45078856293585	0.0	1.1395363895346173	0.0	0.0	0.0	0.0	0.0
309s_E9	5.5979695	-2.2806333999999997	T+NK cells	Not a mesangial-like cell	1306.0	309s	13.24925370630086	0.0	0.0	0.0	0.0	0.0	0.0	3.847596176912787	0.0	0.0	2.130359219777621	0.0	0.0	0.0	0.0	0.0	0.0	0.0	0.0	0.0	0.0	0.0	0.0	0.0	0.0	0.0	0.0	0.0	0.0	3.881210969224126	0.0	0.0	0.0	0.0	0.0	0.0	0.0	3.494203385895017	0.0	0.0	0.0	0.0	0.0
676s_F20	4.108655000000001	6.7495055	MLC	MC	2687.0	676s	0.0	0.0	0.0	0.0	0.0	0.0	0.0	0.0	0.0	1.4972131595573883	6.113591796175513	0.0	0.0	0.0	0.0	0.0	0.0	0.0	0.0	0.0	0.0	0.0	0.0	0.0	0.0	0.0	0.0	0.0	0.0	0.0	0.0	0.0	0.0	0.0	0.0	5.251540898475865	0.0	0.9113389062554226	0.0	0.0	7.571854469595296	0.0	9.09370608873118
677s_E16	11.825599	-1.7328880000000002	MNP	Not a mesangial-like cell	3430.0	677s	4.985734568874781	0.0	0.0	0.0	0.0	0.8334323272376277	7.824905476695031	1.5541081428229173	4.288846378051452	3.938952960572148	0.0	0.0	0.0	0.0	1.814462801922003	13.18233556779872	7.409640383853145	0.0	0.44309387039402764	0.0	0.0	0.0	0.0	10.559358540561565	0.0	0.0	0.7124082313711911	0.0	0.0	1.9921773917395207	0.0	0.0	0.0	0.0	1.235083125319611	1.4782896684900877	0.0	1.796589531958828	1.3592023986466193	0.3943051721528472	6.753845573713068	7.461552618399167	1.618248470582979
676s_B2	4.4627542	6.361234	MLC	MC	3242.0	676s	2.342464351458108	0.0	0.0	0.0	0.0	2.5030847930501645	2.2605279500248208	0.0	1.862660604516691	1.603268503762406	7.414630396398146	0.0	0.0	7.453259788344213	0.0	0.0	0.0	7.402506678027855	0.0	0.637325856298989	0.0	0.0	0.0	0.0	0.0	0.0	0.0	0.0	0.0	0.0	0.0	0.0	0.0	0.0	0.924702793750927	0.0	0.0	0.0	0.9644971906874642	0.0	7.772138636668377	0.7484489943579821	5.874844347196354
680s_O24	2.2521822	-14.419807999999998	PTC	Not a mesangial-like cell	2891.0	680s	0.0	0.0	0.0	0.0	1.7775270648707422	0.0	0.0	0.0	0.0	0.0	0.6643111803909987	0.0	0.0	0.0	8.466342811455123	1.8755661264304677	0.0	0.0	0.0	0.738427089209432	0.7892040109300984	6.316859731316936	0.0	2.054585946730498	0.0	0.0	0.0	3.2347914980153805	0.0	0.0	0.7782078361657936	0.0	0.0	0.0	0.0	0.0	0.0	1.127656484678234	0.0	5.2146296309548985	0.0	1.788538385959969	0.0
680s_F4	-2.4972785	10.530439	GEC	Not a mesangial-like cell	2087.0	680s	0.0	0.0	0.0	0.0	0.0	0.0	0.0	0.0	0.8812289715956536	2.7639079476230295	5.494201806509224	0.0	0.0	0.0	1.3784282950432483	1.2730703676355903	1.2851862244103724	0.0	7.318059183565282	6.942771439265639	0.47137860781477475	0.0	0.0	2.120381111652697	0.0	0.6205742934938842	0.0	0.0	0.0	1.17755186168661	0.0	0.0	0.0	0.0	0.0	0.812949959175718	0.0	8.224547575121438	1.7503812851977887	0.0	0.818462776351932	0.5202960907076554	0.4603583327728468
676s_F18	-2.153518	11.321399000000001	GEC	Not a mesangial-like cell	2446.0	676s	0.0	0.0	0.0	0.0	0.0	0.0	0.0	0.0	0.0	1.7037044219920536	2.3877854460738113	0.0	0.0	0.0	0.0	0.0	0.0	0.0	7.448233862077589	5.867123140577325	7.450733131074608	0.0	1.1517717270718886	2.091531824031427	0.0	0.0	0.0	0.0	0.0	0.0	0.0	0.0	0.0	0.0	0.0	5.676358412636293	0.0	8.706243154239385	6.0642359779564945	5.965796747473637	0.0	0.0	0.7928037128244655
311s_P1	5.055064	-1.8982375	T+NK cells	Not a mesangial-like cell	1200.0	311s	14.264901702019085	0.0	0.0	0.7865115202046982	0.6286529467904968	0.0	0.0	1.6257717860210765	0.0	0.0	0.0	10.023928791123193	0.0	1.0950584791415074	1.2362438786289043	0.0	0.0	0.0	0.0	0.0	0.0	0.0	0.0	0.0	0.0	0.0	0.0	0.0	0.0	0.0	0.5509131263098506	0.0	0.0	0.0	0.0	0.7149042755249232	1.3932234510843693	0.8476050055804826	0.0	0.0	0.0	1.5905606325666843	0.0
680s_C15	-0.028028931	-16.072723	PTC	Not a mesangial-like cell	2389.0	680s	0.0	0.0	0.0	0.0	0.0	6.850597349812019	0.0	0.0	0.9303714305168463	0.0	0.41565403976916626	0.0	0.0	0.0	10.654612015895289	1.3357973281075002	0.8262234494775674	0.0	0.0	0.4663438778543096	0.5015430716854985	0.0	0.0	0.0	0.0	0.0	0.0	4.46842316015146	0.6978941700721506	0.0	0.0	0.0	0.0	0.0	0.0	0.8593085584854803	0.0	0.420404956176877	0.0	0.515814437663486	0.0	0.5530336065409651	0.0
680s_D4	1.997509	-16.511581	PTC	Not a mesangial-like cell	2559.0	680s	0.0	0.0	0.0	0.0	0.0	0.0	0.0	0.0	0.0	2.013747560477017	0.31206481268199276	0.0	0.0	0.0	11.642164081224402	1.0719583201682794	0.0	0.0	0.4388736148469636	0.35160670281992024	0.0	0.0	0.0	0.0	0.0	0.0	0.0	0.0	0.0	0.0	0.0	0.0	0.0	0.0	0.5323980030531562	0.667953456648981	0.0	0.5746640898097986	0.0	0.39048921592775515	0.0	0.4199290336850067	1.1175643424806014
679s_E4	-2.6545625	7.435718	GEC	Not a mesangial-like cell	2281.0	679s	0.0	0.0	0.5369750766762572	0.0	0.0	0.0	1.9606643575124165	1.304593664417209	0.0	0.0	6.915894710104255	0.0	0.0	0.8485894743087128	0.0	4.413318968589934	2.2518509509636493	0.0	7.344972958988096	8.409258082974155	0.0	1.7085880255785062	0.0	3.906664560132339	0.0	2.617363103823758	0.0	0.0	0.0	9.050099334787149	0.5393134773639887	0.0	0.0	0.0	0.0	0.0	0.0	8.052270292869549	0.0	0.0	0.0	1.026751895686407	0.0
677s_O20	5.924101	-3.2212098	T+NK cells	Not a mesangial-like cell	2277.0	677s	4.25594519251155	0.0	0.0	0.0	0.0	0.0	1.425498127821817	1.4404088973227778	1.7420213349412748	2.8978741840732876	0.5182720169407695	0.0	0.0	0.0	0.0	4.83906385805624	1.8608560971914934	0.0	7.203324492463393	0.0	0.6212054031639599	0.0	0.0	2.501478256265805	0.0	0.0	0.0	0.0	0.0	1.4633077750621801	0.0	0.0	0.0	0.0	0.8471172665236798	0.0	0.0	1.8590180262739406	0.6361850366903807	0.0	9.495646126724198	1.6797790053195334	1.03346502721777
680s_J3	-2.7592516	11.722675	GEC	Not a mesangial-like cell	2764.0	680s	0.0	0.0	0.0	0.0	1.149320643073381	0.0	0.0	0.0	4.636476582113816	0.0	7.4337999982155445	0.0	0.0	0.0	1.3288765905455673	2.6681369706274585	0.0	0.0	0.0	8.441496218632173	0.0	0.0	0.0	0.0	0.0	0.0	0.0	0.0	0.0	0.0	0.0	0.0	0.0	0.0	0.0	0.0	0.0	6.647726138218056	0.0	0.0	0.0	0.0	0.7744344289904921
680s_A16	-0.16087805	-16.248756	PTC	Not a mesangial-like cell	2741.0	680s	0.0	0.0	0.0	0.0	0.0	0.0	1.1180454945643676	0.0	0.0	0.0	0.6782061699178312	0.0	0.0	7.868317708138611	9.457843853859119	1.902832269032319	0.7610461216152692	0.0	0.0	0.0	0.4579707189873558	0.0	0.0	0.0	0.0	0.0	3.3807866456947293	0.0	0.0	0.0	0.0	0.0	0.0	0.0	0.0	0.0	0.0	0.3829754941962868	0.0	0.0	0.7975818848849957	0.5057256091373139	0.0
680s_G7	3.5829157999999994	5.152258	MLC	MC	2765.0	680s	0.0	0.0	0.0	0.0	0.0	0.0	0.0	0.0	1.6004096486422643	2.720857428656929	7.347175243942885	0.0	0.0	3.6237120730381216	2.5427957383211646	1.4382335125247474	0.9009101283929442	0.0	0.0	0.8923638518891956	0.0	0.0	0.0	0.0	0.0	0.0	0.0	0.0	0.0	1.3351553327694767	0.0	0.0	0.0	0.0	0.7590353955840157	0.0	0.0	1.5348837554304464	0.9712984795358262	0.0	0.0	1.3630563325268437	8.147854921269463
677s_G19	-3.2016814	9.301707	GEC	Not a mesangial-like cell	2618.0	677s	0.0	0.0	0.0	0.0	0.0	0.0	2.705328568616136	0.0	0.0	3.9857407076120546	8.139561737985359	0.0	0.0	0.0	0.0	4.910649006014226	2.754293806482601	0.0	7.873074703813649	1.7768576792159971	0.0	0.0	1.2809591380552283	4.9791729738086765	0.0	0.0	0.0	0.0	0.0	0.0	0.0	0.0	0.0	0.0	0.0	2.627061530509544	0.0	9.644959116770485	2.2110798922127803	0.93440285631349	2.637767892875361	0.0	0.0
676s_C15	-1.7164452000000001	10.529838999999999	GEC	Not a mesangial-like cell	1759.0	676s	3.436328527073348	0.0	0.0	0.0	0.0	0.0	0.0	0.0	0.0	0.0	0.5549454903110524	0.0	0.0	0.0	0.0	0.0	0.0	0.0	0.0	0.0	0.36964532866228467	0.0	0.0	0.0	0.0	0.0	0.0	0.0	0.0	0.9661803205288968	0.0	0.0	0.0	0.0	0.0	0.0	0.0	8.31943481730964	0.0	0.0	0.0	0.9236610148871495	0.3607150882433822
677s_E9	5.086027	5.5896254	MLC	MC	3601.0	677s	4.392882316986833	0.0	0.0	0.0	0.9940053298221783	1.3388810460412024	3.0794454196927816	1.5330953423192406	1.8445551472144839	3.93192929045622	6.945785171658189	0.0	0.0	7.5915905341732195	0.0	5.330762139622848	1.9667232508052892	0.0	0.0	0.6284368487077766	0.0	0.0	0.0	4.250500286117703	0.0	0.0	0.3920625807281831	0.0	0.0	2.7710682233372923	0.0	0.0	0.0	0.0	0.0	1.1141530205955101	0.0	1.5537479752252408	1.7865021860912174	0.6913877065469339	9.43690413595391	1.2243975113554164	8.959720561430187
680s_J15	-2.0502594	10.406656	GEC	Not a mesangial-like cell	2073.0	680s	0.0	0.0	0.0	0.0	0.0	0.0	0.0	0.0	0.0	0.0	1.2260920390218177	0.0	0.0	0.0	1.1047427960489653	0.0	0.9307304726847465	0.0	0.0	8.478254162737167	0.0	0.0	0.0	0.0	0.0	0.0	0.0	1.1919561856864984	0.0	0.0	0.0	0.0	0.0	0.0	0.0	0.0	0.0	7.597606958468662	0.0	0.0	0.9938232401026317	0.0	0.0
680s_B9	3.369905	5.7099843	MLC	MC	2606.0	680s	1.8855488957805795	0.0	0.0	0.0	0.0	1.0215409355903629	0.0	0.0	0.0	2.335512422173443	0.974555662921321	0.0	0.0	0.0	2.363249986252354	0.0	0.8030088154369616	7.986833288188413	0.0	0.0	0.0	0.0	0.0	1.4515454052303047	0.0	0.0	0.0	0.0	0.0	1.2065698135477059	0.0	0.0	0.0	0.0	0.0	0.0	0.0	0.9838617660737132	0.0	0.0	0.8410325191294142	0.8639752798132496	8.721535541506684
677s_P8	-3.7251675000000004	9.133204	GEC	Not a mesangial-like cell	2263.0	677s	3.553557241020267	0.0	0.0	0.0	0.0	0.0	2.3222614844986547	1.01209968106886	0.0	0.0	0.0	0.0	0.0	0.0	0.0	4.53853396405886	0.6045814414255564	0.0	7.665281761646825	6.852856159901022	0.7124140090216766	0.0	0.0	3.2170100350429878	0.0	0.530142871625207	0.0	0.0	0.0	9.040214531240085	0.0	0.0	0.0	0.0	0.0	0.0	0.0	6.57064144220211	0.7290891017372035	0.0	0.0	0.4423090154032763	1.800927523998521
309s_G7	5.264088	-2.102001	T+NK cells	Not a mesangial-like cell	1625.0	309s	13.37088164223966	0.0	0.0	0.0	0.0	0.0	0.0	2.729262305123687	0.0	0.0	0.0	10.485940417787184	0.0	0.0	1.15055508133741	2.411827245786988	0.0	0.0	0.0	0.0	0.0	0.0	0.0	1.8290952922084724	0.0	0.0	0.0	0.0	0.0	0.0	0.0	0.0	0.0	0.0	0.0	0.0	0.0	1.28617483264583	0.0	0.0	0.0	4.078518822906496	0.0
679s_I22	-2.0672185	8.2259445	GEC	Not a mesangial-like cell	2210.0	679s	0.0	0.0	0.0	0.0	0.0	0.0	2.94712704098916	1.3312857140154761	0.0	0.0	0.0	0.0	0.0	0.0	0.0	4.397282703904888	1.113900517092786	0.0	0.0	9.284783093354605	0.0	0.0	0.0	3.499785447716015	0.0	7.470367685888529	0.0	0.0	0.0	8.787092428802683	0.0	0.0	0.0	0.0	0.0	0.0	0.0	7.910601476925703	0.0	6.335221929405295	2.1364365110090167	2.4395935988569364	0.5490132775625135
677s_K22	-4.7747445	9.128445	GEC	Not a mesangial-like cell	3075.0	677s	1.9474487796844264	0.0	0.0	0.0	0.0	0.0	2.935669657569169	0.0	0.9448995588152438	2.4034238806268537	0.42332399776498997	0.0	0.0	0.0	0.0	5.374057377659468	1.621380274132409	0.0	0.0	8.573596888114139	0.0	0.0	0.0	4.837409379592441	0.0	0.0	0.0	0.0	0.0	8.982093111748798	0.0	0.0	0.0	0.0	0.0	0.8730306813597947	0.0	7.0663078956208	1.8786371918188323	0.0	1.3303540205858901	1.28175611647039	0.8686682211034998
677s_M13	2.6534313999999997	-14.106985	PTC	Not a mesangial-like cell	4719.0	677s	0.0	0.0	0.0	6.508630778475305	0.0	0.0	2.991430750551906	0.0	1.3849612394323771	0.0	0.0	0.0	0.0	0.0	11.135938668081446	2.6834498603441963	1.141444998948692	0.0	0.906697017775096	0.0	0.7988482477766334	3.5735383498669533	0.0	3.7884587276197905	0.0	6.106529349557372	1.1145198642980816	6.786756804767811	0.0	2.5437830475977514	0.0	0.0	0.0	0.0	0.0	1.2919967350514054	0.0	1.1400585988339031	0.0	7.058559445609732	1.2995623537153753	1.412771695255103	0.7820030118028544
677s_I13	4.3814178	-11.168251	cTAL+CD	Not a mesangial-like cell	4542.0	677s	0.0	0.0	0.0	0.0	0.0	0.0	3.2350431198173197	0.0	8.37777037160118	0.0	1.2858531614658273	0.0	0.0	0.0	1.5126834242776792	5.080050818178557	2.4274283570777246	0.0	0.0	2.1001218714532714	0.9224685637741592	0.0	0.0	4.045691527460204	0.0	0.0	4.86829872785031	1.6179000475827567	0.0	3.2885858245026665	0.0	0.0	0.0	0.0	0.0	0.0	0.0	2.771644094223836	0.9426573678117743	0.0	3.013689058364171	3.8053925821793544	0.9037410779659477
680s_P2	-13.362774	0.11357668	Podocyte	Not a mesangial-like cell	2806.0	680s	0.0	0.0	0.0	0.0	0.9035856598983205	0.0	1.3982920549412654	1.4130353303927092	9.905203671036164	11.491958496946262	0.8787253378112859	0.0	0.0	0.0	1.0571710945420016	3.1138988112564068	0.8885371651176409	5.78902969089114	8.179772638723707	1.285613582522086	7.9449027348291255	0.0	0.0	1.705732301288634	0.0	0.0	6.50664179506448	0.0	0.0	10.11545078384873	0.0	0.0	0.0	0.0	0.0	9.908693266525646	0.0	1.185678511401316	8.655403996312796	4.000645803150941	1.0226628745840716	1.1200226411225391	0.5925297691222057
680s_F13	-13.523171	0.3106222	Podocyte	Not a mesangial-like cell	2863.0	680s	0.0	0.0	0.0	0.0	0.0	0.0	0.0	0.0	10.546574299642158	10.341075350115453	0.3608311126237224	0.0	0.0	0.0	1.3014405292507198	1.199822552996306	0.7293459148989767	0.0	7.602107930215323	0.7220472116729307	9.114639042742665	0.0	5.750002893451364	0.0	0.0	0.0	8.319300959554415	0.8298193624621192	0.0	1.1079297759359725	2.6349123986609224	0.0	0.0	0.0	0.0	9.04139735161968	0.0	0.6561026858395025	8.88075461528413	6.558780539014693	0.0	0.48292969464371704	0.4266851201010451
309s_G18	-0.19076923	10.128544	GEC	Not a mesangial-like cell	2062.0	309s	3.284316440668983	0.0	0.0	0.0	0.0	0.876116662691357	0.0	0.0	0.0	0.0	0.3344426678122804	0.0	0.0	0.0	0.7419091198062552	0.0	0.0	6.924661202119406	0.0	0.6747503312493442	6.635479366157471	0.0	0.0	0.0	0.0	0.0	0.4234348144835206	0.0	0.0	9.050674828657094	0.0	0.0	0.0	0.0	0.0	0.0	0.0	8.453030343736573	0.0	0.0	0.0	0.41417896704406215	0.0
677s_O8	-3.8343523	7.772110499999999	GEC	Not a mesangial-like cell	3266.0	677s	3.0376145819479317	0.0	0.0	0.0	0.0	0.0	5.111739034697132	0.0	3.8310253584497853	3.411213914541362	0.3639274005747477	0.0	0.0	0.0	0.0	8.07408875700829	5.674949891410236	0.0	0.0	0.7275522920603787	8.404908285530478	0.0	0.0	7.806378264219867	0.0	0.0	0.2480227667873146	0.0	0.0	2.16984066893516	0.0	0.0	0.0	0.0	0.0	0.0	0.0	8.3730041680452	2.335374857684033	0.0	4.761069390203675	4.424478093122492	0.7612562070884258
680s_B7	3.3026190000000004	4.7824599999999995	MLC	MC	2832.0	680s	2.818477629651429	0.0	0.0	0.0	0.0	0.0	0.0	1.9506798474656901	0.0	3.5593821449411074	8.643508914043325	0.0	0.0	6.154519361600421	1.5172638886096241	2.103882811058687	0.0	1.48499105961011	0.0	0.0	0.0	0.0	0.0	2.2921045245132916	0.0	0.0	0.5582062751679479	1.622654049562385	0.0	0.0	0.0	0.0	0.0	0.0	0.0	0.0	0.0	1.301206203318888	0.9460417268779896	0.0	0.0	0.0	7.276410957508369
680s_N8	-2.9750717	11.112189	GEC	Not a mesangial-like cell	2632.0	680s	0.0	0.0	0.0	0.0	0.0	0.0	1.2353084645984602	0.0	1.5278813325965859	1.2963668105378636	7.00471373492414	0.0	0.0	0.0	0.9220512495738894	3.157691155421156	0.0	0.0	4.61555739829744	0.8428406490299627	0.0	0.0	0.0	2.246474678867702	0.0	0.0	0.0	0.0	0.0	1.9347872370086687	0.0	0.0	0.0	0.0	0.0	0.0	0.0	6.86704186000069	1.2237292145154983	5.513820400946529	0.8907120598614453	0.0	0.5063670158073184
240s_L13	1.5697794	-12.355497999999999	PTC	Not a mesangial-like cell	2704.0	240s	5.786233839327763	0.0	0.0	0.0	0.0	1.8435612802913417	0.0	0.0	0.0	0.0	1.3878976769131892	0.0	0.0	0.0	11.93602851648854	0.0	0.0	0.0	0.0	2.2314117125595914	0.0	0.0	0.0	0.0	0.0	0.0	0.0	0.0	0.0	0.0	0.0	0.0	0.0	0.0	0.0	0.0	0.0	3.5421099884949374	0.0	0.0	0.0	1.091639000836866	0.0
311s_B11	3.3406584	3.7739	MLC	MC	1391.0	311s	3.640322935981846	0.0	0.0	0.5573974670886372	0.0	0.0	0.7377223842244184	0.0	0.0	0.0	0.0	0.0	0.0	0.0	10.39986820727497	0.0	0.0	0.0	0.0	0.25770691053361366	8.745713488229633	0.0	0.0	0.0	0.0	0.0	0.0	0.0	0.0	0.0	0.0	0.0	0.0	0.0	0.0	0.0	0.0	0.7600413106274183	0.0	0.0	0.506886719368314	0.0	7.766740589043941
679s_O7	-2.2296162	6.4661045	GEC	Not a mesangial-like cell	2083.0	679s	0.0	0.0	0.0	0.0	0.0	0.0	2.855785811866092	0.0	0.0	0.0	5.168265778352924	0.0	0.0	0.0	0.0	4.379644233628531	2.495214104591584	0.0	0.0	9.248842276795916	0.0	0.0	0.0	3.7359264926006213	0.0	0.0	0.0	0.0	0.0	0.947843037530137	0.0	0.0	0.0	0.0	0.0	0.0	0.0	8.71030659546983	0.0	0.0	1.425590476332034	1.6034404948490415	0.0
679s_J17	15.122910500000001	-3.1126838	MNP	Not a mesangial-like cell	2733.0	679s	1.6687965347271916	0.0	0.0	0.0	0.0	0.8742606368456051	7.672146944706465	1.022615507016305	8.371869401107183	0.0	0.0	0.0	0.0	0.0	0.0	12.640479604509784	9.164852389188548	5.872526927527555	0.0	0.6732272543304259	0.0	0.0	0.0	10.036953164735687	0.0	0.0	0.0	0.0	0.0	1.0410555065661786	0.0	0.0	0.0	0.0	0.0	0.0	0.0	2.9732652082353965	0.0	0.0	3.00715400170063	6.398352944623556	0.3951301637822855
679s_G2	15.475805	-4.5939794	MNP	Not a mesangial-like cell	3676.0	679s	3.36687175381595	0.0	0.0	0.0	0.0	0.0	9.34633376977582	2.7031167351767627	7.3959352069455155	0.0	0.35390130567222194	0.0	0.0	1.4861226150301743	0.0	11.937013133100665	6.238274235854906	0.0	0.49500762726094	1.3721941276193041	0.0	0.0	0.0	10.265122521135472	0.0	0.0	0.0	0.0	0.0	2.134558357281547	0.0	0.0	0.0	0.0	0.0	0.0	0.0	7.20704216638372	0.0	0.0	9.925041189733953	6.493038643813559	0.0
679s_O11	15.813412	-5.183341	MNP	Not a mesangial-like cell	3109.0	679s	0.0	0.0	0.0	0.0	0.0	1.0652535633851097	4.416381902487562	1.234441629447919	2.712167600591042	0.0	0.0	0.0	0.0	0.0	0.0	13.530638196736682	10.097060096415275	0.0	0.0	1.117538176890958	0.0	0.0	0.0	11.09847667491828	0.0	0.0	0.0	0.0	0.0	1.2553050269971222	0.0	0.0	0.0	0.0	0.0	0.0	0.0	5.770298709802615	0.0	0.0	8.866710260189112	6.852548669715262	0.49895654389640753
679s_A12	14.9437	-2.8914313	MNP	Not a mesangial-like cell	3254.0	679s	0.0	0.0	0.0	0.0	0.0	0.0	9.324223943245686	0.0	0.0	0.0	0.3577558609871509	0.0	0.0	1.4974869811192912	0.0	12.851900399856955	9.33916428945218	0.0	0.0	0.7165704100441241	0.0	0.0	0.0	9.631829922744462	0.0	0.0	0.0	0.0	0.0	0.0	0.0	0.0	0.0	0.0	0.0	0.0	0.0	1.0979869768873685	0.0	0.0	9.315702721147405	7.775703944045241	0.7498861368293505
677s_A5	4.66362	4.794876599999999	MLC	MC	3397.0	677s	3.898042410277839	0.0	0.0	0.0	0.0	0.0	3.185053463652961	3.206150521649734	1.0880444663815676	2.6373619008991445	7.8590750277737005	0.0	1.4495349877450614	7.033178341783778	0.0	5.478113791735294	1.8186383000435828	6.5624525510028535	0.6880252529638266	0.5600583041984345	0.6009772148364105	0.0	0.0	3.8511299346554644	0.0	0.0	0.0	0.0	0.0	2.599885944946397	0.0	0.0	0.0	0.0	0.0	1.596459778987273	0.0	1.8168209783875893	0.6155658033709654	0.0	1.0150662450690382	2.061476391443922	9.567908106376454
311s_J11	0.21126655	11.65647	GEC	Not a mesangial-like cell	1546.0	311s	1.95618533728679	0.0	0.0	0.39597580186997333	0.0	0.7940794837173376	0.0	0.0	8.280527307887164	0.0	0.42632927680641086	0.0	0.5636776256163472	0.3190633827227598	1.3084922297477823	0.0	0.30174654658825695	0.0	0.0	7.354657486543955	0.19243049593989	0.0	0.0	0.0	0.0	0.0	0.0	0.0	0.0	9.47299408941933	0.0	0.0	0.0	0.0	0.0	0.0	1.2734775373273737	0.9477844125890224	0.19779460923148184	0.0	0.0	0.0	0.1875037767447435
680s_N11	-2.6173968	11.580625	GEC	Not a mesangial-like cell	2439.0	680s	0.0	0.0	0.0	0.0	0.0	0.0	1.0334101226281174	0.0	0.0	0.0	7.139389768258752	0.0	0.0	0.6595836266973008	1.2529802158290226	1.7866095110302034	0.0	0.4158399522876146	0.0	6.964750853084862	0.0	0.0	0.0	2.4175032171404833	0.0	0.0	0.0	0.0	0.0	0.0	0.0	0.0	0.0	1.080923456696505	0.0	0.0	0.0	0.6264986791371637	0.0	0.0	0.7313512528732652	0.0	0.0
679s_D24	-13.248682	-0.52665824	Podocyte	Not a mesangial-like cell	3123.0	679s	0.0	0.0	0.0	0.0	0.0	0.0	3.7706708762903904	0.0	9.454384966112348	11.700652958159115	0.0	0.0	0.0	0.0	0.0	4.998668426801282	1.7884254330394227	3.563331640163436	8.082319893544657	0.0	6.907576375798111	0.0	0.0	4.506412578534078	0.0	0.0	5.782915875150497	0.0	0.0	9.822253930535439	0.0	0.0	0.0	0.0	7.492594613969566	4.690175065038394	0.0	1.324088187153209	8.991050655649202	6.740031328708468	1.2705921273680771	2.1741966720863735	6.0933001863985465
309s_E14	5.218147	-1.7394676	T+NK cells	Not a mesangial-like cell	1731.0	309s	14.010950018910629	0.0	0.0	0.0	0.0	0.0	0.0	1.5283644548312691	0.0	2.8031609863287854	0.5609727769854106	0.0	0.0	0.0	1.153732704793748	1.6642139063789203	0.0	0.0	1.2627336199391863	1.0609582731768192	0.0	0.0	0.0	2.6151271669087195	0.0	0.0	0.0	0.0	0.0	0.0	0.0	0.0	0.0	0.0	0.0	1.730185872587974	0.0	0.0	0.0	0.0	0.0	8.607019683242559	0.0
677s_F21	3.8065163999999996	-2.3048040000000003	T+NK cells	Not a mesangial-like cell	2701.0	677s	13.910134354939714	0.0	0.0	0.0	0.0	0.0	2.935394138851269	1.4688652087213452	0.0	0.0	0.0	8.594995674157653	0.0	0.0	0.0	5.639405639395835	2.466086897653649	0.0	0.0	0.0	0.0	0.0	0.0	4.646659502790775	0.0	0.0	0.0	0.0	0.0	0.0	0.0	0.0	0.0	0.0	0.0	0.0	0.0	0.5377910086414263	0.0	0.0	1.6752286486042396	9.281187418738833	0.0
677s_C5	-3.107693	9.005684	GEC	Not a mesangial-like cell	2537.0	677s	4.183652249963434	0.0	0.0	0.0	0.0	0.0	1.5844300157898488	0.0	0.0	0.0	1.3432934661066431	0.0	0.0	0.0	0.0	5.263980215332349	0.0	0.0	0.0	5.0017480396486445	0.0	0.0	0.0	3.591613776539748	0.0	0.0	0.0	0.0	0.0	8.901200611851488	0.0	0.0	0.0	0.0	0.961345516538777	0.0	0.0	8.54000222347684	0.0	7.4398113927302045	0.0	1.8530624486540237	1.1642550992609317
311s_H6	7.2021546	-3.4937769999999997	T+NK cells	Not a mesangial-like cell	1662.0	311s	0.0	0.0	0.0	0.0	0.0	0.9962557894930233	0.0	0.0	0.0	0.0	0.6971767086096653	0.0	0.0	0.0	1.76638679134591	0.0	0.7054242809491392	0.0	0.5434006246081546	0.7740723182479049	0.0	0.0	0.0	0.0	0.0	0.0	0.0	0.0	0.0	0.0	0.0	0.0	0.0	0.0	0.0	0.0	1.5465500595308301	0.0	0.0	0.0	0.0	6.370075587478806	0.0
679s_J3	-2.0661308999999997	7.6818657	GEC	Not a mesangial-like cell	2518.0	679s	0.0	0.0	0.0	0.8944660617984107	0.0	8.363492431676582	1.7788450791697061	1.1608416571266567	0.8839756005235351	0.0	0.0	0.0	0.0	0.0	0.8506072685745044	4.05738616187156	1.1797203293517007	0.0	0.0	7.464369893064791	0.0	0.0	0.0	3.2334456250911847	0.0	0.0	0.0	0.0	0.0	1.1809035044125202	0.0	0.0	0.0	0.0	0.0	0.0	0.0	1.1783038169367064	0.0	0.0	0.8210644753198374	2.2999888717113244	8.77507611043772
679s_G4	-2.6208810000000002	7.6930933	GEC	Not a mesangial-like cell	2601.0	679s	1.512285995545884	0.0	0.0	0.0	0.0	0.7724148883069596	2.9820062655018877	0.9083377714954837	0.0	0.0	0.0	0.0	0.0	0.0	0.0	4.0126679063065955	2.3334232159092165	0.0	6.885226850505847	8.38301889949353	0.0	0.0	0.0	4.044864274387163	0.0	0.0	0.0	0.0	0.0	0.9253129008258362	0.0	0.0	0.0	0.0	0.0	0.0	1.9011282892560948	6.85720537267255	0.0	0.0	2.0921998872605054	1.5141791132716418	0.0
677s_O24	-3.3283317	9.130873	GEC	Not a mesangial-like cell	2376.0	677s	3.306207129953234	0.0	0.0	0.0	0.0	0.0	2.7048919026627605	1.2647542161436798	1.54565843593433	3.687539080169165	0.0	4.514663317481201	0.0	0.0	0.0	4.100036765981324	2.19872369830048	0.5264652457975825	0.0	0.0	6.8354450028811735	0.0	0.0	3.109796971629319	0.0	0.0	0.7603123687009171	0.0	0.0	9.298249595030628	0.0	0.0	0.0	0.0	0.0	0.0	0.0	7.476304137076096	0.9314787802534834	0.0	1.4544940463629972	0.9927361724460417	0.8928952160985677
679s_N12	14.240864000000002	-3.4865677	MNP	Not a mesangial-like cell	3000.0	679s	0.0	0.0	0.0	0.0	0.0	0.0	9.252105164897822	0.0	0.0	0.0	0.0	0.0	0.0	1.1674024424992135	0.0	12.345268114576381	7.469691620678898	0.0	0.0	0.4110774088960788	0.0	0.0	0.0	11.13123523852257	0.0	0.0	0.0	0.0	0.0	1.7423143321271288	0.0	0.0	0.0	0.0	0.0	0.7684034737895313	0.0	1.4613289848360358	0.0	0.0	8.091647864744642	6.2568805079744445	0.43226781281069715
680s_L19	-3.1029823	11.34881	GEC	Not a mesangial-like cell	2121.0	680s	0.0	0.0	0.0	0.0	0.0	0.0	1.3775764554997845	0.8578887586665945	0.0	2.1495396895448344	0.26887839179397877	0.0	0.0	0.0	1.0398536373055471	0.0	1.276748538665146	0.5280417489985844	0.38032992199081306	8.042769271550569	0.0	0.0	0.49968306380088473	1.6825667011779635	0.0	0.0	0.0	0.0	0.0	6.621419632840304	0.0	0.0	0.0	0.0	0.0	0.0	0.0	5.702167406595353	0.6091573525320635	0.0	1.0057355592342863	1.1020178811872712	0.0
676s_O1	4.8499002	6.079336	MLC	MC	2995.0	676s	2.6206602895245235	0.0	0.0	0.0	1.1867386718292479	0.0	0.0	0.0	0.0	0.0	7.67586222665302	0.0	1.833615463237238	0.0	1.3698389737370256	0.0	0.0	6.766908950357547	0.9298973640352673	0.7677279404201437	0.8200049456800157	0.0	0.0	0.0	0.0	0.0	0.0	0.0	0.0	1.807151507242981	0.0	0.0	0.0	0.0	0.0	8.10494925729695	0.0	5.6135468869575105	1.1397412756325824	0.0	8.974674883488321	0.0	8.98661108565906
680s_I16	-3.3917812999999994	10.911071000000002	GEC	Not a mesangial-like cell	2275.0	680s	0.0	0.0	0.0	0.0	0.0	0.0	0.0	0.0	0.0	0.0	0.4340646159733392	0.0	0.0	0.0	2.2075366385554207	2.537803877538754	1.6497153606335113	0.5230377373594621	0.0	6.864687956351376	0.0	0.0	0.0	2.739854527638837	0.0	5.27437867809884	0.0	0.0	0.0	0.0	0.0	0.0	0.0	0.0	0.0	0.0	0.0	7.544227573787615	0.0	0.0	1.8442421356252294	0.9871551531727446	0.0
680s_G22	0.19592358	-16.943144	PTC	Not a mesangial-like cell	2684.0	680s	0.0	0.0	0.0	0.0	0.0	6.5248523272790955	1.2245166309727626	0.0	0.9483085343211535	0.0	0.0	0.0	0.0	8.15747987564735	6.705095519698909	2.0456313212176154	0.0	0.0	0.0	0.834547229108345	0.0	0.0	0.0	0.0	0.0	0.0	0.0	8.641617177869154	6.1284432469960475	0.0	0.5048552854911542	0.0	0.0	0.0	0.0	0.0	0.0	0.4299729076984699	0.0	0.0	0.0	0.5650752996811138	0.0
679s_C23	4.0867796	3.5705147000000004	MLC	vSMC	2198.0	679s	0.0	0.0	0.0	0.0	0.0	0.7331408781259648	1.7740707271816338	0.8639996725762206	0.0	0.0	7.420705454132119	0.0	0.0	0.0	0.0	3.8294689529994956	1.421822983445635	0.0	0.0	0.3060933276814921	0.0	0.0	0.0	3.138846737012136	0.0	0.0	0.0	0.0	0.0	0.0	0.0	9.973436585530502	0.0	0.0	0.0	0.0	0.0	0.7036394275527077	0.0	0.0	0.9400308751867186	1.2129072578540108	7.152383107496276
677s_A10	4.473371	-2.7205741000000003	T+NK cells	Not a mesangial-like cell	2589.0	677s	13.531464110050255	0.0	0.0	0.0	0.0	0.0	1.9956389543879667	0.0	1.0278068939578073	3.6139629069492623	0.46779077524315327	8.15461456235518	0.0	0.0	0.0	4.568443867464289	2.5019834543121906	0.0	0.6451406373759835	0.5237655873869113	0.5625160673211687	0.0	0.0	3.2114474092138323	0.0	0.0	0.32236866056158875	0.0	0.0	1.3545440278992613	0.0	0.0	0.0	0.0	0.7722039971471022	0.0	0.0	1.3517114723596708	0.0	0.0	0.0	9.467253225737393	0.9468418400942897
309s_G2	5.6204443	-2.4592549999999997	T+NK cells	Not a mesangial-like cell	1829.0	309s	12.096703930168758	0.0	0.0	0.0	5.547084068316937	1.3415105114960468	0.0	1.535941118350632	0.0	0.0	0.0	9.349227443486825	0.0	0.0	0.0	2.4259392122650936	0.9800420896152036	0.0	0.0	0.0	0.0	0.0	0.0	1.8415890711848222	0.0	0.0	0.0	0.0	0.0	0.0	0.0	0.0	0.0	0.0	0.0	1.116492953009699	0.0	1.556615085213	0.0	0.0	0.0	8.151529900264133	0.0
677s_O17	-4.093123	9.869712	GEC	Not a mesangial-like cell	3335.0	677s	2.9562059537625385	0.0	0.0	0.0	0.0	0.0	3.5870944558355182	1.3785192582198318	1.673154526568612	4.895702098704516	7.795178222695839	0.0	0.0	0.0	0.0	4.279343725935782	1.5202084902258226	0.0	0.6727309049307293	7.981757060408031	1.0034252989849546	0.0	0.8601234507527398	4.202458245008895	0.0	0.7644749713648322	0.6112469610221036	0.0	0.0	8.162165960961056	0.0	0.0	0.0	0.0	0.0	0.9883145759839577	0.0	7.354986962254491	6.769890795455438	0.6034871167267234	2.313373467765062	1.4295453127088535	0.0
680s_I7	-3.7146077000000006	11.252363	GEC	Not a mesangial-like cell	2120.0	680s	0.0	0.0	0.0	0.0	0.0	0.0	0.9865080819103617	0.0	1.2418003343071542	2.058457675111228	2.399706962958321	0.0	0.0	0.0	0.7210729465118525	1.7210662414974898	0.6621694110623567	0.0	7.613538578345803	0.36460235245544986	0.0	0.0	0.0	1.236924650644468	0.0	0.0	0.0	0.0	0.0	0.0	0.0	0.0	0.0	0.0	0.0	0.6901498404190205	0.0	7.757499275021204	0.0	0.0	0.0	0.0	0.3837023194513967
676s_D19	4.5476427	6.435903	MLC	MC	3156.0	676s	3.818967616005101	0.0	0.0	0.0	0.0	0.0	0.0	0.0	0.0	0.0	3.9642972082488397	0.0	0.0	0.0	0.0	1.7577004834707137	0.0	0.0	0.0	0.6747153062876992	0.0	0.0	0.0	0.0	0.0	0.0	4.400850694020876	0.0	0.0	0.0	0.0	0.0	0.0	0.0	0.0	0.0	0.0	2.5254662947594264	0.0	0.0	9.583552164026196	0.7907561778629785	7.997982495258524
680s_O9	-3.090383	10.855300999999999	GEC	Not a mesangial-like cell	2640.0	680s	0.0	0.0	0.0	0.0	0.0	0.0	2.156390896300488	0.0	0.0	2.929325387722323	7.153744605221727	0.0	0.0	0.0	1.0991993547643826	1.5960950338840716	0.9258056952509132	0.0	0.0	4.265753171786307	0.6339971473557588	0.0	0.0	0.0	0.0	0.0	0.0	0.0	0.0	8.711132982691122	0.0	0.0	0.0	0.0	0.0	0.0	0.0	8.874651182902788	1.0953456724057824	0.0	1.6693687400253725	2.3088269879220293	0.0
309s_C22	2.9317613	-13.225172	DTL	Not a mesangial-like cell	3465.0	309s	3.2879072614124727	0.0	0.0	7.318452470376682	0.0	6.641752571255674	0.0	1.0267249112077668	0.0	0.0	1.0331297294614117	0.0	0.0	6.85427276104326	2.128053719158945	3.2263924070290755	2.3918935054721193	0.0	0.0	1.628968540238329	0.723731541909451	10.015473710784246	0.0	1.269660094526708	0.0	7.382105512920593	2.14425541621513	9.393941038897065	0.0	0.0	0.0	0.0	4.719440340682192	7.6119749289768315	0.0	1.5428595587000202	0.0	2.063760024940251	0.0	0.0	0.0	2.1463398468097536	0.0
680s_A2	2.8756607000000005	4.633673	PTC	Not a mesangial-like cell	3677.0	680s	0.0	0.0	1.6907713066066001	0.0	0.0	0.0	0.0	3.046983666488571	0.0	4.032738375562688	3.0580227082080484	0.0	0.0	5.029247247430083	4.621106781256513	5.420006377738248	0.0	6.336670692669821	0.0	0.0	1.714148860583244	0.0	0.0	4.937556392027539	0.0	2.060968783795497	0.0	0.0	0.0	0.0	0.0	0.0	0.0	0.0	0.0	0.0	0.0	1.5141058567472243	2.197342572218152	0.0	2.4612456255275066	2.615075606395841	1.6865027387237683
679s_K8	-2.2122488	7.1812863	GEC	Not a mesangial-like cell	2141.0	679s	0.0	0.0	0.0	0.0	0.0	0.0	2.4437157668297096	0.0	0.0	0.0	0.0	0.0	0.0	0.0	0.0	4.222398492648129	2.6049284593759516	0.0	0.0	7.331074718158451	0.0	0.0	0.0	3.2623790071931325	0.0	0.0	0.0	0.0	0.0	8.470043348801044	0.0	0.0	0.0	0.0	0.0	0.0	0.0	8.194879268318667	0.0	0.0	1.6961065037630398	1.7318541464753199	0.35131050935613634
676s_P21	-2.9113872000000005	9.996081	GEC	Not a mesangial-like cell	2098.0	676s	2.970310801004673	0.0	0.0	0.0	0.0	0.0	0.0	0.0	0.0	2.1449172521971764	3.9337358885777682	0.0	0.0	0.0	0.0	2.240375504672579	0.0	0.592589939556587	0.0	7.454603419855177	0.0	0.0	0.0	0.0	0.0	0.0	0.0	0.0	0.0	1.4109105144926	0.0	0.0	0.0	0.0	0.0	0.9963611943011635	0.0	7.508434476870459	0.0	0.6090383187595361	1.5886169605727303	0.0	1.3118039513968975
679s_I8	4.0188785000000005	3.8068169999999997	MLC	MC	2748.0	679s	0.0	0.0	0.0	0.0	0.0	0.0	2.2808833449114894	1.2065672474867122	0.0	0.0	0.9923916414989964	0.0	0.0	0.0	0.887569218114533	4.464510444005872	2.5075804527472787	0.0	0.0	0.46147082007360934	0.0	0.0	0.0	4.088362919067462	0.0	0.0	0.0	0.0	0.0	0.0	0.0	0.0	0.0	0.0	0.0	0.0	0.0	1.0018158439312883	0.5088361556626378	0.0	8.961084052352495	2.35415887886439	8.75487407047653
680s_J9	4.463767	6.398349	MLC	MC	2781.0	680s	0.0	0.0	0.0	0.0	0.0	1.4654415962191718	7.188223143968909	0.0	0.0	0.0	7.968445415154305	0.0	0.0	6.22226331522892	1.2736426705466872	0.0	0.0	0.0	0.0	1.3626993181956975	0.0	0.0	0.6375336082310465	0.0	0.0	0.0	0.0	0.0	2.0267165350332896	1.694443654364588	0.0	0.0	0.0	0.0	0.0	0.0	0.0	0.0	0.0	0.0	10.034874819001065	0.0	0.0
680s_B24	0.7167557	-16.974407	PTC	Not a mesangial-like cell	2602.0	680s	0.0	0.0	0.0	0.0	0.0	1.8625999416983876	0.0	0.0	0.0	0.0	0.8666102028404569	0.0	0.0	0.0	2.1816672845305454	0.0	0.7096547214958174	0.0	0.0	0.0	0.0	0.0	0.0	0.0	0.0	0.0	0.0	6.202741579094849	0.0	0.0	0.0	0.0	0.0	6.7115330258388015	0.0	0.0	0.0	0.0	0.0	4.0482749297351805	0.0	0.0	0.0
676s_K15	4.184499	6.073222599999999	MLC	MC	2382.0	676s	2.7050964795317385	0.0	0.0	0.0	0.0	0.0	0.0	0.0	0.0	0.0	7.839316607024184	0.0	0.0	0.0	0.0	0.0	0.0	0.0	0.0	0.0	0.0	0.0	0.0	0.0	0.0	0.0	0.0	0.0	0.0	2.66875969751316	0.0	0.0	0.0	0.0	0.0	1.3823305567508262	0.0	7.253297325878327	1.4275849406329155	0.0	1.390212286828543	0.0	9.650856448470211
677s_L23	-5.2979093	9.294462	GEC	Not a mesangial-like cell	3363.0	677s	0.0	0.0	0.0	0.0	0.0	0.0	3.3369889242373936	0.0	1.2171526135282253	4.425147548211796	6.701177389487569	0.0	0.0	0.0	2.2558817849106734	4.851367475786944	1.7984870129353168	0.9350584818572841	0.0	7.9670847451194575	0.38299262986361304	0.0	1.5721408714927385	5.67386492587771	0.0	0.0	0.21368729409359352	0.0	0.0	2.990980313071255	0.0	0.0	0.0	0.0	2.339765713085523	9.004724334633519	0.0	8.008844792198088	1.9328273696192602	5.152876830735889	3.1390762635848812	1.8032883819507144	1.1262943001996644
240s_J22	1.6435646000000002	-11.820654	PTC	Not a mesangial-like cell	4056.0	240s	4.697782463063727	0.0	0.0	0.0	0.0	0.0	1.9651455413527708	0.0	0.0	0.0	1.6932281554794524	0.0	0.0	0.0	3.8513266907455805	6.035133236119469	1.4456530090976911	0.0	0.0	2.1387744561733917	0.9464042698716811	2.4739970321012192	0.0	3.175068420431879	0.0	0.0	0.0	1.6027344978241234	1.255410448975506	3.7125479616539727	0.0	0.0	0.0	0.0	0.0	1.4934328776387982	0.0	3.531286580230594	0.0	0.0	2.2213927406110563	1.9438372562635207	0.0
680s_P8	-3.2845936	10.676685	GEC	Not a mesangial-like cell	2162.0	680s	0.0	0.0	0.0	0.0	0.0	0.0	0.0	0.0	1.0841878930802318	0.0	7.201464662666689	0.0	0.0	0.0	1.645495906341141	2.2539587237570724	0.0	0.0	0.0	8.167248787540412	0.0	0.0	0.5909276805439254	1.6903129039103435	0.0	0.0	0.0	0.0	0.0	0.0	0.7907957060807128	0.0	0.0	0.0	0.0	0.0	0.0	7.580191482938824	0.6130377281294493	0.0	0.0	1.4028499932329082	0.5850607063034114
676s_J20	-2.3707674	9.781295	GEC	Not a mesangial-like cell	1898.0	676s	0.0	0.0	0.0	0.0	7.4250733277414165	0.0	1.625024055033472	0.0	0.0	0.0	0.0	0.0	0.0	0.0	0.0	0.0	0.0	0.0	0.0	8.634271812896369	0.0	0.0	0.0	0.0	0.0	0.0	0.0	0.0	0.0	0.0	0.0	0.0	0.0	0.0	0.0	0.0	0.0	7.471682127770116	0.0	0.0	0.0	0.0	0.0
679s_L22	14.288860999999999	-2.6329122000000003	MNP	Not a mesangial-like cell	3327.0	679s	1.3040482247655163	0.0	0.0	0.0	0.0	0.0	8.354506055033836	1.9190064195129666	7.329504238778619	0.0	0.0	0.0	0.0	0.0	0.9290027754864327	12.688504691360496	9.373167601230783	0.0	0.0	2.072716186789021	0.0	0.0	0.0	11.787803863940674	0.5084800636707348	1.900434387535763	0.0	0.0	0.0	1.9456425607855574	0.0	0.0	0.0	0.0	0.0	0.0	0.0	5.48251542663157	0.0	0.9282381075495161	9.023874000248204	7.369518144172949	0.0
240s_M24	1.5862386	-13.237607999999998	PTC	Not a mesangial-like cell	2256.0	240s	0.0	0.0	0.0	0.0	0.0	0.8956968506926082	0.0	9.298500211233218	0.0	0.0	1.0530343733565608	0.0	0.0	0.0	2.3660950015986226	4.6032294494156885	10.608335426046343	0.0	0.0	0.3863819150841955	0.0	0.0	0.0	1.9630176343264518	0.0	0.0	0.0	0.0	0.0	0.0	0.40984590626554135	0.0	0.0	0.0	0.0	0.0	0.0	0.3473973003790268	0.0	0.0	0.7321031749431431	3.823650224272474	0.0
677s_F1	8.240116	-5.089016	MNP	Not a mesangial-like cell	2524.0	677s	3.760964656185798	0.0	0.0	0.0	0.0	0.0	7.689115416882922	2.3003464090123527	1.011832730419936	0.0	0.0	0.0	0.0	0.0	1.551631369622319	7.664135772864166	3.227591248086436	0.0	0.0	0.5142425293374193	0.0	0.0	0.0	10.071734528788513	0.0	0.0	0.0	0.0	0.0	2.4778163138066054	0.0	0.0	0.0	0.0	0.0	0.9363479970352317	0.0	0.46430358742424455	0.7936976481011684	0.0	7.643039348493554	6.315418484932956	0.0
679s_C14	14.005388	-7.493681	MNP	Not a mesangial-like cell	2046.0	679s	2.1065280690370893	0.0	0.0	0.0	0.0	0.0	9.646601721900927	1.358988028777891	0.0	0.0	0.0	0.0	0.0	0.5121936063554884	0.0	7.809904682465276	0.8489368546197519	0.0	0.0	0.0	0.0	0.0	0.0	1.045708584399371	0.0	0.0	0.0	0.0	0.0	0.0	0.0	0.0	0.0	0.0	0.0	0.0	0.0	1.2627876963258347	0.0	0.0	7.816254530777368	5.755196060514271	0.30916672938334816
677s_J3	-4.843016	9.152329	GEC	Not a mesangial-like cell	3897.0	677s	2.868306297772548	0.0	0.0	0.0	0.0	4.648951201019155	3.293224772985233	0.0	2.0217875020016955	2.869814747342223	2.8863658103352403	0.0	0.0	0.0	0.0	5.565449833099357	0.8184379952270571	0.0	0.0	5.554411176280888	0.0	0.0	0.0	4.663560220923653	0.0	5.748423107340901	0.0	0.0	0.0	2.4822552237288122	0.0	0.0	0.0	0.0	0.761439076378022	5.710341622999083	0.0	8.927402575634382	7.30575827063576	0.0	2.9024248973566573	1.764297976735096	5.05921973938778
677s_M1	9.588955	-4.135008999999999	MNP	Not a mesangial-like cell	3013.0	677s	0.0	0.0	0.0	1.0345019998145144	7.113041923452679	0.0	8.243740427855718	0.0	2.034181157217757	2.067283493559812	0.0	0.0	0.0	0.0	1.566050400369011	11.782441940068315	7.25255419018688	0.0	0.0	0.9026874733768188	0.0	0.0	0.0	5.321405763854108	0.0	0.0	0.0	0.0	0.0	1.3486507121403937	0.0	0.0	0.0	6.901871744014246	0.0	0.0	0.0	2.841374280192353	0.7862048887357286	0.0	0.9529678369901016	2.42334793502218	0.546678707472297
680s_A13	-4.002011	10.876660000000001	GEC	Not a mesangial-like cell	2114.0	680s	0.0	0.0	0.0	0.0	0.0	0.0	0.0	0.0	0.6550163324578123	0.9171786352860675	5.899127224189411	0.0	0.0	0.543514657745001	1.3993717076346655	1.552816176379684	0.5160212939539693	0.0	0.6993591181791117	6.230382690597875	0.33770457498031337	1.1991864038924214	0.0	1.7159366855138058	0.0	0.0	0.0	0.0	0.0	8.864460814542452	0.0	0.0	0.0	0.0	0.0	0.600766874483935	0.0	6.393347371014614	0.0	0.3478619338398542	0.0	0.9177274391972763	0.3294608598758387
679s_J8	12.352325	-7.3367844	MNP	Not a mesangial-like cell	2228.0	679s	0.0	0.0	0.0	0.0	0.0	0.0	8.247521465778325	2.1786551423160256	0.0	0.0	0.0	0.0	0.0	0.0	0.0	7.133473835223118	2.0034125068317783	0.0	0.0	0.4210159968948079	0.0	0.0	0.0	10.84936903033708	0.0	0.0	0.0	0.0	0.0	1.1411432212883108	0.0	0.0	0.0	0.0	0.0	0.0	0.0	5.625486212105448	0.0	0.0	0.7902882819196076	8.595745759348958	0.4426443787946757
676s_G14	-2.209273	10.30861	GEC	Not a mesangial-like cell	2173.0	676s	3.03786869110894	0.0	0.0	0.0	0.0	0.0	0.0	0.0	0.0	0.0	0.0	0.0	0.0	0.6958369533717459	0.0	1.2078745955628514	0.0	0.0	0.0	6.691109702080673	0.0	0.0	0.0	0.0	0.0	0.0	0.24806847249489672	0.0	0.0	0.0	0.0	0.0	0.0	0.0	0.0	0.0	0.0	6.933672237796928	0.0	0.0	0.0	0.0	0.0
240s_L16	1.3810003999999998	-12.282227	PTC	Not a mesangial-like cell	3769.0	240s	5.183919407433157	0.0	0.0	0.0	0.0	5.253933674108528	0.0	0.0	0.0	0.0	2.6495094766046923	0.0	0.0	0.0	8.86391920145467	0.0	1.6513981499087844	0.0	1.3522971802232369	2.8131233517409817	1.2100242570205253	2.898098334275032	0.0	0.0	0.0	0.0	0.0	0.0	0.0	3.2597393105040124	1.195187534398345	0.0	0.0	0.0	0.0	0.0	0.0	4.413280046713493	1.2342537570294279	0.0	0.0	1.3079719713315698	0.0
679s_M12	15.722625	-4.9523835	MNP	Not a mesangial-like cell	2995.0	679s	0.0	0.0	0.0	0.0	0.0	0.0	10.090348963781782	0.0	0.0	0.0	0.0	0.0	0.0	0.8402654882938396	0.0	12.585162541268728	3.845118946630866	0.0	0.0	0.0	0.0	0.0	0.0	10.987305950579376	0.0	0.0	0.0	0.0	0.0	0.0	0.533479909811948	0.0	0.0	0.0	0.0	0.0	0.0	1.5129158286316822	0.0	0.0	3.1862094838365467	4.614699479597814	0.5292592386618629
679s_M4	14.941483499999999	-2.8315341	MNP	Not a mesangial-like cell	3178.0	679s	0.0	0.0	0.0	0.0	0.0	0.0	8.184747527757589	0.0	0.0	0.0	0.0	0.0	0.0	0.0	0.9160809058859839	12.391256876300227	9.715488958626006	0.0	0.0	0.8372476147059564	0.0	0.0	0.0	11.301279701737204	0.0	0.0	0.0	0.0	0.0	1.262591982774945	0.0	0.0	0.0	0.0	0.0	0.0	0.0	4.6065712879832486	0.0	0.0	8.400689627835273	5.542769067867554	0.0
676s_E19	4.6409297	6.41018	MLC	MC	2874.0	676s	4.4019214709247985	0.0	0.0	0.0	0.0	0.8916975930096229	0.0	0.0	0.7862532756274656	2.4544494404250363	7.487294438110527	0.0	0.0	0.0	0.0	1.7818046140925192	0.0	0.0	0.0	0.0	0.41421221406188324	0.0	0.0	1.2872998371980895	0.0	0.0	0.0	0.0	0.5827411103419733	1.0607621776854153	0.0	0.0	0.0	0.0	0.5788945102809537	7.172817935461172	0.0	0.0	1.7644494004152513	4.502157017809552	9.916302437080969	0.0	9.359127198390743
676s_G2	-1.9196081999999999	11.850347	GEC	Not a mesangial-like cell	2491.0	676s	3.0201905792737698	0.0	0.0	0.0	0.0	0.0	0.0	0.0	0.0	2.5229544693500436	0.6470885970213475	0.0	1.1246298632605523	0.0	0.0	1.1964843324448569	0.0	0.0	5.828696644916811	6.793982198740929	0.0	0.0	0.0	0.0	0.0	0.0	0.24490448038153842	0.0	0.0	1.1047609990631149	0.0	0.0	0.0	0.0	0.0	1.251028412034038	0.0	8.288530175106517	3.8864358380288113	0.44814118199962716	0.7622959683039664	0.0	0.0
311s_F10	-0.30634254	11.3966	GEC	Not a mesangial-like cell	1834.0	311s	3.6554560915986354	0.0	0.0	0.0	0.0	0.0	1.4856932542755303	0.0	0.0	0.0	0.0	0.0	0.0	0.0	0.0	1.0380630255626164	0.0	0.0	0.0	7.394231086200499	0.0	0.0	0.0	1.8030489768674358	0.0	0.0	0.0	0.0	0.0	0.0	0.0	0.0	0.0	0.0	0.0	0.0	0.0	8.484050959896738	0.0	0.0	0.0	0.0	0.0
680s_A24	0.18302402	-17.042784	PTC	Not a mesangial-like cell	2768.0	680s	0.0	0.0	0.0	0.6476388658151329	0.0	0.0	5.687218810179087	0.0	0.0	0.0	0.2697489113730715	0.0	0.8934303551580293	0.0	9.833522908870213	1.931851220162435	0.0	0.0	0.0	0.0	0.0	0.0	0.0	0.0	0.0	0.0	0.0	0.0	0.0	0.0	0.0	0.0	0.0	0.0	0.0	0.0	0.0	0.0	0.0	0.0	1.008304021416476	0.3647452967387876	0.0
679s_F4	14.901432999999999	-3.0562282000000005	MNP	Not a mesangial-like cell	3034.0	679s	0.0	0.0	0.0	0.0	0.0	0.0	8.974306747587548	2.5508307238367642	0.0	0.0	0.0	0.0	0.0	0.0	0.0	12.809432683633995	7.683824656006561	0.0	0.9276765492852516	0.4331259314867121	0.0	0.0	0.0	11.60930718054665	0.0	0.0	0.0	0.9119739557611385	0.0	1.1671698079404869	0.0	0.0	0.0	0.0	0.0	0.0	0.0	6.267794123629129	0.0	0.0	8.211670990139332	7.292053148293224	0.0
311s_N5	-0.08391041	11.00158	GEC	Not a mesangial-like cell	1081.0	311s	1.4399169879065568	0.0	0.0	0.0	0.0	0.0	0.0	0.0	0.0	0.0	0.0	0.0	0.0	0.0	0.0	0.0	0.0	0.0	0.0	8.383728186623394	0.0	0.0	0.0	0.0	0.0	0.0	0.0	0.0	0.0	0.0	0.0	0.0	0.0	0.0	0.0	0.0	0.0	9.155595699778784	0.33591680847148087	0.0	0.0	0.0	0.0
311s_O10	-0.69016796	10.542506	GEC	Not a mesangial-like cell	1404.0	311s	2.0132406137251437	0.0	0.0	0.9992709060394509	0.0	0.0	0.7714694127928194	0.0	0.576921265697011	0.0	0.24031103562022696	0.0	1.3288553921092439	0.47659733235274515	0.5529920559189326	0.0	0.0	0.0	0.0	8.179710015238621	0.0	0.0	0.0	0.0	0.0	0.0	0.0	1.35873510932408	0.0	0.7965281340478803	0.0	0.0	0.0	0.0	0.0	0.0	1.6967507337328487	7.730399538436015	0.0	0.0	0.0	0.0	0.0
679s_M11	16.150177	-4.708705	MNP	Not a mesangial-like cell	2704.0	679s	0.0	0.0	0.0	0.0	0.0	0.0	10.191936705866395	0.0	8.088740808573384	0.0	0.0	0.0	0.0	0.0	0.0	11.642031273299475	9.032843978268621	0.0	0.0	0.0	0.0	0.0	0.0	11.323464027241746	0.0	0.0	0.0	0.0	0.0	1.2248503159985655	0.0	0.0	0.0	0.0	0.0	0.0	0.0	6.594594302220115	0.0	0.0	7.895286944658889	8.309529643901653	0.0
311s_L12	-0.42963502	12.100371	GEC	Not a mesangial-like cell	1582.0	311s	3.5228920503005816	0.0	0.0	0.0	0.30619193049156823	0.4485529997738699	0.0	0.0	0.0	0.0	0.6502158000087424	0.0	1.7549244211334813	0.5771688595065556	0.911121584103	0.0	0.0	0.0	0.22363383009868115	8.940760922713531	0.8880894734276201	0.0	0.0	1.156043600807526	0.0	0.0	0.10359839951308929	0.0	0.0	0.0	0.0	0.0	0.0	0.0	0.0	0.0	2.3855659891324104	9.105664569765171	0.0	0.0	0.0	0.5636409351942105	0.1863944253790619
680s_D10	3.9273064	6.243007700000001	MLC	MC	3356.0	680s	0.0	0.0	0.0	0.0	0.0	0.0	1.2773879811754547	0.0	0.0	0.0	9.12336287806453	0.0	0.0	7.719223130344133	1.9345305780127529	0.0	0.0	5.8530881041206175	0.0	0.0	0.0	0.0	0.5335692864297639	0.0	0.0	0.0	0.5629740160177484	0.0	0.0	0.0	0.0	0.0	0.0	0.0	0.0	0.0	0.0	0.0	0.5539202300907853	0.0	9.09777662595699	0.0	9.208595984911137
677s_N24	-0.17477693	-16.680304	PTC	Not a mesangial-like cell	3076.0	677s	2.950466773468984	0.0	0.0	0.0	0.0	4.5418988086467005	5.19037458668822	0.0	0.0	2.584307999120502	0.0	0.0	0.0	0.0	11.367101160374805	3.5850353169440274	0.6262601576008194	0.0	0.47949277434591664	0.38518425334855355	0.0	0.0	0.0	1.289400208576256	0.0	0.0	0.0	0.0	5.927670497962899	2.0929317992725376	0.0	0.0	1.0828936929572905	0.0	0.0	1.5649947144549856	0.0	1.6646712220328914	0.60802694554316	6.127956649908464	1.4771639906138927	0.459058401791153	1.7093027109464893
677s_A3	12.2422695	-1.8005346999999998	MNP	Not a mesangial-like cell	3417.0	677s	2.0144297867369865	0.0	0.0	0.0	0.8101873349564931	0.0	9.345947147516132	0.0	0.0	3.3408016736038473	0.0	0.0	0.0	0.0	0.0	13.555378289576108	8.367541166634755	0.5377812466646612	0.0	0.5005304748488673	0.0	0.0	0.0	11.654935139843218	0.0	0.0	0.0	0.0	0.0	1.3076895812668166	0.0	0.0	0.0	0.0	0.0	0.0	0.0	4.659152401674149	0.5511939165297336	0.0	5.9680321692742115	6.816339845910448	0.0
679s_I9	13.803541000000001	-4.530194799999999	MNP	Not a mesangial-like cell	2906.0	679s	0.0	0.0	0.0	0.0	0.0	0.0	7.6539409829530305	0.9487705879512489	0.7104905288160549	0.0	0.30403075765073606	0.0	0.0	0.0	0.0	12.628123526045558	2.6411220300181975	0.0	0.0	0.3426703742868956	0.0	0.0	0.0	8.483046713543967	0.0	0.0	0.0	0.0	0.0	0.0	0.0	0.0	0.0	0.0	0.0	0.0	0.0	1.5367696650408589	0.0	6.928197028401693	7.737208654941856	5.45930933323318	0.6491121340592572
311s_F12	10.624177	-4.1592693	MNP	Not a mesangial-like cell	2701.0	311s	4.067339654070719	0.0	0.0	0.0	0.0	0.5494364901594632	3.1545864622823263	0.0	0.0	0.0	0.0	0.0	0.0	0.0	0.4573897899654402	7.63339993939101	6.665173471537124	0.0	0.0	0.5813778626137428	0.0	0.0	0.0	10.868841670974838	0.0	0.0	0.0	0.0	0.0	0.0	0.0	0.0	0.0	0.0	0.0	0.7705220703493784	0.0	5.895189757057398	0.0	0.0	9.117427230648886	5.8607158732211575	0.0
677s_C3	11.923359	-2.035732	MNP	Not a mesangial-like cell	3738.0	677s	0.0	0.0	0.0	0.0	0.0	0.0	8.182837853336276	1.4716487518939172	1.1461068639396794	2.5868162989897767	0.0	0.0	0.0	0.0	0.0	12.983935760406375	6.8839767026639045	0.0	0.0	0.5956081520809258	0.0	0.0	0.0	10.880254286806087	0.0	0.0	0.0	0.0	0.0	0.0	0.0	0.0	0.0	0.0	0.0	0.0	0.0	6.704733116065283	0.0	0.0	8.653062465318987	8.4899784870696	1.6628643373363245
677s_N11	-3.1043546	9.6191435	GEC	Not a mesangial-like cell	2975.0	677s	3.6481405874408495	0.0	0.0	0.0	0.0	0.0	2.1957414902213492	0.0	0.0	3.409522312534163	6.564447201621141	0.0	0.0	0.9938110061153417	0.0	3.229810823905966	0.9499595635126116	0.0	0.744906633720759	2.22414354933836	1.0996735902539123	0.0	0.9466618931428644	2.5733221200548693	0.0	0.0	0.3786237282504544	0.0	0.0	2.2426783774442414	0.6426843157001585	0.0	0.0	0.0	0.0	1.0835868422532293	0.0	9.014719738257934	0.6677382575533822	0.0	1.0903427134417705	1.5492997581013386	4.143868693507412
311s_J3	-0.039676912	11.862978	GEC	Not a mesangial-like cell	1926.0	311s	0.0	0.0	0.0	0.6699250287133763	0.0	0.0	0.0	0.0	0.0	0.0	8.494369469048731	3.83286887304019	0.9218176505209765	0.5490912246853893	0.634771190606793	0.0	0.0	0.0	1.9417288434701883	1.3048013366852234	0.0	0.0	0.0	0.0	0.0	0.0	0.0	0.0	0.0	11.081933157578185	0.0	0.0	0.0	0.0	0.0	0.0	1.2179523130236785	8.679157544768758	0.0	0.0	0.0	0.0	0.0
680s_G2	11.429297	-3.8305782999999995	MNP	Not a mesangial-like cell	3164.0	680s	0.0	0.0	0.0	0.0	0.0	0.0	8.748581995546258	1.5241674086986312	0.7152331516072695	2.312876684045602	0.3063499909433482	0.0	0.0	0.0	1.7819401897517424	11.29011419050056	7.745548651485644	0.0	0.4311621307724828	0.8568781651521545	0.0	0.0	0.0	6.902887023408002	0.0	0.49537261894911794	0.0	0.0	0.5268618001637971	0.0	0.0	0.0	0.0	0.0	0.0	0.0	0.0	5.028543663771365	1.146225796747401	0.0	5.901582472903975	7.344522128137292	0.3634592024381997
680s_L6	4.1483419999999995	5.8523073	MLC	MC	3131.0	680s	0.0	0.0	0.0	0.0	0.0	0.0	1.3091023872857623	0.0	1.019867768793179	1.2714872863062148	8.583661401554114	0.0	0.0	0.8625689346691353	1.5621248151974712	2.1566455567885248	0.0	0.5574072257601639	0.6395271920719833	2.0111097022292825	0.0	0.0	0.5503462223211742	2.346787079422697	0.0	0.0	0.0	0.0	0.0	1.3450511147701307	0.0	0.0	0.0	0.0	0.0	7.337544904431797	0.0	0.46869545413749336	0.9793355750511494	0.0	7.76923339598744	0.9751389983458022	8.88470747705553
311s_J6	-0.5347967	11.066903	GEC	Not a mesangial-like cell	2091.0	311s	1.3383339795279967	0.9677100567410968	0.0	2.466106957425685	0.0	0.0	0.775458743477747	0.0	0.0	0.0	8.478214162861859	0.0	1.334649353363994	0.8384678994344075	0.0	0.0	0.0	0.0	0.0	8.766745237148482	0.0	0.0	0.0	0.0	0.0	0.0	0.0	0.6088289563650013	0.0	2.2354863972041468	0.29051538952047146	0.0	0.0	1.331508339589867	0.0	0.5309662611054606	2.4629356520496164	7.094760589482827	0.0	0.0	1.2305421988160965	0.7878512228936778	0.0
680s_M16	11.663457000000001	-3.4046068	MNP	Not a mesangial-like cell	3420.0	680s	9.246867175924544	0.0	0.0	0.0	1.0740165332487208	0.0	8.58936735309083	0.0	1.2893079932279161	0.0	1.3768875947269088	0.0	0.0	0.0	1.2461265086288777	11.92790074100739	9.753809805726327	0.0	0.0	0.6856347328128629	0.0	0.0	0.0	10.134029554809727	0.0	0.0	0.4308548049496196	0.0	0.0	0.0	0.723225764608907	0.0	0.0	1.6837252663565392	0.0	1.2004220052875645	0.0	7.342275633913497	0.7506806712612774	0.0	9.013977032627585	6.266270388946125	0.0
680s_J19	-2.2976787	11.58865	GEC	Not a mesangial-like cell	2095.0	680s	0.0	0.0	0.0	0.0	0.0	0.0	0.0	1.2263778185651935	5.984693043960076	0.0	6.1324190778460395	0.0	0.0	0.0	0.903652235036183	1.3461194639378045	0.0	0.0	7.031642873497835	8.020784709905573	0.0	0.0	0.0	0.0	0.0	0.0	0.0	0.0	0.0	0.0	0.0	0.0	0.0	0.0	0.0	0.0	0.0	7.4103164218441036	0.0	0.0	0.8727674132137838	0.0	0.0
311s_I10	5.00671	-1.6532447000000001	T+NK cells	Not a mesangial-like cell	1418.0	311s	13.853795610500484	0.0	0.0	0.0	0.0	0.0	0.8073952903275886	0.0	0.0	0.0	0.0	9.594726922457712	0.0	0.0	0.9935846341480375	0.0	0.0	0.0	0.0	0.5255679937159221	0.0	0.0	0.0	0.0	0.0	0.0	0.0	0.0	0.0	0.8333179350328775	0.0	0.0	0.0	0.0	0.0	0.9543402775123183	0.0	0.6639777485382361	0.0	0.0	0.5587706153845863	8.259181104748373	0.0
309s_E1	-1.3993138	11.221498	GEC	Not a mesangial-like cell	1618.0	309s	3.6383157356755262	0.0	0.0	0.0	0.0	0.0	0.0	0.0	0.0	0.0	8.73976130775463	0.0	0.0	0.0	0.0	0.0	0.0	0.0	0.0	7.478287394957335	0.0	0.0	0.0	0.0	0.0	0.0	0.0	0.0	0.0	0.0	0.0	0.0	0.0	0.0	0.0	0.0	0.0	8.790541174353304	0.0	1.302351007467322	0.0	0.0	0.0
676s_D2	-3.9371389999999997	9.632197	GEC	Not a mesangial-like cell	2555.0	676s	3.168144312684786	0.0	0.0	0.0	5.62953880568438	0.0	1.5159511704741373	0.0	0.0	3.0212094621955674	0.0	0.0	0.0	0.0	0.0	0.0	0.0	0.0	0.7672337447412336	8.891994896901076	0.6723198833031898	0.0	0.0	0.0	0.0	0.0	0.0	0.0	0.0	10.318053573413412	0.0	0.0	0.0	0.0	0.0	0.0	0.0	8.728516930000108	0.6882631035444653	0.0	1.7423657138347175	0.0	1.1075894530208499
311s_K12	4.556779	-1.5067141000000002	T+NK cells	Not a mesangial-like cell	1692.0	311s	12.877246326970353	0.0	0.0	0.0	0.0	0.0	0.0	0.0	0.0	0.0	0.2475989397336789	0.0	0.0	0.0	0.0	0.0	0.0	0.0	0.0	0.2797406848314875	0.0	0.0	0.0	0.0	0.0	0.0	0.0	0.0	0.0	0.0	0.0	0.0	0.0	0.0	0.0	0.0	0.0	0.4640340354748737	0.0	0.0	0.5465473985238135	6.825327228873412	0.0
680s_G4	-3.4385076	10.564791	GEC	Not a mesangial-like cell	2636.0	680s	0.0	0.0	0.0	0.0	0.0	0.0	1.5962321850161332	0.0	0.0	0.0	6.06352431134555	0.0	0.0	0.0	1.2246326423923517	2.519994543194289	1.037745762175425	0.0	0.4666394334755619	6.809418002707773	0.0	0.0	0.0	1.2624101588263672	0.0	6.526393261948747	0.0	0.8043356568722129	0.5687820617128103	10.3883362409184	0.0	0.0	0.0	0.0	0.0	0.707030967513886	0.0	8.92592953118523	1.7346441509137498	0.0	0.7119898155459524	1.0234362790750802	0.39409438149342335
680s_H16	-13.790704000000002	0.15816118	Podocyte	Not a mesangial-like cell	2920.0	680s	1.8987111402838275	0.0	0.0	0.0	0.0	6.660080015740022	1.14693754389716	0.0	10.122363623215415	10.780511133226211	0.0	0.0	0.0	0.0	0.0	3.8461118043493685	1.3266459663726275	7.276843390604831	7.7634577435115695	0.0	8.358740542039454	0.0	7.693292551099735	1.4630002384502552	0.0	2.7313160174982474	7.763868301646278	0.0	0.0	5.565326305217908	0.0	0.0	0.0	0.0	7.60623950695974	9.234152477623416	0.0	0.41144025461888567	8.594246873333956	4.7546019091174765	0.0	0.0	0.0
679s_D12	15.650804500000001	-3.637339	MNP	Not a mesangial-like cell	3033.0	679s	0.0	0.0	0.0	0.0	0.0	0.0	8.335617672769558	1.0375031942871558	6.980728819400787	1.690064224651649	0.0	0.0	0.0	0.653846197924457	0.0	11.300050478428114	6.807470087535455	0.0	0.47597595364917694	0.38227063358834595	0.41199139631852855	0.0	0.0	12.557702801603359	0.0	0.0	0.0	0.0	0.0	0.0	0.0	0.0	0.0	0.0	0.0	0.0	0.0	5.302396090203678	0.6037486418424182	0.0	9.115793975911664	8.39558727954729	0.0
680s_A23	4.5302544000000005	-11.100626	cTAL+CD	Not a mesangial-like cell	3749.0	680s	0.0	0.0	6.4246478042266615	0.0	0.0	0.0	0.0	0.0	0.0	0.0	0.0	0.0	0.0	0.0	2.439372980188732	1.8527296980879784	0.0	0.7759138857765483	0.0	0.7258963062340706	0.0	0.0	0.0	0.0	0.0	2.573949074540248	3.5202922272545485	1.4040594211773827	0.0	0.0	0.0	0.0	0.0	0.0	0.0	0.0	3.013804110527157	0.0	0.0	0.0	0.0	0.0	0.0
680s_H5	-3.146246	10.672962	GEC	Not a mesangial-like cell	2711.0	680s	0.0	0.0	0.0	0.0	0.0	0.0	0.0	0.0	0.0	3.5020244030850733	5.989715789505664	0.0	0.0	1.134515053824926	1.278890451646367	4.014280105992509	1.1899425375393877	0.7561789898390521	6.906663497427776	8.515672761923613	0.0	0.0	0.0	0.0	0.0	0.0	0.44557097297620785	0.0	0.0	8.728188736419604	0.0	0.0	0.0	0.0	0.0	5.374640246971548	0.0	7.513307731359581	2.681999370676392	0.7760748215890174	0.0	1.2696436381545746	1.8802089672284124
680s_C6	-2.3618748	10.972014999999999	GEC	Not a mesangial-like cell	2262.0	680s	0.0	0.0	0.0	0.0	0.0	0.0	0.0	0.0	0.0	1.1108548544839918	7.519695818958639	0.0	0.0	0.0	0.7762613651458211	0.0	1.1892895773763446	0.0	0.0	0.7066948146283833	0.0	0.0	0.0	0.0	0.0	0.0	0.0	0.0	0.0	1.0869897205355108	0.0	0.0	0.0	0.0	0.0	7.568292124275678	0.0	7.780133650115003	5.6107500992124315	0.0	0.0	0.0	0.41672136433997026
677s_O1	-4.952589	8.871816	GEC	Not a mesangial-like cell	2498.0	677s	1.7346558602487698	0.0	0.0	0.0	1.10693304568171	0.0	2.41570551398681	0.0	2.0054634076035063	2.8526122702483687	6.942388646218581	0.0	0.0	0.0	0.0	4.574804429560378	0.7166267553789356	0.0	1.1553615502641348	6.982342448412754	0.0	0.0	1.4244989152604537	2.8063449957982316	0.0	5.791218018333413	0.4471357724442699	0.0	0.0	8.268224174138108	0.0	0.0	0.0	0.0	0.0	7.837071322272294	0.0	8.52847893040328	1.0488552756097864	0.0	0.7515378429976164	1.5577400273197484	0.7424880962302904
680s_B19	0.55200094	-17.252222	PTC	Not a mesangial-like cell	3291.0	680s	2.16339235310346	0.0	0.0	0.0	0.0	7.987018282084092	1.3896683550272906	0.0	1.7019466282857731	0.0	0.8723920112555659	0.0	0.0	0.0	11.406543535519816	0.0	0.8821525453325909	0.0	0.0	0.0	0.0	0.0	0.0	2.948726317980885	0.0	0.0	0.0	0.0	0.0	0.0	0.0	0.0	0.5196890555516942	0.0	0.0	0.0	0.0	0.8809925764213594	0.0	1.3806797178209467	0.0	1.1125233278478475	0.0
676s_G16	10.813475	-2.7773652	MNP	Not a mesangial-like cell	3288.0	676s	2.2039236568298395	0.0	0.0	0.0	0.0	0.0	6.7726129251746405	0.0	0.8927480845052729	1.4884325505848355	0.28130248804644226	0.0	0.0	0.0	0.0	11.057026781401953	6.761659084360763	0.0	0.0	0.3173590807288539	0.6192707159786419	1.2124180712464458	0.0	9.721150673140475	0.0	0.0	0.0	0.0	0.0	0.9071472135920171	0.0	0.0	0.0	0.0	0.0	0.6087651376210133	0.0	6.091352437527227	0.0	0.0	8.472954698419567	7.500862378926982	0.0
679s_G12	12.684963	-5.737033	MNP	Not a mesangial-like cell	3155.0	679s	0.0	0.0	0.0	0.0	0.0	0.0	10.095183140481138	2.631359037759705	0.0	0.0	0.0	0.0	0.0	1.0922474432729006	0.7445407633418191	10.172693513460976	3.4027010800701025	1.0666659310289033	0.0	0.6771956307893774	0.0	0.0	0.0	10.507321074835879	0.0	0.0	0.0	0.0	0.0	0.0	0.0	0.0	0.0	0.0	0.0	0.0	1.3899499552380512	7.276184436706672	0.0	0.0	7.335674924575994	7.9907859239602805	0.0
680s_I8	-3.4736580000000004	11.646938	GEC	Not a mesangial-like cell	2168.0	680s	0.0	0.0	0.0	0.0	0.0	0.0	0.7274822191279927	0.0	0.0	0.0	1.0062171468319436	0.0	0.0	0.0	1.2014902691351617	2.2740306184074304	0.0	0.0	0.0	7.950116360560894	0.0	0.0	0.0	0.0	0.0	0.0	0.0	0.0	0.0	0.7514527079272233	0.0	0.0	0.0	0.0	0.0	7.588138367380507	0.0	6.731436098689824	0.5171139421946869	0.0	1.1639028745620228	0.556207055720078	0.4928003761750741
680s_E9	-13.118639000000002	-0.09763436	Podocyte	Not a mesangial-like cell	2019.0	680s	0.0	0.0	0.0	0.0	0.0	0.0	0.0	1.968365071699147	7.765299705227465	12.298845941249816	0.5751026677214699	0.0	0.0	0.0	2.0551173262685256	0.0	0.6479706300020308	0.0	1.9577333899735039	0.3560043503055533	0.0	0.0	7.5032099186285315	0.0	0.0	6.963859595892752	5.990928021235551	0.0	1.2441939972899752	12.104894098496072	0.0	0.0	0.32846950947418785	0.0	0.0	9.262684547866536	0.0	0.3197551646863368	6.130924856400362	5.803464450378343	0.6802662149848767	0.0	6.587991543442598
680s_D3	3.5614412000000004	5.436687	MLC	MC	2488.0	680s	0.0	0.0	0.0	0.0	0.0	0.0	7.372062451312584	0.0	0.0	0.0	6.775475208645521	0.0	0.0	7.527348113509211	2.162016446215598	2.839013938156886	0.0	0.0	0.0	0.0	0.0	0.0	0.0	1.4948183925697125	0.0	0.0	0.0	0.0	6.278569038393086	0.0	0.0	0.0	0.0	0.0	0.0	0.0	0.0	0.751139811473496	0.0	0.0	7.812837804987523	0.0	7.101845378366955
311s_E11	-0.866398	11.769306	GEC	Not a mesangial-like cell	1541.0	311s	2.1418257691610934	0.0	0.0	0.0	0.0	0.0	0.0	0.0	0.45248169053304854	0.0	6.559152266877111	0.0	0.0	0.0	0.4329666797050108	0.0	0.3512582360506966	0.0	0.0	8.24994975883696	0.0	0.0	0.0	0.0	0.0	0.0	0.0	0.0	0.0	7.351678233485627	0.0	0.0	0.0	0.0	0.0	0.41265962021234587	0.0	6.999993588818059	1.9206920871865971	0.0	0.0	0.0	0.0
679s_G14	15.141625	-6.3254595	MNP	Not a mesangial-like cell	3302.0	679s	0.0	0.0	0.0	0.0	0.0	0.0	9.241964755470239	1.0822033157035098	0.0	0.0	0.0	0.0	0.0	0.0	0.0	11.432328853187313	8.20389126336313	0.0	0.0	0.4027315896317664	0.0	0.0	0.0	10.437707604032568	0.0	0.0	0.45249105035807585	0.0	0.0	0.0	0.0	0.0	0.0	0.0	0.0	0.0	0.0	1.0988784934097273	0.0	0.0	5.237856417653749	7.833300774701563	0.0
679s_M17	15.284707999999998	-3.6682312000000006	MNP	Not a mesangial-like cell	3025.0	679s	0.0	0.0	0.0	0.8512368845238669	1.7752599478716722	0.0	8.110699650797066	0.0	0.0	0.0	0.0	0.0	0.0	0.0	0.0	13.14630645457254	8.388129089671736	0.0	0.0	0.0	0.0	0.0	0.0	11.537984747401785	0.0	0.0	0.0	0.0	0.0	0.0	0.0	0.0	0.0	0.0	0.0	0.0	0.0	2.591017409012512	0.0	0.0	9.65258075338836	7.694472663501026	0.0
677s_L11	-12.990802	-0.6587125	Podocyte	Not a mesangial-like cell	4182.0	677s	0.0	0.0	0.0	0.0	0.0	0.0	6.395397464593333	0.0	10.02776262900617	11.773398640087683	0.0	0.0	0.0	0.0	0.8545512322040423	6.316999376353921	1.8262776580747457	7.362474328213045	8.014749146927128	0.4418899140973367	7.853954292231682	0.0	7.699147504599636	7.798098070588656	0.0	6.609725005190539	7.892263020657286	0.0	0.0	10.63677730310234	0.0	0.0	0.0	0.0	0.0	8.101901547842454	0.0	3.4395201714250234	7.183342195357444	0.0	0.8249069941285319	5.481041775980576	0.0
677s_E21	-4.60105	8.639451	GEC	Not a mesangial-like cell	2904.0	677s	4.518713742447584	0.0	0.0	0.0	0.0	0.0	3.196303563419581	2.3647439885940917	1.2748277406145196	3.428562194594325	0.0	0.0	0.0	0.0	1.2319524174096463	5.002540028222359	2.392185306055927	0.0	0.0	7.451661646061402	0.7238737498775949	0.0	0.0	3.917813763273275	0.0	0.0	0.42454541261293716	0.0	0.0	2.393899725914824	0.0	0.0	0.0	0.0	1.5531852938703414	1.186582029163103	0.0	8.109586174799682	0.740754249917546	0.7430155557998025	1.8379189332594603	1.301281790753078	1.5367804227915047
680s_G24	0.6085272	-17.517960000000002	PTC	Not a mesangial-like cell	2648.0	680s	0.0	0.0	0.0	0.0	0.7258516577640016	1.0061192020887537	4.870643468669631	0.0	0.0	0.0	0.0	0.0	0.0	0.0	10.071018780698623	1.2854493527415363	0.0	0.0	0.0	0.0	0.0	0.0	0.0	1.432239037074643	0.0	0.0	0.0	0.9307186236960088	0.0	0.0	0.0	0.0	0.0	0.0	0.0	0.0	0.0	0.7120902831551866	0.0	0.0	1.2623284455330501	1.6726470911809936	0.0
311s_N9	-1.0506841999999998	11.689829	GEC	Not a mesangial-like cell	1424.0	311s	2.7768359890061394	1.0325678596307772	0.16530091241037057	0.35058071117354467	0.0	0.0	0.0	0.0	0.0	0.0	0.0	0.0	0.0	0.281641844058084	0.0	0.0	0.0	0.0	0.0	0.7522658063970304	0.1689926036985901	0.6876945603858495	0.0	0.0	0.0	0.0	0.0	0.3642484643814302	0.0	0.0	0.0	0.0	0.0	0.0	0.0	7.445312906597142	0.6935486701018992	8.971231192948244	7.729930943272097	0.0	0.0	0.0	0.0
680s_L14	-4.4687862	11.36764	GEC	Not a mesangial-like cell	2189.0	680s	0.0	0.0	0.0	0.0	0.0	0.0	0.0	0.0	0.6954336792321569	2.2721251400063256	1.2448602114086453	0.0	0.0	0.0	2.3559245223338796	2.0449816901094766	1.0406963239372247	0.0	0.0	8.6818780777053	0.0	0.0	0.0	1.7920232318843525	0.0	0.0	0.0	0.7285750734310487	0.0	0.0	0.0	0.0	0.0	0.0	0.507934417842385	6.653284817977317	0.0	7.625001093937495	0.0	2.9003042945970763	0.0	0.0	0.0
677s_B22	4.830149700000001	5.368532	MLC	MC	3143.0	677s	3.1982545888051517	0.0	0.0	0.0	0.0	0.0	2.526073924885341	0.0	0.0	0.0	7.35350074480543	0.0	0.0	0.0	0.7039833856128245	5.399812387513237	0.6461843209713504	0.0	0.0	0.0	0.0	0.0	0.0	3.5274036919311644	0.0	0.0	0.0	0.0	4.361294727847918	0.0	0.0	0.0	0.0	0.0	0.0	5.511957574807352	0.0	6.519607185188881	0.0	0.0	9.418331015064298	0.7509645466717223	6.957106382842843
679s_H21	14.731191	-3.5448716	MNP	Not a mesangial-like cell	3005.0	679s	0.0	0.0	0.0	0.0	0.0	0.0	8.72592277225362	1.119844978131659	0.0	0.0	0.6706084645657042	0.0	0.0	0.0	0.0	13.278986906096737	9.953300539677137	0.0	0.0	0.42022854078574756	0.0	0.0	0.0	10.224324727384822	0.7764368071870881	0.0	0.0	0.0	0.0	0.0	0.0	0.0	0.0	0.0	0.0	0.0	0.0	4.5162213587179965	0.0	0.0	8.176061295270982	8.568987044352344	0.0
679s_L21	4.1249623	-10.861797	cTAL+CD	Not a mesangial-like cell	3547.0	679s	0.0	0.0	0.0	0.0	6.137363916812747	0.0	4.032420751608627	0.9318853620346037	1.5175216062081238	0.0	0.0	0.0	0.0	0.0	0.0	4.868585288111789	2.2380519990947536	0.0	0.0	0.0	4.4277197332704255	0.0	0.0	4.375436180408421	7.285367347262432	0.0	0.0	0.0	0.0	0.0	0.0	0.0	0.0	0.0	0.0	5.30434809488215	0.0	2.0054862640251443	0.0	0.0	2.7293506747109317	3.094710084939768	0.0
680s_M13	3.8739017999999996	5.149878500000001	MLC	MC	2283.0	680s	0.0	0.0	0.0	0.0	0.0	0.0	8.631396186548336	0.0	1.4220851271935828	1.7273575587455963	0.27071497487621793	0.0	0.0	0.5318627726778322	1.376232281036535	2.9250831696156476	0.5635105509811382	0.0	0.0	0.0	0.0	0.0	0.0	1.6899886217259472	0.0	0.0	0.0	0.0	0.0	1.4213765154270959	0.0	0.0	0.0	0.0	0.0	0.0	0.0	0.8769601289413146	0.0	0.33991921618390764	0.0	0.0	7.732840840066801
677s_F3	12.450016	-2.003336	MNP	Not a mesangial-like cell	3358.0	677s	4.690981359430784	0.0	0.0	0.0	0.0	0.0	9.020506416322844	2.297934698147242	1.2264933490935503	2.3627128999449476	0.5791518462344084	0.0	0.0	0.0	1.1846620255234526	13.804504922065817	9.323586783873223	1.6150052974154196	0.0	0.6457366384414026	0.6915513926291931	0.0	0.0	11.61019707566941	0.0	0.0	0.0	0.0	0.0	1.5889908761527136	0.0	0.0	0.0	0.0	0.0	0.0	0.0	2.171001413880714	0.0	0.0	2.4297585085296274	8.294975166198958	1.4826858135701673
679s_N13	14.670294	-3.67582	MNP	Not a mesangial-like cell	3288.0	679s	0.0	0.0	0.0	0.0	0.0	0.0	8.609677869619583	0.9184441982405055	4.439780932214065	0.0	0.0	0.0	0.0	0.0	0.0	12.281194229674057	7.517726000927226	0.0	0.0	1.0187185691381546	0.3555448296340328	0.0	0.0	10.510412248771635	0.0	0.0	0.0	0.0	0.0	0.0	0.0	0.0	0.0	0.0	0.0	0.0	0.0	2.7893018325586896	0.36491484681168823	0.0	9.581810174596715	6.35798599775717	0.6263714769384151
679s_P3	11.408451	-8.0314245	MNP	Not a mesangial-like cell	2218.0	679s	0.0	0.0	0.0	0.0	0.5391276809163645	0.0	10.51406416170908	1.4492851860699767	0.0	0.0	0.0	0.0	0.0	0.5571268734377154	0.0	3.579859854896252	1.470911360189321	0.0	0.0	0.0	0.0	0.0	0.0	4.026951308838296	0.0	0.0	0.0	0.0	0.0	0.9163131540950539	0.0	0.0	0.0	0.0	0.0	0.0	0.0	7.384148041974674	0.0	0.0	8.228942988726903	8.395516410340024	0.8422742239924351
677s_M6	-4.707991000000001	8.540749	GEC	Not a mesangial-like cell	3366.0	677s	0.0	0.0	0.0	0.0	0.0	0.0	2.848123309714349	0.0	1.055196140759356	1.415030871933772	0.8438165348820413	0.0	0.0	0.0	1.6080532031783794	7.496519175368775	3.5219137381937258	0.0	0.0	8.034226129485482	0.0	0.0	0.0	6.438557755945384	0.0	0.0	0.0	0.0	0.0	0.0	0.0	0.0	0.0	0.0	0.0	8.771632433525111	0.0	8.202217253081871	0.0	0.0	5.325669623960455	4.917212583216605	0.0
677s_K3	-3.9800823	8.391822	GEC	Not a mesangial-like cell	3456.0	677s	0.0	0.0	0.0	0.0	0.0	0.0	4.7877765827322065	0.0	2.842221843479499	4.635334351541453	6.487422130639603	0.0	0.0	0.0	2.7788917022187927	7.7406658005218825	0.0	1.9380796565791596	0.0	1.201624725907913	2.3919582036155838	0.0	0.0	6.221527853489435	0.0	0.0	0.0	0.0	0.0	2.4918021336263396	0.0	0.0	0.0	0.0	0.0	1.9159327519036564	0.0	8.548445329164917	1.6900423238909628	0.0	3.2318440549316363	3.6017311803780174	0.0
679s_M7	14.853048999999999	-2.72703	MNP	Not a mesangial-like cell	2765.0	679s	0.0	0.0	0.0	0.0	0.0	0.0	9.440829880644582	0.0	0.0	0.0	0.0	0.0	0.0	0.0	0.0	12.686643756955965	8.934801553555003	0.0	0.0	0.38386459748813223	0.0	0.0	0.0	11.568880150758108	0.0	0.0	0.0	0.0	0.0	0.0	0.0	0.0	0.0	0.0	0.0	0.0	0.0	5.824515516000515	0.0	0.42581746918129354	7.123588120255235	5.444362451694048	0.0
679s_I2	15.032345999999999	-4.4511647000000005	MNP	Not a mesangial-like cell	3636.0	679s	1.5103216345493482	0.0	0.0	0.0	0.0	0.0	9.493108970624093	0.9069249077961364	0.6768184948902211	0.0	0.0	0.0	0.0	0.0	0.0	11.287765892992335	7.330177524490855	0.0	0.0	1.8163843928752346	0.0	0.0	0.0	10.707421581088852	0.0	0.8190893705683795	0.0	0.0	0.0	1.4825513213552075	0.0	0.9729385057251585	0.0	0.0	0.0	2.407242897552067	0.0	6.943393978158248	0.0	0.3607019359631257	9.977278330494638	8.069093193010028	0.6177650111531897
677s_E24	-3.3434875	9.406735000000001	GEC	Not a mesangial-like cell	2329.0	677s	3.5833284750711716	0.0	0.0	0.0	0.0	0.0	0.8895298665885997	1.4506785370443747	1.1281486731370984	1.9068649268499736	6.04757293325547	0.0	0.0	0.0	1.0885501138777234	3.166930177806465	0.5907311617697553	0.0	5.23592921197404	7.422946614399243	0.0	0.0	0.61904625019574	2.51485349025042	0.0	0.0	0.0	0.7039086934820892	0.0	1.4736714279469263	0.0	0.0	0.0	0.0	0.0	1.0467464077488005	0.0	8.319385978529029	0.5138393649357488	0.0	0.6207451166000169	0.6884852052718134	0.0
680s_H20	4.03742	-11.221133	cTAL+CD	Not a mesangial-like cell	2538.0	680s	0.0	0.0	0.0	0.0	0.0	0.0	0.0	1.2540280304902152	0.0	2.7781317362519995	0.4322023863819406	0.0	0.0	0.0	2.6783737550514797	2.8831458370339185	0.8549251113107865	0.0	0.0	0.48459253690710585	0.0	0.0	0.0	0.0	0.0	0.0	0.0	0.0	0.0	2.73997970387825	0.0	0.0	0.0	0.0	0.7186073502029661	0.0	0.0	0.7721297021800121	0.0	6.687358857816137	0.0	6.66777500059699	0.5089493749410289
679s_B23	16.224329	-3.4423215	MNP	Not a mesangial-like cell	2470.0	679s	0.0	0.0	0.0	0.0	0.0	0.0	8.871504602814014	1.086226667191765	0.8224102263626185	0.0	0.35980076499151065	0.0	0.0	0.0	0.0	12.077904753331289	9.887836735384017	0.0	0.0	0.0	0.0	0.0	0.0	11.47531071369996	0.0	0.0	0.0	0.0	0.0	0.0	0.0	0.0	0.0	0.0	0.0	0.0	0.0	7.098337787965835	0.0	0.0	9.26251418204026	8.378077553320049	0.0
311s_M6	-0.22936359	10.064039999999999	GEC	Not a mesangial-like cell	1377.0	311s	0.0	0.0	0.3284187762079838	1.4529640104060257	0.0	0.0	0.0	0.0	0.0	0.0	0.0	0.0	0.0	0.0	0.0	0.0	0.0	0.0	0.0	9.00383232569437	0.0	0.0	0.0	0.0	0.0	0.0	0.0	0.0	0.0	0.89107384459051	0.0	0.0	0.0	0.0	0.0	0.0	2.292587824137378	7.38641968434311	0.0	0.0	0.0	0.0	0.0
680s_C2	-3.0957532000000003	11.271136	GEC	Not a mesangial-like cell	2130.0	680s	0.0	0.0	0.0	0.0	0.0	0.0	0.0	0.7434573280887186	0.0	1.9456790711652505	0.0	0.0	0.0	0.45123082475444426	1.46086981968771	2.0371351716309247	0.4788366879723097	0.0	6.50964968245686	6.887054856757516	5.835311009102577	0.0	0.0	0.9388606636409806	0.0	0.0	0.0	0.0	0.0	0.7581005118657365	0.0	0.0	0.0	0.0	0.0	0.5003560037644734	0.0	7.37075098821067	0.0	0.2855186085090376	0.0	0.0	0.4975414509858977
677s_G16	9.882238000000001	-3.50006	MNP	Not a mesangial-like cell	3553.0	677s	2.3616031223433773	0.0	0.0	0.0	0.0	0.0	10.989002536068691	0.9852339946545712	0.0	4.508317849094963	0.8000372203084003	0.0	0.0	0.0	0.0	11.831530486773476	2.3253616773571975	0.0	0.0	1.4297756120376106	0.38690859337778616	0.0	0.9324724835624536	11.48340037716998	0.0	0.0	0.0	0.0	0.0	0.0	0.0	0.0	0.0	0.0	0.5426223369735719	0.0	0.0	2.001315492603484	1.2699506026212615	0.0	4.590612650263869	5.942243915388856	0.3776134474965964
676s_P14	4.7385187	6.5048227	MLC	MC	3024.0	676s	0.0	0.0	0.0	0.0	0.0	0.0	0.0	0.0	0.0	1.7028992701439507	7.604455729962175	0.0	0.0	7.567363784286566	0.0	0.0	0.0	0.0	0.0	0.6912132394951536	0.0	0.0	0.0	0.0	0.0	0.0	0.0	0.0	0.0	0.0	0.0	0.0	0.0	0.0	0.0	5.6676599131986585	0.0	0.0	1.7752398774187432	0.0	10.07582657286409	0.0	8.965530700843628
676s_P24	10.335661	-5.1396003	MNP	Not a mesangial-like cell	3820.0	676s	8.813293586045997	0.0	0.0	0.0	0.0	0.0	9.285168664001546	0.0	0.0	1.9701651983670443	0.0	0.0	0.0	0.0	0.0	9.895168392545934	0.0	0.0	0.0	0.0	0.0	0.0	0.0	11.116873048031083	0.0	0.0	0.0	0.0	0.0	0.0	0.0	0.0	0.0	0.0	0.0	0.0	0.0	3.6590032161498236	0.6287878988840869	0.0	9.589451732440706	6.933104336295934	0.5072375533369397
680s_O17	-4.2637653	11.117217	GEC	Not a mesangial-like cell	2890.0	680s	0.0	0.0	0.0	0.0	0.0	1.067293904830729	1.8753738556004875	1.2366884646744731	0.9471184169538381	1.9521634579473182	6.370919884899828	0.0	0.0	0.0	1.466447931248124	8.217727485891947	0.8415936836673524	0.0	0.0	7.6439135441878605	0.0	0.0	0.0	8.869846870233	0.0	0.0	0.0	0.0	0.0	0.0	0.0	0.0	0.0	0.0	0.0	0.0	0.0	6.998429324316956	0.0	0.0	0.8809465839070595	1.7626551168048794	0.0
311s_I6	0.33858895	10.020468	GEC	Not a mesangial-like cell	1332.0	311s	4.700374653940858	0.0	0.0	1.9034791762200505	0.600533729796555	0.0	0.0	0.0	0.0	0.0	0.0	0.0	1.0266037676596333	0.0	0.7144664036966193	0.0	0.0	0.0	0.0	8.564852931148693	0.0	0.0	0.0	0.0	0.0	0.0	0.0	0.0	0.0	9.623118972764383	0.0	0.0	0.0	0.0	0.0	8.98491888014508	2.0269836291072743	8.572412661372423	0.0	0.0	0.0	0.43072195560413407	0.0
677s_M3	-13.3529	-1.0527999	Podocyte	Not a mesangial-like cell	3903.0	677s	0.0	0.0	0.0	1.5384155117076184	0.0	0.0	3.7954336857152335	0.0	9.411561743211156	12.428963288131976	0.7580141060693837	0.0	0.0	0.0	1.475767940944651	5.15801166639793	2.3810083582342263	7.761249286209588	5.484068865018329	1.3672574479225474	8.30749735060541	0.0	7.462582030991304	3.9919898168290993	0.0	6.4655518873536595	6.768081207203566	0.0	0.0	8.413734864648909	0.0	0.0	0.0	0.0	7.708925592317379	8.457540903289194	0.0	2.1703555822793046	8.289757383517067	7.683856237385312	0.0	2.1775721160682378	7.322263587906515
679s_P17	-2.5689588	6.9861	GEC	Not a mesangial-like cell	2339.0	679s	0.0	0.0	0.0	0.0	0.0	0.0	2.8109904632197282	0.7481995590008871	0.0	0.0	5.99256115041181	0.0	0.0	0.0	0.0	4.186914906717593	1.7805714258594805	0.0	0.0	4.404443349861176	0.0	0.0	0.0	3.220423141522377	0.0	0.0	0.0	0.0	0.0	1.2593197902903084	0.0	0.0	0.0	0.0	0.0	0.0	0.0	7.756048233535556	0.0	0.0	2.3831279660364277	2.274146784085312	0.5009779937541763
677s_C6	4.881986599999999	5.068414	MLC	MC	3720.0	677s	3.0690643407558316	0.0	0.0	0.0	0.0	0.0	3.501549861684654	0.0	0.0	0.0	4.7938199706141855	0.0	0.0	0.0	0.0	5.624472232997098	1.0153669429390013	6.26284486265648	0.0	1.0060666342998035	0.0	0.0	0.0	4.486477512610685	0.0	4.908461226279684	0.0	0.0	0.0	1.4822189494662033	0.0	0.0	0.0	0.0	0.0	0.0	0.0	1.479232170690101	1.4313889163997466	0.0	8.985161207796578	1.5118772191809762	9.137217167354661
679s_E24	14.607006	-3.9652739	MNP	Not a mesangial-like cell	2558.0	679s	1.4324063096854698	0.0	0.3180604310629722	0.0	0.0	0.0	10.182877355761706	0.0	0.6323759029539334	0.0	0.0	0.0	0.0	0.5648995881625097	0.6065949111966696	11.957741145157517	7.1391831871242735	0.0	0.0	0.3007286031750929	0.0	0.0	0.0	11.637596228454926	0.0	0.0	0.1796112565761832	0.0	0.4624217281058362	0.8675225935951828	0.3195495432403006	0.0	0.0	0.0	0.0	0.0	0.0	1.285860660938506	0.0	0.0	8.860953436798455	5.683855191135714	0.0
680s_F12	-2.7678092	10.967089999999999	GEC	Not a mesangial-like cell	2262.0	680s	0.0	0.0	0.0	0.0	5.658113642430089	0.0	0.0	0.0	0.8236481981934954	0.0	5.265387943961498	0.0	0.0	0.0	0.7919838762729635	1.1987982333009977	0.6563667258408467	0.0	0.0	6.76830778446224	0.0	0.0	0.0	1.3395655086020744	0.0	0.0	0.24554577701448055	6.986304705864596	0.0	8.200128282094187	0.0	0.0	0.0	0.0	0.0	0.0	0.0	8.420411328749992	0.6374361936324975	0.0	0.0	0.0	0.42622076762163963
677s_P2	-13.645026999999999	-1.3531102	Podocyte	Not a mesangial-like cell	4780.0	677s	4.127151831647915	0.0	0.0	0.0	0.0	0.0	2.428465586646847	1.690584806428993	9.923432679637637	12.370904316308575	0.0	0.0	0.0	4.659300146752694	0.785763446568252	4.735836344964469	1.4386777962359794	7.446657192594624	4.29368714615966	0.40168399537032007	8.496854377856561	0.0	3.264412747038006	3.7138375886112565	0.0	7.269027987613985	6.03662091106174	0.0	0.0	10.629384002535941	0.0	0.0	0.0	0.0	7.4028125175591235	8.589724312403623	0.0	5.504641226822326	8.85076353582123	5.596021566556197	1.9123586153979575	1.9907659321707878	5.682316777713612
680s_H15	-2.7391195	11.356364	GEC	Not a mesangial-like cell	2286.0	680s	0.0	0.0	0.0	0.0	0.0	0.0	1.0048884997865237	0.0	0.0	2.680830750159339	0.0	0.0	0.0	0.0	1.2205686657726929	1.7468530817161039	0.6758507104765626	1.0551815093949182	3.1667460322511483	7.515671573309307	0.0	0.0	0.0	1.2582675062808777	0.0	0.0	0.0	0.8013008034763	0.0	1.0351866277749058	0.0	0.0	0.0	0.0	0.0	0.0	0.0	8.204207279600645	0.0	0.0	0.0	0.4447820687095546	0.0
679s_I11	12.75742	-5.4676247	MNP	Not a mesangial-like cell	3140.0	679s	0.0	0.0	0.0	0.0	0.0	0.0	9.259398694835767	1.0311063052843072	0.0	0.0	0.3370573711107316	0.0	0.0	0.6493034955127919	0.0	10.81423368197386	2.665004907936604	0.0	0.0	0.0	0.0	0.0	0.0	10.833702254895664	0.0	0.0	0.0	0.0	0.0	0.0	0.0	0.0	0.0	0.0	0.0	0.0	0.0	5.749421479524552	0.0	6.260521497489485	9.305789359906166	8.639056739787668	0.7114488813450809
677s_G6	-4.253175	8.657574	GEC	Not a mesangial-like cell	2550.0	677s	0.0	0.0	0.0	0.0	0.8912586843269842	0.0	2.486742212434142	0.0	0.0	3.1182699877333144	0.0	0.0	0.0	0.0	0.0	4.6685145624134154	1.8103240406792924	0.5969419054023777	1.1455808671125454	4.470771791922846	0.0	1.8151792576377013	0.0	2.4439236654137035	0.0	0.0	0.0	0.0	0.0	1.418961081404028	0.0	0.0	0.0	0.0	0.0	0.0	0.0	8.53526790295505	4.2880946276278555	0.0	1.597228223264631	1.1057135667035214	0.0
309s_E8	5.852955000000001	-2.8333602000000004	T+NK cells	Not a mesangial-like cell	1693.0	309s	12.361876732323346	0.0	0.0	0.0	0.0	0.0	0.0	0.0	0.0	0.0	1.459335732139042	0.0	0.0	0.0	0.0	0.0	0.0	0.0	0.0	1.5848620480429567	0.0	0.0	0.0	0.0	0.0	0.0	0.0	0.0	0.0	3.0204871842978824	0.0	0.0	0.0	0.0	0.0	0.0	0.0	3.0164070686435442	0.0	0.0	0.0	1.7858382139043263	0.0
680s_B21	0.40718475	-17.411692000000002	PTC	Not a mesangial-like cell	2677.0	680s	0.0	0.0	0.0	0.0	0.0	0.0	1.9947255731634157	0.0	0.0	0.0	0.4674532462608208	0.0	0.0	0.0	9.692560551772791	0.0	0.0	0.0	0.0	0.0	0.0	0.0	0.0	0.0	0.0	0.0	0.0	0.0	0.0	0.0	0.0	0.0	0.0	0.0	0.0	0.0	0.0	0.0	0.0	0.0	0.0	0.0	0.0
677s_I6	-3.6011071000000006	8.522089999999999	GEC	Not a mesangial-like cell	2501.0	677s	0.0	0.0	0.0	0.0	0.0	0.0	2.075982658442255	2.094082972091353	0.0	0.0	0.8675243277961346	0.0	0.0	0.0	0.0	4.6703835841802395	1.5404804597514306	0.0	0.0	7.845386979868077	6.092569459574309	0.0	0.0	4.231797487137987	0.0	0.0	0.0	0.0	0.0	9.54153676528663	0.0	0.0	0.0	0.0	0.0	0.0	0.0	8.413651053852648	0.0	0.0	2.015255607331516	1.449118285586208	0.0
677s_E17	-4.8476343	8.904347	GEC	Not a mesangial-like cell	3114.0	677s	9.142133349786855	0.0	0.0	0.0	0.0	7.739874051586434	2.6204085444374767	0.0	2.1956161442733118	3.7988629414449178	5.0687252088333015	0.0	0.0	0.0	1.093592489147431	5.135241909507466	0.9208267233067898	0.0	0.0	7.27500952521097	0.0	0.0	0.0	4.13856552355656	0.0	0.0	0.36475564880330286	0.0	0.0	2.1947323995031778	0.0	0.0	0.0	0.0	0.0	0.0	0.0	7.77187141752536	0.8963456617673101	0.0	2.0865581021799233	2.408556304103251	0.6162516818767352
679s_M6	14.197826000000001	-4.143714	MNP	Not a mesangial-like cell	2981.0	679s	0.0	0.0	0.0	0.0	2.594874098198824	0.0	8.22573630644725	1.3811448933960493	0.0	0.0	0.0	0.0	0.0	0.0	0.0	12.45171438099357	8.400081063926505	0.0	0.0	0.0	0.0	0.0	0.0	11.485305871618667	0.0	0.0	0.0	0.0	0.0	0.0	0.0	0.0	0.0	0.0	0.0	0.0	0.0	6.982627739396219	0.0	0.0	10.16474537938176	9.61032752442935	0.575416865764064
680s_H6	-13.606608	-0.15848531	Podocyte	Not a mesangial-like cell	2445.0	680s	0.0	0.0	0.0	0.0	0.0	0.0	2.5232305093427736	0.0	8.734565523899954	12.925897551354357	1.4319860069396957	0.0	0.0	0.0	0.0	1.5547830533826639	0.0	8.051168822442605	6.926466220499202	0.0	4.9103449980546285	0.0	8.262166166230068	0.0	0.0	0.0	5.487121076642202	0.0	0.0	10.42520369540362	0.0	0.0	0.0	0.0	3.2677608368290136	8.283342665442696	0.0	0.0	7.5355411942872275	6.912192514149097	0.0	1.0581641887446225	9.128974772847723
677s_K19	-5.016042	9.4332905	GEC	Not a mesangial-like cell	2727.0	677s	0.0	0.0	0.0	0.0	0.0	0.0	1.8000762549684877	0.0	0.0	2.3229122855056428	6.261705386569456	0.0	0.0	0.0	0.0	4.085482241351869	2.2855224429318657	0.0	0.0	7.714908059322758	0.0	0.0	0.0	2.9754055376280344	0.0	0.0	0.5018591236251503	0.0	0.0	8.60403390742242	0.0	0.0	0.0	0.0	0.0	0.0	0.0	8.294776966943559	3.536988039172937	0.0	2.0464915119380653	0.9186660622059073	0.4702480970964622
680s_K5	4.212824299999999	5.7773066	MLC	MC	2809.0	680s	0.0	0.0	0.0	0.0	0.0	0.0	0.0	1.3757031494673082	0.0	0.0	7.976044368378453	0.0	0.0	0.0	0.6024732575781084	1.9084239183057614	0.0	7.1542747444129	0.0	0.298470747691608	0.32238108462177867	0.0	0.0	0.0	0.0	0.4311080577880737	0.0	0.0	0.0	0.0	0.0	0.0	0.0	0.0	0.0	6.294236819210288	0.0	0.49315571581101847	0.0	0.0	8.648315795886484	0.0	8.7363788826585
679s_H11	13.019003999999999	-5.7584715	MNP	Not a mesangial-like cell	2621.0	679s	0.0	0.0	0.0	0.0	0.0	0.0	7.763846319251445	1.6678859621464448	0.0	0.0	0.3500041005833414	0.0	0.0	0.0	0.0	7.707675304653847	1.4179367695416616	0.0	0.0	0.0	0.0	0.0	0.0	2.7915158228456787	0.0	0.0	0.0	0.0	0.0	1.0815609801606496	0.0	0.0	0.0	0.0	0.0	0.0	0.0	1.808854562780826	0.0	0.0	7.812361363025556	5.286527224962678	1.220364461422714
680s_F9	-13.457569	0.04630014	Podocyte	Not a mesangial-like cell	2317.0	680s	0.0	0.0	0.0	0.0	0.0	0.0	1.0346366854132216	0.0	7.92105658592334	11.604272600210136	0.6207117755219803	0.0	0.0	0.0	1.2543721126143912	0.0	0.6980875159973434	2.290323395491928	6.042415289999791	0.0	0.0	0.0	8.472119683451991	0.0	0.0	5.709534472640136	5.9496792750428815	0.0	0.0	9.641795965041794	0.0	0.0	0.0	0.0	0.0	7.789445938756949	0.0	0.34750584159714665	6.829200156806635	0.0	0.7323050225540727	0.0	6.638692045486897
677s_I4	10.382472	-3.1047764	MNP	Not a mesangial-like cell	3438.0	677s	0.0	0.0	0.0	0.0	0.0	0.0	8.022713891806843	0.0	3.521709125157089	0.0	0.0	0.0	0.0	0.0	0.0	10.66267938301621	1.2789303238497725	0.0	0.0	0.4870635495156738	0.0	0.0	0.0	10.699698860410459	0.0	0.0	0.0	0.0	0.0	1.2801756132917215	0.0	0.0	0.0	0.0	0.0	0.0	0.0	5.13660169173059	0.0	0.0	7.2340530669858065	7.858404119853919	0.0
676s_N1	-1.9988481	12.623982	GEC	Not a mesangial-like cell	2826.0	676s	3.150417313277113	0.0	0.0	0.0	4.72161055361277	0.0	0.0	0.0	1.433393096539148	1.2108744847627975	2.7318153758868826	0.0	0.0	0.0	0.0	0.0	0.0	0.0	0.0	6.0410826239988475	0.0	0.0	0.7078408970892217	0.0	0.0	0.0	0.0	0.0	0.0	0.0	0.0	0.0	0.0	0.0	0.0	0.0	0.0	7.156449053082831	6.2960634722217135	0.0	0.8247270730992712	0.0	0.0
680s_L5	-3.659953	10.731891000000001	GEC	Not a mesangial-like cell	2567.0	680s	0.0	0.0	0.0	0.0	0.0	0.0	0.0	0.0	0.0	1.0525988702856135	5.417916156372593	0.0	0.0	0.0	0.0	1.739172133597729	1.8479111176903318	0.711685967327527	0.0	0.3704309192934275	0.0	0.0	0.0	1.2519033878474604	0.0	0.0	0.0	0.0	0.0	2.3689826986440172	0.0	0.0	0.0	0.0	0.0	1.1693754505496967	0.0	4.575186477584505	4.647766780261438	0.0	0.7049802132220216	0.7250756482489645	0.3897969299910725
311s_P7	0.07894819	10.462267	GEC	Not a mesangial-like cell	1127.0	311s	2.481818640991908	0.0	0.0	0.0	0.0	0.0	0.0	0.0	1.3132027949536706	0.0	0.0	0.0	0.0	0.0	0.0	0.0	0.5083707775798412	0.0	1.228528525616357	0.0	1.373107787643973	0.0	0.0	0.0	0.0	0.0	0.0	0.6088546691605367	0.42221037101668296	0.0	2.389204701223223	0.0	0.0	0.0	0.0	0.0	0.0	9.43281444573943	0.0	0.0	0.0	0.0	0.0
680s_A17	0.5583278	-17.16539	PTC	Not a mesangial-like cell	2674.0	680s	0.0	0.0	0.0	0.0	0.5998768854313897	0.0	0.0	0.0	0.0	0.0	0.8032217984288132	0.0	0.0	0.0	5.808427971335561	2.1377103097419097	0.0	0.0	0.0	0.0	0.0	7.340361075117865	0.0	1.8792363780711037	0.0	0.0	0.0	0.0	6.525928929813271	0.0	0.0	0.0	0.0	0.0	0.0	0.6830362967385201	0.0	0.5880437315826131	0.0	0.0	0.6878638670269948	0.43022402291027095	0.0
680s_J4	-2.9602911	11.922255999999999	GEC	Not a mesangial-like cell	2491.0	680s	0.0	0.0	0.0	0.0	0.0	0.0	0.8576939002562027	0.0	1.429920221348279	0.8295212787697801	7.652732195176559	0.0	0.0	0.0	0.6197291427457832	0.9637352940436318	0.0	0.0	0.0	8.248579188979557	0.0	0.0	0.0	2.1272461274983305	0.0	0.0	0.0	0.0	0.0	0.0	0.0	0.0	0.0	0.0	0.0	0.0	0.0	8.134017048949703	0.49319086103908233	0.0	0.0	0.6142436592487126	0.0
677s_A11	8.128944	-5.8517117999999995	MNP	Not a mesangial-like cell	3625.0	677s	4.275022408044072	0.0	0.0	0.0	0.0	0.0	9.051911911002477	0.0	0.0	2.690029294167676	0.7912030074029754	0.0	0.0	0.0	0.0	11.35367281356593	7.236225011528091	0.0	0.0	1.971614360566798	0.5407869259128905	0.0	0.5338195367836168	8.211932880403237	0.0	0.0	0.3089312270662287	0.0	0.0	5.461627335443942	0.0	0.0	0.0	0.0	0.7442504393039828	0.9188617926238235	0.0	7.032267261051651	0.5541783127125276	0.9270790527608589	8.482686004712317	7.330509473913179	0.0
679s_F13	-1.9655099999999999	7.4381323	GEC	Not a mesangial-like cell	2229.0	679s	0.0	0.0	0.0	0.0	0.0	0.0	1.775443805770089	0.8648741263942461	0.6431752999707828	0.9018954225563673	0.0	0.0	0.0	0.0	0.0	3.3858287187374043	1.42303922963142	0.0	0.0	8.43590493081239	0.0	0.0	0.0	2.945185603218186	0.0	0.0	0.0	0.0	0.0	0.0	0.0	0.0	0.0	0.0	0.0	0.0	0.0	7.78031105386384	0.0	0.0	1.0135561941011115	1.2920176504811138	0.32284820819783955
680s_O2	-14.318591	-0.880985	Podocyte	Not a mesangial-like cell	3036.0	680s	0.0	0.0	0.0	0.0	0.0	0.0	0.0	0.0	7.785478222989186	11.334553625007873	0.0	0.0	0.0	0.0	0.0	2.9793783539761036	0.828769843044711	2.3117051816571745	0.31823655512806254	0.8207302693568477	5.952847684504762	0.0	7.685223244081042	0.0	0.0	7.410939237061869	0.2859058272215147	0.0	0.0	10.302887746102929	0.0	0.0	0.0	0.0	7.55562104663124	4.3942365608948775	0.0	1.1301788015171093	8.041284631897609	7.729553311294573	0.0	0.714570404259032	6.480723627295467
311s_H12	0.22318335	10.645691000000001	GEC	Not a mesangial-like cell	2250.0	311s	3.3591593539712847	0.0	0.0	0.0	0.0	6.931540871204474	0.0	0.0	0.0	0.0	0.0	0.0	0.0	0.0	0.650606301152804	0.0	0.5348667492343496	0.0	0.40656853660414627	6.854463067023703	0.8685523993266986	0.0	0.0	1.1325820263018134	0.0	0.0	0.0	0.0	0.0	1.4843290744596036	0.0	0.0	0.0	0.0	0.0	1.6582940932161414	0.0	7.920404432636376	0.0	0.0	0.6265782833527137	0.3888379850732153	0.0
679s_K1	12.943703999999999	-7.160132400000001	MNP	Not a mesangial-like cell	2226.0	679s	0.0	0.0	0.0	0.0	0.0	0.0	3.940086987186098	1.9698697949551893	0.0	0.0	0.0	0.0	0.0	0.0	0.0	8.244320217667754	3.517774663918138	0.0	0.0	0.0	0.0	0.0	0.0	5.033195727811724	0.0	0.0	0.0	0.0	0.0	0.0	0.0	0.0	0.0	0.0	0.0	1.4822786925017286	0.0	1.993347634620677	0.0	0.0	3.0425320254942747	10.426986423157402	0.9191366657904599
679s_K17	16.46045	-4.967120599999999	MNP	Not a mesangial-like cell	2469.0	679s	0.0	0.0	0.0	0.0	0.0	0.0	9.943895862212013	0.9930034443093656	3.3902016280810088	0.0	0.0	0.0	0.0	0.0	0.0	11.88811238722276	8.786431618129583	1.0307510057621363	0.0	0.3622423790420291	0.0	0.0	0.0	11.091324282288983	0.0	0.0	0.0	0.0	0.0	1.0110750674608349	0.0	0.0	0.0	0.0	0.0	0.0	0.0	0.3254271899648357	0.0	0.0	9.358730961220392	8.39272049946634	0.0
680s_E17	-0.22736397	-16.85061	PTC	Not a mesangial-like cell	2952.0	680s	0.0	0.0	0.0	0.0	0.0	0.0	0.0	0.0	0.0	2.6208185044182133	0.4276191336181154	0.0	0.0	0.0	11.361523481913753	2.5171677829583996	0.0	0.0	0.5926127381961572	1.1262450966790487	0.0	0.0	0.0	0.0	0.0	0.0	0.2934334444240387	8.483041277664865	0.0	0.0	0.0	0.0	0.0	0.0	0.0	0.0	0.0	0.4324873684102164	0.5284436539208287	0.0	0.0	0.9748376287403226	0.5036850950921579
679s_I12	13.05841	-5.3756227	MNP	Not a mesangial-like cell	3534.0	679s	8.79639401930238	0.0	0.0	4.8231310654615225	4.807466223067439	0.9939166816314379	8.519611132697571	1.789012332152256	0.0	0.0	0.0	0.0	0.0	0.0	0.0	11.416390776302464	7.31651723415996	0.0	0.0	1.0438169365111947	0.0	0.0	0.0	10.169598844653114	0.0	0.0	0.0	0.0	0.0	1.1756827969332788	0.0	0.0	0.0	0.0	0.0	6.598284090354038	0.0	7.689975689741189	0.0	1.1347248297661705	7.970711725202006	8.687013408800741	0.0
677s_K17	4.741586	-3.1822703	T+NK cells	Not a mesangial-like cell	3292.0	677s	12.310878495353064	0.0	0.0	0.0	0.0	0.0	3.6867649332212027	0.0	2.1826483260593372	2.2167840042525353	0.9030075746440762	7.563226136270919	0.0	0.0	1.0847895456109446	5.920433308421661	1.8674716941021154	0.0	0.7140817680627748	1.3169337170513498	0.624403142161601	0.0	0.0	4.865589767774983	0.0	0.0	0.36106149732312687	0.0	0.0	2.1817668103340844	0.0	0.0	0.0	0.0	0.0	0.0	0.0	2.652725774956667	0.0	0.0	2.073875906336536	8.568653393491633	0.0
679s_N15	15.706145000000001	-4.35723	MNP	Not a mesangial-like cell	2921.0	679s	2.4097613573579357	0.0	0.0	0.0	0.0	0.8674577575612836	9.947229795532676	1.6049446848444404	0.0	0.0	0.0	0.0	0.0	0.0	0.7342633431607462	11.808866111576464	8.407533767620613	0.0	0.0	0.6676477392609531	0.0	0.0	0.0	10.751797601374463	0.0	0.0	0.0	0.0	0.0	0.0	0.0	0.0	0.0	0.0	0.0	0.7029014404252553	0.0	6.194880494202583	0.0	5.969037068025016	7.954244092399968	7.907990823493634	0.0
677s_H10	-3.8969126000000003	9.524291	GEC	Not a mesangial-like cell	2531.0	677s	0.0	0.0	0.0	0.0	0.8625537296924083	1.1776161132795537	0.0	0.0	2.0728810316335813	2.1062632348636297	5.890647544938756	0.0	0.0	0.0	1.011303786871989	3.5599600003320466	0.0	0.5758922635102746	0.6601654841947406	8.527422289687378	0.5759776932359543	0.0	0.0	3.2483371049452185	0.0	0.0	0.0	0.0	0.0	0.0	0.0	0.0	0.0	0.0	1.2968151183582062	0.971569373426553	0.0	8.872163694838934	0.0	0.0	0.0	1.325985068778381	0.0
309s_E4	0.043735117000000004	10.354524000000001	GEC	Not a mesangial-like cell	1711.0	309s	4.313846473291189	0.0	0.0	0.0	0.0	0.0	0.0	0.0	0.0	0.0	2.1315484069923545	0.0	0.0	0.0	0.0	0.0	0.0	0.0	0.0	8.815794315786206	5.357580354085301	0.0	0.0	0.0	0.0	0.0	0.0	0.0	0.0	0.0	0.0	0.0	0.0	0.0	0.0	0.0	0.0	9.087702937121454	0.0	0.0	0.0	0.8388330377858799	0.0
240s_L18	1.4407313999999998	-12.639479	PTC	Not a mesangial-like cell	2700.0	240s	3.064849729029847	0.0	0.0	0.0	0.0	2.7295312421075577	0.0	0.0	0.0	0.0	1.609781037642799	0.0	0.0	0.0	11.463354300961088	0.0	0.0	0.0	0.0	2.327788801024626	0.0	0.0	0.0	0.0	0.0	0.0	0.0	0.0	0.0	3.0270411892858675	0.0	0.0	0.0	0.0	0.0	0.0	0.0	3.1730263537879235	0.0	0.4618892691627949	0.0	0.0	0.0
680s_I10	14.207176	-5.899019200000001	MNP	Not a mesangial-like cell	3263.0	680s	0.0	0.0	0.0	0.0	0.0	0.0	10.174880983034871	0.0	2.185852860992262	1.2461721937260963	1.2070568680766458	0.0	0.0	0.0	0.0	11.240078474214476	0.734759443836239	0.0	0.0	0.4582805517226743	0.4929689305281802	0.0	0.0	10.36925626530832	0.0	0.0	0.0	0.0	0.0	0.0	0.0	0.0	0.0	0.0	0.0	6.876148320445598	0.0	1.217792967192957	0.505372204698081	0.0	8.71256574017458	7.830240082692105	1.1300422815168203
677s_L6	-4.694242	8.809808	GEC	Not a mesangial-like cell	3066.0	677s	0.0	0.0	0.0	0.0	0.7113007918184436	0.0	2.5333880425193485	1.1487002169408793	0.0	1.1014212501989176	6.375638886517098	0.0	0.0	0.0	0.8408307351241481	4.264099106817304	1.5206568212241784	0.0	0.9289215870508206	8.17493187038116	0.4669260810899901	0.0	0.0	3.2137642700488684	0.0	0.0	0.26383526325847795	0.0	0.0	9.69853659535903	0.0	0.0	0.0	0.0	0.0	0.0	0.0	5.743005790816729	0.4787769743755544	0.0	1.3277846180172383	1.1943051616476967	0.0
677s_K14	11.187164	-1.5214783	MNP	Not a mesangial-like cell	3799.0	677s	4.030367964960572	0.0	0.0	0.0	0.0	0.0	7.773812763222128	0.0	5.663095785745376	4.192101426583677	0.5437654297517845	0.0	0.0	0.0	1.7482963754833583	13.09782414558048	2.3893621525743964	0.0	0.7432966999911962	1.361490548400286	0.6507190223812772	0.0	0.0	11.214453409209037	0.0	0.0	0.0	0.0	0.0	2.71888525084777	0.0	0.0	0.0	0.0	0.0	1.6926085622742262	0.0	4.8951027619606	0.6662592726912969	1.1233293427527633	8.047193891549671	7.331978425656963	0.0
311s_H1	-0.2781778	11.958779	GEC	Not a mesangial-like cell	1368.0	311s	2.1158116271149883	0.0	0.0	0.7917941536353493	0.0	0.5107882692279334	0.0	0.0	0.0	0.0	5.010730270855901	0.0	0.6354090872406285	0.0	1.0184625996397527	0.0	0.0	0.0	0.2574098290279627	0.5408780051303618	0.0	0.0	0.0	0.0	0.0	0.0	0.0	0.0	0.0	0.622365711553645	0.0	0.0	0.0	0.0	0.0	8.959640027788758	0.0	0.0	0.0	0.0	0.0	0.0	0.0
679s_N20	15.196603	-4.912393	MNP	Not a mesangial-like cell	3330.0	679s	0.0	0.0	0.0	0.0	0.0	0.0	9.751182191895731	1.6141537736852627	0.0	0.0	0.3333281655713502	0.0	0.0	0.0	0.0	9.638602655916507	6.5278918046164565	0.0	0.0	0.0	0.4044777150604824	0.0	0.0	11.211640594768047	0.0	0.0	0.2264121214976254	0.0	0.0	1.0403804290212073	0.0	0.0	0.0	0.0	0.0	0.0	0.0	5.252898185841683	0.0	0.0	8.430433032848113	5.922172070929012	0.0
679s_O4	12.691257	-6.1470080000000005	MNP	Not a mesangial-like cell	3063.0	679s	0.0	0.0	0.0	0.0	0.0	0.7196980096971831	9.502079922112705	1.7667899524906971	1.0675671343189768	0.0	0.0	0.0	0.0	0.522328949467332	0.0	9.824075735242648	9.080626927101278	0.0	0.3756317084701374	0.29965855696059424	0.0	0.0	0.0	11.185643338824844	0.0	0.0	0.0	0.0	0.0	0.0	0.0	0.0	0.0	0.0	0.0	0.0	0.0	7.182732170948861	0.0	0.0	8.276495194074846	8.589795095177893	0.0
676s_C4	-1.9458361000000002	12.522608	GEC	Not a mesangial-like cell	2351.0	676s	2.6574236626552596	0.0	0.0	0.0	0.0	0.0	0.0	0.0	0.0	0.9152645336736968	0.27648108700109597	0.0	0.0	0.0	0.0	0.0	0.0	0.0	5.339800398913382	7.134806961130572	6.226956944149498	0.0	0.0	0.0	0.0	0.0	0.0	0.0	0.0	1.4423842075846374	0.0	0.0	0.0	0.0	0.0	0.5993813748168059	0.0	8.242072719290888	5.292390873349223	0.3469905406543136	0.603733699829749	0.0	0.5961159396745327
677s_D5	10.858816000000001	-1.6683371	MNP	Not a mesangial-like cell	3405.0	677s	2.628574396464973	0.0	0.0	0.0	0.0	0.0	7.83986733451873	2.5625541876855458	0.0	0.0	0.0	0.0	0.0	0.0	0.0	11.696929967039853	0.7031527741499598	0.8239948837154606	0.0	2.0643332649363644	0.8241078249221383	0.0	0.0	10.708328212662728	0.0	0.0	0.0	0.0	0.0	2.2551646498411038	0.0	0.0	0.0	0.0	0.0	0.0	0.0	1.6755194719346844	0.0	0.4836339085689489	7.422002632190772	7.625928529003377	0.0
679s_O13	11.054071	-7.7913445999999995	MNP	Not a mesangial-like cell	3059.0	679s	0.0	0.0	0.0	0.0	0.0	0.0	9.923583383375341	3.4843388106411153	0.6194640666555685	0.0	0.0	0.0	0.0	0.5129867365908999	0.0	9.203095035881214	5.519043333188443	0.3174287100853391	0.0	0.7466074361150636	0.0	0.0	0.0	10.402071262182208	0.0	0.0	0.0	0.0	0.0	0.8510604580426424	0.3123352200830019	0.0	0.0	0.0	0.0	0.0	0.0	9.272754659207981	0.0	0.0	6.988293411423991	8.582157039649925	0.30967871325221047
680s_P18	10.060030000000001	-4.521434999999999	MNP	Not a mesangial-like cell	3201.0	680s	0.0	0.0	0.0	0.0	0.0	0.0	2.329364096832063	0.0	0.0	1.9581338159988007	5.9755255239921565	0.0	0.0	0.0	1.4715869497818816	10.091177840182615	0.7641180812975124	0.0	0.5912133169579659	0.0	0.5143209617725383	0.0	0.0	10.627433283700535	0.0	0.0	5.061180843974809	0.0	0.0	0.0	0.5065032711970076	0.0	0.44273124654196294	1.280835805337866	0.0	0.8787915685433388	0.0	8.529117216470448	0.0	0.0	1.4289885565568825	8.24282778578035	7.843787542677756
680s_L8	-3.4125957000000002	11.827295	GEC	Not a mesangial-like cell	3328.0	680s	0.0	0.0	0.0	0.0	0.0	0.0	2.157103981745004	0.0	0.0	1.7991493724354277	0.0	0.0	0.0	0.0	1.7164077858621816	2.33601399021165	0.0	0.0	5.109427344487271	6.267398446337299	0.0	0.0	0.6756996114618062	2.53216447214972	0.0	0.0	0.0	1.8288165265419787	0.0	0.0	0.0	0.0	0.0	0.0	0.0	1.288032189569334	0.0	8.320809084792268	3.8726717670326063	0.0	0.0	0.0	0.7792000692443309
679s_A14	-2.2221947	8.573912	GEC	Not a mesangial-like cell	2275.0	679s	0.0	0.0	0.0	0.0	0.0	0.0	1.6639390217610084	0.0	0.0	0.0	6.399149088785214	0.0	0.0	0.4857120414688841	0.0	2.386766248031003	0.5150754509012903	0.0	0.0	8.25639364417525	0.0	0.0	0.0	2.58448158832817	0.0	0.0	0.0	0.0	0.0	0.8102518700224194	0.0	0.0	0.0	0.0	0.0	0.0	0.0	8.338874975154743	0.0	0.0	0.5419254166645318	0.6027377146641559	0.5349509065202874
680s_F18	0.17023216	-16.619678	PTC	Not a mesangial-like cell	2612.0	680s	0.0	0.0	0.0	0.0	0.0	0.0	1.4363414804601078	0.9009451666458802	0.6720224036670794	0.0	0.0	0.0	0.0	0.0	9.397921532244165	1.9982294872457156	0.0	0.0	0.0	0.8072613375656688	0.34745469772992704	0.0	0.0	0.0	0.0	0.4633702835209038	0.0	0.0	0.0	0.9178214246058334	0.0	0.0	0.0	0.0	0.0	0.0	0.0	0.5292691621080114	0.0	5.804748405649891	1.053869137051075	0.6888679889331611	1.0423064537391997
677s_I9	-5.095635400000001	8.774661	GEC	Not a mesangial-like cell	3785.0	677s	0.0	0.0	0.0	0.0	0.0	0.0	3.0748831086210067	1.6585038039749425	0.7972245843929522	2.339262045238443	6.079633160307415	0.0	0.0	0.0	1.2641590465972496	7.5485520138824125	1.4093720939204586	0.42067359183962544	0.48586804506676856	7.954787112186929	0.0	0.0	0.0	4.326932551518239	0.0	0.0	0.0	0.0	0.0	8.624438976537329	0.0	0.0	0.0	0.0	0.5875323647356757	0.7339161404521943	0.0	8.306088049915296	4.148795886866743	2.5609777067130914	3.277618098769063	1.0986460564066343	0.41074127411720796
309s_C19	8.189148	-5.3545346	MNP	Not a mesangial-like cell	2916.0	309s	3.9683529862198426	0.0	0.0	5.330892395167726	0.0	0.0	9.155318731871041	2.4230018106918263	0.0	0.0	0.0	0.0	0.0	0.0	0.0	10.312366467166452	7.520351832532673	0.0	0.0	1.4400646133061519	0.0	0.0	0.0	9.680133659678113	0.0	0.0	0.0	0.0	0.0	1.011413099972214	0.3845840457574875	0.0	0.0	0.0	0.0	0.0	0.0	8.802676176520444	0.0	0.4023087602212031	8.379013735166675	8.197123267745939	0.0
309s_E16	-0.7482814999999999	11.045763	GEC	Not a mesangial-like cell	1544.0	309s	2.856816794544052	0.0	0.0	0.0	0.0	0.0	0.0	0.0	0.0	0.0	0.0	0.0	0.0	0.0	0.0	0.0	0.0	0.0	0.0	9.383008933168894	5.69290548622956	0.0	0.0	0.0	0.0	0.0	0.0	0.0	0.0	8.76268501670342	0.0	0.0	0.0	0.0	0.0	0.0	0.0	2.531721301036857	0.0	0.0	0.0	0.0	0.0
679s_C3	11.084339	-8.725986	MNP	Not a mesangial-like cell	2450.0	679s	0.0	0.0	0.0	0.0	0.0	0.0	9.902492063623765	3.0557669763656894	0.0	0.0	0.0	0.0	0.0	0.0	0.0	8.136555739697796	1.6990556210102945	0.0	0.0	0.5075860817202262	0.0	0.0	0.0	8.264276670503824	0.0	0.0	0.0	0.0	0.0	0.0	0.0	0.0	0.0	0.0	0.0	0.0	0.0	8.60857374149737	0.0	0.0	7.302981859991514	8.8912306831009	0.29091613972905817
240s_M21	0.63540316	-13.870942999999999	PTC	Not a mesangial-like cell	1197.0	240s	0.0	0.0	0.0	0.0	0.0	9.212523854004093	0.0	0.0	0.0	0.0	0.3904980290944714	0.0	0.0	0.0	8.765588871556096	0.0	0.39560710004716554	0.0	0.0	1.1656761748540594	0.0	0.0	0.0	0.0	0.0	0.0	0.0	0.0	0.0	0.0	0.0	0.0	0.0	0.0	0.0	0.0	0.0	0.3949990614477891	0.0	0.0	0.0	0.0	0.2488099507493777
677s_G9	-4.969787999999999	8.494850999999999	GEC	Not a mesangial-like cell	3207.0	677s	0.0	0.0	0.0	0.0	0.0	0.0	2.500149539150025	1.3663500027818505	1.7854935428834822	4.630396871169907	6.916421532446452	0.0	0.0	0.0	1.0184458334962363	6.549224307811313	3.216098934612597	0.0	0.0	8.357706593890985	0.0	0.0	0.0	5.457206464008592	0.0	0.0	0.0	0.0	0.0	0.0	0.0	0.0	0.0	0.0	0.0	6.957049614906509	0.0	6.725758662460661	1.3551049547918161	0.5967399400965001	1.564682004002988	1.0797484901037264	0.9737825602400838
679s_A4	11.197194	-8.122977	MNP	Not a mesangial-like cell	2914.0	679s	0.0	0.0	0.0	0.0	0.0	0.0	3.914938719029112	2.951851822166153	0.0	0.0	0.5107271200626946	0.0	0.0	0.0	0.0	8.683277259883074	1.1974681233983382	0.0	0.0	0.5708993231198958	0.0	0.0	0.0	11.08844460266903	0.0	0.0	0.0	0.0	0.0	1.8441993694812977	0.0	0.0	0.0	0.0	0.0	0.0	0.0	8.935694990676412	0.0	0.0	7.578770614003406	8.760382575953148	0.5987652638133825
680s_E3	-3.8280279999999998	10.922048	GEC	Not a mesangial-like cell	2495.0	680s	0.0	0.0	0.0	0.0	0.0	0.0	1.019476739465504	0.0	0.0	2.7052900814195806	3.8770580862903765	0.0	0.0	0.0	1.6021737338807658	2.2035092415874673	0.0	0.0	0.0	8.313773355314485	0.0	0.0	0.0	1.2751760146684306	0.0	0.0	0.2291590531803721	0.0	0.0	1.050074448694187	0.0	0.0	0.0	0.0	0.0	0.0	0.0	9.2060898654812	0.744396044792752	0.0	1.1988544160890084	0.0	0.0
679s_P18	14.397623000000001	-4.414541000000001	MNP	Not a mesangial-like cell	3222.0	679s	1.4484553310214638	0.0	0.0	0.0	0.0	0.7319968425120946	9.842400844638718	0.8627057752367476	7.502116622529398	0.0	0.0	0.0	0.0	0.0	0.0	12.546794709765063	8.936158399688333	0.0	0.0	0.0	0.0	0.0	0.0	10.81198886754335	0.0	0.0	0.0	0.0	0.0	1.814566271606392	0.0	0.0	0.0	0.0	0.0	0.5881052783558485	1.8289506619039366	4.988253432277965	0.0	0.0	9.14107454693064	7.913099623002646	0.0
679s_G8	16.203508	-5.5015745	MNP	Not a mesangial-like cell	2708.0	679s	0.0	0.0	0.0	0.0	0.0	0.0	9.904093787243992	1.065736447555659	0.0	0.0	0.0	0.0	0.0	0.6739653653938721	0.0	12.274467679512789	9.037236918881769	0.0	0.4915155469505178	0.7050192357946236	0.0	0.0	0.0	11.025344108192717	0.0	0.0	0.0	0.0	0.0	0.0	0.0	0.0	0.0	0.0	0.0	0.0	2.1407399339400124	7.016720591544027	0.0	0.0	3.2952588673504266	6.990209063741944	1.2237604288775756
677s_J23	11.321824000000001	-1.9489716000000001	MNP	Not a mesangial-like cell	3161.0	677s	3.034519547309685	0.0	0.0	0.670476612537155	0.0	0.0	9.691728890759036	1.4342782228080648	1.735214272119953	3.7659887166782764	0.0	0.0	0.0	0.0	0.0	12.65126683393319	5.719375308923586	0.0	0.7067555215650969	0.31653405235566084	0.3417275456040356	0.0	0.0	11.118971031739411	0.0	0.0	0.0	0.0	0.0	0.9051962507398046	0.0	0.0	0.0	0.0	0.0	1.0334173758422336	0.0	5.510546726204949	1.2486754050032551	0.0	5.584950576088037	8.29166975426332	1.201559375868845
677s_G5	-4.8275685	9.788795	GEC	Not a mesangial-like cell	3506.0	677s	2.527614527187239	0.0	0.0	0.0	0.0	0.0	3.596457949811657	0.0	1.067644166301434	1.1328978848376934	2.14191098272435	0.0	0.0	0.0	0.0	5.496553413381235	3.0885623252852668	0.0	0.0	8.147228685989857	0.0	1.4544040468688753	0.6550663846205012	5.50757154330571	0.0	0.0	0.24606035281892286	0.0	0.0	1.108718097548798	0.0	0.0	0.0	0.0	0.0	0.0	0.0	8.165842145538711	0.0	0.0	4.3641053812298605	4.273690972872904	0.0
679s_K24	12.77405	-5.050105599999999	MNP	Not a mesangial-like cell	3269.0	679s	8.306156881432914	0.0	0.0	0.0	0.0	0.0	8.881240332499512	1.6619249763648474	0.578741361325066	0.8180746422773256	0.0	0.0	0.0	0.0	0.0	10.659237057586125	5.538912746757231	0.0	0.0	0.27254057548503513	0.0	0.0	0.0	11.030125011613194	0.0	0.0	0.0	0.0	0.0	0.7988705187521743	0.0	0.0	0.0	0.0	0.0	0.0	0.0	6.143232643606691	0.0	0.3035709432144744	9.07769893663408	8.04832467241168	0.0
679s_N7	12.9367695	-5.9346457	MNP	Not a mesangial-like cell	2919.0	679s	0.0	0.0	0.0	0.0	0.0	0.0	10.187465589210568	1.7481657736422314	0.0	0.0	0.4819754125843189	0.0	0.0	0.0	0.5956424685772909	9.760497320222676	2.0774859597598345	0.0	0.0	0.0	0.0	0.0	0.0	10.722855869171736	0.0	0.0	0.0	0.0	0.0	0.0	0.0	0.0	0.0	0.0	0.0	0.0	0.0	3.4915938445141044	0.0	0.0	8.229177222374538	7.7290340893869205	0.7828776531722738
680s_L7	9.294081	-4.819457	MNP	Not a mesangial-like cell	3776.0	680s	0.0	0.0	0.0	0.0	0.0	0.0	8.770444817452603	1.6649612992668517	1.3133606591490852	3.1975816078182486	0.6299447290868478	0.0	0.0	0.0	1.9343852726437902	10.273898635937696	6.728283250420643	0.0	0.8528895835660856	0.7010795175763236	0.0	0.0	0.0	11.446884180684606	0.0	0.0	0.0	0.0	0.0	0.0	0.0	0.0	0.0	0.0	0.5906976526143793	4.645589853824388	0.0	5.8544652025987896	0.43403217470219413	0.0	1.594692761471587	8.318686089997088	0.7338424427989078
680s_E16	0.37444717	-17.040454999999998	PTC	Not a mesangial-like cell	3797.0	680s	0.0	0.0	0.0	2.6372869072542784	0.0	0.0	0.0	0.0	6.7808648684571065	3.777591679250047	0.46356353282990764	0.0	0.0	3.5409887214040814	8.74077112156784	0.0	0.0	0.0	0.0	0.5191176283215108	0.0	8.149057107139738	0.0	0.0	0.0	0.0	0.3193132294030611	2.689746367564029	1.270296339972824	0.0	0.0	0.0	0.0	0.0	0.0	0.0	0.0	0.0	0.5713168699028478	0.5731584990484045	0.0	0.6137051796835491	0.0
679s_B12	14.544807	-5.7095027	MNP	Not a mesangial-like cell	3252.0	679s	0.0	0.0	0.0	0.0	0.0	0.0	8.53364020511097	1.0013391588083804	0.0	0.0	0.32498679168039646	0.0	0.0	0.0	0.0	10.279694919073284	5.196952820350121	0.0	0.0	0.0	0.0	0.0	0.0	11.386598076512152	0.0	0.0	0.0	0.0	0.0	0.0	0.0	0.0	0.0	0.0	0.0	0.0	0.0	1.3424940508451315	0.0	0.0	9.428426359042355	8.344960667244028	0.0
676s_M2	7.871913	-5.706735	MNP	Not a mesangial-like cell	3453.0	676s	0.0	0.0	0.0	0.0	0.0	1.0386174722617811	10.188706473876865	1.205080088258243	0.0	2.3624070487364537	0.0	0.0	0.0	0.0	0.0	8.092797496065844	0.0	0.0	0.0	1.3248326914538426	0.495597922632421	0.0	0.0	8.658529193995948	0.0	0.0	0.0	0.0	0.0	1.878586717679719	0.0	0.0	0.0	0.0	0.0	0.0	0.0	8.03991930601214	0.8830467533390548	0.0	8.488891238095094	8.978453256203919	0.4841010015191529
679s_O8	15.011867	-2.6342928	MNP	Not a mesangial-like cell	3227.0	679s	0.0	0.0	0.0	0.0	0.0	0.0	9.283423327595546	0.8217315370446068	7.2044850560089575	0.0	0.0	0.0	0.0	0.0	0.0	12.293050710516582	9.658971522645519	0.0	0.0	0.2883106372739381	0.0	0.0	0.0	11.908739775949337	0.0	0.0	0.0	0.0	0.0	1.3639785361518775	0.0	0.0	0.0	0.0	0.0	0.0	0.0	5.308646060671599	0.0	0.0	8.687892295509808	8.370015174798136	0.303822548309701
680s_L2	-3.7315252	11.01646	GEC	Not a mesangial-like cell	3471.0	680s	0.0	0.0	0.0	0.0	0.0	0.0	3.7272753390612414	0.0	0.0	1.9368185111000409	6.514678031046337	0.0	0.0	0.0	1.5622590734498742	5.244077633542149	1.1174781045819764	0.0	0.45620829951439457	7.9683018387406985	0.0	0.0	0.0	5.015128147550778	0.0	0.0	0.0	0.7579918061455272	0.0	1.6107685477748401	0.0	0.0	0.0	0.0	0.0	0.0	0.0	5.345923694218503	0.7205376035449804	0.0	0.6972650925108046	1.936387441881133	0.38507628377002595
680s_P19	11.469673	-3.4001336	MNP	Not a mesangial-like cell	3193.0	680s	0.0	0.0	0.0	0.0	0.0	0.0	7.781789541277644	0.0	0.0	4.4183444678565165	0.6229239659696686	0.0	0.0	0.0	1.258045050713564	11.822532448366523	0.0	0.0	0.0	0.0	0.0	0.0	0.0	9.718902628715952	0.0	0.0	0.43618680519309055	0.0	0.0	1.6760448270789345	0.0	0.0	0.0	0.0	0.0	6.978254008983836	0.0	1.6728484899899394	0.0	0.0	7.954661595063855	8.354823933441262	0.7259282210786644
679s_I1	16.018791	-3.884638	MNP	Not a mesangial-like cell	2693.0	679s	9.467973933159453	0.0	0.0	0.0	0.0	0.0	10.388979678801192	0.0	0.0	0.0	0.0	0.0	0.0	0.0	0.0	12.974133311263836	9.512727838404327	0.0	0.0	0.28423846213028636	0.0	0.0	0.0	10.949337786366051	0.0	0.0	0.0	0.0	0.0	0.0	0.0	0.0	0.0	0.0	0.0	0.0	0.0	7.553663109708205	0.0	0.31646060700492545	8.821461039943921	9.074853980678123	0.7589764730682066
677s_D24	12.738978	-2.359465	MNP	Not a mesangial-like cell	3115.0	677s	1.372914154277058	0.0	0.0	0.0	0.0	0.0	10.540838859377871	1.3248653667853578	6.918279397897135	0.8447307467654597	0.0	0.0	0.0	0.0	1.563877998629765	13.43158851701066	8.021709535040321	0.0	0.0	0.7230581295622148	0.3060138227401261	0.0	0.0	11.60539918822759	0.0	0.0	0.319780374148756	0.0	0.0	0.8250627275515755	0.0	0.0	0.0	0.0	0.0	5.91245743275433	0.0	5.720381530753125	0.0	0.0	7.329281471048454	7.744710253901958	0.0
677s_B4	11.414327	-7.7300625	MNP	Not a mesangial-like cell	3119.0	677s	2.7158476243846463	0.0	0.0	0.0	0.0	0.0	4.9805661760796935	0.9097851986263937	0.0	0.0	0.0	0.0	0.0	0.0	0.0	8.206372818833849	7.7185777877664865	0.0	0.0	0.32569715419575596	0.0	0.0	0.0	11.192398047658711	0.0	0.0	0.0	0.0	0.0	0.0	0.34590172121081214	0.0	0.0	0.0	0.0	0.0	0.0	7.207927209652813	0.0	0.0	8.605075766310382	8.139864703064752	0.0
677s_O16	-13.835386999999999	-1.0264455	Podocyte	Not a mesangial-like cell	3303.0	677s	3.417127546242366	0.0	0.0	0.0	0.7532309648327773	0.0	2.0772771387032747	0.7265512612351503	8.62449989460788	11.95364512024556	0.41164299777907437	0.0	0.0	0.0	0.0	4.561244832712432	1.7424280882569931	0.40382552671178706	6.610982685299704	0.6471365956004695	8.049502737838045	0.0	0.4152756103431839	2.4468971708745744	0.0	0.36278828912772415	7.095736323584724	0.0	0.0	9.280583477019723	0.0	0.0	0.0	0.0	8.601933560062452	7.598652937234624	0.0	1.6665662141050537	9.120721271142123	7.481107049272118	0.8578169709536632	1.107664473966829	7.952644353407321
677s_P4	10.42335	-1.7681981	MNP	Not a mesangial-like cell	3831.0	677s	2.3742233263535297	0.0	0.0	0.0	0.0	0.0	9.661036508380228	0.9930009631244574	0.0	2.6408634086887344	0.8067207260054304	4.03831224552762	0.0	0.0	0.0	13.478014580357758	7.19107943272555	0.0	0.0	3.299839546992437	0.0	0.0	0.0	11.328177324823423	0.0	0.0	0.0	0.0	0.0	4.342893807395555	0.0	0.0	0.0	0.0	0.0	0.686127646983529	0.0	6.255581794827113	0.4007780685317944	0.0	9.153028230280375	8.481425317641602	0.0
311s_C2	4.456011	-11.279045	cTAL+CD	Not a mesangial-like cell	2476.0	311s	0.0	0.0	0.0	0.0	0.0	0.0	0.0	0.0	6.453839754438873	0.0	0.0	0.0	1.4984545137249294	0.6013484999797984	0.8843275863508622	0.0	0.32572041110425387	0.0	0.0	0.1699692970297388	0.0	0.0	0.0	1.4700249865514685	0.0	0.25030736083597704	0.0	0.0	0.0	0.0	0.0	0.0	0.0	0.93312721573759	0.0	0.0	2.13187271774064	0.15165996066744955	0.0	0.0	0.0	0.0	0.0
679s_C4	15.126166	-6.0826150000000005	MNP	Not a mesangial-like cell	3384.0	679s	0.0	0.0	0.0	0.0	0.0	0.0	9.295956582964896	1.5326070918320793	0.0	0.0	0.30883033416663125	0.0	0.0	0.0	0.6917170917167448	12.421829980890985	7.129956236868801	0.0	0.0	0.0	0.0	0.0	0.0	9.432717836799203	0.0	0.0	0.0	0.0	0.0	1.5563262985276838	0.0	0.0	0.0	0.0	0.0	0.0	0.0	1.2934238396607942	0.0	0.0	4.218497041495539	7.0688296077427175	0.3663460566304262
311s_A11	-0.45259994	12.030764	GEC	Not a mesangial-like cell	1880.0	311s	2.1715147518728433	0.0	0.0	0.5471403110640655	0.23109231237176414	0.0	0.0	0.0	7.190206216300895	0.0	5.165581956583675	0.0	0.4319088022525814	0.7848146378201213	1.1978016245154497	0.0	0.0	0.0	0.0	8.738795432047018	0.0	1.017143274132649	0.0	0.0	0.0	0.0	0.2192220653704713	3.3771158124131766	0.2090189533085522	0.42244782334685455	0.0	0.0	0.0	0.4305631170528462	0.0	0.0	1.3518156862540256	8.02607346650784	7.182880403162625	0.0	0.0	0.0	0.0
679s_F5	12.365186	-6.0412145	MNP	Not a mesangial-like cell	2803.0	679s	0.0	0.0	0.0	0.0	0.0	0.0	10.803942305435184	1.9543709714630826	2.4828127619823808	1.009880023782584	0.0	0.0	0.0	0.0	0.0	10.387330505177733	1.6953006221475024	0.0	0.0	0.3519078313970375	0.0	0.0	0.0	10.860160253735557	0.0	0.0	0.0	0.0	0.0	0.0	0.0	0.0	0.0	0.0	0.0	0.0	0.0	7.413389392942768	0.0	0.0	7.716357369231311	9.416719496033275	0.0
311s_C6	-2.6288505	11.418258	GEC	Not a mesangial-like cell	1669.0	311s	0.0	0.5785088744497819	0.297588417140453	0.8307569062803909	0.2576510796910856	0.38025840116010845	0.0	0.0	0.0	0.0	0.24896419166649666	0.0	0.4780182571308451	0.49242356978186136	0.0	0.0	0.0	0.0	0.0	8.77649398484165	0.0	0.0	0.0	0.0	0.0	5.273275295290315	0.0	0.0	0.0	8.819152804673616	0.15722737875823412	0.0	0.0	0.8341667252304208	0.0	0.0	2.168124894317272	7.943266714673628	0.0	0.165075312157439	0.0	0.0	0.15581892207004083
679s_D8	13.918091	-7.454548399999999	MNP	Not a mesangial-like cell	2096.0	679s	0.0	0.0	0.0	0.0	0.0	0.0	10.557707256095751	0.0	0.0	0.0	0.0	0.0	0.0	0.0	0.0	3.1295809207312155	1.5435697937046335	0.0	0.0	0.0	0.0	0.0	0.0	9.564481258035933	0.0	0.0	0.0	0.0	0.0	0.0	0.0	0.8665494733054446	0.0	0.0	0.0	0.0	0.0	1.3388109503162249	0.0	0.0	1.5143671646931358	7.5200284428864395	0.9366435001433622
680s_M14	11.323283	-3.7710782999999997	MNP	Not a mesangial-like cell	3243.0	680s	0.0	0.0	0.0	0.0	0.0	0.0	1.0254028722326447	1.6347478085935134	0.0	0.0	0.0	0.0	0.0	0.0	1.6100117236440032	12.483758250423213	5.717704621961661	0.0	0.47597371931348875	0.3822687828711527	0.0	0.0	0.0	10.780766149283386	0.0	0.0	0.0	0.0	0.0	0.0	0.0	0.0	0.0	0.0	0.0	2.4675592103913933	0.0	0.34365148481110486	0.0	0.0	3.342367392725633	6.662240606600612	0.0
680s_O19	-4.320678	10.87151	GEC	Not a mesangial-like cell	2938.0	680s	0.0	0.0	0.0	0.0	0.0	0.0	7.574711965275298	0.0	0.0	0.0	4.168080814869052	0.0	0.0	0.0	2.8004392025675644	9.786881646911143	0.9208893251499991	0.0	0.0	7.053626104524737	0.0	0.0	0.8314876822188088	7.540831095904747	0.0	0.0	0.0	0.0	0.0	0.0	0.0	0.0	0.0	0.0	0.0	8.757663281858065	0.0	7.896584710147558	0.8117127990527803	0.0	0.0	4.629514271948394	0.0
679s_B4	11.701286999999999	-8.415873	MNP	Not a mesangial-like cell	2761.0	679s	0.0	0.0	0.0	0.0	0.0	0.0	10.003362683123232	2.2388046067726646	0.0	0.0	0.24808332353163098	0.0	0.0	0.0	0.0	8.406418391918248	2.662703859284717	0.0	0.0	0.0	0.0	0.0	0.0	8.056053858638846	0.0	0.0	0.0	0.0	0.0	0.0	0.0	0.0	0.0	0.0	0.0	0.0	0.0	9.236130946444737	0.0	0.0	7.179997198550964	8.936405369317626	0.0
680s_H17	10.900753	-4.014613	MNP	Not a mesangial-like cell	3625.0	680s	2.2232142056686044	0.0	0.0	0.0	0.0	1.2645532364098073	8.963091034445172	0.0	2.524171815785785	3.0613522443043877	0.5240496093687823	0.0	0.0	0.0	1.0900492439424287	12.207388437190742	7.489482297192007	1.0638029105928253	1.195176812609266	0.0	1.0639383043523236	0.0	0.0	10.347223909645617	0.0	0.8143241834664291	0.3632671544015207	0.0	0.8608153197610509	2.6650053632469475	0.0	0.0	0.0	0.0	0.0	0.0	0.0	0.5298283316954353	0.7550752088301769	5.951584818411621	1.6575930182475849	9.257592296238606	1.043243061124411
680s_I4	4.2586484	6.124407	MLC	MC	3150.0	680s	0.0	0.0	0.0	0.0	0.0	0.0	1.1739514003797729	0.0	1.4580038510260835	1.8880712340936736	7.48201842038103	0.0	0.0	0.0	1.8032757105901973	3.673637198382511	0.8037387634172206	0.48636366208438014	0.5599146450234597	1.0732758172001042	5.943645045015061	0.0	0.7230446204587373	0.0	0.0	0.0	0.27566082646162837	0.0	0.0	0.0	0.0	0.0	0.0	0.0	0.0	0.8361591161240447	0.0	0.4074113422803308	0.0	0.0	9.113753699844732	1.190522123364274	9.054839086318072
679s_C21	11.910821	-7.972283	MNP	Not a mesangial-like cell	2433.0	679s	9.400755547444085	0.0	0.0	0.0	0.0	0.8610843682684344	9.692495927427949	2.011812459688863	0.0	0.0	0.0	0.0	0.0	0.6328627527071774	0.0	8.93254490449678	2.6265004750973935	0.0	0.0	0.0	0.0	0.0	0.0	11.130831149844715	0.6909016745802324	0.0	0.0	0.0	0.0	0.0	0.0	0.0	0.0	0.0	0.0	0.0	0.0	6.983426058406001	0.0	0.0	7.445048278185446	7.033278563661954	0.0
677s_M8	8.47747	-6.1253443	MNP	Not a mesangial-like cell	2671.0	677s	1.71256051097517	0.0	0.0	0.0	0.0	0.0	11.066532071684232	1.6580512981333528	0.0	1.7137751543308677	0.0	0.0	0.0	0.0	4.315898050394738	10.464650376757321	0.6339597080288328	0.0	0.0	0.9501180884316461	0.0	0.0	0.0	11.001945123324106	0.0	0.5565598467323627	0.0	0.0	0.0	1.0739969267272464	0.0	0.0	0.0	0.0	0.0	0.0	0.0	7.191292905634786	0.6155468060792731	0.43286971664831875	8.358470165131918	8.134433544362201	0.0
679s_N22	12.00027	-8.560276	MNP	Not a mesangial-like cell	2843.0	679s	11.226040191262125	0.0	0.0	0.0	0.0	0.0	8.644671192674117	2.3191930185475536	0.0	0.0	0.0	0.0	0.0	0.0	0.6028648822667404	5.9880794321104425	1.9485767166434798	0.0	0.0	0.2986851555781665	0.0	0.0	0.0	7.601635401751127	0.0	0.0	0.0	0.0	0.0	0.8626098080217744	0.0	0.0	0.0	0.0	0.0	0.0	0.0	7.602277489448723	0.0	0.3323645128456748	7.227319625923081	8.9075758316197	0.3146967404255689
679s_B18	12.641249	-6.923454799999999	MNP	Not a mesangial-like cell	2819.0	679s	0.0	0.0	0.0	0.0	0.0	0.0	10.226585439463152	2.047467540548845	0.4912955572585015	0.0	0.0	0.0	0.0	0.0	0.0	10.66632957901206	1.9000885708901651	0.24631924246844952	0.0	0.22765005307399458	0.0	0.0	0.0	10.901476354942593	0.0	0.0	0.0	0.0	0.0	0.0	0.0	0.0	0.0	0.0	0.0	0.0	0.9447798584059848	7.615976094720433	0.0	0.2540067437541052	7.987325124306636	8.8672879348563	0.0
680s_A8	8.774855	-5.371291	MNP	Not a mesangial-like cell	2852.0	680s	0.0	0.0	0.0	0.0	0.0	0.0	9.477142660069681	2.035525513795919	0.0	0.0	0.39251600394171654	0.0	0.0	0.0	1.5919977140850168	11.3478937967721	0.7090409005936171	0.0	0.0	0.2371655702936823	0.0	0.0	0.0	10.144381614943294	0.0	0.0	0.0	0.0	0.0	0.0	0.0	0.0	0.0	0.0	0.0	0.0	0.0	7.01815757185191	0.48637171331515566	5.856771307337935	8.764297615106841	8.731023894013799	0.2501583073948953
679s_P2	-3.7807362	13.079608	GEC	Not a mesangial-like cell	3419.0	679s	0.0	0.0	0.0	0.0	0.0	0.0	3.611026832564147	0.0	0.0	0.0	0.19318383359662122	0.0	0.0	7.953502445676152	0.0	4.988225745162641	1.602165285315044	0.0	6.379820316066866	0.0	0.0	0.0	0.0	4.344860223330109	0.0	0.0	0.0	0.0	0.0	10.708188140766206	0.0	0.0	0.0	0.0	0.0	0.0	0.0	8.862794382581	0.0	0.0	2.6524165471013714	2.6632469046698373	0.7605211135278361
677s_K24	-13.135492000000001	-0.81079537	Podocyte	Not a mesangial-like cell	3590.0	677s	1.8591265874728298	0.0	0.0	0.0	0.0	0.0	3.0603020045151013	1.165963128564022	10.20913842106068	12.43893413142302	0.0	4.349125485934379	0.0	0.0	0.854735979238429	4.579482407762363	1.8265744274578797	6.529355990572325	0.9438626292927534	1.2832943463491444	6.801199912895006	0.0	5.057445039281213	3.4791050636081806	0.0	0.0	4.989137658147935	0.0	0.0	10.546603581635223	0.0	0.0	0.0	0.0	0.0	9.230352072726106	0.0	1.5394556042468461	9.255323216171414	6.087985030429639	7.198104282397571	0.9089903404296489	7.363940645112734
677s_G13	7.952213	-5.8683352	MNP	Not a mesangial-like cell	2920.0	677s	0.0	0.0	0.0	0.0	0.0	0.0	10.062223068154202	3.9899185888242976	1.6026614044204497	2.5170385298440685	0.45992164571964345	0.0	0.0	0.856733939549429	0.9764987907566478	9.858300643451495	1.851117098981286	0.0	0.0	1.1936555764911811	0.0	0.0	0.9415142135037036	8.52971294000088	0.0	0.0	0.7960917347621685	0.0	0.0	0.0	0.0	0.0	0.0	0.0	0.0	0.0	0.0	8.540262710620311	0.794924774010398	0.0	1.5095962989912128	7.277092466254967	0.0
311s_N8	-0.8421393	12.136266	GEC	Not a mesangial-like cell	1624.0	311s	0.7648848246294204	0.0	0.0	0.0	0.0	0.0	0.7234687385219161	0.0	0.0	0.0	0.0	0.0	0.0	0.0	0.0	0.0	0.0	0.0	0.0	6.760295842581113	0.0	0.0	0.0	0.5362216092830808	0.0	0.0	0.0	0.0	0.0	0.0	0.0	0.0	0.0	0.0	0.0	0.0	0.0	7.245803881829466	0.2798074227082768	0.0	0.2694172401627266	0.0	0.0
677s_P3	10.169982000000001	-2.6475809	MNP	Not a mesangial-like cell	4138.0	677s	3.4907987225359	0.0	0.0	0.0	0.0	0.0	8.421048047545755	0.0	4.135958896481044	2.615203853285476	0.0	0.0	0.0	0.0	0.0	11.420444321793001	3.5550209379903333	0.0	0.0	0.0	0.0	0.0	0.0	10.219484338240001	0.0	0.7703483751696889	0.0	0.0	0.0	0.0	0.0	0.0	0.0	0.0	0.0	6.365922292786249	0.0	4.861716030219198	0.8461468203895641	0.0	7.738229400936311	8.098538636384763	0.5787047992200779
676s_M14	-2.468531	12.53934	GEC	Not a mesangial-like cell	2155.0	676s	0.0	0.0	0.0	0.0	0.0	0.0	1.496534613269494	0.0	0.0	0.9849685886901067	0.5528620098019162	0.0	0.0	0.0	0.0	0.0	0.0	0.0	7.036668472494227	7.636661172057179	0.0	0.0	0.0	0.0	0.0	0.0	0.0	0.0	0.0	8.173194581389934	0.0	0.0	0.0	0.0	0.0	0.6501608443359356	0.0	7.568226107904165	5.443376739009193	0.0	0.6548049469238535	0.0	0.8862264505734329
680s_N4	11.641242	-3.6532576	MNP	Not a mesangial-like cell	3496.0	680s	0.0	0.0	0.0	0.0	0.0	0.0	8.708803376589755	0.0	6.503940137667996	1.9827853859459634	0.4350978550285266	0.0	0.0	0.0	2.2106500832621636	11.4083518286734	0.0	0.0	0.0	0.8516608786606438	0.5243260263913492	0.0	0.0	9.640962225063765	0.0	0.0	0.0	0.0	0.0	1.949477887305216	0.0	0.0	0.0	0.0	0.0	0.0	0.0	6.471409702327947	0.9280260743281078	0.5391325002526226	8.02668178724654	8.265143029882028	0.5122738033975237
676s_C2	-3.1551754	12.029778	GEC	Not a mesangial-like cell	3110.0	676s	3.551177710126311	0.0	0.39102894708571484	0.0	0.0	0.0	0.9989081482177287	0.0	0.0	1.6539998722800606	0.0	0.0	0.0	0.0	0.0	0.0	0.0	0.0	0.4613983344943935	7.1645637077508715	0.0	0.0	0.0	0.0	0.0	0.0	0.0	0.0	0.0	9.73171360684977	0.0	0.0	0.0	0.0	0.0	0.0	0.0	7.877665399112413	6.263317560596874	0.0	0.0	0.0	0.9485913654940566
679s_M18	15.485554999999998	-3.8755085	MNP	Not a mesangial-like cell	3106.0	679s	0.0	0.0	0.0	0.0	0.0	0.0	9.877956330049166	1.09927472443432	0.8331359525233473	0.0	0.0	0.0	0.0	0.0	0.0	12.176881339548267	9.385636586346347	0.0	0.0	0.0	0.0	0.0	0.0	10.859530188371123	0.0	0.0	0.0	0.0	0.0	0.0	0.0	0.0	0.0	0.0	0.0	0.0	1.4759766317119205	5.678310634087989	0.0	0.0	7.853915843237122	8.765339343551009	0.4318075133114455
680s_O12	9.110828	-6.563242	MNP	Not a mesangial-like cell	3054.0	680s	1.2990568336773272	0.0	0.0	0.0	0.0	0.0	8.534836701811471	5.937324762462649	0.0	1.9726560032881764	0.4315754642501735	0.0	0.0	0.0	0.5354121911287911	8.60797667705297	0.43714502443346304	0.0	0.3296479521555179	0.2621448805900524	0.2834220238973058	0.0	0.0	9.01478636764222	0.0	0.0	0.0	0.0	0.0	1.2736763774506554	0.0	0.0	0.0	0.0	0.0	6.817743670532225	0.0	7.9353264201981215	0.423632233793308	0.2921071616848557	0.0	8.409883772765108	0.0
680s_K13	-2.0194354	8.9963875	GEC	Not a mesangial-like cell	3390.0	680s	0.0	0.0	0.0	0.0	0.0	0.0	0.7256046015961458	0.0	0.0	2.094740314570394	0.2330279027841826	0.0	1.300071275150702	7.557750269262759	0.5378377214681194	0.8481393771239268	0.857335468552457	0.2847713952466878	0.0	5.993379493868202	5.332212592012187	0.0	0.4373970006333029	0.9601369290297921	0.0	0.0	3.279442257566488	0.0	0.0	6.592547611890591	0.0	0.0	0.0	0.0	0.40490704845286574	6.8254833648635636	0.0	8.4424060453993	5.6885344982418	2.826278968707233	0.0	0.0	0.2777441104006486
677s_P21	9.8965	-5.3168406	MNP	Not a mesangial-like cell	3039.0	677s	3.241488766287902	0.0	0.0	0.0	0.0	0.0	9.828254676913039	2.5859245491009686	0.7524395142364447	2.877932827751962	0.0	4.052579088718986	0.0	0.0	0.0	10.294146351815808	0.6638581963176521	0.0	0.0	0.3656272082319555	0.0	0.0	0.0	11.444770251611722	0.0	0.0	0.0	0.0	0.0	1.6099006096897535	0.0	0.0	0.0	0.0	0.0	0.0	0.0	7.526269455312869	0.0	0.4058534586033966	7.162981179729911	7.040597761044695	0.6882345664274938
679s_L10	11.060251	-7.564072	MNP	Not a mesangial-like cell	2909.0	679s	0.0	0.0	0.0	0.0	0.0	0.0	10.123876123213572	2.75856576835652	0.7290543996727054	0.0	0.0	0.0	1.0079852699583032	0.0	0.7002052440483081	9.18187986979088	1.790886970796268	0.0	0.0	0.0	0.0	0.0	0.0	11.665032188372953	0.0	0.0	0.0	0.0	0.0	0.0	0.0	0.0	0.0	0.0	0.0	0.0	0.0	0.7964199338100255	0.0	0.0	9.89949857101224	7.531808976268365	0.0
677s_J4	10.66469	-3.054505	MNP	Not a mesangial-like cell	4266.0	677s	3.4270907210925303	0.0	0.0	6.2406297189703785	0.0	0.0	8.726090367366389	2.15812450709879	3.850570442132325	2.828832359542697	0.0	0.0	0.0	1.1747783561638592	0.0	11.607935781673328	7.16207172918656	0.0	0.0	0.41437847646852766	0.0	0.0	0.0	9.30434074642225	0.0	0.0	0.0	0.0	0.0	0.0	0.0	0.0	0.0	0.0	0.0	0.0	0.0	1.9817437075811979	0.8045327705993748	0.8069396821665518	9.019052324334202	6.977850242620984	0.0
679s_B9	10.914113	-7.438256299999999	MNP	Not a mesangial-like cell	2563.0	679s	0.0	0.0	0.0	0.0	0.0	0.0	9.719405403722662	2.5804362084977943	0.0	0.0	0.0	0.0	0.0	0.0	0.0	7.386180046453816	1.57690723096657	0.0	0.0	0.5641790865474458	0.0	0.0	0.0	10.700417654622104	0.0	0.0	0.0	0.0	0.0	0.0	0.0	0.0	0.0	0.0	0.0	0.0	0.0	6.189435078761488	0.0	0.2383740870733487	7.2386462861009715	7.546233788270611	0.42015331431847786
680s_G9	9.360356	-4.9659734	MNP	Not a mesangial-like cell	3072.0	680s	0.0	0.0	0.0	0.0	0.41246389240335946	0.0	8.766994689299626	2.0567476938510953	0.0	0.7385801712889393	0.0	0.0	0.0	0.0	1.402351743913995	8.490726867330586	0.4531712261516347	0.0	0.0	0.24144557807806213	0.0	0.9820815033142375	0.40277341539229716	10.030136428885582	0.0	0.0	0.0	0.0	0.0	1.55793604078374	0.0	0.0	0.0	0.0	0.0	0.47371621013544934	0.0	7.888492729037928	0.0	0.0	9.089829202353235	8.074256795208466	0.2546527410720546
680s_P4	11.477535000000001	-3.4280228999999998	MNP	Not a mesangial-like cell	3698.0	680s	0.0	0.0	0.0	0.0	0.0	0.0	9.333221009287762	1.2975455772730762	0.9981781988227442	2.9749615784438754	0.7952868265039847	0.0	0.0	0.0	1.5337578014655304	11.958181208543584	4.4778531079194845	0.0	0.6242375882937697	0.8800841906701835	0.5438122102237083	0.0	0.0	10.324411783199896	0.0	0.0	0.3107974516255663	0.0	0.0	0.0	0.0	0.0	0.0	0.0	0.0	1.4819227292810153	0.0	6.273778763965926	1.3744166959201096	0.0	7.768828162111745	6.965633397231562	1.2240165110562369
679s_G24	11.285281	-8.48471	MNP	Not a mesangial-like cell	2946.0	679s	1.2839944038883597	0.0	0.0	0.0	0.0	0.0	11.031018358914192	2.343589374510958	0.5505903599388207	1.1882494932013756	0.0	0.0	0.0	0.0	0.0	9.280434963779442	1.7568301040919294	0.0	0.0	0.6665946799296506	0.0	0.0	0.0	11.481628565247371	0.0	0.0	0.0	0.0	0.0	0.7625455715933677	0.0	0.0	0.0	0.0	0.0	0.0	1.0421881764801741	8.861391094357609	0.0	0.0	7.1557489716325975	8.540173579515521	0.0
677s_C9	11.403601	-1.749591	MNP	Not a mesangial-like cell	3551.0	677s	3.7731655804133757	0.0	0.0	0.0	0.0	0.0	10.650480385438579	2.4590337799532853	2.0276403400149854	3.3944611601396764	0.4627322862945209	0.0	0.0	0.0	0.9815584728670314	12.095630192201462	6.987418468144726	0.5565334286022436	0.0	0.0	0.0	0.0	0.0	11.150447413350154	0.0	0.7267033328934069	0.0	0.0	0.0	2.026787079051798	0.0	0.0	0.0	0.0	0.0	0.9426500717830164	0.0	3.643160046784904	0.5703277013407956	0.5721667324719567	7.716348216680407	8.662531586267015	1.501743449400238
679s_O2	14.130657000000001	-4.6406856	MNP	Not a mesangial-like cell	3180.0	679s	0.0	0.0	0.0	2.0393958814233897	0.0	0.0	9.742232448745082	1.5451098548353897	1.2093081516983286	0.0	0.0	0.0	0.0	1.686352005124702	0.0	11.936013240423996	7.436087341915282	0.0	0.30733292107583954	0.4526758116703417	0.0	0.0	0.0	10.700374899457335	0.0	0.0	0.0	0.0	0.0	1.2086665957404505	0.0	0.7685625978659943	0.0	0.0	0.0	0.0	0.0	5.967931976728978	0.0	0.0	7.9480309042826285	8.38759552238613	0.0
679s_D21	11.09892	-8.648088000000001	MNP	Not a mesangial-like cell	2767.0	679s	0.0	0.0	0.0	0.0	0.0	0.0	9.669186954821624	2.4938357562936573	0.5984428855012657	0.0	0.0	0.0	0.0	0.0	0.0	8.24271619336844	0.8232504993237675	0.0	0.35504553442503933	0.0	0.0	0.0	0.0	8.39783825265251	0.0	0.0	0.0	0.0	0.0	0.8241716669942428	0.0	0.0	0.0	0.0	0.0	0.0	0.0	8.876167446230877	0.3138157504193991	0.0	7.208308763533666	8.87239035919005	0.0
677s_B13	8.42867	-5.6980996	MNP	Not a mesangial-like cell	2809.0	677s	2.6085470786019287	0.0	0.0	0.0	0.0	0.7221604416306051	10.461673520466602	1.3834639659263896	0.0	0.0	0.6858279788456778	0.0	0.0	0.0	1.0326169561681073	8.533309274974854	0.0	0.0	0.0	0.3008349242539479	0.0	0.0	0.0	2.6940201517889295	0.0	0.0	0.0	0.0	0.0	0.867777939881457	0.0	0.0	0.0	0.0	0.0	0.0	0.0	6.995685160513854	0.3335668937318981	0.33472975538221356	6.428825765625275	8.929760669239085	0.3169495794324738
679s_N18	11.591115	-7.574609	MNP	Not a mesangial-like cell	3103.0	679s	9.45824217394398	0.0	0.0	0.0	0.0	0.6798625227864485	9.111968342980989	2.098464039032606	0.5945051425440829	0.0	0.0	0.0	0.0	0.0	0.0	7.740193433386706	1.8525435245540671	0.0	0.0	0.0	0.0	0.0	0.0	11.460844387380819	0.0	0.0	0.0	0.0	0.0	0.0	0.0	0.0	0.0	0.0	0.0	0.0	1.1127338797369573	8.166278042036458	0.0	0.0	8.88621349962421	8.867745733948206	0.0
679s_I21	11.574766	-8.2231655	MNP	Not a mesangial-like cell	2937.0	679s	1.5186451550233344	0.0	0.0	0.0	0.0	0.0	9.474538838699772	2.436756668805743	0.0	0.0	0.28999995692935016	0.0	0.0	0.0	0.0	6.13147817818011	2.057829531473994	0.0	0.0	0.0	0.0	0.0	0.0	8.407842544620573	0.0	0.0	0.0	0.0	0.0	0.0	0.0	0.0	0.0	0.0	0.0	0.0	0.0	7.675729531112032	0.0	4.435227163387411	9.20401811527836	9.372212827961024	0.3444090475592341
677s_J16	11.263444	-2.3394775	MNP	Not a mesangial-like cell	3081.0	677s	3.974014218379443	0.0	0.0	7.9228584007947065	0.0	0.0	9.916677090262233	0.5825300900419712	8.092299214876538	2.0968692533744355	0.0	0.0	0.0	0.6247238709613433	0.0	13.515469454640023	4.85214898131246	0.0	0.24453703854592648	0.19330142060658295	0.0	0.0	0.31285273804220587	11.429600730126745	0.0	0.0	0.1137230363974147	0.0	0.0	0.5946209150766347	0.0	0.0	0.0	0.0	0.7618232205939638	0.0	0.0	3.976780587677798	0.5681031907617236	0.0	9.010608437659588	7.421519765790354	0.20405763026411824
679s_L2	15.006383	-4.835079	MNP	Not a mesangial-like cell	3772.0	679s	0.0	0.0	0.0	0.0	0.0	0.0	9.983194083794965	0.0	0.529705651663919	0.0	0.21852351922890945	0.0	0.0	0.7709870762534243	0.0	12.387671476529084	6.959952091192181	0.0	0.0	0.8053926963321543	0.0	0.0	0.0	11.517314219666401	0.47928242116404385	0.0	0.0	0.0	0.0	0.735462066672697	0.0	0.7769997711852618	0.0	0.0	0.0	0.0	0.0	6.680498611966264	0.0	0.0	9.094180940320282	7.844320217152971	0.48142189740359115
680s_L4	-14.16399	-0.7122460999999999	Podocyte	Not a mesangial-like cell	3716.0	680s	0.0	0.0	0.0	0.0	0.0	0.0	0.9764164675871952	0.9881108982862579	9.343495922588687	10.405666440203298	0.9943485997924113	0.0	0.0	0.0	2.612177414936597	2.1364256979030753	1.0050580421589512	0.0	5.782687259920982	0.8878689058004747	0.0	0.0	6.123495151296118	1.2251877878588144	0.0	4.00307789114879	0.0	0.0	0.0	9.133727653406273	0.0	0.0	2.0383222484326144	0.0	7.880999677346313	6.152971510134051	0.0	0.810600390546288	6.37028192262511	5.788642501443126	5.943588010051319	0.42979550250987125	1.7668843529744414
677s_L22	-4.52005	9.494119	GEC	Not a mesangial-like cell	2653.0	677s	0.0	0.0	0.0	0.0	0.0	0.0	3.391544167676102	0.0	0.0	0.9183691800100718	0.2776344784523984	0.0	0.0	0.0	0.6293926615487151	4.955496016959411	2.813657958595942	0.0	5.923050326393642	0.0	0.0	0.0	0.3335785448181021	4.354552494541798	0.0	0.0	0.18742644398778416	0.0	0.0	8.477629562006294	0.3327890186325286	0.0	0.0	0.0	0.0	0.0	0.0	8.76231185514372	0.34719935877723124	0.0	2.2540266437399827	1.988772428418321	0.3299776468078775
679s_O17	14.744107999999999	-6.340294	MNP	Not a mesangial-like cell	3230.0	679s	0.0	0.0	0.0	0.0	0.0	0.0	9.526993360248934	0.8433541214603478	0.6260342706608124	0.0	0.0	0.0	0.0	0.0	0.0	10.188177459509713	6.036609312999954	0.0	0.0	0.5437966455578369	0.0	0.0	0.0	10.496110943013642	0.0	0.0	0.0	0.0	0.0	0.0	0.0	0.0	0.0	0.0	0.0	0.0	0.0	7.148042692403106	0.0	0.0	9.10942777779128	8.562948849146409	0.0
679s_M1	12.273171000000001	-7.206593499999999	MNP	Not a mesangial-like cell	1855.0	679s	0.0	0.0	0.0	0.0	0.0	0.0	3.0990847785889226	4.414681239232446	0.0	0.0	0.0	0.0	0.0	0.0	0.0	7.58727232733093	1.7498381998958352	0.0	0.0	0.0	0.0	0.0	0.0	11.539802210590137	0.0	0.0	0.0	0.0	0.0	0.0	0.0	0.0	0.0	0.0	0.0	0.0	0.0	9.120387667731109	0.0	0.0	1.5406587043710414	5.270249633916689	0.5557839564832707
680s_O15	-4.219981	11.003465	GEC	Not a mesangial-like cell	2868.0	680s	0.0	0.0	0.0	0.0	0.0	0.0	1.1391194375590186	1.1520971010314578	0.8767317204100248	1.842240813326679	6.966240582894985	0.0	0.0	0.0	0.8435643597323231	2.72866654901112	0.0	0.0	0.0	0.0	0.0	0.0	0.0	1.4128602225885072	0.0	0.0	0.0	0.0	0.0	1.172060937519608	0.0	0.0	0.0	0.0	0.0	0.0	0.0	8.275605731384326	0.6811625670786434	0.48212105349174983	0.0	0.8973066216265859	0.0
676s_I20	-1.8411028000000003	12.537733	GEC	Not a mesangial-like cell	2327.0	676s	0.0	0.0	0.0	0.0	0.0	0.0	0.0	0.0	0.0	0.0	0.0	0.0	0.0	0.0	0.0	0.7838069737666788	0.0	0.0	6.969272019109108	0.239624320679698	0.0	0.0	0.0	0.0	0.0	0.0	0.0	0.0	0.0	0.7161584533380857	0.0	0.0	0.0	0.0	0.0	0.0	0.0	5.28996400047654	5.241405513849829	2.947797188672375	6.302788845967064	0.0	0.25274032138073704
677s_H22	12.261826	-2.0045733	MNP	Not a mesangial-like cell	3402.0	677s	9.757289795896911	0.0	0.0	0.0	0.0	0.0	9.759913057199839	0.0	0.0	3.2774550297081038	0.414513177502155	0.0	0.0	0.0	0.0	13.507447090868125	7.870990945764479	0.0	0.5753770184482885	0.0	0.0	0.0	0.0	12.300316901871952	0.0	0.0	0.0	0.0	0.0	1.2346843144234978	0.4925668938771093	0.0	0.0	0.0	0.0	0.0	1.6127621015844322	0.4192528563003896	0.512759590874932	0.0	8.02094731768147	7.413729377320977	0.4886179440939836
680s_O4	8.395667	-5.5421324	MNP	Not a mesangial-like cell	3110.0	680s	0.0	0.0	0.0	0.0	0.0	0.0	9.170300082702939	2.747767072960095	1.563351385573157	1.3285953757640951	0.7831132123773562	0.0	0.0	0.0	0.9477813938827695	4.77204575890223	1.280533489075324	0.0	0.0	1.6133165057892376	0.5348005844949294	0.0	0.0	2.289223774574352	0.0	0.0	0.0	0.0	0.0	3.4928512374700036	0.0	0.0	0.0	0.0	0.0	0.0	0.0	6.70518942159306	0.7539725311298502	0.549850189483493	1.471589252178037	9.039191665139857	0.5225485756455621
677s_E10	-13.246698	-0.8120982	Podocyte	Not a mesangial-like cell	3573.0	677s	0.0	0.0	0.0	0.0	0.0	0.0	2.813434975328831	2.02314100101598	9.790725447029487	12.536827360466468	0.4713771120271988	0.0	0.0	0.0	0.9970716435623681	3.91756583630131	4.096237839957054	5.4049572996352735	7.520705889886434	0.0	7.119810826745591	0.0	6.4148283194359745	1.6249264098612277	0.0	0.0	7.28647579036934	0.0	0.0	10.844905801062694	0.0	0.0	0.0	0.0	9.171618924313968	8.781652890801297	0.0	1.3595758701232672	8.458614010454024	6.142378933616073	0.96393724101602	1.6611318406057407	7.104901792018879
680s_A11	10.425107	-4.4285817000000005	MNP	Not a mesangial-like cell	3050.0	680s	0.0	0.0	0.0	0.0	0.0	0.0	9.553942123680947	0.6836473267682345	0.0	0.0	0.20523373045025745	0.0	0.0	0.0	1.125645124157618	11.125410960424244	6.268333785713197	0.25132614994619257	0.0	0.23230725152659068	0.0	0.0	0.0	11.175037536613416	0.0	0.0	0.0	0.0	0.0	0.0	0.24720438209039328	0.0	0.0	0.0	0.0	0.0	0.0	2.03483226193011	0.0	0.0	8.536938374182194	8.509351102579219	0.2450557787611475
679s_A20	11.750316999999999	-7.846273399999999	MNP	Not a mesangial-like cell	2834.0	679s	0.0	0.0	0.0	0.0	0.0	0.0	10.118251916620082	2.460767127650571	0.5263401662960188	0.0	0.21698517937429299	0.0	0.0	1.2643328753922656	0.0	10.324937971923088	3.9334482439396092	0.0	0.0	0.2454812919821168	0.0	0.0	0.0	10.291964212813307	0.0	0.0	0.0	0.0	0.0	0.0	0.0	0.0	0.0	0.0	0.0	0.0	0.0	7.632947659718075	0.0	0.0	7.200955637860172	9.164198779491318	0.25889003094931784
677s_D16	4.381571299999999	-11.011097999999999	cTAL+CD	Not a mesangial-like cell	5507.0	677s	3.993859204905763	0.0	4.882215510723986	0.0	0.0	0.0	2.798952358015891	1.0069537986314134	4.839359052551163	0.9637457951120522	0.5938251303523215	0.0	0.0	0.0	0.0	6.3014264228969274	2.9484512448007187	3.7053676911897906	0.0	0.6617423266267994	0.964251637141494	0.0	0.0	4.684814163490319	0.0	4.93275673877654	0.222137040561385	0.0	0.0	2.03763671311618	0.0	0.0	0.0	0.0	0.5564191584063756	1.1645970992127965	0.0	1.9402583617092464	0.985079492453304	0.0	1.8096132001482441	1.9448392649895092	0.0
676s_B22	4.489533	5.461203599999999	MLC	MC	4423.0	676s	3.7784171289063764	0.0	0.0	0.0	0.0	0.0	0.0	0.0	0.0	2.391163176982026	5.661234560300882	0.0	0.0	0.0	0.0	0.0	0.0	6.448325872616713	0.0	0.0	0.0	0.0	0.0	0.0	0.0	0.0	0.0	0.0	0.0	0.0	0.0	0.0	0.0	0.0	0.9527608799306148	5.048339041355198	0.0	0.0	0.0	0.0	5.005864445808489	0.0	8.787119312968267
679s_D6	15.076916	-3.7831642999999997	MNP	Not a mesangial-like cell	3196.0	679s	0.0	0.0	0.0	0.0	0.0	0.0	10.692876622122384	0.0	0.0	1.098693321706771	0.34732983060122063	0.0	0.0	0.0	0.0	12.595714320207925	7.428705075895855	0.0	0.0	0.0	0.0	0.0	0.0	11.561514786857451	0.0	0.0	0.0	0.0	0.0	0.0	0.0	0.0	0.0	0.0	0.0	0.0	0.0	7.220132631264291	0.7638671500560636	0.0	7.962492699967037	7.015071217930589	0.0
676s_I1	-2.21156	13.563372	GEC	Not a mesangial-like cell	2915.0	676s	1.5513411623893458	0.0	0.0	0.0	0.0	0.0	0.9252797602466473	0.0	0.0	0.0	6.241752651198132	0.0	0.0	0.0	0.0	0.0	0.0	0.0	5.630121801494096	6.6633078638220375	4.456018850779433	0.0	0.0	0.0	0.0	0.0	0.0	0.0	0.0	8.627580877661726	0.0	0.0	0.31107702665277825	0.0	0.0	6.524218729990315	0.0	8.250638138121209	1.1257028317119873	0.0	1.4334640556903213	0.0	0.8776456159171098
676s_K19	-13.608047000000001	-0.7035887	Podocyte	Not a mesangial-like cell	3372.0	676s	2.24555607758905	0.0	0.0	0.0	0.0	4.887897831409159	0.0	0.0	8.050672540373812	11.99931829994681	0.5327502236768743	0.0	0.0	0.0	0.0	0.0	0.0	5.592871207599699	5.79666871699627	0.0	7.266224153059302	0.0	7.226488057468214	0.0	0.0	2.0335640232330108	8.041812700175399	0.0	6.230206006899794	9.810843156436762	0.0	0.0	0.0	0.0	6.481225874406638	9.39682999518707	0.0	0.9298976680375134	8.192626197026518	2.9817939645437557	2.699159360833168	0.0	6.018667523240994
680s_O18	10.797148	-3.703853	MNP	Not a mesangial-like cell	3657.0	680s	0.0	0.0	0.0	0.0	0.0	0.0	8.20346153071748	1.1901069723291835	4.342664910201824	1.7709765357700236	0.0	0.0	0.0	0.0	1.4147194733948507	12.198493689641106	7.478571024316771	0.0	0.0	0.0	0.0	0.0	0.0	9.748979086663144	0.0	0.0	0.0	0.0	0.0	0.0	0.0	0.0	0.0	0.0	0.0	6.659531008487099	0.0	7.206648272596548	0.7072772693458328	0.5018771564806838	5.291545157214076	6.529035471813774	0.0
677s_L9	8.881488000000001	-5.4344983000000004	MNP	Not a mesangial-like cell	3013.0	677s	0.0	0.0	0.0	0.0	0.0	0.0	9.583504831588444	4.815762279624001	0.0	2.1988691566064675	0.22805683900172966	0.0	0.0	0.0	0.527446434405446	4.825803142520721	4.560494282423128	0.0	0.324404645938918	1.4654487999751769	0.27884482561780166	0.0	0.7587146965571974	10.55088935334936	0.0	0.0	0.0	0.0	0.0	1.9203616214476888	0.0	0.0	0.0	0.0	0.0	0.875906809903027	0.0	7.116544830075846	0.28638889238008863	0.28740320200357045	8.814980457093771	7.039326279395246	0.0
679s_H14	14.027949	-7.6419353	MNP	Not a mesangial-like cell	2348.0	679s	0.0	0.0	0.0	0.0	0.0	0.0	8.980363549305453	0.9165487178877143	0.0	0.0	0.2914121231962291	0.0	0.0	0.0	0.0	7.84467131833003	1.3531293560583677	0.0	0.0	0.0	0.0	0.0	0.0	8.230781905462699	0.0	0.0	0.0	0.0	0.0	0.0	0.0	0.0	0.0	0.0	0.0	0.0	0.0	4.057304052666231	0.0	0.0	1.4070406418906547	7.860389467173802	0.0
677s_K23	-4.886684	9.861604	GEC	Not a mesangial-like cell	3258.0	677s	1.684072576263784	0.0	0.0	0.0	0.6308899905915385	0.0	2.032695374111356	0.0	0.7796100035186782	3.837552117119106	4.526622668601539	0.0	0.0	0.0	1.6053522999678933	4.844827498936174	1.383427136895576	0.6011102730349661	0.0	7.643677393217846	0.0	0.0	0.6170659620045783	3.456107353894731	0.0	0.0	0.8980833440439909	0.0	0.0	2.405075256574335	0.4038201679822647	0.0	0.0	0.0	0.5736709775208197	2.077571151039419	0.0	6.914690141257655	1.2357194025070521	0.0	1.847864059347547	1.9844375151043625	0.0
679s_N16	11.456656	-7.0610776	MNP	Not a mesangial-like cell	2944.0	679s	1.3349778036288544	0.0	0.0	0.0	0.0	0.0	9.50443284055686	0.7830231592723114	0.0	0.0	0.0	0.0	0.0	0.0	0.554285057828793	7.439366517360926	7.801612484347204	0.0	0.0	0.2722897292313849	0.0	0.0	0.0	10.040144642524513	0.0	0.0	0.0	0.0	0.0	0.0	0.0	0.0	0.0	0.0	0.0	0.0	0.0	6.511513223102695	0.0	0.0	8.439103654180323	8.263383353931944	0.2870225775085831
676s_I18	9.596497	-6.0096917	MNP	Not a mesangial-like cell	3375.0	676s	0.0	0.0	0.0	0.0	0.0	0.0	8.572356049523226	0.0	0.9422602052651305	1.649443648265967	0.22633380552749527	0.0	0.0	0.0	0.0	8.281406497450433	3.886740998737661	0.0	0.0	0.4732648668812013	0.0	0.0	0.0	11.237291933003865	0.0	0.0	0.0	0.0	0.0	0.7575445340456743	0.0	0.0	0.0	0.0	0.0	0.8705371870745547	0.0	6.423638745723592	0.5216362904622541	0.0	9.224270641759299	8.18100657104584	0.6934321793166263
677s_B16	11.682659	-2.4231992	MNP	Not a mesangial-like cell	3273.0	677s	3.8449994209244225	0.0	0.0	0.4504971861168827	0.0	0.0	9.77346027185569	0.0	1.2886873277243787	1.418616242153582	0.180138548377808	0.0	0.0	0.0	0.7531929744314113	13.627448855476421	6.577241749062699	0.0	0.2579887940497398	0.20413024913688588	0.22105153514536513	0.0	0.0	11.35213294462409	0.0	0.0	0.0	0.0	0.0	1.8889328113701178	0.0	0.0	0.18757995468655134	0.0	0.0	0.40520924705854333	0.0	5.778683286041254	0.2271525424941276	0.22797329598333707	7.668983300654083	7.639175464972666	0.5687001041543441
677s_P1	11.549221000000001	-2.1697192000000003	MNP	Not a mesangial-like cell	3352.0	677s	2.682852310128189	0.0	0.0	0.0	0.0	0.0	10.071881725670329	0.0	1.1178584699915908	2.207437473222473	0.5174282118798113	0.0	0.0	0.0	0.0	12.95238064097224	8.607395090434656	0.0	0.0	0.0	0.0	0.0	0.0	10.588887705531013	0.0	0.45789438180643544	0.0	0.0	0.0	1.8603631173773565	0.0	0.0	0.0	0.0	0.0	0.0	0.0	5.482480338338484	0.8716151231124722	0.0	8.204406495743262	8.193919539957504	0.0
679s_C11	14.699969	-7.124261	MNP	Not a mesangial-like cell	2866.0	679s	0.0	0.0	0.0	0.0	0.0	0.0	8.935848294522854	0.0	0.0	0.0	0.326105300881651	0.0	0.0	0.6301988354621758	1.2062202295519235	10.616264931209733	1.3473895911962268	0.0	0.0	0.0	0.0	0.0	0.0	10.211457519340321	0.0	0.0	0.0	0.0	0.0	1.6146512557606836	0.0	0.0	0.0	0.0	0.0	6.442290974364967	0.0	1.019962518583732	0.0	0.0	7.773122210432101	8.312337950379959	0.386429835883581
677s_J14	10.670997	-2.9497747000000003	MNP	Not a mesangial-like cell	3602.0	677s	3.993176816430585	0.0	0.0	5.646581909063	0.0	0.0	9.84278516525036	2.5133352617022213	0.8523284577722152	2.580354350138928	0.9189400333788922	0.0	0.0	0.0	0.0	12.522981969134008	6.692385941211829	0.0	0.0	0.0	0.0	0.0	0.0	11.126036461759305	0.0	0.0	0.0	0.0	0.0	1.7716086202532901	0.0	0.0	0.0	0.0	0.0	5.731328262269506	0.0	7.425142913590831	1.0990143187817853	0.0	7.381976807488134	6.977712216957709	0.44315492147784785
311s_B10	9.042966	-3.4511826	MNP	Not a mesangial-like cell	2284.0	311s	2.2461219391722778	0.0	0.0	0.0	0.0	0.0	10.68761954076469	0.0	0.0	0.0	0.0	0.0	0.0	0.0	0.6561776437259464	5.217597012398967	0.0	0.0	0.0	0.17336740607567952	0.18790132635410572	0.0	0.0	0.0	0.0	0.0	0.0	0.0	0.0	0.5402838576281652	0.26004563051369955	0.0	0.0	0.0	0.0	0.0	0.0	7.227437787709022	0.0	0.0	8.273234985334806	6.741244692266984	0.18308335589026578
677s_G18	-2.8133947999999998	9.885274	GEC	Not a mesangial-like cell	2260.0	677s	4.07170593107048	0.0	0.0	0.0	0.0	0.0	1.7885256221022645	0.0	0.0	2.7806775835377717	0.39465766261992585	0.0	0.0	0.0	0.0	2.408313023748869	1.2968029544042268	0.0	0.0	7.41245341908594	0.0	0.0	0.0	3.6869449804873904	0.0	0.0	0.0	0.0	0.0	0.0	0.0	0.0	0.0	0.0	0.0	0.0	0.0	8.254706286248508	0.4889443926468185	0.0	0.0	0.8496627036979425	0.8172743809343207
679s_K20	14.295492000000001	-6.2829657	MNP	Not a mesangial-like cell	3062.0	679s	0.0	0.0	0.0	0.0	0.0	0.0	9.238376752324784	0.8997743466359811	0.0	0.0	0.0	0.0	0.0	0.0	0.0	10.286291458865515	7.220188973302045	0.0	0.0	0.0	0.0	0.0	0.0	10.567733169101762	0.0	0.0	0.0	0.0	0.0	0.0	0.0	0.0	0.0	0.0	0.0	3.403640211317572	0.0	0.9144479390898471	0.0	0.0	9.181243598639153	7.506533459223694	0.0
677s_J9	-13.729156	-1.3666610000000001	Podocyte	Not a mesangial-like cell	3798.0	677s	3.0814830954553316	0.0	0.0	0.0	0.0	0.0	2.9912227001204896	0.0	9.490802060227317	12.818125272045611	0.2901396639679537	0.0	0.0	0.0	0.6545378865447609	5.3453871751363975	0.6000041403575512	6.827593903181674	6.762565559627317	0.3272059730813955	7.450353704540563	0.0	6.887376488287641	4.645555224978084	0.0	6.75294964900443	5.389633265033318	0.0	0.0	9.755097238053294	0.0	0.0	0.0	0.0	6.727774688357793	8.984938278114335	0.0	0.9281056444468202	9.178366084947747	6.605007017544669	1.9030148338392292	0.6989544150043465	7.660007009363571
677s_C24	9.14852	-5.5765533	MNP	Not a mesangial-like cell	3094.0	677s	1.3261017422189194	0.0	0.0	0.0	0.0	0.0	9.406196322722394	2.191261196175257	0.5734104785711517	2.3302916021742757	0.2386777726124084	0.0	0.0	0.0	0.0	9.774142125273746	0.8742405407280175	0.0	0.0	0.4969476548714664	0.2916015635622258	0.0	0.0	10.53217251917294	0.0	0.0	0.0	0.0	0.41707034656828684	0.7920075029165768	0.0	0.0	0.0	0.0	0.0	0.5247488282856352	0.0	7.54773825947595	0.0	0.0	9.028904507431822	8.480326503051606	0.5218203341495804
679s_L5	11.685319	-7.377664599999999	MNP	Not a mesangial-like cell	3078.0	679s	0.0	0.0	0.0	0.0	0.0	0.0	10.757353015324433	2.5427425696085977	0.0	0.0	0.49135168751136316	0.0	0.0	0.0	0.0	8.909018212692978	3.783119516587045	0.0	0.37707866402448753	0.0	0.0	0.0	0.0	9.534912354585764	0.5741839133681665	0.0	0.0	0.0	0.0	0.8677962502213419	0.0	0.0	0.0	0.0	0.0	0.5798476682748364	0.0	8.083764337901643	0.0	0.0	2.203029617736346	8.133420563634292	0.0
679s_O6	11.12893	-8.401813	MNP	Not a mesangial-like cell	2402.0	679s	0.0	0.0	0.0	0.0	0.0	0.6830363688914591	11.152796213427846	2.8070530115364227	1.0185534753829957	0.0	0.0	0.0	0.0	0.0	0.0	8.98281169122786	2.1552896876739203	0.0	0.0	0.28226832349656295	0.0	0.0	0.0	10.36824139610636	0.0	0.0	0.0	0.0	0.0	0.0	0.0	0.0	0.0	0.0	0.0	0.0	0.0	8.708290259664102	0.0	0.0	7.772801433723856	8.453207144354865	0.0
680s_H14	9.01261	-5.6297125999999995	MNP	Not a mesangial-like cell	2764.0	680s	8.330296546963025	0.0	0.0	0.0	0.0	0.0	9.377586167820082	2.180106403768951	1.4916435067607503	2.3661292226944783	0.29003598437324846	0.0	0.0	0.0	1.1028397713509077	9.986359063800856	7.0324359653155195	0.3529696152126054	0.4090891204754621	0.0	0.0	0.0	0.0	1.7663823174902085	0.0	0.0	0.0	0.0	0.0	0.9300453824993207	0.0	0.0	0.0	0.0	0.0	0.0	0.0	7.059940355913491	0.0	0.3635886553015823	8.73731481398976	8.966496291528838	0.6223077787344036
679s_O5	12.438674	-7.73315	MNP	Not a mesangial-like cell	2384.0	679s	0.0	0.0	0.0	0.0	0.0	0.0	10.409045526679044	3.0966262945696057	0.0	0.0	0.0	0.0	0.0	0.0	0.0	9.312421170643768	7.120084560544786	0.0	0.0	0.6978225596279057	0.0	0.0	0.0	8.804876335857882	0.0	0.0	0.0	0.0	0.0	0.0	0.0	0.0	0.0	0.0	0.0	0.0	0.0	9.575788596266792	0.0	0.0	7.385487244394757	9.698463276323317	0.0
679s_H24	11.686242	-8.544205	MNP	Not a mesangial-like cell	2644.0	679s	0.0	0.0	0.0	0.0	0.0	0.0	9.398331168659025	1.679969581960443	0.0	1.1147927125582289	0.18772603161120519	0.0	0.0	0.0	0.0	7.44438131259585	1.0897479926839206	0.0	0.0	0.0	0.23022914708178668	0.0	0.0	9.580305045662405	0.0	0.0	0.12545333987356444	0.0	0.3321937721288033	0.0	0.22638916065405024	0.0	0.0	0.0	0.0	0.0	0.0	8.253252969135897	0.3471346753520671	0.0	2.3511532852456973	8.788291617802685	0.5896605263908097
679s_N9	14.560711999999999	-5.3182497	MNP	Not a mesangial-like cell	3097.0	679s	2.312275903759443	0.0	0.0	0.0	0.0	0.0	9.737531166531474	0.7011799143723434	0.0	0.0	0.0	0.0	0.0	0.0	0.0	12.211082249692558	7.456616487422291	0.0	0.0	0.23924184178984195	0.25882183733042646	0.0	0.0	11.506242961719188	0.0	0.0	0.0	0.0	0.0	0.0	0.0	0.0	0.0	0.0	0.0	0.0	0.0	0.5653203990917615	0.0	0.0	9.754380856291508	7.22078677055261	0.46704245993552496
680s_O11	9.709211	-4.558461	MNP	Not a mesangial-like cell	3510.0	680s	6.711520369896485	0.0	0.0	0.0	0.0	0.0	9.04098544883468	2.8056336169543967	0.0	1.181045676221025	0.6820347831705098	0.0	0.0	0.0	0.830949470768042	11.465998549180775	5.111981816660039	0.0	0.0	1.0258197729896112	0.0	0.0	0.0	10.201909281698336	0.0	0.0	0.0	0.0	0.0	1.1561948666513377	0.0	0.0	0.0	0.0	0.6402084711371304	6.574690839799484	0.0	6.305178500703147	0.4724665805302928	0.0	6.206618001689033	8.583658781145163	0.44993964860059904
679s_I24	11.862055	-8.410810000000001	MNP	Not a mesangial-like cell	2972.0	679s	1.180330364251036	0.0	0.0	0.0	0.0	0.5695040435650396	8.797563796991485	2.676772066822679	0.0	0.708329208540625	0.0	0.0	0.0	0.0	0.0	7.409695618255412	5.4142083665084595	0.0	0.0	0.0	0.24876397225665803	0.0	0.0	8.67749129086838	0.0	0.0	0.26018135865645153	0.0	0.0	0.0	0.0	0.0	0.0	0.0	0.0	0.0	0.0	9.069994249731952	0.37393067008459835	0.0	4.588165920083588	8.413004922910597	0.6314793318213792
311s_H7	-0.46835476	11.670876	GEC	Not a mesangial-like cell	1758.0	311s	2.0692794634941496	0.0	0.0	0.0	0.0	0.0	0.0	0.0	0.0	0.0	0.0	0.0	0.0	0.0	0.5769760018279945	0.0	0.0	0.0	7.9273236109800695	8.422542252085492	0.0	0.0	0.0	0.0	0.0	0.0	0.0	0.0	0.0	9.184900537250153	0.0	0.0	0.0	0.0	0.0	0.0	0.0	7.7481089034128665	0.0	0.0	0.0	0.0	0.0
680s_P7	-13.876533499999999	-0.4665541	Podocyte	Not a mesangial-like cell	3687.0	680s	0.0	0.0	0.0	0.0	0.0	0.0	1.316352684221201	0.0	10.837025002573345	12.88643802480322	1.101782288754205	0.0	0.0	0.0	0.0	2.6396904977268183	0.0	3.577602559969875	6.577506401751755	1.2078547893528675	5.6976347350645735	0.0	7.177784415659252	2.356545077146442	0.0	0.7326035539705714	6.522290720481668	0.0	0.0	7.1215641721238105	0.0	0.0	0.0	0.0	7.2756092529939735	8.8257850001136	0.0	1.111899534151163	9.145483699109969	6.936326247321118	6.862880176151918	0.5723994045532911	7.3441527822368124
677s_F10	9.427878999999999	-6.094461	MNP	Not a mesangial-like cell	3170.0	677s	3.877491371584174	0.0	0.0	0.0	5.244729342465799	0.0	10.239310779169177	1.3900173116044414	0.6363521974728429	2.2672585978152964	0.4944108701838346	0.0	0.0	0.0	0.0	9.550957356270988	6.704598541780586	0.0	0.0	0.0	0.0	0.0	0.0	8.388012157722228	0.0	0.43714107323731116	0.34166639382133934	0.0	0.0	1.4124449645560053	0.0	0.0	0.0	0.0	0.0	0.0	0.0	8.212811871863842	0.0	0.0	3.094468148854633	7.8567599828679535	0.0
677s_F11	8.09646	-6.0212574	MNP	Not a mesangial-like cell	3037.0	677s	3.2811343112337608	0.0	0.0	0.0	0.0	0.0	10.255404845184993	3.742412696045308	0.9570174247890008	3.1327402067434384	0.0	0.0	0.0	0.0	0.0	11.664656702218123	6.783707403362899	0.0	0.0	0.4818888303337682	0.0	0.0	0.0	10.701162998022506	0.0	0.0	0.29496216104902034	0.0	0.0	0.0	0.0	0.0	0.0	0.0	0.0	0.8844821014483828	0.0	7.0420400646663515	0.5309902910241467	0.0	7.9868200296086975	6.948561121675053	0.5061321702216478
311s_A7	3.5610216	-12.783632	DTL	Not a mesangial-like cell	2999.0	311s	0.0	0.0	6.473348099568698	6.689521328963533	6.65896554170541	0.5195124820231802	6.306496771480434	0.0	0.4512255942593791	0.0	0.1831570039939539	0.0	0.6458266199986562	7.192828342444943	0.7636246328525934	0.0	0.0	0.0	0.0	0.9472708812610895	0.0	2.36209382677311	0.0	0.0	0.40725438881281206	0.0	6.138924455127294	7.82105523402962	9.062556491103729	0.632612878824791	0.0	0.0	0.0	10.458921244266802	0.0	6.349371705473181	2.5904062539907513	0.4971761478694343	0.6047308361151161	0.0	0.0	0.0	0.0
680s_H13	-13.929317000000001	-0.42209303	Podocyte	Not a mesangial-like cell	2898.0	680s	0.0	0.0	0.0	0.0	0.0	0.0	0.8366796522603376	0.0	9.600943082018103	11.697403146922905	0.26481389352818785	0.0	0.0	0.0	0.0	0.9408727731791146	0.4946619588570801	7.038050176985866	7.384768804679414	0.5464901282344246	2.325867244852027	0.0	4.2027549744344626	0.0	0.0	6.811248153627926	4.33849706760415	0.0	0.0	12.046033171652535	0.0	0.0	0.0	0.0	1.3159036028842714	8.508012360952959	0.0	0.6892168393252402	2.384322943906745	6.740269201053768	0.0	0.3582772292407024	6.264645053508802
680s_D11	9.96774	-4.7205086	MNP	Not a mesangial-like cell	3266.0	680s	0.0	0.0	0.0	0.0	0.0	0.0	8.276983200055444	0.0	0.0	0.0	1.1109862925144725	0.0	0.0	0.0	2.995563346013348	8.267214554948941	0.0	0.0	0.0	0.0	0.0	0.0	0.0	11.185070416340443	0.0	0.0	0.0	0.0	0.0	0.0	0.0	0.0	0.0	0.0	0.0	0.0	0.0	3.48352119336612	0.0	0.0	8.31166708798869	9.198195530606572	0.9534508124253869
679s_P9	12.698982	-7.144503599999999	MNP	Not a mesangial-like cell	2881.0	679s	0.0	0.0	0.0	0.0	0.0	0.0	9.537293046184761	1.8898573653428914	0.0	0.0	0.17522831333825603	0.0	0.0	0.35492970300762655	0.0	8.1100543899214	0.923688484725397	0.0	0.25113442188148155	0.0	0.0	0.0	0.0	11.639877186547578	0.0	0.0	0.0	0.0	0.0	1.035723253675803	0.0	0.0	0.0	0.0	0.0	0.0	0.0	5.836237952810276	0.0	0.0	8.755252365184168	9.385948230117013	0.20964063047724368
679s_B22	12.687386	-8.041175	MNP	Not a mesangial-like cell	2340.0	679s	1.2270216215652219	0.0	0.0	0.0	0.0	0.0	10.716970997718613	2.2653953783281757	0.0	0.0	0.0	0.0	0.0	0.0	0.867875873955068	8.418574021368665	2.5541593187111067	0.0	0.0	0.7921431501309683	0.0	0.0	0.0	10.544509835031823	0.0	0.0	0.0	0.0	0.0	0.0	0.0	0.0	0.0	0.0	0.0	0.0	0.0	6.905213309652758	0.0	0.0	7.634057547136004	8.67528206782788	0.0
311s_G8	9.408309	-3.3921417999999997	MNP	Not a mesangial-like cell	2104.0	311s	1.1411930027977	0.0	0.0	0.0	0.0	0.0	9.151106153236483	0.0	0.0	0.0	0.0	0.0	0.0	0.0	0.0	8.30818703956752	6.479322168658369	0.0	0.0	1.105192184648421	0.0	0.0	0.0	0.8287868004802997	0.0	0.0	0.0	0.0	0.0	1.1178381335360108	0.0	0.0	0.0	0.0	0.0	0.0	0.0	4.879319472652049	0.0	0.0	6.35878595613959	4.774851149163033	0.0
677s_N3	8.250998	-5.8768462999999995	MNP	Not a mesangial-like cell	3307.0	677s	2.8789180310181437	0.0	0.0	0.0	0.0	0.0	10.470775435227216	1.5876586334703955	0.7536138697260092	2.656055187893172	0.5905151629324674	0.0	0.0	0.0	0.0	9.836209581043414	0.0	0.3948513803703714	0.0	2.1597052228710023	0.0	0.0	0.0	1.8984029610026047	0.0	0.0	0.0	0.0	0.0	4.430566608577133	0.0	0.0	0.0	0.0	0.0	0.0	0.0	8.793623011072778	0.5801871547486614	0.0	9.55867892361799	7.667901428298891	1.153851327244867
677s_J2	8.499034	-6.102162	MNP	Not a mesangial-like cell	2715.0	677s	4.63899765289207	0.0	0.0	0.7783778813595528	0.0	0.0	9.1199886782154	0.0	1.63782373951988	3.1291463370610226	0.3328727059767038	0.0	0.0	0.0	0.0	10.742109827573046	0.0	0.40387453706143656	0.0	0.3747256489670798	0.0	0.0	0.6081555203544978	10.470597625801156	0.0	0.0	0.22609147261274107	0.0	0.0	1.0392457979579734	0.0	0.0	0.0	0.0	0.0	0.7073431047348592	0.0	8.339353689295374	0.9987445721206109	5.547366488027039	7.754715277931432	8.636228159494115	0.39428697383282885
680s_P12	-13.905199	-0.3757949	Podocyte	Not a mesangial-like cell	3080.0	680s	0.0	0.0	0.0	0.0	0.0	0.0	1.2410249883599367	0.0	8.482060645810906	11.603021145859525	0.7648330942812049	0.0	0.0	0.0	0.9267458114749554	1.3761452081288867	0.0	6.73216667244237	7.407905800525119	0.0	7.483966955933133	0.0	7.429768786960413	1.5288382810238514	0.0	5.498043334932078	6.672659001611878	0.0	6.130186372016264	10.433119604980007	0.0	0.0	0.0	0.0	5.665410170429863	7.889459004585668	0.0	0.7726344269532507	6.835236639351779	6.325494993591546	0.0	0.9842034495290015	5.465445861895278
679s_J11	13.152157999999998	-6.616083000000001	MNP	Not a mesangial-like cell	3305.0	679s	1.707530475937323	0.0	0.0	0.0	0.0	0.9000565398174	9.953800675232355	2.669651136834546	0.0	0.0	0.0	0.0	0.0	0.0	0.0	9.228348208636808	1.676365726808118	0.0	0.0	0.0	0.0	0.0	0.0	10.157137411393938	0.0	0.0	0.0	0.0	0.0	0.0	0.0	0.0	0.0	0.0	0.0	0.0	0.0	7.229591986053598	0.0	0.0	7.5896941311238955	9.052039131031213	0.0
679s_J18	11.945696	-7.723822599999999	MNP	Not a mesangial-like cell	2823.0	679s	0.0	0.0	0.0	0.0	0.0	1.0927513024647377	9.920526151294272	1.6341969915030252	0.0	0.0	0.0	0.0	0.0	0.0	0.5418754961109147	9.543448899076518	2.0811459357500834	0.0	0.0	0.2656122302842843	0.0	0.0	0.0	9.21295857925894	0.0	0.0	0.0	0.0	0.0	1.2858765311466316	0.0	0.0	0.0	0.0	0.0	6.896911645516169	0.0	5.231069449619653	0.294890262060003	0.0	7.279602743996038	7.99229682481006	0.2800176773410138
680s_M15	10.360341	-3.8319337	MNP	Not a mesangial-like cell	3209.0	680s	0.0	0.0	0.0	0.0	0.0	0.0	10.245707588058002	1.846484489247481	0.0	0.0	0.0	0.0	0.0	0.0	0.643831530710109	9.830565212030901	0.0	0.0	0.0	0.32125904255847554	0.0	0.0	0.0	9.206368484787664	0.0	0.0	0.0	0.0	0.0	0.0	0.0	0.0	0.0	0.0	0.0	0.0	0.0	0.2882034581028677	0.0	0.0	0.0	6.065113709828359	0.0
676s_O4	-2.015103	12.905622	GEC	Not a mesangial-like cell	2789.0	676s	0.0	0.0	0.0	0.0	0.0	1.1090699926885625	1.2687221804054574	0.0	0.0	0.0	2.7615649786368928	0.0	0.0	0.0	0.0	0.0	0.0	0.0	7.647469087665647	5.5495941960689965	0.0	0.0	0.0	0.0	0.0	0.0	0.0	0.0	0.0	1.3039888277371998	0.0	0.0	0.0	0.0	0.0	0.0	0.0	8.592944169675322	7.5594584281488535	0.0	0.9175308144473091	0.0	0.5236574262166213
677s_B19	-4.653753	10.341872	GEC	Not a mesangial-like cell	3816.0	677s	3.509007561641454	0.0	0.0	0.0	0.0	0.0	1.7729844848534864	0.0	0.0	1.3460710289321773	5.054335137651116	0.0	0.0	0.0	0.0	3.3826862063606837	0.5052436950276823	0.0	5.362845574639723	3.7050153445676344	5.904545670219345	0.0	0.0	2.1186291177260195	0.0	4.293040643347653	0.0	0.0	0.0	7.60132788368243	0.0	0.0	0.0	0.0	0.0	0.0	1.1874998916742925	7.50158736368784	0.0	4.442418828301736	1.6006788884548977	0.839947164477705	0.0
679s_N5	11.542086	-8.733358	MNP	Not a mesangial-like cell	2739.0	679s	0.0	0.0	0.0	0.0	0.0	0.5770898158920246	10.32744804229411	2.395976771692479	0.0	0.0	0.0	0.0	0.0	0.0	0.0	8.312405591708153	0.9525880372852134	0.0	0.0	0.0	0.0	0.0	0.0	11.467453883282978	0.0	0.0	0.0	0.0	0.0	0.0	0.0	0.0	0.0	0.0	0.0	0.4589174617045754	0.0	6.663522999757323	0.0	0.0	7.7587133479329555	9.561689934384816	0.6397222344643192
680s_L11	8.741219500000001	-6.3777595	MNP	Not a mesangial-like cell	2754.0	680s	0.0	0.0	0.0	0.0	0.0	0.0	9.606094993622717	0.0	0.0	1.6984433789312534	0.9201876756465245	0.0	0.0	0.0	0.9410661488262091	7.019220017263567	1.0613295588527003	0.0	0.0	0.4935824340830048	0.0	0.0	0.0	8.433018986512415	0.0	0.3885379767829908	0.0	0.0	0.0	0.787126102955311	0.0	0.0	0.0	0.0	0.0	0.0	0.0	8.047895296246871	0.0	0.0	7.122324159188265	9.162146906506923	0.5183150670017947
677s_M2	10.391361	-2.6716967	MNP	Not a mesangial-like cell	3940.0	677s	2.7920097797605905	0.0	0.0	0.0	0.0	0.0	9.954884976711542	0.0	0.7133401244892118	3.307382423190994	0.0	0.0	0.0	0.0	0.0	12.257019385733825	5.550074928453253	0.3712885145493512	0.0	0.6219270201401759	0.0	0.0	0.3662926768818658	11.441370460316348	0.0	0.4939654270763463	0.0	0.0	0.0	1.9545410165480992	0.0	0.0	0.0	0.0	0.0	1.104222533701051	0.0	1.4180386358342385	0.6822455439718077	0.0	6.75894959787083	8.418850973888903	0.8926920720628043
679s_P11	11.50638	-7.2445884000000005	MNP	Not a mesangial-like cell	2987.0	679s	0.0	0.0	0.0	0.0	0.0	0.0	10.385130284921233	1.5693939258977663	0.0	0.0	0.2208453712494187	0.0	0.0	0.0	0.0	9.521452324553284	3.746735424818779	0.0	0.0	0.0	0.0	0.0	0.0	11.762135424472817	0.0	0.0	0.0	0.0	0.0	1.5934259645885158	0.0	0.0	0.0	0.0	0.0	0.0	0.0	7.599191269962725	0.0	0.0	7.837469333059249	8.661619071373636	0.6789619539355901
677s_F9	11.439945	-2.4122662999999998	MNP	Not a mesangial-like cell	3393.0	677s	3.9927685111321107	0.0	0.0	0.0	4.630518514488646	0.0	7.783493974549031	0.0	0.7571470928755739	3.6709613361854307	0.8182358944584613	0.0	0.0	0.0	0.7274431102123419	13.510939746309408	7.149639552399247	0.0	0.0	1.1130640036903776	0.7079866687949667	0.0	0.0	10.71828944173898	0.0	0.0	0.0	0.0	0.0	0.0	0.0	0.0	0.0	0.0	0.0	0.6963076076240975	0.0	1.1946187680968228	0.5830631537535812	0.0	8.211443457616266	6.790589563278525	0.0
677s_A7	10.49109	-2.174881	MNP	Not a mesangial-like cell	4409.0	677s	3.7856320522494142	0.0	0.0	0.0	0.0	0.0	9.146643224583878	0.0	1.6186110439785169	2.8881376056822385	0.0	0.0	0.0	0.0	0.9882104834536951	12.808555013700614	1.7330950018972529	0.0	0.0	0.5222740658674806	0.0	0.0	0.0	10.87538296100972	0.0	0.0	0.32138781084161683	0.0	0.0	2.84950110635588	0.0	0.0	0.0	0.0	0.0	0.0	0.0	2.283091308558548	0.0	0.0	7.310570785681517	8.152630460980918	0.5481898807656892
679s_L24	15.322256	-3.3997035	MNP	Not a mesangial-like cell	3341.0	679s	0.0	0.0	0.0	0.0	0.0	0.0	9.293338115447904	0.6425314994662695	0.8218251838159542	0.0	0.0	0.0	0.0	0.0	0.0	13.366436182324493	8.674412060312829	0.0	0.0	0.0	0.2340906513252716	1.4496585518698812	0.0	11.829307559025679	0.0	0.0	0.0	0.0	0.0	0.6556079376640053	0.0	0.0	0.0	0.0	0.0	1.7719021615257329	0.0	4.83412851259779	0.24052243238953255	0.0	6.6765056185687754	8.134015244477519	0.0
679s_C1	13.766219	-7.5374300000000005	MNP	Not a mesangial-like cell	2559.0	679s	0.0	0.0	0.0	0.0	0.0	0.44941475440526185	9.4498152654165	2.0593906724589703	0.0	0.0	0.0	0.0	0.0	0.0	0.6674989775656703	6.380519705131412	0.549295487624752	0.0	0.0	0.0	0.0	0.0	0.0	10.633571296755479	0.0	0.0	0.0	0.0	0.0	0.0	0.0	0.0	0.0	0.0	0.0	0.0	0.0	5.654720150899073	0.0	0.0	7.873116875129533	8.059673428651239	0.5004696206700491
679s_G21	12.111913000000001	-7.243638499999999	MNP	Not a mesangial-like cell	2890.0	679s	10.22178704504396	0.0	0.0	0.0	0.0	0.0	10.562788909460972	2.299207654251371	0.6197266954409283	0.0	0.0	0.0	0.0	0.0	1.0140764701110712	9.49491507393143	8.013365349592476	0.0	0.0	0.5381713919324014	0.0	0.0	0.0	11.861989794497044	0.0	0.0	0.0	0.0	0.0	0.0	0.0	0.0	0.0	0.0	0.0	0.0	0.0	8.862820458967303	0.0	0.0	0.5720234627205604	8.435096852523001	0.0
680s_G23	0.9405794	-17.462446	PTC	Not a mesangial-like cell	3707.0	680s	0.0	6.973017787720753	0.0	0.0	0.0	0.6268711804775813	6.355400652214428	0.0	4.31480623984146	0.0	0.0	0.0	0.0	0.0	10.83183137307831	0.0	0.4275866469630134	0.0	0.0	0.0	0.0	0.0	0.0	0.0	0.0	0.0	0.0	0.0	5.397962743350361	0.0	0.0	0.0	0.0	0.0	0.0	0.0	0.0	0.755956929988176	0.0	0.0	0.0	0.0	0.0
677s_O14	-13.486025	-1.3388191	Podocyte	Not a mesangial-like cell	3426.0	677s	2.85774290898982	0.0	0.0	0.0	0.0	0.0	1.5556634206498774	0.9897899784920315	9.051039523980638	13.004154603917875	0.32034341853898113	0.0	0.0	0.0	0.0	4.077974312281628	1.4472277584232192	5.586278975590043	6.479320868890134	0.6491941709208263	5.676601120378202	0.0	7.737290234932427	2.9457956394876033	0.0	6.640427243983596	6.423691938890726	0.0	2.493770881323947	10.665744713529012	0.0	0.0	0.0	0.0	0.0	7.06356938002164	0.0	0.8120560716136918	7.834765043596077	5.8085365423119795	5.259618464432126	0.43066813832471623	6.45974041229019
679s_M20	12.378998	-8.000246	MNP	Not a mesangial-like cell	2766.0	679s	0.0	0.0	0.0	0.0	0.0	0.0	10.472220162873311	1.879704949504964	0.0	0.0	0.2931170237212262	0.0	0.0	0.0	0.6604924506816136	4.125445438783995	1.904526790626632	0.0	0.0	0.0	0.0	0.0	0.0	10.668898900738563	0.0	0.0	0.0	0.0	0.0	0.0	0.0	0.0	0.0	0.0	0.0	0.0	0.0	8.500231483965809	0.0	1.9634261198329723	7.388910077306157	9.373897680625031	0.0
679s_P12	11.209044	-7.120496000000001	MNP	Not a mesangial-like cell	3005.0	679s	0.0	0.0	0.0	0.0	0.0	0.0	10.135852385776028	3.7847619127605943	0.0	0.0	0.2505008273976639	0.0	0.0	0.4952258102392258	0.0	7.858610614357796	1.5482235712983998	0.0	0.0	0.0	0.0	0.0	0.0	4.490407092734843	0.0	0.0	0.0	0.0	0.0	0.0	0.0	0.0	0.0	0.0	0.0	0.0	0.0	5.755548661562477	0.0	0.0	7.801146346082742	9.380224183371368	0.5452593415330127
240s_J9	1.5054339	-12.355922999999999	PTC	Not a mesangial-like cell	2765.0	240s	4.543727246796862	0.0	0.0	0.0	0.0	0.0	0.0	0.0	4.159148637185582	0.0	1.4732343229839293	0.0	0.0	0.0	6.3007166443569	5.376568082194532	0.0	0.0	0.0	2.0162536368214417	0.0	0.0	0.0	4.333624467718892	0.0	0.0	0.0	0.0	1.4086825661707194	2.2051803604691393	0.0	0.0	0.0	0.0	0.0	0.0	0.0	3.0355146382471796	0.0	0.0	3.2839354152931697	1.8013368851674099	0.0
679s_D19	12.268426	-8.210519	MNP	Not a mesangial-like cell	2661.0	679s	1.3087909003806422	0.0	0.0	0.0	0.0	0.0	10.896118422053759	1.6312272650992452	0.0	0.0	0.0	0.0	0.0	0.0	0.0	9.467061220743757	5.055383817122502	0.0	0.33300500533515753	0.0	0.0	0.0	0.0	10.657357170808956	0.0	0.0	0.0	0.0	0.0	0.0	0.0	0.0	0.0	0.0	0.0	6.933740003271131	0.0	8.08575055130037	0.42781286232556603	0.0	1.4516478622393079	8.061840114860946	0.0
680s_N2	11.965817	-2.7361746	MNP	Not a mesangial-like cell	3223.0	680s	2.3548270068653245	0.0	0.0	0.0	0.0	0.0	9.701500558089831	6.4103705942131075	1.2218902176385087	1.5025722071663108	0.31685404531524675	0.0	0.0	0.0	0.7075332932250606	12.793600424823177	8.00990928645506	0.0	0.4453279295010078	0.6428378370413406	0.0	0.0	0.0	9.965564606618752	0.0	0.0	0.0	0.0	0.0	1.9984930549733586	0.0	0.0	0.0	0.0	0.0	1.1360381981313477	0.0	5.173429190643003	0.9595952593005688	0.7069090094348264	8.053340154309076	7.087988096072501	0.0
311s_J12	4.6615605	-11.047288	cTAL+CD	Not a mesangial-like cell	3068.0	311s	1.7562527521176927	0.0	0.0	1.742842981793389	0.0	8.90294578439622	0.0	0.0	0.0	0.0	0.8887832824605846	0.0	1.127025952053278	0.6898406088101678	0.0	0.7206161516263669	0.36526489543604307	0.0	0.0	0.8568350108621922	0.0	0.0	0.0	0.8201138729968601	1.9382278445474346	0.0	0.9470390757340859	0.0	0.0	1.9580680559437003	0.42981974126647166	0.0	0.199359756947304	1.1242046557629979	0.0	1.0273386280242376	1.4623070385542987	1.0047830272397302	0.0	0.0	0.0	0.2613305851002248	0.22884043493451975
677s_F6	10.696677000000001	-1.9619868999999999	MNP	Not a mesangial-like cell	4090.0	677s	2.602490108167933	0.0	0.0	0.0	0.0	0.0	9.606130544468154	0.0	5.651958659790887	0.0	0.6830900243810373	0.0	0.0	0.0	0.0	12.364242533720297	7.255639968641596	0.0	0.0	0.7588026148415428	0.0	0.0	0.0	11.386767356042888	0.0	0.0	0.0	0.0	0.0	1.157738905760779	0.0	0.0	0.0	0.0	0.0	0.0	0.0	4.8384456972967405	0.0	0.0	7.741667746091899	7.373241755407499	0.0
677s_N9	10.660442999999999	-1.9722328000000002	MNP	Not a mesangial-like cell	4190.0	677s	2.912813307706473	0.0	0.0	0.0	0.0	0.0	9.227108414874115	0.0	6.723496010125887	2.9143290248821354	0.2568747355900349	0.0	0.0	0.0	1.003285262563267	12.657987124204123	6.60187892884919	0.0	0.0	0.919083801519411	0.3134142589886407	0.0	0.8545282071240321	10.549673016769162	0.0	0.0	0.0	0.0	0.0	0.841871998119409	0.0	0.0	0.0	0.0	0.4438279669604052	1.278343902921886	0.0	6.60230299763946	0.8070667298406733	0.5866150604392716	5.58446957925864	8.086860521348614	0.7723599356273994
679s_D14	11.9181595	-7.8331637	MNP	Not a mesangial-like cell	2720.0	679s	8.558972932466677	0.0	0.0	0.0	0.0	0.0	9.73595102658047	4.004707994121362	0.9813763013063873	1.704695637207323	0.0	0.0	0.0	0.0	0.0	8.136291349507927	1.2976229036315758	0.0	0.0	0.2693308722594867	0.0	0.0	0.0	9.248745863114042	0.0	0.0	0.0	0.0	0.0	0.0	0.0	0.0	0.0	0.0	0.0	0.0	0.0	8.164191918682098	0.5465068781107103	0.0	7.089482525512967	8.281606264226719	0.0
679s_M2	13.449276999999999	-6.368034	MNP	Not a mesangial-like cell	3341.0	679s	0.0	0.0	0.0	0.0	0.0	0.0	9.622014326437494	0.0	0.0	0.0	0.0	0.0	0.0	0.7669512840603254	0.0	11.5586965851735	7.309381333093085	0.0	0.0	0.0	0.0	0.0	0.0	9.88488573284856	0.0	0.0	0.0	0.0	0.0	0.0	0.0	0.0	0.0	0.0	0.0	0.0	0.0	4.230705970653707	0.0	0.0	8.36924918197941	8.24850371135378	0.25908928085314853
679s_G18	4.680011	-10.939324000000001	cTAL+CD	Not a mesangial-like cell	3556.0	679s	1.2823507685512152	0.0	0.0	0.0	0.0	6.930675728096078	3.5448271508589313	0.0	0.0	0.0	0.0	0.0	0.0	0.45340035057308276	0.0	4.654957184465454	2.043877363844421	5.312339467748299	0.0	0.47590606463117524	0.0	0.0	0.0	3.6991047035613884	0.0	5.6734687757978195	0.0	0.0	0.0	0.761400790022786	0.0	0.0	0.0	0.0	0.0	0.0	10.108218696064942	1.4500850524474096	0.0	0.0	1.6336415511278615	2.197901441223602	0.0
680s_M24	0.09244116	-16.169529	PTC	Not a mesangial-like cell	3626.0	680s	0.0	0.0	0.0	0.0	0.0	6.367548713892098	0.0	1.2589603498405015	7.6992067318216115	0.0	0.0	0.0	0.0	0.0	6.734634875131399	2.5388821839176683	0.0	0.0	0.0	0.26396269784982784	0.0	9.046470993273863	0.0	0.9616431103027518	0.0	0.0	5.89658657771407	0.0	0.0	0.0	0.2806996694907217	0.0	0.0	8.624040225254403	0.0	0.0	0.0	0.0	0.3514516905186306	0.2941123601098443	0.0	0.31706076150981205	0.0
680s_I17	10.486552	-3.2404992999999997	MNP	Not a mesangial-like cell	3428.0	680s	0.0	0.0	0.0	0.0	0.0	0.0	8.704385259986589	0.7880448196777727	0.0	0.0	0.0	0.0	0.0	0.0	0.9595333341454839	9.446792584177295	6.637880857936312	0.0	0.0	0.5047776708619095	0.0	0.0	0.0	9.918481891681246	0.0	0.0	0.0	0.0	0.0	0.0	0.291685585470429	0.0	0.0	0.0	0.0	0.0	0.0	7.803818369880871	0.0	0.0	8.094404289065285	9.154603021193418	0.28918765236646093
677s_E18	9.980138	-3.159121	MNP	Not a mesangial-like cell	2914.0	677s	2.7494155041755626	0.0	0.0	0.0	0.0	0.0	9.894293330671102	0.0	0.0	1.5412480392526176	0.0	0.0	0.0	0.0	0.6663142874729245	11.927623189640318	6.818738912251759	0.0	0.0	0.33376991657953564	0.0	0.0	0.0	10.76835244786834	0.0	0.0	0.0	0.0	0.0	0.0	0.0	0.0	0.0	0.0	0.0	0.0	0.0	1.2537444039226495	0.6636421707397218	0.37092211123923896	8.523554780838507	7.450385441539039	0.3514436858886821
677s_K11	8.388010000000001	-5.392923400000001	MNP	Not a mesangial-like cell	2747.0	677s	0.0	0.0	0.0	0.0	0.0	0.0	8.957531005412436	2.5825103295406033	0.8901522129685445	2.9253959217392564	0.39461105903131904	0.0	0.0	0.0	0.8566132928563833	10.91403072007911	3.971548615638018	0.8344821127890558	0.0	0.44310745104709526	0.4768263351363008	0.0	0.0	10.335657331984038	0.0	0.0	0.4970528633783028	0.0	0.0	1.8311108661134232	0.0	0.0	0.0	0.0	0.0	0.0	0.0	8.051101395812783	1.1580978742506112	0.0	9.699882484703704	7.598976255484334	0.0
679s_D23	13.268138	-5.891242500000001	MNP	Not a mesangial-like cell	3121.0	679s	0.0	0.0	0.0	0.0	0.0	0.0	9.741449796759238	2.157920197723049	0.0	0.0	0.0	0.0	0.0	0.0	0.0	9.306485232269093	3.118098611578311	0.0	0.0	0.26255127644891874	0.0	0.0	0.0	11.42011461313973	0.0	0.0	0.0	0.0	0.0	0.0	0.0	0.8172320813781935	0.0	0.0	0.4035961073929512	0.0	0.0	6.561165684342331	0.0	0.0	8.108353471288689	9.100879200748858	0.0
676s_M17	-2.735996	12.664256	GEC	Not a mesangial-like cell	2645.0	676s	0.0	0.0	0.0	0.0	0.0	0.0	0.0	0.0	0.0	0.0	0.0	0.0	0.0	0.0	0.0	0.0	0.0	0.0	0.40811666504486277	5.472405542764295	0.6350208828651417	0.0	0.0	0.0	0.0	0.0	0.0	0.0	0.0	0.9281733217880691	0.0	0.0	0.0	0.0	0.0	0.0	0.0	6.309180805374278	5.125409886908077	0.0	1.0652644976447614	0.0	0.34361456612677954
679s_K13	13.972006	-5.939324	MNP	Not a mesangial-like cell	3107.0	679s	8.989936667292838	0.0	0.0	0.0	0.0	0.0	10.019812506048103	1.824406047874602	0.0	0.0	0.21442179627208663	0.0	0.0	0.0	0.0	11.885406873173794	1.5615131964963198	0.0	0.0	0.7928722745414643	0.0	0.0	0.0	10.029332404401046	0.0	0.0	0.0	0.0	0.0	0.0	0.0	0.0	0.0	0.0	0.0	0.0	0.0	4.423318611750976	0.0	0.0	8.988476328080667	8.271547532024503	0.0
680s_E5	-14.267398000000002	-0.6222996000000001	Podocyte	Not a mesangial-like cell	3469.0	680s	0.0	0.0	0.0	0.0	0.0	0.0	0.0	0.0	8.935650965456382	10.725479129369246	0.0	0.0	0.0	0.0	2.2294709481267376	1.0628948704675638	0.6344945044539153	0.0	6.756838695507722	0.6279514213963164	6.425618650838901	0.0	7.351662309396488	0.0	0.0	5.436452740748529	4.463231460325623	0.0	0.0	10.452086513676822	0.0	0.0	4.937540133946676	0.0	6.196214306685516	6.8889927991291575	0.0	0.31236663897470335	7.200982144796977	4.693606137848494	0.6662613557687693	0.0	0.900624082977503
677s_B18	9.538698	-4.4960837	MNP	Not a mesangial-like cell	3164.0	677s	6.704060767408754	0.0	0.0	0.0	0.0	0.0	10.82906072512744	2.011239268434041	0.0	0.0	0.0	0.0	0.0	0.0	0.0	8.763075024720798	0.8510625024224989	0.0	0.0	0.0	0.0	0.0	0.0	10.930980797032584	0.0	0.0	0.0	0.0	0.0	0.0	0.0	0.0	0.0	0.0	0.0	0.0	0.0	7.302803800413836	0.0	4.54510501625984	8.876249589788584	5.680260868813434	0.5063824063889996
680s_O5	8.648653	-5.785754	MNP	Not a mesangial-like cell	3000.0	680s	0.0	0.0	0.0	0.0	0.0	0.0	8.768906644273144	1.3479383958250286	0.0	0.8617859965153944	0.25685760051025647	0.0	0.0	0.0	0.0	9.263911506143295	0.0	0.0	0.3639221253298116	0.2900849799150582	0.31339374481013277	0.0	0.0	7.411276147770565	0.0	0.0	0.0	0.0	0.0	2.059793646735083	0.0	0.0	0.0	0.0	0.0	0.9637206979664239	0.0	8.229411621503225	0.4553774617445132	0.0	0.5650020450825178	9.3575763310466	0.0
309s_E13	4.231549	-1.8396938000000003	T+NK cells	Not a mesangial-like cell	2200.0	309s	13.145498450876651	0.0	0.0	0.0	0.0	0.0	0.0	0.0	0.0	0.0	0.8623979444151867	0.0	0.0	0.0	1.636155729514836	0.0	0.0	0.0	0.0	0.0	0.0	0.0	0.0	0.0	0.0	0.0	0.0	0.0	0.0	0.0	0.0	0.0	0.0	0.0	0.0	0.0	0.0	0.8709267508428709	0.0	0.0	0.0	6.024474061507275	0.0
240s_K6	3.689479	4.3382545	MLC	MC	2559.0	240s	4.607635371130478	0.0	0.0	0.0	0.0	9.911095820342588	0.0	0.0	1.5323627945448592	1.973082873755326	1.7832087414709434	0.0	0.0	0.0	1.886436125152722	2.881546318879595	0.0	0.0	0.5980004134304436	2.06675448506811	0.0	0.0	0.0	2.251887766517821	0.0	0.0	0.0	0.0	0.0	1.2740122836620427	0.0	0.0	0.0	0.0	0.0	0.0	0.0	3.1335139727671577	0.0	1.4834322993330702	0.0	0.9826871499121189	3.6330504209927614
680s_G6	8.794359	-6.269389	MNP	Not a mesangial-like cell	2795.0	680s	0.0	0.0	0.0	0.0	0.0	0.0	9.282402633436044	1.4636114862390492	0.0	1.9218100799103537	0.0	0.0	0.0	0.0	0.0	9.269609885380307	0.5360207371438808	0.0	0.0	0.0	0.0	0.0	0.0	0.0	0.0	0.0	0.0	0.7117965255596846	0.0	0.0	0.0	0.0	0.0	0.0	0.0	0.0	0.0	8.582986090664768	0.0	0.0	8.23028625741563	9.105380613665188	0.8522854805435521
679s_G5	14.848795999999998	-6.0671	MNP	Not a mesangial-like cell	3227.0	679s	1.4498040212965986	0.0	0.0	0.0	0.0	0.0	8.863329106676778	1.4001594681804908	0.0	0.0	0.0	0.0	0.0	0.5325059227329865	0.6161077584141696	9.894936820195081	7.1623104615552124	0.0	0.0	0.3059509046435451	0.0	0.0	0.0	10.00221782776027	0.0	2.49912575147243	0.0	0.0	0.0	0.0	0.0	0.0	0.0	0.0	0.0	0.0	1.187943169218447	6.586167663537474	0.0	0.0	8.946092241668381	9.62658525249707	0.0
677s_A13	8.678195	-5.1836667	MNP	Not a mesangial-like cell	3327.0	677s	1.6250945667601988	0.0	0.0	0.0	0.0	0.0	10.586229747142053	1.5721091386399637	0.7441524147586562	2.0463953596423834	0.5827089390831253	0.0	0.0	0.0	1.1906822036738247	11.145094187133553	1.5947471265914444	0.3892912716945831	0.450339283606106	0.8899635417792328	0.3893526577156093	0.0	0.0	11.989936402376477	0.0	0.0	0.5733944823977425	0.0	0.5495449123876601	1.0084092299602934	0.0	0.0	0.0	0.0	0.0	0.6841273718161716	0.0	4.739580306438731	0.572492112224927	0.4008589663599321	8.409881548526913	9.179485313677628	0.6804997977758205
680s_N18	9.6224785	-5.726904	MNP	Not a mesangial-like cell	3397.0	680s	0.0	0.0	0.0	0.0	0.0	0.0	10.28928524553291	2.2302804390466227	0.0	1.5619611204087192	0.0	0.0	0.0	0.0	1.765441897602971	10.118141121557032	0.0	0.0	0.0	0.3403193967765437	0.0	0.0	0.0	11.032896084059212	0.0	0.0	0.2043694116851629	0.0	0.0	0.0	0.0	0.0	0.0	0.0	0.0	0.0	0.0	7.408273271121849	0.0	0.0	8.122741622487483	8.73497954757128	0.3582987950162489
679s_A23	16.130648	-3.0139725	MNP	Not a mesangial-like cell	2579.0	679s	0.0	0.0	0.0	1.0416935471969386	0.0	0.0	10.399923552105687	0.0	6.7731061046568755	0.0	0.46899037691590595	0.0	0.0	0.0	0.0	12.541344891121165	7.315633450330275	0.0	0.0	1.2122910983584612	0.0	0.0	0.0	11.529203268532786	0.0	0.0	0.0	0.0	0.0	2.5072925130054386	0.0	0.0	0.0	0.0	0.0	0.0	0.0	6.481378654120885	0.0	0.0	0.9597614920494794	6.021416179480731	0.0
677s_L10	9.055239	-5.245776	MNP	Not a mesangial-like cell	3214.0	677s	2.864204720288679	0.0	0.0	0.0	0.0	0.0	11.201950201679024	3.5730506883510396	1.89212681624909	1.9254238677909483	0.0	0.0	0.0	0.0	0.7173159650892892	7.825784184362062	1.3345501424257504	0.0	0.0	0.0	0.0	0.0	0.5896881535664125	9.435703027722958	0.0	0.0	0.4079250944679434	0.0	0.0	1.0115928933287734	0.0	0.0	0.0	0.0	0.0	0.6865185513815115	0.0	0.59113499982531	0.5745664498696293	0.0	8.078349596299425	5.2461413739623834	0.0
676s_E20	9.62518	-5.1567235	MNP	Not a mesangial-like cell	3634.0	676s	3.5848934639837062	0.0	0.0	0.0	0.5403464946214871	0.766144998074051	10.092516506509085	0.0	0.0	1.5035826702382997	0.2854884799424701	0.0	0.0	0.0	0.0	10.101627058615017	6.349627655678599	0.0	0.0	0.0	0.0	0.0	0.0	9.21019091227251	0.0	0.0	0.0	0.0	0.0	0.0	0.0	0.0	0.0	0.0	0.0	0.0	0.0	6.741138353673068	0.0	0.0	7.558260901366213	7.432577681470689	0.33914622337607214
677s_P9	9.473696	-2.3440967	MNP	Not a mesangial-like cell	4053.0	677s	2.9608601605935974	0.0	0.0	0.0	0.0	0.0	9.06757655802595	0.8503788045896848	1.069437977508922	3.2193984633867436	0.26603416806695235	0.0	0.0	0.5234160666813209	0.0	11.735134874503336	0.5546514623309987	0.3243208488280623	0.9217689903134382	0.7606705494574065	0.3243731061798891	0.0	0.0	11.141190074547966	0.0	0.0	0.1793632262945441	0.0	0.0	1.404157894912461	0.0	0.0	0.0	0.0	0.0	0.5789461242250944	0.0	6.383302722679558	0.8310048769752637	0.0	9.143126299402548	7.287231597236071	0.5757712290563606
677s_L19	10.722308	-1.8073043000000002	MNP	Not a mesangial-like cell	3504.0	677s	0.0	0.0	0.0	0.0	0.0	0.0	8.573508166726405	0.0	0.0	2.273769648806863	0.29707914791940687	0.0	0.0	0.0	0.0	13.053611449081714	8.59510412297738	0.0	0.0	0.0	0.3614164994281386	0.0	0.0	11.25873016863556	0.0	0.0	0.0	0.0	0.0	0.9483497540642907	0.0	0.0	0.0	0.0	0.0	1.0807073375907836	1.2714376059542534	1.1099201406736834	0.0	0.0	9.33327328689439	6.5162563344906195	0.0
677s_M22	9.100608	-5.261048000000001	MNP	Not a mesangial-like cell	3204.0	677s	0.0	0.0	0.0	0.0	0.0	0.0	10.415320676984583	1.1217443834445522	0.0	1.1660069055487883	0.0	0.0	0.0	0.0	1.3384602528515264	10.785503076252756	1.1402060998641113	0.0	0.0	0.4211179174010954	0.797884785225466	0.0	0.0	10.930034742630873	0.0	0.5980044133953011	0.0	0.0	0.0	1.1413633204952307	0.0	0.0	0.0	0.0	0.0	0.0	0.0	5.3350619675712	0.0	0.0	8.081940137483244	6.5936276527194755	0.44275077447924654
680s_F8	9.260665	-3.9426907999999994	MNP	Not a mesangial-like cell	3749.0	680s	0.0	0.0	0.0	0.0	0.0	0.0	8.711143980957086	1.7433704970690023	0.0	2.4384314843048163	0.6709952257884421	0.0	0.0	0.0	2.8287867254820345	10.725459052686478	5.904506836867288	0.0	0.0	0.0	0.7968333699665406	0.0	1.1351212921992506	0.0	0.0	0.0	0.47210808891176503	0.0	1.0726854137536108	3.0396568378655875	0.0	0.0	0.0	0.0	0.0	1.289192456427558	0.0	0.6780485147959652	1.1104904767768529	0.0	8.980235747644812	6.191416327351738	0.0
240s_I12	3.412153	4.1016383	MLC	MC	2415.0	240s	3.3025743223123154	0.0	0.0	0.0	0.0	1.7046182694096175	1.2486329430908667	0.0	0.0	0.0	9.064682661084218	0.0	0.0	0.817178822016182	2.4715002436501377	2.8955843230255955	1.6546237278872076	0.525230637064383	0.0	1.5926106119122796	0.0	0.0	0.0	2.7459778879552785	0.0	0.0	0.0	0.0	0.7288578522565751	0.0	0.0	0.0	0.0	0.0	0.0	0.0	0.0	2.3021238489023323	0.0	0.0	10.221970847988718	0.5787870056481984	10.763734148061264
677s_E22	9.527677	-4.908399	MNP	Not a mesangial-like cell	3020.0	677s	2.9433026914404987	0.0	0.0	0.0	0.0	0.0	10.050332948865222	1.9219762947358667	0.7842908365961668	3.1619126221143206	0.340561998377368	0.0	0.0	0.0	1.2463478912076784	9.675437251528976	2.2579946688555923	0.0	0.0	0.6857795132713607	0.0	0.0	0.0	9.44898117342929	0.0	0.0	0.0	0.0	0.0	2.414156751778652	0.0	0.0	0.0	0.0	0.0	0.0	0.0	8.06059630972321	0.605201330656821	0.0	6.4773805738025825	7.640479071400365	0.7179903799775724
677s_L7	9.99628	-3.5893474000000003	MNP	Not a mesangial-like cell	3501.0	677s	2.9168516206308293	0.0	0.0	0.0	0.0	0.0	8.300219376587668	2.848469312884326	0.0	0.0	0.2576351049777926	0.0	0.0	0.0	0.5887117760314111	9.49608180168662	1.7575817730120626	0.0	0.36498489353923497	0.2909532977717878	0.3143245274984347	0.0	0.0	11.387203042045712	0.0	0.0	0.0	0.0	0.0	0.8439320292744212	0.0	0.0	0.0	0.0	0.0	0.5624131428862013	0.0	1.1299835642078064	0.0	0.0	8.764336615354614	8.293531358030405	0.0
677s_P5	8.716074	-5.8538632	MNP	Not a mesangial-like cell	3078.0	677s	3.3379637424979895	0.0	0.0	0.0	0.0	0.0	10.205103016529796	4.3202154168619895	0.0	2.2169595544276124	1.061858345938719	0.0	0.0	0.0	0.0	8.929347443218244	1.4679180525440343	0.0	0.0	0.32030975129781003	0.0	0.0	0.0	11.082129619653188	0.0	0.0	0.0	0.0	0.0	0.0	0.0	0.0	0.0	0.0	0.0	0.6139052287962359	0.0	7.471939226208488	0.6395241670581822	0.0	6.9108470872306285	8.309966753150599	1.507942379845895
679s_J4	14.48034	-6.139716	MNP	Not a mesangial-like cell	3366.0	679s	2.575761988546739	0.0	0.0	0.8608500381573666	0.0	0.0	8.006499522112875	1.7435363624363145	6.605810832532212	0.0	0.374214883103194	0.0	0.0	0.0	0.0	10.458218032897886	2.2037560246544974	0.0	0.0	1.5996192397383397	0.0	0.0	0.0	11.194841669687731	0.0	0.0	0.0	0.0	0.0	1.7689448906968406	0.0	0.0	0.0	0.0	0.0	0.0	0.0	1.322032569850099	0.0	0.0	3.2842033339441845	7.812081332598466	0.44215921150785187
677s_H6	9.54877	-2.6656427000000003	MNP	Not a mesangial-like cell	3477.0	677s	0.0	0.0	0.0	0.0	0.0	0.0	9.94529356775228	0.0	0.0	1.0765380331352103	1.6394057371150912	0.0	0.0	0.0	0.0	11.803200797749472	3.6589399750679874	0.0	0.47437787039223406	0.38094705444889165	0.0	0.0	0.0	11.924575852106267	0.0	0.0	0.23003965760197986	0.0	0.0	1.05317228315565	0.0	0.0	0.0	0.0	0.0	0.7178679102612584	1.3979175472994185	0.6190019603767529	0.6018037850177799	0.0	8.46846296862175	8.021730058547965	0.9713633755288151
677s_D8	11.255836	-6.234281	MNP	Not a mesangial-like cell	3656.0	677s	1.3335785154875954	0.0	0.0	0.0	0.0	0.0	8.70190840285535	2.200967742823378	0.5774944008020412	0.0	0.24057786721727586	0.0	0.0	0.0	0.5535456985483376	6.459010343143898	3.243715931508259	0.5378302906553765	0.0	0.0	0.0	0.0	0.0	10.376311266201839	0.0	0.39423982585473455	0.0	0.0	0.0	0.797265825733639	0.28908227314106294	0.0	0.0	0.0	0.0	0.5285460619091648	0.0	7.474682936542154	0.0	0.0	7.600182632745825	7.827924505371213	0.0
679s_P10	14.511016	-5.8684244	MNP	Not a mesangial-like cell	3722.0	679s	0.0	0.0	0.0	0.0	0.0	0.0	10.387877086074493	0.9806113557254452	2.3204740377342743	0.0	0.5761866182103422	0.0	0.0	0.0	0.0	9.679500872619741	1.5815871435314621	0.0	0.0	0.0	0.0	0.0	0.0	9.701116413387584	0.0	0.0	0.0	0.0	0.0	1.582997544165286	0.37861459060377933	0.0	0.0	0.0	0.0	0.0	0.0	1.1657060707719398	0.0	0.0	7.821596340127232	7.68180960575639	0.0
679s_K2	14.453787	-6.595674499999999	MNP	Not a mesangial-like cell	3312.0	679s	1.1381708556116585	0.0	0.0	0.0	0.0	0.0	10.658932438660573	1.0955417036977984	0.0	0.0	0.0	0.0	0.0	0.6953269993330753	0.0	9.160562579873702	1.7346775669735415	0.0	0.0	1.4865707544943623	0.0	0.0	0.0	10.947093680720974	0.0	0.0	0.0	0.0	0.0	2.6428884374460035	0.0	0.7008823008288971	0.0	0.0	0.0	0.0	0.0	5.977753948560556	0.0	0.0	8.878808209833144	8.748288669158475	0.0
240s_L12	-4.6810480000000005	12.39424	GEC	Not a mesangial-like cell	2880.0	240s	3.503279346610146	0.0	0.0	0.0	0.0	0.0	0.0	0.0	0.0	0.0	8.7744337787075	0.0	0.0	0.0	3.662530632721658	0.0	0.0	1.4426546455162395	0.0	2.2513405452582633	0.0	0.0	0.0	0.0	0.0	0.0	0.0	0.0	0.0	0.0	0.0	0.0	0.0	0.0	0.0	0.0	0.0	7.621316463313051	0.0	0.6130959869273909	3.1852505222769363	1.4471700248362962	2.165911966902272
677s_C21	9.676224000000001	-2.6306217	MNP	Not a mesangial-like cell	3358.0	677s	2.7258317709519635	0.0	0.0	0.0	0.0	0.0	2.4216131227596316	0.0	0.0	0.9538515190344885	0.0	0.0	0.0	0.0	0.0	12.24844428877882	0.0	0.0	0.0	0.0	0.0	0.0	0.0	3.0409711822064045	0.0	0.0	0.0	0.0	0.0	0.9323699280952845	0.0	0.0	0.0	0.0	0.0	5.530366807158198	0.0	3.8883638785914227	0.0	0.0	8.249806198300101	5.803614221467188	0.345490582715667
311s_O6	3.2950095999999998	-13.0425205	DTL	Not a mesangial-like cell	2231.0	311s	0.0	8.986468670430893	7.251647564540256	12.435431454477317	3.7699411059678742	0.8579036028207926	0.0	0.0	0.0	0.0	0.0	0.0	11.142311020103506	8.293354758642854	0.0	0.0	0.0	0.0	0.0	0.5209641596818728	0.0	3.976953716889193	0.0	0.0	8.16377248821464	0.0	0.0	7.921069260404329	4.1901009641060165	1.0225409379917572	0.3897618387317986	0.0	0.0	8.295362616153461	0.0	0.0	13.067513012878921	0.17443378270379906	0.0	3.3655587200748616	0.0	0.0	0.0
677s_K1	9.775965	-2.535982	MNP	Not a mesangial-like cell	3802.0	677s	0.0	0.0	0.0	0.0	0.0	0.0	8.456161161241674	2.116151378034933	0.0	1.2785332045571092	0.2521926256644213	0.0	0.0	0.0	0.5775391250655715	12.713686120803604	1.113194537343908	0.0	0.0	0.522666134869537	0.0	0.0	0.0	11.528829739585204	0.0	0.0	0.16976807133085373	0.0	0.0	1.352344105076764	0.3028031258299004	0.0	0.0	0.0	0.43621815931172214	0.0	0.0	0.6604711464456198	1.1373211613358059	0.0	7.740555711538792	7.949180911924903	0.0
677s_M7	9.996360000000001	-6.6623583	MNP	Not a mesangial-like cell	3766.0	677s	0.0	0.0	0.0	0.0	0.0	0.0	8.315462632521529	2.0763967508837364	0.0	1.0937867639920384	0.0	0.0	0.0	0.0	0.7630524417680111	8.799138712987359	4.033239772848049	0.0	0.0	0.3885848733650491	0.4187290093117083	0.0	0.0	8.186377561604534	0.0	0.0	0.0	0.0	0.0	0.0	0.0	0.0	0.0	0.0	0.0	0.0	0.0	7.992970039849404	0.0	0.0	7.030582365961208	9.16702881481703	0.0
679s_H16	12.372829	-7.099756	MNP	Not a mesangial-like cell	2576.0	679s	8.537717224310931	0.0	0.0	0.0	0.0	0.0	10.73892448441887	1.3878204222088872	0.0	0.0	0.26767942788550714	0.0	0.0	0.0	0.0	8.957120020690319	0.9590139885073704	0.0	0.0	0.0	0.0	0.0	0.0	10.286603274534203	0.0	0.0	0.0	0.0	0.0	0.0	0.0	0.0	0.0	0.0	0.0	0.0	0.0	6.909088661978409	0.0	0.0	7.261742043956135	9.36860275566926	0.0
679s_F2	13.201847	-7.6875862999999995	MNP	Not a mesangial-like cell	3152.0	679s	0.0	0.0	0.0	0.0	0.0	0.0	9.68864484015936	1.681696766140752	0.0	0.0	0.0	0.0	0.0	1.2116477585361247	0.0	3.586679414467727	1.705167079839146	0.0	0.0	0.5102086690088508	0.0	0.0	0.0	9.597801051955921	0.0	0.0	0.0	0.0	0.0	0.0	0.0	0.0	0.0	0.0	0.0	0.0	0.0	7.372767030776478	0.0	0.0	7.270715473537448	8.038385596444522	0.535629916054026
680s_K4	-13.842246	-0.88343656	Podocyte	Not a mesangial-like cell	3382.0	680s	0.0	0.0	0.0	0.0	0.0	0.0	0.9873099251544378	0.0	9.153425779720646	11.709369757721303	0.0	0.0	0.0	0.0	2.2912534228635693	1.7221939602163465	1.6064850780585371	6.736882495897469	4.174601961383498	0.36496393502963104	7.631159273797662	0.0	6.897889104364962	1.237856646417187	0.0	0.0	2.445150804216904	0.0	6.109495855487204	0.0	0.0	0.0	5.626014370893348	0.0	4.294328810241397	8.936211433138036	0.0	1.339777607300765	8.84214438059467	8.126665523995557	0.6956354990122332	0.0	7.161312427846444
680s_N19	11.033878999999999	-3.2954122999999997	MNP	Not a mesangial-like cell	3827.0	680s	0.0	0.0	0.0	0.0	0.0	0.0	8.980080462912937	0.0	0.0	2.7812789495608095	0.0	0.0	0.0	0.0	0.9279151629386119	10.802911866316984	0.8565732463600095	0.0	0.0	0.8483354004648085	0.0	0.0	0.0	10.41634712029084	0.0	0.0	0.0	0.0	0.0	0.0	0.5141385455618607	0.0	0.0	0.0	0.0	0.0	0.0	5.1463100388177825	0.0	0.0	8.014442695000854	8.155188512043807	0.5100453752238169
679s_J19	12.925787	-6.954527000000001	MNP	Not a mesangial-like cell	3000.0	679s	9.578203370879221	0.0	0.0	0.0	0.0	0.6195487841214917	9.104644633422527	1.5814340905248268	0.5404141104026375	0.0	0.0	0.0	0.0	0.0	0.0	10.181994413016948	6.525664076497886	0.0	0.0	0.0	0.0	0.0	0.0	10.823727211305277	0.0	0.0	0.0	0.0	0.0	0.0	0.0	0.0	0.0	0.0	0.0	0.0	0.0	7.8269262919914935	0.0	0.0	9.075675917022467	7.358564635301239	0.0
680s_B11	9.117587	-5.92946	MNP	Not a mesangial-like cell	3375.0	680s	0.0	0.0	0.0	0.0	0.0	0.0	9.285772623600117	2.4442200284017694	0.0	0.0	0.0	0.0	0.0	0.0	1.1076300603567015	9.743205481550419	0.0	0.0	0.0	0.0	0.0	0.0	0.0	11.099597340391202	0.0	0.0	0.0	0.0	0.0	0.0	0.0	0.0	0.0	0.0	0.0	0.0	0.0	7.011597217333405	0.0	0.0	9.297709973030589	8.895531454551099	0.6254502292824428
311s_J1	3.428243	-13.252544	DTL	Not a mesangial-like cell	3571.0	311s	2.6781277422249268	0.0	4.723077999346438	10.694034512176076	8.40576980364882	8.02073239317161	0.0	0.0	0.36896776964048333	0.0	0.6202705008962692	2.9331581128082833	9.968171449217005	9.630538854402397	0.6357714925440422	0.575691726173033	0.0	0.0	0.0	1.1556210053793396	0.0	0.0	0.0	0.0	6.1527907159872575	0.0	0.0	7.120840651455549	2.486438123846763	2.7395033320641726	0.0	0.0	6.3885041696374	9.301544964877902	0.0	0.6077815785962387	11.5252746707657	0.4076736089796255	6.0775210182620505	0.0	0.0	0.0	0.0
677s_G17	9.628588	-2.5337124	MNP	Not a mesangial-like cell	3564.0	677s	0.0	0.0	0.0	0.0	0.0	0.0	10.050307315423582	1.0042741923721221	0.7554438707028269	3.0785179125761792	0.0	0.0	0.0	0.0	0.0	12.134866826854957	8.468654149529629	0.0	0.45786203955788096	0.3672829512013602	0.0	0.0	0.6977354129979165	11.732373251685118	0.0	0.0	0.0	0.0	0.0	0.0	0.0	0.0	0.0	0.0	0.0	2.9642431203353308	0.0	5.859455185864169	0.0	0.0	7.888095726354277	7.155994029431644	0.0
679s_L19	13.969021	-7.095544	MNP	Not a mesangial-like cell	3022.0	679s	0.0	0.0	0.0	0.0	0.0	0.0	9.151730031878847	0.5896652008225277	0.0	0.0	0.0	0.0	0.0	0.0	0.0	6.682442750587819	0.6011534673840211	0.0	0.2478901124815256	0.0	0.0	0.0	0.0	9.297787202593247	0.3860290197184263	0.0	0.0	0.0	0.0	0.4654746191037631	0.0	0.0	0.0	0.0	0.0	0.0	0.0	1.0229297672155917	0.0	0.0	6.257370401049146	8.372581188190946	0.0
677s_D1	10.051132	-2.713768	MNP	Not a mesangial-like cell	3687.0	677s	0.0	0.0	0.0	0.0	0.0	0.0	9.785846857773572	0.0	0.0	0.0	0.24578386942778022	0.0	0.0	0.0	0.564325573465232	12.727109819726973	2.5610582861223454	0.3000774058565881	0.0	0.5104975221087585	0.30012615015886934	0.0	0.0	9.846501092731797	0.0	0.0	0.16533500669701381	0.0	0.0	0.8116106104858215	0.29523475267666943	0.0	0.0	0.0	0.0	6.366672291901251	0.0	0.8096098131127495	0.5619871737021939	0.0	6.771999266682549	8.535468619176925	0.0
240s_H23	-3.9331620000000003	12.724102	GEC	Not a mesangial-like cell	2004.0	240s	3.6318771964168075	0.0	0.0	0.0	0.0	0.7874523416809182	0.9141103252699754	0.9252734008999325	0.6915595142312068	0.0	0.0	0.0	0.0	0.0	2.7747010981466547	3.043420427897894	0.0	0.0	7.2719818784241825	1.9449550661618111	0.0	0.0	0.0	1.152421139487057	0.0	0.0	0.0	0.0	0.0	0.9424731075900669	0.0	0.0	0.0	0.0	0.0	0.0	0.0	8.160241531839553	0.0	0.0	0.0	0.0	0.0
309s_G14	9.6957035	-4.126925	MNP	Not a mesangial-like cell	2929.0	309s	3.9199922635019906	0.0	0.0	0.0	0.0	0.0	6.520987556722254	0.0	0.0	0.0	0.0	0.0	0.0	0.0	0.9028819979762114	10.749655364810216	0.0	0.0	0.581972957542806	0.4706136903184642	0.0	0.0	0.0	10.205224897447506	0.0	0.0	0.0	0.0	0.0	1.904699137825715	0.0	0.0	0.0	0.0	0.0	2.5698395100071827	0.0	3.9729814167121362	0.0	0.52046081907467	5.865055557181	5.049120741268714	0.0
679s_P16	13.603419	-6.226754	MNP	Not a mesangial-like cell	3011.0	679s	0.0	0.0	0.0	0.0	0.0	0.0	9.97323248422656	1.1352830090732848	0.49497625101993914	0.0	0.20274257070333274	0.0	0.0	0.0	0.0	10.760909324581863	8.05658843058962	0.0	0.5303759932411832	0.0	0.0	0.0	0.0	11.4932053665813	0.0	0.0	0.0	0.0	0.0	1.155056693201256	0.2442455031791051	0.0	0.0	0.0	0.0	0.0	0.0	7.272738937005985	0.0	0.0	8.9771181236266	8.367727190392836	0.0
677s_A4	9.849155	-3.310179	MNP	Not a mesangial-like cell	3936.0	677s	2.185789617219803	0.0	0.0	0.0	0.0	0.0	9.82717955565936	0.8797737316152155	1.1039287822559212	0.9172522667315948	0.2772193599923566	0.0	0.0	0.0	1.0649032970630758	13.148579036450903	0.5160683575014814	0.0	0.39168578500639384	0.0	0.33773723932594707	0.0	0.0	11.105208845068917	0.0	0.0	0.0	0.0	0.0	1.841613540640318	0.0	0.0	0.0	0.0	0.0	0.0	0.0	3.1605971363564564	0.0	0.0	7.728421641206201	7.092333563872938	0.0
677s_O22	9.564575999999999	-3.1767447	MNP	Not a mesangial-like cell	3422.0	677s	1.3953726128267436	0.0	0.0	0.0	0.0	0.0	10.306712620814116	0.8251994468290914	1.0397954609345876	2.7471498669590204	0.2565650715657207	0.0	0.0	0.0	0.0	12.03484193083848	0.9269119114945	0.0	0.0	0.5309405634600959	0.0	0.0	0.0	11.637047159489276	0.0	0.0	0.17279606098884404	0.0	0.0	0.8410325085387239	0.0	0.0	0.0	0.0	0.4433251481124271	1.2772277229230604	0.0	7.359995750942229	0.8172063814007112	0.3225390843451736	7.638222929083207	7.251761752174143	0.557208975923182
677s_J17	10.088189	-2.7434359	MNP	Not a mesangial-like cell	3514.0	677s	3.730463057205555	0.0	0.0	0.0	0.0	1.3582568297210726	9.735529484578846	0.0	1.2170345327623624	1.607882559592385	0.3151799152077534	0.0	0.0	0.0	0.0	12.98970636159385	7.181375588384658	0.0	0.0	1.081469906954151	0.3829443197838137	0.0	0.0	11.50621034147199	0.0	0.5087647150136488	0.0	0.0	0.0	0.0	0.0	0.0	0.0	0.0	0.0	0.0	0.0	1.796532244608953	0.7014499805841382	0.0	9.227012888209956	7.728729340291697	0.37373259180571167
677s_F5	10.339607	-3.0484438	MNP	Not a mesangial-like cell	4213.0	677s	3.426952059677014	0.0	0.0	0.0	0.5690168627124563	0.0	8.541592745514508	0.0	0.7064034019026876	0.9830900606471074	0.3020351995853328	0.0	0.0	0.0	0.6782553355329934	12.375871108894442	3.4201944196389586	0.0	0.0	0.34044983486764985	0.0	0.0	0.0	10.330045636645647	0.0	0.0	0.0	0.0	0.0	0.0	0.0	0.0	0.0	0.0	0.5164532972891249	5.605821523682388	0.0	5.2673946054314325	0.0	0.3782527882387832	8.288420699633031	7.310166009546384	0.6453045190668792
679s_D11	14.657604999999998	-6.7644910000000005	MNP	Not a mesangial-like cell	3120.0	679s	0.0	0.0	0.0	0.0	0.46239953783994764	0.0	9.552193214196695	1.5393155495816255	0.990816130932127	2.4800888203140388	0.0	0.0	0.0	0.0	0.0	9.252403403106273	1.5094632225891098	0.0	0.6190632990274437	0.0	0.0	0.0	0.0	10.959681677425738	0.0	0.0	0.0	0.0	0.0	1.686928394760432	0.0	0.8431943364186362	0.0	0.0	0.0	5.531715273433255	0.0	1.4111095592547482	0.0	0.5543375972738314	8.797968194522337	8.556673621004586	1.0717307726142256
679s_L11	12.42247	-6.608092999999999	MNP	Not a mesangial-like cell	3361.0	679s	0.0	0.0	0.0	0.0	0.3578926414979202	0.0	9.99479519417852	1.8831070738677744	0.0	0.0	0.0	0.0	0.0	0.0	0.0	9.62726555525174	3.727298198710785	0.0	0.0	0.20787007026628035	0.0	0.0	0.0	11.300055405047718	0.4078922162159101	0.0	0.0	0.0	0.0	0.0	0.0	0.0	0.0	0.0	0.0	0.0	0.0	6.769912392541532	0.0	0.4320107234943805	2.503447681720984	8.83590911402657	0.21937704146195183
677s_K21	9.768713	-1.9679086	MNP	Not a mesangial-like cell	3757.0	677s	1.901769951875485	0.0	0.0	0.0	0.0	0.0	9.80963184742374	0.0	0.9154314296621233	0.0	0.7253756055531062	0.0	0.0	0.0	0.8812016934447328	12.036163501221543	6.697402608581206	0.0	0.566535440903476	1.31807271633915	0.0	0.0	0.0	10.76194789427216	0.0	0.0	0.0	0.0	0.0	1.219189126403022	0.0	0.0	0.0	0.0	0.0	0.0	0.0	2.9296775316854484	0.0	0.0	7.847023180274688	7.016012110609962	0.48089761412129595
679s_O24	14.066355	-7.302685	MNP	Not a mesangial-like cell	3254.0	679s	0.0	0.0	0.0	0.0	0.0	0.0	9.751523950429494	1.3141259931397022	0.7466929729411792	1.3630081319811203	0.0	0.0	0.0	0.0	0.7173052126891041	3.9316656049483982	0.32614217268554285	0.0	0.0	0.7774096504119005	0.0	0.0	0.0	8.17387239327486	0.0	0.0	0.0	0.0	0.0	0.0	0.0	0.0	0.0	0.0	0.29978418466080575	0.0	0.0	1.0092350630595557	0.0	0.0	2.026444830039116	7.664838861326821	0.0
677s_L17	10.194365	-1.754471	MNP	Not a mesangial-like cell	3677.0	677s	2.2005020223986067	0.0	0.0	0.0	0.0	0.7547382011939757	8.21481303411657	0.0	0.6619741302717064	1.3797741517792308	0.0	0.0	0.0	0.0	0.0	13.274563454184149	7.064896754579722	0.0	0.3961851772662538	0.3164969028090298	0.3416877746944314	0.0	0.0	11.776756330184314	0.0	0.0	0.35686985885038963	0.0	0.0	1.8552145240095352	0.0	0.0	0.0	0.0	0.0	0.0	0.0	1.0616674839901747	0.3507352173985732	0.0	3.5955447634661684	7.939276756162626	0.33335763198999
680s_I2	11.366802	-3.3310854	MNP	Not a mesangial-like cell	3198.0	680s	0.0	0.0	0.0	0.0	1.6729375810676363	0.0	9.86678308726958	1.4186394957430997	0.3333767899811471	0.4873961745916908	0.36456696551115436	0.0	0.0	0.0	0.5791516730438621	11.574358271977294	0.2564440232051593	4.847771709035112	0.0	0.28575008328202145	0.0	0.0	0.0	11.713885280571393	0.0	0.0	0.0	0.0	0.0	0.4747039484002829	0.15984262604815885	0.0	0.0	0.0	0.0	4.824736701391392	0.0	2.5733307351293817	0.4596270291303224	0.0	6.47847451722636	6.840022989155798	0.3011380882748637
309s_G23	4.124243700000001	-10.820222	cTAL+CD	Not a mesangial-like cell	2360.0	309s	2.1862787528930303	0.0	0.0	0.0	0.0	0.0	1.072008189029287	0.0	0.0	0.0	0.35906979268063743	0.0	0.0	0.0	0.0	2.0789190477168624	0.0	0.0	0.0	0.4037802212268525	0.0	0.0	0.0	0.8173066649240515	0.0	0.0	0.0	0.0	0.0	0.0	0.22990122260459292	0.0	0.0	0.0	0.0	2.152298151162829	0.0	1.0015347431337176	0.0	0.0	0.0	0.26025858071049457	0.0
240s_L22	1.3078655000000001	-12.776442999999999	PTC	Not a mesangial-like cell	3089.0	240s	3.8709216776338713	0.0	0.0	0.0	0.0	3.8625630495574272	0.0	0.0	0.0	0.0	0.9827336787474393	0.0	0.0	0.0	10.92212700740729	0.0	0.4611914771102325	0.0	0.0	1.7728455675215693	0.0	1.5806116639796535	0.0	0.0	0.0	0.0	0.1458296310515283	0.9186032621732457	0.0	0.732495707055429	0.0	0.0	0.0	0.0	0.0	0.0	0.0	2.611218532928804	0.0	0.5047306455593769	0.8483908787146861	0.0	0.0
676s_O3	9.448532	-5.9863563	MNP	Not a mesangial-like cell	3429.0	676s	1.7190639698695889	0.0	0.0	0.0	0.0	0.0	10.431758110526047	2.416794865439963	0.0	0.0	0.34892333896127675	0.0	0.0	0.0	0.0	7.896616617064416	0.0	0.0	0.4883574301799291	0.39253385051200196	0.0	0.0	0.0	10.38270264162986	0.0	0.0	0.0	0.0	0.0	1.689249114003924	0.0	0.0	0.0	0.0	0.0	0.0	0.0	7.30543266320728	0.43383628729657076	0.0	9.594371606589133	8.563555670421609	0.0
240s_K19	1.5731406000000001	-11.729922	PTC	Not a mesangial-like cell	3314.0	240s	2.684034722163102	0.0	0.0	0.0	0.0	1.6201997960337877	2.5977265241408984	0.0	0.0	1.8939609556984152	1.8443541828081071	0.0	0.0	0.0	9.611525486598435	4.228045336796897	1.2109133796564924	0.0	1.9489891396287116	1.9858841272718184	0.0	5.196454626575933	0.0	2.1678731310781134	0.0	0.0	0.0	0.0	0.0	1.8613779828383294	0.0	0.0	0.0	0.0	0.0	0.0	0.0	3.252696255299587	0.0	9.834682129098974	2.065862773092877	1.4918493599575582	0.0
677s_F14	9.237696000000001	-2.2042467999999995	MNP	Not a mesangial-like cell	3613.0	677s	4.218102553636225	0.0	0.0	0.0	0.0	1.3195605879671324	10.015016044071423	0.9457545735532459	0.0	2.5602115913023216	0.3028423568099836	0.0	0.0	0.0	1.1401002350687353	12.188809099102738	5.539680182436021	0.0	0.7551406124506368	0.34134803356925303	0.36827642254246856	0.0	0.0	11.59810044178266	0.0	0.0	0.0	0.0	0.0	1.944475831716009	0.0	0.0	0.0	0.0	0.0	3.338060649957864	0.0	1.646094306934792	0.0	0.0	1.1037859028986123	8.050116244078573	0.3593753009343868
677s_J22	9.772996000000001	-3.5144305	MNP	Not a mesangial-like cell	3359.0	677s	2.5699078280017	0.0	0.0	0.0	0.0	0.0	8.009714600639416	1.3550622427474632	0.0	1.4048486434208363	0.25877465857438775	0.0	0.0	0.0	0.0	12.737096151189819	1.4953682169823546	0.0	0.0	0.0	0.3156885555439028	0.0	0.0	11.404342364747706	0.0	0.0	0.0	0.0	0.0	0.8470158960966523	0.0	0.0	0.0	0.0	0.0	0.0	0.0	5.8261479412857655	0.0	0.0	7.0384180029541135	7.854687932081214	0.0
679s_P22	13.835911999999999	-6.0753193	MNP	Not a mesangial-like cell	3474.0	679s	0.9980767098217647	0.0	0.0	0.0	0.0	0.0	10.312614634934606	1.2727269897035591	0.4037387433697526	0.0	0.0	0.0	0.0	0.0	0.3860552785439695	9.55559863668438	0.3511876371906602	0.0	0.0	0.4938093457374162	0.0	0.0	0.0	7.27706571833794	0.0	0.0	0.0	0.0	0.0	1.7740349245797844	0.0	0.0	0.0	0.0	0.0	0.367678071117284	0.0	4.927423067901517	0.0	0.0	9.237674156818768	8.292156290908684	0.5185514324684125
240s_L9	7.304530000000001	-3.8973824999999995	B cells	Not a mesangial-like cell	2364.0	240s	4.150450431635808	0.0	0.0	0.0	0.0	0.0	1.2019549511612833	0.0	0.0	0.0	1.8746699445584438	0.0	0.0	0.0	3.4996670909093663	2.0156682497399285	0.0	0.0	0.5761584171571122	1.099682949159156	0.0	0.0	0.0	0.0	0.0	0.0	0.0	0.0	0.0	1.8918295637147198	0.0	0.0	0.0	0.0	0.0	0.0	0.0	8.312190311235856	0.0	0.0	0.0	0.9507810352546492	0.0
677s_E20	4.37616	-11.491996	cTAL+CD	Not a mesangial-like cell	4994.0	677s	2.9640874778650756	0.0	0.0	0.0	0.0	6.622290638902739	0.0	2.077294327235471	1.0713772997893967	1.4345032367202866	0.49163364199556625	0.0	0.0	0.0	1.6289781177915466	4.41869676694126	0.0	6.092211905052457	0.0	0.5499562162600619	0.0	1.8008785665412093	0.0	2.9202932341367163	0.0	2.727956356716035	0.0	7.778406493352153	0.0	2.5735177242689207	0.0	0.0	0.0	5.642093130850611	0.8077445758295176	0.0	0.0	2.1013448548001072	1.0294415519372773	1.5869402544324382	1.4872016057958735	1.0250973107907237	0.5769906035083779
679s_B10	13.466095999999999	-5.3072667000000004	MNP	Not a mesangial-like cell	3465.0	679s	0.0	0.0	0.0	0.0	0.0	0.0	9.691782881066485	1.1243255291948004	0.0	0.0	0.0	0.0	0.0	0.0	0.0	12.195778475245849	7.011899909484618	0.0	0.0	0.0	0.0	0.0	0.0	10.536086339304495	0.0	0.0	0.0	0.0	0.0	0.0	0.0	0.0	0.0	0.0	0.0	0.0	0.0	6.037191705855941	0.0	0.0	4.566405616181303	8.3168596001008	0.0
680s_L10	9.430539	-5.472569999999999	MNP	Not a mesangial-like cell	3740.0	680s	0.0	0.0	0.0	0.0	0.6523690921422164	0.0	10.475798466770415	1.0648689316346005	0.0	2.029823298407553	0.3509276957414407	0.0	0.0	0.6733454860730897	1.9407048688268884	9.829438843042464	6.953964996217651	0.0	0.0	0.0	0.0	0.0	0.0	10.38560905720459	0.0	0.0	0.238825306232559	0.0	0.0	1.0838214897783967	0.0	0.0	0.0	0.0	1.0129020614753745	0.0	0.0	5.209148701276549	0.0	0.0	7.34189881533288	9.177552707759615	0.7372583030194743
676s_M18	-2.5903232000000003	12.990002	GEC	Not a mesangial-like cell	3085.0	676s	0.0	0.0	0.0	0.0	0.0	0.0	0.8314475070347723	0.0	0.0	0.8781746105866549	5.953020918098764	0.0	0.0	0.0	0.0	0.0	0.0	5.597503241792701	7.293981596760638	7.661223881891597	0.5826347138949901	0.0	0.0	0.0	0.0	0.0	0.0	0.0	0.0	8.345028719066278	0.0	0.0	0.0	0.0	0.0	0.0	0.0	7.891598270388635	6.106355573376674	0.0	1.4725241787358374	0.3556650762872029	0.31266345640295823
677s_N13	-4.360642400000001	10.732574000000001	GEC	Not a mesangial-like cell	4614.0	677s	2.827866231145197	0.0	0.0	0.0	0.46252063422230305	0.0	2.342639930079684	0.0	1.311164007220969	0.0	4.97270302354436	0.0	0.0	0.0	0.9548086380159777	4.498526538212766	0.7982932070386648	0.0	2.9449560853141468	7.800779949404058	0.29471885471145887	0.0	0.45182794562413486	2.976888743882997	0.0	0.0	0.16222014275476493	0.0	0.0	8.243041861196463	0.0	0.0	0.0	0.0	0.41841427555905514	0.0	0.0	8.151238406633276	3.929585699478802	0.0	2.770103611204637	1.5790553044600197	4.8468808524524185
240s_K8	5.379809	-3.2771523	T+NK cells	Not a mesangial-like cell	2671.0	240s	13.056569412188235	0.0	0.0	0.0	0.0	0.0	0.0	4.298854741660015	0.0	1.2210686962389528	0.44005080736516183	10.571263773281665	0.0	0.823991666133406	0.0	0.0	0.0	0.0	0.0	1.1523828269609189	0.9169359075169063	0.0	0.0	0.0	0.0	0.0	0.0	0.0	0.0	2.765600840509275	0.0	0.0	0.0	0.0	0.0	0.902758938700896	0.0	2.0881978817105553	0.5432950505603454	0.0	0.0	8.918946147354156	0.0
680s_J8	9.473502	-2.671468	MNP	Not a mesangial-like cell	4037.0	680s	0.0	0.0	0.0	0.0	0.0	0.0	8.059475112531926	0.0	0.0	1.0668248512120087	0.6060586436380013	0.0	0.0	0.0	0.0	8.695164005034286	4.472243412740143	0.0	0.0	0.6750754616644468	0.0	0.0	0.0	10.416532698019047	0.0	0.0	0.0	0.0	0.0	0.0	0.0	0.0	0.0	0.0	0.0	0.0	0.0	0.6125648017624764	0.0	0.0	8.69544868726277	7.713506139157609	0.7068964793121635
311s_A9	3.1940315	-13.366113	DTL	Not a mesangial-like cell	3275.0	311s	0.0	8.056865122546617	6.608918869522836	9.80124029985868	7.757976951334901	6.10846787333842	0.0	0.0	0.0	0.0	0.21369847052522678	0.0	0.0	9.450448970520009	1.1599164870755676	0.0	0.0	0.4151245006868009	0.0	0.3490234212238675	0.0	9.476045016410207	0.0	0.0	7.371638464599519	0.0	0.0	9.89452151541703	0.6735141496563708	0.0	0.0	0.0	3.2677560645356327	5.908257702161704	0.0	0.0	11.355027961647982	0.4043823611746599	0.14058991232768528	0.0	0.0	0.0	0.0
676s_M21	-2.005687	13.250914999999999	GEC	Not a mesangial-like cell	3689.0	676s	3.156757211552295	0.0	0.0	0.0	0.0	0.0	0.0	0.0	1.190260747440094	0.0	5.090868077714921	0.0	0.0	0.0	0.0	0.0	0.0	0.0	5.5734396918963975	5.014581247235141	7.033780603275242	0.0	0.9669855160680678	1.827368688314089	0.0	0.0	0.0	0.0	0.9111269426172148	7.831152781476673	0.0	0.0	0.0	0.0	0.0	0.0	0.0	6.76461694819089	4.117714278910303	0.0	6.17723424702498	0.0	0.6528935831912002
677s_L21	9.558486	-3.8290176	MNP	Not a mesangial-like cell	3255.0	677s	3.801185685322	0.0	0.0	0.0	4.736352779183569	0.0	10.614857783949326	1.59588204982212	0.6076246308218841	1.2876475941740289	0.0	0.0	0.0	0.0	0.5826616562051754	9.34547899031142	6.674084613269509	0.0	0.3609516400432775	0.5273859372239305	0.0	0.0	0.0	11.809177699595557	0.0	0.0	0.32475090739016615	0.0	0.0	1.3617762527133317	0.0	0.0	0.0	0.0	0.0	5.4848732425569775	0.0	6.427849711583466	0.0	0.0	8.01098753151968	8.502646404390068	0.30313899445796344
677s_K6	9.463975999999999	-2.0574157	MNP	Not a mesangial-like cell	4137.0	677s	0.0	0.0	0.0	0.0	1.6401297354193067	0.0	9.581333331701483	0.0	0.0	1.0489712186585276	0.32757753922727245	0.0	0.0	0.0	0.0	11.938287326544351	7.3100956462321856	0.3975973786875245	0.0	0.9060887517336905	0.3976599023943695	0.0	0.0	11.049611363451984	0.0	0.0	0.0	0.0	0.0	3.0452232782508895	0.0	0.0	0.0	0.0	0.0	5.235383745191143	0.0	4.066439392187959	0.5839833521423774	0.0	9.662745485227285	7.194844608992	1.1601579773052682
240s_K2	-5.070942400000001	11.530869500000001	GEC	Not a mesangial-like cell	1752.0	240s	2.5348689889908345	0.0	0.0	0.0	0.0	0.5442102804958219	1.4192964553129643	0.0	0.4731825738639716	0.6173905702185657	1.1008163278525742	0.0	0.0	0.0	0.45290755926413334	1.8530819262942686	1.112290603846188	0.0	0.27582305201525265	4.73743448846888	0.0	0.0	0.0	0.0	0.0	0.0	0.0	0.0	0.0	0.661563952611435	0.0	0.0	0.0	0.0	0.0	0.0	0.0	10.024482877625536	0.0	0.0	0.43511090964486165	1.0007418236192325	0.0
240s_L5	-4.1205306	12.805626	GEC	Not a mesangial-like cell	1773.0	240s	3.0453261453554927	0.0	0.0	0.0	0.0	0.0	0.7447099966370271	0.0	0.0	0.0	1.1456364953510842	0.0	0.0	0.0	2.7662101757315027	1.3680649070462279	0.4346608537521777	0.0	0.0	8.500080385978123	0.0	0.0	0.0	1.5202479165297986	0.0	0.0	0.0	0.0	0.0	1.6381466257174095	0.277108018706101	0.0	0.0	0.0	0.0	0.0	0.0	8.520590236619002	0.2893420113215488	8.028917127405556	0.0	0.5276184018373209	0.0
677s_I20	10.107347500000001	-2.466897	MNP	Not a mesangial-like cell	3381.0	677s	0.0	0.0	0.0	0.0	0.0	0.0	9.484542676033245	1.5317125880447322	5.964772430783903	0.0	0.0	0.0	0.0	0.5993772838966926	0.0	12.454437513561539	7.1335809554028256	0.0	0.0	1.0636272741710275	0.37508524790511305	0.0	0.0	9.420561532342443	0.0	0.0	0.0	0.0	0.0	0.9779030816094225	0.0	0.0	0.0	0.0	0.0	0.0	0.0	0.9756136073203294	0.0	0.0	6.531664819491475	6.900235347000507	0.0
677s_H7	11.336355000000001	-4.5976605	MNP	Not a mesangial-like cell	3354.0	677s	0.0	0.0	0.0	0.0	0.0	0.0	10.141505200058692	1.7200213851645787	0.835757671367415	0.0	0.3665966978045383	0.0	0.0	0.0	0.8037457286156601	10.992474644448773	1.7437680671082585	0.44375354573640236	0.5119330431751917	0.41211755360355923	0.443822273474551	0.0	0.0	10.863080985593808	0.0	0.0	0.0	0.0	0.0	0.0	0.0	0.0	0.0	0.0	0.6179800229962882	0.7701353845803625	0.0	8.067840189531312	0.8006595528426762	0.0	7.7639199044084535	7.5944546952813585	0.43335394280042044
677s_I23	9.351494	-1.8314468999999998	MNP	Not a mesangial-like cell	3786.0	677s	0.0	0.0	0.0	0.0	0.0	0.0	9.282384256318192	0.8570141390337166	5.539452818074761	2.976869655086101	0.4948635786310074	0.0	0.0	0.0	0.0	10.10599392940334	5.945680950379854	0.0	0.0	3.6920804028619547	0.32737682522221395	0.0	0.4801825799546303	11.531665737243957	0.0	0.0	0.1811079588299735	0.0	0.0	1.8055049478078662	0.0	0.0	0.0	0.0	0.4627315617756374	1.9975492543453215	0.0	1.1659043997115908	0.0	0.33725844529029414	9.239501267198772	7.091656362626439	0.0
240s_H6	12.029616	-2.8502862	MNP	Not a mesangial-like cell	3335.0	240s	4.299697264200482	0.0	0.0	0.0	0.0	2.0223146256011733	8.809442251043377	0.0	9.571929119599579	0.0	0.7115363987988998	0.0	0.0	0.0	3.4407966054676633	13.285874206921303	8.474122101970663	0.0	0.0	1.6716900051108567	0.0	0.0	0.0	11.7666872543402	0.0	0.0	0.0	0.0	0.0	1.1991672942421467	0.0	0.0	0.0	0.0	0.0	5.9814458845773935	0.0	5.589590189458044	0.0	0.0	6.821945918247564	4.699105466836922	0.0
240s_L11	4.9878526	-3.5150588	T+NK cells	Not a mesangial-like cell	2215.0	240s	12.916532340305409	0.0	0.0	0.0	0.0	0.7336281795034817	0.0	3.565921030095328	0.0	0.0	0.8702224985373103	0.0	0.0	0.5331136179177843	3.33182669658522	0.0	0.0	0.0	0.0	1.1261655895077933	0.0	0.0	0.0	0.0	0.0	0.0	0.0	0.0	0.0	0.0	0.0	0.0	0.0	0.0	0.0	0.0	0.0	1.5297825709397723	0.0	0.0	0.0	8.704122304539842	0.0
240s_I17	2.1480916000000003	-15.466457	PTC	Not a mesangial-like cell	1963.0	240s	0.0	0.0	0.0	0.0	0.0	9.719303611369469	0.6283810499411213	0.0	0.0	0.0	0.7924216247255474	0.0	0.0	6.751461274162877	11.019707415839568	3.172957663490821	0.0	0.0	0.0	0.223187173154665	0.0	0.9227458429842482	0.0	0.8396386988900242	0.0	0.0	0.0	0.0	0.0	0.6737526431642692	0.0	0.0	0.0	0.0	0.0	0.0	0.0	1.027348345104478	0.0	0.0	7.74523698152173	0.0	0.9156900480925065
240s_I10	1.7303012999999998	-13.410817000000002	PTC	Not a mesangial-like cell	1888.0	240s	2.7585933197624644	0.0	0.0	0.0	0.0	5.494710602641905	0.0	0.0	0.0	0.0	0.0	0.0	0.0	0.5807377104437952	10.884603910082024	2.864879349565179	0.0	0.0	0.0	0.6083433207721365	0.0	0.0	0.0	1.7971645318979195	0.0	0.0	0.0	0.0	0.0	1.5190271869942007	0.35677029096465024	0.0	0.0	0.0	0.0	0.0	0.0	1.1126863060606191	0.0	0.0	0.6457043432026552	0.0	0.0
001s_C19	13.700466	-4.9867004999999995	MNP	Not a mesangial-like cell	3167.0	001s	0.0	0.0	0.0	0.0	0.0	0.0	8.825066860076042	0.0	0.0	0.0	0.0	0.0	0.0	0.0	0.0	12.671079405696128	5.829192109706724	0.0	0.0	0.0	0.0	0.0	0.0	10.932481304486343	0.0	0.0	0.0	0.0	0.0	0.0	0.0	0.0	0.0	0.0	0.0	0.0	0.0	3.864162229689213	0.0	0.0	8.675808533450146	7.266298127127267	0.0
240s_K9	7.595248	-4.0424595000000005	B cells	Not a mesangial-like cell	2333.0	240s	2.168803392068519	0.0	0.0	0.0	0.0	0.0	1.3939774610074545	0.0	1.0923080693536424	1.4596259924888586	0.5032033239497958	0.0	0.0	0.0	0.0	1.538581200681671	0.0	0.0	0.6910800977718252	2.117315066342306	0.0	0.0	0.0	0.0	0.0	0.0	0.0	0.0	0.0	0.0	0.0	0.0	0.0	0.0	0.0	0.0	0.0	2.790770794904633	0.0	0.0	0.0	1.116269867684854	0.0
001s_C22	-1.3844177	14.922908999999999	GEC	Not a mesangial-like cell	2547.0	001s	0.0	0.0	0.0	0.0	4.6820038444180625	0.0	0.0	0.0	0.0	0.0	4.803895200670992	0.0	0.0	0.0	0.0	0.0	0.0	0.0	0.0	9.0115645409814	0.0	0.0	0.0	0.0	0.0	0.0	0.0	0.0	0.0	4.345129855185717	0.0	0.0	0.0	0.0	0.0	0.0	0.0	7.843834706217057	0.0	0.0	0.0	0.0	0.0
240s_K18	-4.1595945	12.684416	GEC	Not a mesangial-like cell	2122.0	240s	1.6941245696822873	0.0	0.0	0.0	0.0	0.0	0.0	0.0	0.4456957157919937	1.925294434637226	0.18070481684386305	0.0	0.0	0.0	0.7551540649221121	0.0	0.0	0.0	0.2587786751000437	7.959798931799652	0.22173682764140057	0.0	0.0	0.0	0.0	0.0	0.0	0.0	0.0	8.623277257594113	0.0	0.0	0.0	0.0	0.0	0.4063903030982568	0.0	9.482282516553111	0.0	0.0	0.0	0.0	0.0
240s_J12	4.889063	-3.7506626000000005	T+NK cells	Not a mesangial-like cell	2137.0	240s	11.487108389383291	0.0	0.0	0.0	0.0	0.0	1.9753328659973268	4.942557482058912	0.0	0.0	0.32257864823242943	8.127544180337065	0.0	0.0	1.1963216741780243	3.1709090821054415	1.336782638045024	0.0	0.0	1.5871298720239113	0.0	0.0	0.0	2.337519608508769	0.0	0.0	0.0	0.0	0.0	1.6028782232077599	0.0	0.0	0.0	0.0	0.0	0.0	0.0	1.9231570108405418	0.0	0.0	0.0	0.0	0.6842764164007016
001s_A24	-1.2345568	14.708182	GEC	Not a mesangial-like cell	2736.0	001s	0.0	0.0	0.0	0.0	0.0	0.0	3.390696763759074	0.0	0.0	0.0	0.0	0.0	0.0	0.0	0.0	0.0	0.0	0.0	0.0	9.738799547201072	0.0	0.0	0.0	0.0	1.562467044404689	0.0	0.0	0.0	0.0	0.0	0.0	0.0	0.0	0.0	0.0	0.0	0.0	8.403555388836752	0.0	0.0	0.0	0.0	0.0
240s_H18	-3.2928026	12.088803	GEC	Not a mesangial-like cell	1647.0	240s	2.4012492889152988	0.0	0.0	0.0	0.0	0.0	0.0	0.0	0.0	0.0	7.028862224124144	0.0	0.0	0.0	2.792575377161599	2.3458068257208775	0.0	0.0	0.0	8.750999341175838	0.0	0.0	0.0	0.7564161338353068	0.0	0.0	0.0	0.0	0.0	1.0280020679936577	0.0	0.0	0.0	0.0	0.0	0.0	0.0	7.041945819871093	0.0	0.0	0.0	0.6195612412931306	0.0
240s_K14	-13.479887	0.06465951	Podocyte	Not a mesangial-like cell	2605.0	240s	3.559930888938529	0.0	0.0	0.0	0.0	0.6684612786864115	0.0	0.0	9.833951243145199	11.739682809430834	0.0	0.0	0.0	0.0	0.5600840520562167	1.4223774973401824	0.0	0.0	7.143350253509018	0.7057897125257068	7.934232003301051	0.0	1.6920082574630493	0.0	0.0	6.459647683477352	4.3052956485040585	0.0	0.7534854046313947	6.272934103780862	0.0	0.0	0.0	0.0	4.02752696193488	8.516915735782037	0.0	1.2049824831707816	6.03178214034364	7.537544742043736	0.0	0.0	0.0
240s_K7	1.6715305	-12.317835	PTC	Not a mesangial-like cell	2434.0	240s	5.251888005709877	0.0	0.0	0.0	0.0	0.0	0.0	0.0	0.0	1.7319824822147067	0.0	5.1377361006574285	0.0	0.0	10.44900983496457	0.0	0.0	0.0	1.3951878188756048	1.5351165282813706	0.756411144597149	0.0	0.0	0.0	0.0	0.0	0.0	0.0	0.0	0.0	0.0	0.0	0.0	0.0	0.0	1.2326035621849256	0.0	2.4560974474388293	0.0	0.7762035876410346	0.0	1.7327977706146171	0.0
240s_L10	0.5654971	-15.141138	PTC	Not a mesangial-like cell	2877.0	240s	4.207344453900248	0.0	0.0	0.0	0.0	0.0	0.0	0.0	0.0	0.0	0.2732947355147816	0.0	0.0	0.0	12.568306651249332	0.0	0.0	0.0	0.0	1.281050171323964	0.0	0.0	0.0	0.0	0.0	0.0	0.0	0.0	0.0	0.8859518568300024	0.0	0.0	0.0	0.0	0.0	0.0	0.0	1.638365881580469	0.0	0.0	0.0	0.8460178089650184	0.0
001s_A1	3.9138050000000004	-2.2117617000000003	T+NK cells	Not a mesangial-like cell	2325.0	001s	11.200151979705504	0.0	0.0	0.0	0.0	0.0	0.0	0.0	0.0	0.0	0.0	7.821785948465749	0.0	0.0	0.0	0.0	0.0	0.0	0.0	0.0	0.0	0.0	0.0	0.0	0.0	0.0	0.0	0.0	0.0	0.0	0.0	0.0	0.0	0.0	0.0	0.0	0.0	0.0	0.0	3.756381989940179	0.0	9.013489435266017	0.0
240s_H22	-4.6547585	12.890355	GEC	Not a mesangial-like cell	2397.0	240s	3.1635523698324097	0.0	0.0	0.0	0.0	0.0	0.0	0.7343509038537422	0.0	0.0	0.25100485174947795	0.0	0.0	0.0	1.786126742922044	2.1602041759706787	0.0	0.0	0.355915261329867	1.0606826359908619	0.0	0.0	0.0	1.6087886206026516	0.0	0.0	0.0	0.629307615012342	0.0	0.8259061497688166	0.0	0.0	0.0	0.0	0.0	0.0	0.0	7.94875210280455	0.0	0.0	0.0	1.0451099954320378	0.0
240s_J24	12.260677000000001	-4.2635098	MNP	Not a mesangial-like cell	2925.0	240s	1.9401400559151076	0.0	0.0	0.0	0.0	0.0	9.683158560421539	3.1673145832676073	0.0	0.0	0.11725862248978194	0.0	0.0	0.0	0.5225040075999218	13.213290375439254	7.698830841742888	0.0	0.0	0.36771037099814047	0.0	0.0	0.0	10.424436140990796	0.0	0.0	0.0	0.0	0.5590383254042054	0.7557578293164066	0.0	0.0	0.0	0.0	0.0	0.0	0.0	5.207306866651186	0.0	0.0	10.02693798067539	6.579749298416339	0.0
001s_A19	4.0992026	-1.9563627000000001	T+NK cells	Not a mesangial-like cell	2672.0	001s	10.854849260872884	0.0	0.0	0.0	0.0	0.0	0.0	3.4120604352885366	0.0	0.0	0.0	10.116525011873378	0.0	0.0	0.0	0.0	0.0	0.0	0.0	1.3663327405245302	0.0	0.0	0.0	3.078593432622336	0.0	0.0	0.0	0.0	0.0	0.0	0.0	0.0	0.0	0.0	0.0	0.0	0.0	0.0	0.0	0.0	0.0	8.035122491835091	0.0
001s_C13	-1.8526880000000001	13.778954	GEC	Not a mesangial-like cell	2988.0	001s	0.0	0.0	0.0	0.0	0.0	0.0	0.0	0.0	0.0	0.0	1.7682317642105154	0.0	0.0	0.0	0.0	0.0	0.0	0.0	7.380543359608264	9.376056742228572	4.598088747008502	0.0	0.0	0.0	0.0	0.0	0.0	0.0	0.0	6.9170919512408835	0.0	0.0	4.355503363197025	0.0	0.0	5.899059875420964	0.0	8.709151594793465	0.0	0.0	0.0	0.0	0.0
240s_M22	3.4189934999999996	4.5343328000000005	MLC	MC	1613.0	240s	0.0	0.0	0.0	0.49713877988257615	0.0	0.563689878319782	0.0	0.0	0.0	0.0	7.654565935201458	0.0	0.0	0.0	0.0	0.0	0.7580793297729453	0.0	0.0	0.5963011217280862	0.0	0.0	0.0	0.0	0.0	0.0	0.0	0.0	0.0	0.0	0.0	0.0	0.0	0.0	0.0	0.0	0.0	0.6825822709754087	0.0	0.0	0.0	0.0	4.987998823241428
001s_B19	-1.473842	14.875684	GEC	Not a mesangial-like cell	2948.0	001s	0.0	0.0	0.0	0.0	0.0	0.0	0.0	0.0	0.0	0.0	7.024229056823192	0.0	0.0	0.0	0.0	0.0	0.0	0.0	0.0	7.609528583058045	0.0	0.0	0.0	0.0	0.0	0.0	0.0	0.0	0.0	7.9627846397789295	0.0	0.0	0.0	0.0	0.0	0.0	0.0	7.329719363151848	0.0	0.0	0.0	0.0	0.0
240s_J20	4.674237000000001	-3.4929089999999996	T+NK cells	Not a mesangial-like cell	2132.0	240s	11.615653625095407	0.0	0.0	0.0	0.0	0.0	1.8962975029526192	6.211837375973475	0.0	0.0	0.6073558800153427	9.641663107573923	0.0	0.0	0.9255514573131028	3.164265481980057	0.0	0.28357547264966504	0.5981860108290613	0.8461203324997946	0.0	0.0	0.0	0.9568899727691895	0.0	0.0	0.0	0.0	0.0	0.77351943610886	0.0	0.0	0.0	0.0	0.0	0.0	0.0	1.5581018817123764	0.0	0.0	1.1939145144205687	2.2572978888143376	0.2765749585942265
240s_K22	-4.089717	12.809173	GEC	Not a mesangial-like cell	2138.0	240s	1.7725714230468677	0.0	0.0	0.33912017065492867	0.0	0.0	0.0	0.0	0.3343736640526478	1.0542664016098662	0.36564582379194915	0.0	0.0	0.0	1.1628954433244405	0.0	0.0	0.0	0.0	5.353664136664763	0.3096772667730448	0.6674913060591126	0.0	0.0	0.0	0.0	0.08795209031911365	0.0	0.0	0.8333975367143318	0.0	0.0	0.0	0.0	0.0	0.30387169701088945	0.0	5.9077652489344175	0.0	0.31908159032688616	0.0	0.18209262920956326	0.30204833342752924
240s_H19	-4.759881	12.546841	GEC	Not a mesangial-like cell	2455.0	240s	2.58529138550725	0.0	0.0	0.0	0.0	0.9677865523696267	1.1139368478725955	0.0	0.0	0.0	1.1335426063403793	0.0	0.0	0.0	0.0	1.2403203566353618	0.0	0.0	0.5255496556621615	3.905590090720913	0.0	0.0	0.0	3.17787738715883	0.0	0.0	0.0	0.0	0.0	4.727148224690256	0.0	0.0	0.0	0.0	0.0	0.0	0.0	8.335760896963578	0.0	0.0	0.7943472867043292	1.8020949936912247	0.0
240s_I23	12.439292	-3.187154	MNP	Not a mesangial-like cell	2812.0	240s	0.0	0.0	0.0	0.0	0.0	1.3494461778475573	9.761597072323971	0.7128405563778315	6.628225547159935	0.7449068106776757	1.0895463981544542	0.0	0.0	0.0	2.365515219021796	12.960331685208482	9.095334837598383	0.0	0.0	1.1948587572956786	0.0	0.0	0.0	10.88465353360816	0.0	0.0	0.0	0.0	0.0	0.0	0.0	0.0	0.0	0.0	0.0	0.0	0.0	1.977821407928522	0.0	0.0	5.466356196115848	0.0	1.2425491510648243
240s_J15	12.199371000000001	-2.9811547000000003	MNP	Not a mesangial-like cell	3877.0	240s	4.79707382577114	0.0	0.0	0.0	0.0	0.0	8.689325088209888	0.0	1.9607680365108853	2.946434188489203	0.0	0.0	0.0	0.0	1.2474190851466016	12.279263060336675	7.303199592140737	0.0	0.8359461002198038	1.149717579264589	0.7345175431811521	0.0	0.0	11.669055576151875	0.0	0.0	0.0	0.0	0.0	2.415660836063714	0.0	0.0	0.0	0.0	0.0	0.0	0.0	3.1863636903009995	0.0	1.2464868304514465	8.707703535400825	8.0583688429032	0.0
001s_M17	-1.1956592	14.573506	GEC	Not a mesangial-like cell	3046.0	001s	0.0	0.0	0.0	0.0	0.0	0.0	0.0	0.0	0.0	0.0	4.338071613621099	0.0	0.0	0.0	0.0	0.0	0.0	0.0	4.79784531106245	9.82040854100086	0.0	0.0	0.0	0.0	0.0	0.0	0.0	0.0	0.0	6.6400299659962725	0.0	0.0	0.0	3.7672476180994527	0.0	0.0	0.0	8.61698271999758	0.0	0.0	0.0	0.0	0.0
001s_D15	-2.2395577	14.173943	GEC	Not a mesangial-like cell	3056.0	001s	0.0	0.0	0.0	0.0	0.0	0.0	0.0	0.0	0.0	0.0	2.6431208290571107	0.0	0.0	0.0	0.0	0.0	0.0	0.0	0.0	8.816110093089064	5.2066851088895305	0.0	0.0	0.0	0.0	0.0	0.0	0.0	0.0	0.0	0.0	0.0	0.0	0.0	0.0	0.0	0.0	7.652731976780245	2.972175610291926	0.0	0.0	0.0	0.0
240s_L6	-5.153938	12.197315	GEC	Not a mesangial-like cell	2091.0	240s	3.1190628725946	0.0	0.0	0.0	0.0	7.315794619540425	0.0	0.0	0.6980869643912935	0.0	9.117992792262399	0.0	0.0	0.0	2.963448804103307	1.3622534761073068	0.3020056738416279	0.0	1.3334591741870334	1.124261567543764	0.0	0.0	0.0	1.1618413020194995	0.0	0.0	0.0	0.0	0.0	8.591629658546907	0.0	0.0	0.0	0.0	0.0	0.0	0.0	8.515476895726728	0.0	0.0	0.0	0.21474076839130865	0.1876711184433689
240s_K5	-4.8811913	11.7194605	GEC	Not a mesangial-like cell	1864.0	240s	2.114886434978873	0.0	0.0	0.0	0.0	0.710800205538665	0.0	0.0	0.0	1.988620629025013	0.0	0.0	0.0	0.0	0.0	1.4932457684968725	1.1446038636191345	0.0	0.0	7.060485301856421	0.31910825943587584	0.0	0.0	1.6530002703335882	0.0	0.0	0.0	0.0	0.0	0.8547312357335145	0.0	0.0	0.0	0.0	0.0	0.0	0.0	1.9337095046734667	0.327623239207451	0.5963438163381414	0.0	0.0	0.0
240s_L4	-5.071872	12.849116	GEC	Not a mesangial-like cell	2203.0	240s	4.492429480370442	0.0	0.0	0.0	0.0	0.6304919109409843	0.0	0.0	0.0	0.0	0.7524409388525086	0.0	0.0	0.0	3.420187823842285	0.0	0.0	0.0	0.0	7.817381217339754	0.0	0.0	0.0	0.0	0.0	0.0	0.0	0.0	0.0	0.0	0.0	0.0	0.0	0.0	0.0	0.0	0.0	8.979488848184856	0.0	0.0	0.0	1.1303462685219843	0.0
240s_H13	-4.504907599999999	13.142242999999999	GEC	Not a mesangial-like cell	2009.0	240s	1.6251214286004096	0.0	0.0	0.0	0.0	0.0	0.0	0.0	0.0	0.0	5.90027151981284	0.0	0.0	0.0	3.4932803472843776	1.09480949735155	1.007364658462174	0.0	0.0	7.106315148654975	0.0	0.0	0.0	1.2278182453809643	0.0	0.0	0.0	0.0	0.0	1.0084292192805404	0.0	0.0	0.0	0.0	0.0	0.0	0.0	8.210558769880716	0.7120344882729568	0.0	0.0	0.7623902507782107	0.0
240s_H24	-3.6187296	12.045864	GEC	Not a mesangial-like cell	2074.0	240s	2.2179460122394956	0.0	0.0	0.0	0.0	0.0	1.6441830154657375	0.0	0.670204461491369	0.0	0.5220099885657562	0.0	0.0	0.0	0.0	3.6937501847999474	0.8130951285491902	0.0	0.0	0.16935860361122004	0.0	0.0	0.0	2.1785717542065774	0.0	0.0	0.0	0.0	0.0	8.742053010250633	0.0	0.0	0.0	0.0	0.0	0.0	0.0	7.837286583594135	0.18871047925625867	0.0	1.2268561009052965	0.8175704651768368	0.0
001s_A23	12.423466000000001	-5.179649400000001	MNP	Not a mesangial-like cell	3230.0	001s	0.0	0.0	0.0	0.0	0.0	0.0	8.225756820893672	3.6190040692518664	0.0	0.0	0.0	0.0	0.0	0.0	0.0	11.295672187920834	1.8049253494393092	0.0	0.0	0.0	0.0	0.0	0.0	10.874826123247097	0.0	0.0	0.7691698418967108	0.0	0.0	0.0	0.0	0.0	0.0	0.0	0.0	0.0	0.0	0.0	0.0	0.0	0.0	8.344564143966398	0.0
680s_H3	-2.5349863	9.937348	GEC	Not a mesangial-like cell	2604.0	680s	0.0	0.0	0.0	0.0	0.0	0.0	2.9540275835476777	0.0	8.093907953336831	3.04549509384096	2.6300699663214435	0.0	0.0	2.2439303421813825	2.4486836632555775	4.6260336291439605	0.0	0.0	8.397717198202276	4.232369607401285	8.167443117592908	0.0	2.168487271973046	4.297477615797532	0.0	0.0	1.0916109980833122	0.0	0.0	4.46622285032199	0.0	0.0	0.0	0.0	0.0	0.0	0.0	2.171838141730529	5.355151084796642	0.0	0.0	0.0	0.0
001s_B16	-2.1907973	14.075513	GEC	Not a mesangial-like cell	2987.0	001s	0.0	4.969725771536294	0.0	0.0	0.0	0.0	0.0	0.0	0.0	0.0	6.646039789001546	0.0	0.0	0.0	0.0	0.0	0.0	0.0	6.395360002435358	9.371665602133838	3.9405902160536477	0.0	0.0	0.0	0.0	0.0	0.0	0.0	0.0	2.5078109709752967	0.0	0.0	0.0	0.0	0.0	0.0	0.0	9.82568750215735	0.0	0.0	0.0	0.0	0.0
240s_I20	4.0818424	5.6724916	MLC	MC	2185.0	240s	3.531859194370613	0.0	0.0	0.0	0.0	0.9241037453682888	0.6291452519028877	0.0	0.0	0.0	7.955378180063823	0.0	0.0	0.0	1.9595469072470175	2.612927243881079	0.6497880261513386	3.761309482623937	0.6950959147207915	0.21432079282727345	0.0	0.0	0.0	1.3286629802708574	0.0	0.0	0.0	0.0	0.0	1.0973051639013578	0.0	0.0	0.0	0.0	0.0	0.0	0.0	1.2749147279510344	0.0	0.0	1.0244761797475235	0.6190603425752953	8.063143187801597
001s_D20	3.987197	-1.8619395	T+NK cells	Not a mesangial-like cell	3396.0	001s	12.168138769147003	0.0	0.0	0.0	3.9603334928387333	0.0	0.0	4.858009393339815	0.0	0.0	0.0	7.95824892332577	0.0	0.0	0.0	0.0	0.0	0.0	0.0	0.0	0.0	0.0	0.0	0.0	0.0	0.0	0.0	0.0	0.0	0.0	0.0	0.0	0.0	0.0	0.0	0.0	0.0	8.044404665284038	0.0	0.0	0.0	10.115577161832945	0.0
240s_K17	-4.603441	11.850522999999999	GEC	Not a mesangial-like cell	2605.0	240s	2.5926244781247343	0.0	0.0	0.0	0.0	0.7146820583176243	0.0	0.8431063626378336	0.6258372301829549	2.123897770004502	4.52502053205683	0.0	0.0	0.0	2.6229334702834493	0.9365110644653217	0.0	0.0	0.37270641141581917	2.9753356503058788	0.0	0.0	0.0	0.0	0.0	0.42944200729296855	0.0	0.0	0.0	0.0	0.0	0.0	0.0	0.0	0.0	0.0	0.0	7.904190644299027	0.0	0.5997228699314195	0.0	0.3562767907322329	0.0
240s_M23	-3.5588032999999997	11.627941	GEC	Not a mesangial-like cell	1584.0	240s	0.8422081139886319	0.0	0.0	0.0	0.8366464670187357	8.629903466198263	0.0	0.8077584900926102	0.0	0.0	7.1381647521306055	0.0	0.0	0.0	0.0	1.4477518114038799	0.8224228997347578	0.0	0.0	8.322602603989857	0.0	0.0	0.0	0.0	0.0	0.0	0.0	0.0	0.0	0.8233433806136425	0.0	0.0	0.0	0.0	0.0	1.3869185079840807	0.0	8.243703941452367	0.0	0.0	0.0	0.0	0.0
001s_B10	6.434487	-3.085368	T+NK cells	Not a mesangial-like cell	2445.0	001s	0.0	0.0	0.0	0.0	0.0	0.0	0.0	0.0	0.0	0.0	0.0	0.0	0.0	0.0	0.0	0.0	0.0	0.0	0.0	0.0	0.0	0.0	0.0	0.0	0.0	0.0	0.0	0.0	0.0	0.0	2.988841467556445	0.0	0.0	0.0	0.0	0.0	0.0	0.0	0.0	0.0	8.859329105325138	7.324116560382845	0.0
001s_D10	-1.5839145000000001	14.143409	GEC	Not a mesangial-like cell	2634.0	001s	0.0	0.0	0.0	3.317020634627847	0.0	0.0	0.0	0.0	0.0	0.0	6.115241714775868	0.0	0.0	0.0	0.0	0.0	0.0	0.0	0.0	8.542337370810186	0.0	0.0	0.0	0.0	0.0	0.0	0.0	0.0	0.0	5.75251409397228	0.0	0.0	0.0	0.0	0.0	0.0	0.0	8.168813132266541	0.0	0.0	0.0	0.0	0.0
001s_A10	-1.3336818000000001	14.632584	GEC	Not a mesangial-like cell	3465.0	001s	0.0	0.0	0.0	0.0	0.0	0.0	0.0	0.0	0.0	0.0	6.833431584479341	0.0	0.0	0.0	0.0	0.0	0.0	0.0	6.76301903678991	7.7840018273216875	5.40096843840317	0.0	0.0	0.0	0.0	0.0	0.0	0.0	0.0	8.703994484630682	0.0	0.0	0.0	0.0	0.0	0.0	0.0	8.712993317076489	0.0	0.0	0.0	0.0	0.0
001s_A11	1.7870342000000001	-16.634874	PTC	Not a mesangial-like cell	2899.0	001s	0.0	0.0	0.0	0.0	0.0	0.0	0.0	0.0	1.2671458448817015	0.0	0.0	0.0	0.0	0.0	10.474905164179162	0.0	0.0	0.0	0.0	0.6714856473032713	0.0	7.289890566797898	0.0	0.0	0.0	0.0	0.0	6.780567963497326	0.0	0.0	0.0	0.0	0.0	0.0	0.0	0.0	0.0	0.0	0.0	0.0	0.0	3.04546243745433	0.0
001s_D12	-1.5444813999999998	15.011149	GEC	Not a mesangial-like cell	3078.0	001s	0.0	0.0	0.0	0.0	0.0	0.0	0.0	0.0	0.0	0.0	5.59004613123568	0.0	0.0	0.0	0.0	0.0	0.0	0.0	0.0	8.950562334436109	0.0	0.0	0.0	0.0	0.0	0.0	0.0	0.0	0.0	8.533378130922097	0.0	0.0	0.0	0.0	0.0	0.0	0.0	7.7508508803616305	0.0	0.0	0.0	0.0	0.0
240s_K3	-4.9309106	11.952744500000001	GEC	Not a mesangial-like cell	2218.0	240s	3.0768668403249317	0.0	0.0	0.0	0.0	0.0	0.0	0.0	0.5672181867266705	0.0	0.23580221940158363	0.0	0.0	0.4927577165733924	0.5436201189833046	0.0	0.49680196841425306	0.0	0.3350610038203417	7.204702945331814	0.0	0.0	0.0	0.0	0.0	0.0	0.0	0.0	0.0	0.0	0.0	0.0	0.0	0.0	0.0	0.0	0.0	8.275613265490083	0.0	0.543114519178669	0.0	0.3201125315006001	0.0
240s_I24	11.416119	-3.0563874	MNP	Not a mesangial-like cell	3228.0	240s	1.2435859521773964	0.0	0.0	7.671951373137288	0.0	0.3350481991197862	7.280283840347761	0.0	1.470733262582501	0.0	0.652104269678145	0.0	0.0	0.2342799527986688	2.2591894539158575	12.53909703566107	7.365392013204417	0.0	0.0	0.24683214165941855	0.0	0.0	0.0	10.673147846486424	0.0	0.0	0.0	0.0	0.0	1.2188924588320191	0.2625787760470217	0.0	0.0	0.0	0.0	0.0	0.0	1.617212504419754	0.0	0.0	7.074153270373494	5.951372894488888	0.13601715237302384
001s_K6	13.419020000000002	-4.9186172	MNP	Not a mesangial-like cell	3230.0	001s	3.0199899535917143	0.0	0.0	0.0	5.602461743115423	0.0	9.291931665952758	0.0	0.0	0.0	0.0	0.0	0.0	0.0	0.0	12.445231633495508	7.53710634484756	0.0	0.0	0.0	0.0	0.0	0.0	8.177143532175759	0.0	0.0	0.0	0.0	0.0	0.0	0.0	0.0	0.0	0.0	0.0	0.0	0.0	0.0	0.0	0.0	7.97491862079582	7.770452049511729	0.0
240s_J8	-3.699706	12.962242	GEC	Not a mesangial-like cell	1987.0	240s	2.442258013569744	0.0	0.0	0.0	0.0	0.0	1.0232416430193298	0.0	0.0	0.0	0.0	0.0	0.0	0.0	0.4233995359071691	1.7724710700536006	0.0	0.0	0.0	7.4827544997777355	7.007861054557727	0.0	0.0	0.7772020171921501	0.0	0.0	0.0	0.0	0.0	9.820872299340621	0.0	0.0	0.0	0.0	0.0	0.0	0.0	7.483273275612139	0.0	0.0	0.40660587701320966	0.9454647052244349	0.0
240s_L8	1.2197597	-13.423357000000001	PTC	Not a mesangial-like cell	3164.0	240s	3.7980565667516153	0.0	0.0	0.0	0.0	3.982204353676249	0.0	0.0	0.0	0.0	1.5490519783104577	0.0	0.0	7.204012875221214	10.83285674463237	0.0	0.0	0.0	0.0	1.86461658047024	0.5652616326081606	0.0	0.0	0.0	0.0	0.0	0.0	1.0762477942717155	0.0	2.0470843729111285	0.0	0.0	0.0	0.0	0.0	0.0	0.0	2.5068844279261127	0.0	0.0	0.0	1.055204932560392	0.0
240s_L7	5.107883	-3.810532	T+NK cells	Not a mesangial-like cell	2568.0	240s	13.033352319303983	0.0	0.0	0.0	0.0	0.0	0.0	4.815657545762133	0.0	0.0	0.937363847998696	0.0	0.0	0.0	3.210073353335255	0.0	0.0	0.0	0.0	1.6283012193832782	0.0	0.0	0.0	0.0	0.0	0.0	0.0	0.0	0.0	1.5160949765218152	0.0	0.0	0.0	0.0	0.0	0.0	0.0	2.6085627731507404	0.0	0.0	0.0	9.875091145192897	0.0
240s_J7	-4.664701	13.212832	GEC	Not a mesangial-like cell	2235.0	240s	4.54663733942544	0.0	0.0	0.0	0.0	0.0	0.0	0.0	0.0	0.0	0.34144794015229174	0.0	0.0	0.0	0.0	3.581347932787047	0.0	0.0	0.0	4.359743297685946	0.0	0.0	0.0	0.0	0.0	0.0	0.0	0.0	0.0	1.0605192744401546	0.0	0.0	0.0	0.0	0.0	0.0	0.0	9.988427653293092	0.0	0.0	0.0	0.0	0.0
001s_M14	-2.1823761000000004	13.724820000000001	GEC	Not a mesangial-like cell	3379.0	001s	0.0	0.0	0.0	0.0	3.292271504364221	0.0	0.0	0.0	3.8000938270920193	0.0	6.733233471631369	0.0	0.0	0.0	0.0	0.0	0.0	0.0	0.0	8.94920743890189	4.508407706736095	0.0	0.0	0.0	0.0	0.0	0.0	0.0	0.0	0.0	0.0	0.0	0.0	0.0	0.0	0.0	0.0	9.23612217613776	6.0922575988460235	0.0	0.0	0.0	0.0
240s_L15	-3.1978667	12.565259	GEC	Not a mesangial-like cell	2276.0	240s	3.3419232464930935	0.0	0.0	0.0	0.0	0.0	0.0	0.0	0.0	2.4790544797955723	6.097109509129718	0.0	0.0	0.0	2.6216860883135147	0.8718087333153455	0.0	0.0	6.965176515416171	2.8956355981453394	1.0921353965125065	0.0	0.0	1.5662602020391314	0.0	0.0	0.0	9.047942643111552	0.0	0.7984698821466316	0.28959735014997834	0.0	0.0	0.0	0.0	0.0	0.0	9.003691766820513	0.0	0.3033921637785027	1.227651853116671	1.0126115317070348	0.0
240s_H8	4.663493	-3.073858	T+NK cells	Not a mesangial-like cell	2116.0	240s	12.27235804907518	0.0	0.0	0.0	0.0	0.0	0.0	5.876141652070836	0.0	0.0	0.0	8.6693218210298	0.0	0.5162159368973672	1.834619863205743	2.47145663706917	0.547097804779227	0.0	0.3710208238442809	1.0963954191871081	0.0	0.0	0.0	0.0	0.0	0.0	0.0	0.0	0.0	1.389397087457569	0.0	0.0	0.0	0.0	0.0	0.0	0.0	1.6870170548291683	0.3281394302049014	0.0	0.0	9.051193993366358	0.0
001s_L20	-1.0784688	14.961049	GEC	Not a mesangial-like cell	3109.0	001s	0.0	0.0	0.0	0.0	0.0	0.0	0.0	0.0	0.0	1.950758935805302	7.9602515125845414	0.0	0.0	0.0	0.0	0.0	0.0	0.0	4.915332686545713	9.451072651835092	0.0	0.0	0.0	0.0	0.0	0.0	0.0	0.0	0.0	5.4152629388585805	0.0	0.0	0.0	0.0	0.0	0.0	0.0	5.79942798332613	0.0	0.0	0.0	0.0	0.0
001s_L14	-1.7335359000000001	13.663037	GEC	Not a mesangial-like cell	2606.0	001s	0.0	0.0	0.0	0.0	0.0	0.0	0.0	0.0	0.0	0.0	2.1707294569077336	0.0	0.0	0.0	0.0	0.0	0.0	0.0	0.0	9.620519279250644	5.613793403634887	0.0	0.0	0.0	0.0	0.0	0.0	0.0	0.0	0.0	0.0	0.0	0.0	0.0	0.0	7.424636450403027	0.0	7.9541203860797225	0.0	0.0	0.0	0.0	0.0
240s_H2	4.5517087	-3.371088	T+NK cells	Not a mesangial-like cell	2187.0	240s	12.581069810341104	0.0	0.0	0.0	0.0	0.0	2.767172788678052	6.2053960416271705	0.0	0.0	0.0	0.0	0.0	0.0	0.0	2.467472709444755	0.0	0.0	1.0676756499531914	0.8881307483929047	0.0	0.0	0.0	1.225513815002677	0.0	0.0	0.0	0.0	0.0	1.0064069876209072	0.0	0.0	0.0	0.0	0.0	0.0	0.0	2.4660877464350652	0.0	0.0	0.0	10.027326354021186	0.0
240s_I16	-4.625198999999999	13.230875	GEC	Not a mesangial-like cell	1731.0	240s	1.3996146098831306	0.0	0.0	0.0	0.0	0.392983563120073	0.0	0.4727198082549683	0.0	0.0	4.871326602000357	0.0	0.0	0.0	1.328839573032991	2.3267926536536994	0.482293197332436	0.16570819092382344	0.0	0.5330492277866974	0.16573635648110532	0.0	0.0	1.0389631983063654	0.0	0.0	0.0	0.0	0.0	1.1326666370839802	0.0	0.0	0.0	0.0	0.0	0.0	0.0	8.605986358770638	0.0	0.0	0.3109613924030094	0.0	0.4385531881707435
001s_K10	-1.6954707999999998	14.491361999999999	GEC	Not a mesangial-like cell	3106.0	001s	0.0	0.0	0.0	0.0	0.0	0.0	0.0	0.0	0.0	0.0	5.757911883000473	0.0	0.0	0.0	0.0	0.0	0.0	0.0	0.0	8.341542043334577	1.7402128186765289	0.0	0.0	0.0	0.0	0.0	0.0	0.0	0.0	8.24291487137421	0.0	0.0	0.0	0.0	0.0	0.0	0.0	8.022730302416527	0.0	0.0	0.0	0.0	0.0
001s_L4	-1.1847361	15.200844	GEC	Not a mesangial-like cell	3006.0	001s	0.0	0.0	0.0	0.0	0.0	0.0	0.0	0.0	0.0	0.0	0.0	0.0	0.0	0.0	0.0	0.0	0.0	0.0	0.0	7.5243239988695	0.0	0.0	0.0	0.0	0.0	0.0	0.0	0.0	0.0	10.0082198963007	0.0	0.0	0.0	0.0	0.0	0.0	0.0	10.672899035692152	0.0	0.0	0.0	0.0	0.0
001s_L11	-1.1450433999999998	15.066391000000001	GEC	Not a mesangial-like cell	3125.0	001s	0.0	0.0	0.0	0.0	0.0	0.0	0.0	0.0	0.0	0.0	7.923862621834505	0.0	0.0	0.0	0.0	0.0	0.0	0.0	3.960562889401627	8.912837789311858	5.214801643504275	0.0	0.0	0.0	0.0	0.0	0.0	0.0	0.0	9.50745733047548	0.0	0.0	0.0	0.0	0.0	0.0	0.0	8.138046106719077	0.0	5.855250754253495	0.0	0.0	0.0
001s_C14	-1.4046315	14.121769	GEC	Not a mesangial-like cell	2814.0	001s	0.0	0.0	0.0	0.0	0.0	0.0	0.0	0.0	0.0	0.0	2.2386669947488644	0.0	0.0	0.0	0.0	0.0	0.0	0.0	0.0	10.20515059431248	5.424619578459026	0.0	0.0	0.0	0.0	0.0	0.0	0.0	0.0	0.0	0.0	0.0	0.0	0.0	0.0	0.0	0.0	6.920242567767397	0.0	0.0	0.0	2.1673544967441947	0.0
240s_L23	-4.125581700000001	12.659856	GEC	Not a mesangial-like cell	2666.0	240s	1.925068037462935	0.0	0.0	0.0	0.0	0.0	2.0141231145952694	0.0	0.0	0.0	2.3239819111543256	0.0	0.0	0.0	2.3266073361633692	3.665162360795072	0.5379389124964273	0.0	0.0	8.411613402568914	0.0	0.0	0.0	2.3792048841889026	0.0	0.0	0.0	0.0	0.0	0.9298827436664554	0.0	0.0	0.0	0.0	0.0	0.0	0.0	7.251198365462757	0.0	0.0	0.34916241036321544	0.0	0.0
240s_J2	8.266076	-5.699517299999999	MNP	Not a mesangial-like cell	2914.0	240s	3.655964582250853	0.0	0.0	0.0	0.0	0.0	10.403978080859574	5.123650707617572	0.0	0.0	0.0	0.0	0.0	0.0	0.4820121655850373	9.380124727185223	0.43972357619581187	0.0	0.0	0.7686084431828718	0.25294374349906906	0.0	0.0	0.8719809640526773	0.0	0.0	0.0	0.0	0.36376921025938325	1.1709519707290268	0.0	0.0	0.0	0.0	0.0	0.0	0.0	8.39018999712825	0.0	0.0	6.210962864912321	9.084478226664228	0.0
240s_J3	-4.7565292999999995	12.593821	GEC	Not a mesangial-like cell	1913.0	240s	3.09397226478587	0.0	0.0	0.0	0.0	0.0	0.0	0.0	0.0	0.0	0.23874269771035367	0.0	0.0	0.0	0.0	2.3525763531555817	0.0	0.0	0.0	8.42047761196387	0.0	0.0	0.0	1.5564586039712844	0.0	0.0	0.0	0.0	0.0	7.333082599534353	0.0	0.0	0.0	0.0	0.0	0.0	0.0	8.199735230223663	0.0	0.0	0.0	0.3239917895814707	0.0
240s_K10	-4.562213	13.141911499999999	GEC	Not a mesangial-like cell	2195.0	240s	3.3197506971122483	0.0	0.0	0.0	0.0	0.0	0.0	0.0	0.0	0.7159441650011239	0.20565655748706643	3.3876732367346647	0.0	0.0	2.187074562276939	0.0	0.39067460005029264	0.0	0.0	8.38007806450821	0.0	0.0	0.0	0.0	0.0	0.0	0.0	0.0	0.0	7.495077522454136	0.0	0.0	0.0	0.0	0.0	0.0	0.0	5.939801158444328	0.0	0.0	0.0	0.28019518101883	0.0
001s_L17	-2.0598973999999997	14.344133	GEC	Not a mesangial-like cell	3192.0	001s	0.0	0.0	0.0	0.0	0.0	0.0	0.0	0.0	0.0	0.0	6.2737596141400225	0.0	0.0	0.0	0.0	0.0	0.0	0.0	1.0432200747780738	9.46659115502186	0.0	0.0	0.0	0.0	0.0	0.0	0.0	0.0	0.0	0.0	0.0	0.0	0.0	0.0	0.0	1.4630068089833475	0.0	6.862193236412652	0.0	0.0	0.0	0.0	0.0
240s_J13	-4.5846267	13.257526	GEC	Not a mesangial-like cell	2769.0	240s	4.1000147654957	0.0	0.0	0.0	0.0	0.0	1.3241191348709096	1.8846340307515763	0.0	0.0	8.161638690021364	0.0	0.0	0.0	0.9953556542201307	2.176146164253746	0.0	0.0	0.0	7.660689267257883	0.0	0.0	0.0	2.855570574202854	0.0	4.394245406011549	0.0	0.0	0.780976155306676	8.640691241435091	0.0	0.0	0.0	0.0	0.0	0.0	0.0	9.177607808985838	0.0	0.0	0.9622613044923878	1.3885312584935672	0.0
240s_J16	5.397542	-3.3960907	T+NK cells	Not a mesangial-like cell	1774.0	240s	11.507448828546606	0.0	0.0	0.0	0.0	0.0	1.694806233395921	3.774595407072934	0.0	0.0	0.46714682781193606	0.0	0.0	0.0	0.9894896105157697	3.72440713486938	0.47310458168305286	0.0	0.35782394354106883	0.7272638555595864	0.0	0.0	0.0	1.0223215560711352	0.0	0.0	0.0	0.0	0.0	0.8297089663891846	0.0	0.0	0.0	0.0	0.0	0.0	0.0	1.8921502014407476	0.0	0.0	0.556130188273075	0.8499775063902961	0.0
240s_K20	-4.871733	11.801487	GEC	Not a mesangial-like cell	2294.0	240s	3.1771977428196427	0.0	0.0	0.0	0.0	0.0	0.0	0.0	0.5202268222584274	0.7409445641204255	6.282206236445993	0.0	0.0	0.0	0.49826323096892755	0.0	0.7222967344229546	0.0	7.762208303447928	1.1893227449949908	0.26216782801833327	0.0	0.0	0.0	0.0	0.0	0.0	0.0	0.0	0.7231311461380745	0.0	0.0	0.0	0.0	0.0	0.0	0.0	8.29602167631275	3.666504306590858	0.2702608373765606	0.0	1.396223298211678	0.2556080682660851
001s_C20	-1.6176915	14.477575	GEC	Not a mesangial-like cell	4090.0	001s	0.0	0.0	0.0	0.0	0.0	0.0	0.0	0.0	3.973691485398337	0.0	6.282187771820456	0.0	0.0	0.0	0.0	0.0	0.0	0.0	5.35483318684884	7.767665443833654	5.690410392209275	0.0	0.0	0.0	0.0	1.3590760738433898	0.0	0.0	0.0	5.608007534039382	0.0	0.0	0.0	0.0	0.0	0.0	0.0	8.063304863624127	0.0	0.0	0.0	0.0	0.0
240s_L3	-3.5872412000000002	12.485836	GEC	Not a mesangial-like cell	2594.0	240s	3.668013904210388	0.0	0.0	0.0	0.0	0.0	0.0	0.0	6.113860430453694	0.0	6.457818986507142	0.0	0.0	1.0712451791262745	3.0365863315893904	0.0	0.0	0.0	0.0	7.8081833170537935	0.0	0.0	0.0	1.1741539860890604	0.0	0.0	0.0	0.0	0.0	8.230413930001289	0.0	0.0	0.0	0.0	0.0	0.0	0.0	8.174833390301986	0.0	0.0	0.0	0.9839664949669734	0.0
001s_C16	-2.0977007999999997	14.620560000000001	GEC	Not a mesangial-like cell	3659.0	001s	0.0	0.0	0.0	0.0	0.0	0.0	0.0	0.0	2.9075701809642385	0.0	5.26305626802459	0.0	0.0	0.0	0.0	0.0	0.0	0.0	2.7328845175028955	6.872517306998179	3.478833269704064	0.0	0.0	0.0	0.0	0.0	0.0	0.0	0.0	7.04021981341639	0.0	0.0	0.0	0.0	0.0	1.739130423612923	0.0	8.69328156667504	4.531879355624273	0.0	0.0	0.0	0.0
240s_K4	-4.261533999999999	12.265283	GEC	Not a mesangial-like cell	2023.0	240s	3.5389692860778394	0.0	0.0	0.0	0.0	0.0	0.0	0.0	0.0	1.2200474156070722	2.6756495846805866	3.4320927439019338	0.0	0.0	0.8615886301807378	0.0	0.4509816700016656	0.0	0.0	7.398713597416124	0.25984542575160696	0.0	0.0	0.0	0.0	0.0	0.0	0.0	0.0	0.0	0.0	0.0	0.0	0.0	0.0	0.0	0.0	10.033545087536853	0.0	0.26787318933783233	0.0	1.3099521770568938	0.0
001s_M18	-1.6798488999999999	14.50097	GEC	Not a mesangial-like cell	3330.0	001s	0.0	0.0	0.0	0.0	0.0	0.0	0.0	0.0	0.0	0.0	6.847419339507623	0.0	0.0	0.0	0.0	0.0	0.0	0.0	0.0	8.98686225594577	0.0	0.0	0.0	0.0	0.0	0.0	0.0	0.0	0.0	6.579699394155105	0.0	0.0	0.0	0.0	0.0	0.0	0.0	7.544173774080304	0.0	0.0	0.0	0.0	0.0
677s_H19	4.4592395	-11.613577000000001	cTAL+CD	Not a mesangial-like cell	5981.0	677s	0.0	0.0	4.257436019966828	0.0	3.854655520884011	4.994330779303553	0.7517333198000474	0.0	0.0	1.3047497185536105	0.43360390472057286	0.0	0.0	0.0	0.0	3.700754988908968	1.6485070061690072	5.400662717215565	0.33125078347547643	0.26344875867019774	0.0	7.971031731119556	0.0	3.098295981979255	3.42153763554085	4.2411496597914	3.346013517984837	0.0	5.430776715091138	0.7763079778366127	0.0	0.0	0.0	5.779127959887022	0.4049121877976232	5.3335984397562575	8.894295382171393	0.0	0.0	0.0	0.517268848779945	0.0	0.2777477881611781
240s_H20	5.640802	-3.5546653	T+NK cells	Not a mesangial-like cell	2664.0	240s	11.10726728189165	0.0	0.0	0.0	0.0	0.0	0.0	0.0	0.0	0.0	0.9120872114771822	0.0	0.0	0.0	4.985479677952907	2.815046887126386	0.0	0.0	0.0	1.5923805203296444	0.0	0.0	0.0	0.0	0.0	0.0	0.0	0.0	0.0	0.0	0.0	0.0	0.0	0.0	0.0	0.0	0.0	2.6690972688175294	1.0912562881057497	0.0	0.0	7.916006006113488	0.0
240s_J5	-5.2149529999999995	12.330881	GEC	Not a mesangial-like cell	2256.0	240s	1.3929082250143363	0.0	0.0	0.0	0.0	0.0	1.3301270466189823	0.7465923985615186	0.0	0.0	0.0	0.0	0.0	0.0	0.5851910600254944	3.165715019504785	0.47922816534428864	0.0	0.0	2.893918647612184	0.0	0.0	0.0	1.0334216189036745	0.0	0.0	0.0	0.0	0.0	0.0	0.0	0.0	0.0	0.0	0.0	0.0	0.0	9.721857148524311	0.0	0.32174304625855643	0.9671321991208097	0.34660007749701544	0.0
001s_L23	-1.1040021999999998	14.543820000000002	GEC	Not a mesangial-like cell	3299.0	001s	0.0	0.0	0.0	0.0	0.0	0.0	0.0	0.0	1.3428984240720425	0.0	6.6457282450906	0.0	0.0	0.0	0.0	0.0	0.0	0.0	2.939627464806519	7.64668544533453	4.2732889151285045	0.0	0.0	0.0	0.0	0.0	0.0	0.0	0.0	6.266830035975681	0.0	0.0	0.0	0.0	0.0	6.341812300575656	0.0	7.95628759747518	2.9360479377601965	0.0	0.0	0.0	0.0
001s_L19	-2.2263143	14.029053	GEC	Not a mesangial-like cell	3565.0	001s	0.0	0.0	0.0	0.0	0.0	0.0	0.0	0.0	0.0	0.0	6.103731242476048	0.0	0.0	0.0	0.0	0.0	0.0	0.0	0.0	9.050556900018202	0.0	0.0	0.0	0.0	0.0	0.0	0.0	0.0	0.0	7.529010067058809	0.0	0.0	0.0	0.0	0.0	0.0	0.0	9.39698594187456	5.388606574847252	7.330299678766013	0.0	0.0	0.0
240s_L21	-4.778987	13.270617000000001	GEC	Not a mesangial-like cell	2005.0	240s	1.6122073642068055	0.0	0.2007933198875633	0.0	0.0	1.7480166599899327	0.0	0.0	0.0	0.0	0.5763867875391869	0.0	0.0	0.0	2.4409657192416243	0.0	0.36092503054829717	0.0	0.0	8.960011845709987	0.0	0.0	0.0	1.216875653881903	0.0	0.0	0.0	0.0	0.0	0.0	0.0	0.0	0.0	0.0	0.0	0.0	0.0	8.368065411859973	7.06125235768607	0.0	0.0	0.0	0.0
240s_I19	-5.090561	12.656747	GEC	Not a mesangial-like cell	2469.0	240s	0.0	0.0	0.0	0.0	0.0	1.3509425161620012	0.704604354409571	0.0	0.0	0.0	4.152876262827944	0.0	0.0	0.43151901999223985	2.113823325941826	4.333311171025563	0.9877282182812623	0.0	0.0	8.719854126952011	0.0	0.0	0.0	2.1643756266914855	0.0	0.3556370523489939	0.0	0.0	0.0	9.934109729172665	0.0	0.0	0.0	0.0	0.0	0.0	0.0	9.179468035313356	0.0	0.5013950409215289	1.131816060175781	0.2937894928699727	0.47612121247250594
240s_K11	-4.422546	11.955895	GEC	Not a mesangial-like cell	2215.0	240s	1.7329945404217526	0.0	0.0	0.0	0.0	0.0	1.0580861273852926	0.0	0.8094588593849965	2.4992657814415797	7.821883899928934	0.0	0.0	0.7274042513217349	1.9485953551092423	0.0	0.0	0.0	0.0	8.320303226192765	0.0	1.4315721885443171	0.0	0.0	0.0	0.0	0.0	0.0	0.0	0.0	0.0	0.0	0.0	0.0	0.0	0.7454094663868265	0.0	8.87602170751993	0.4390482625801094	0.4405261491282148	0.0	0.8288671264644081	0.0
240s_J17	-4.9981585	12.707232000000001	GEC	Not a mesangial-like cell	2675.0	240s	2.0981013331271323	0.0	0.0	0.0	0.0	0.0	3.345872968948049	0.0	0.0	0.0	0.0	0.0	0.0	0.8843777335114247	3.182044649722973	3.0270953307977155	0.9311679712692071	0.0	0.0	9.580400548874135	0.0	0.0	0.0	2.385493338610159	0.0	0.0	0.0	0.0	0.0	1.3743594375624466	0.0	0.0	0.0	0.0	0.0	0.0	0.0	5.374297085032522	0.0	0.0	1.5494776756374624	1.4027467503708824	0.0
240s_H15	-2.2219603	12.312683999999999	GEC	Not a mesangial-like cell	2276.0	240s	3.1383936871103026	0.0	0.0	0.0	0.0	0.0	0.0	0.0	0.0	0.9832118469132022	0.0	0.0	0.0	0.0	0.6783477855045449	2.393094180215274	0.0	0.0	7.217303127233005	8.463165334233313	0.0	0.0	0.0	2.253648526354159	0.0	0.0	0.0	1.5419068604722386	0.0	6.716603876087616	0.0	0.0	0.0	0.0	0.0	0.6488729029257746	0.0	9.387586051685224	7.109370911132388	0.0	0.6535097319800385	0.0	0.0
[truncated: 50 more columns]
