# Supplementary material for: Single-cell RNA sequencing reveals the mesangial identity and species diversity of glomerular cell transcriptomes
Source: Nat Commun. 2021 Apr 9;12:2141. doi: 10.1038/s41467-021-22331-9 (PMC8035407; doi:10.1038/s41467-021-22331-9)
Supplement: Supplementary file 17 — Source Data [file 41467_2021_22331_MOESM17_ESM.zip › SourceData/source_datafile5.txt]

# Source data 5 for all mesangial-like cells (MLCs) from C57BL/6J mice using unbiased and enriched FACS sorting (Fig.2). This data includes UMAP coordinates of each MLC based on ComBat corrected expression data as shown in Fig.2A and Fig.2B. The ComBat corrected expression values (log2-scale) for genes shown in Fig.2F and Fig.S8 are included in this source data. In addition, the source data of ML…
index	UMAP1	UMAP2	CellType	PlateInfo	EC1_similarity_score	EC2_similarity_score	PeriC_similarity_score	VFBC_similarity_score	VSMC_similarity_score	aEC_similarity_score	capilEC_similarity_score	Cebpd	Lmo1	Sod3	Trib2	Cnn1	Myl4	Rasd1	Tcap	Ngf	Serping1	Nrip2	Dhrs3	Acta2	Csrnp1	Ltbp1	Pdgfra	Nr4a2	Rgs2	Atp1b3	Rtn4rl1	Fosb	Gja5	Mustn1	Rrad	Atf3	Ndrg2	Kcna5	Nbl1	Sncg	Cmip	Olfr78	Adamts5	Bst2	Cygb	Tmem98	Igfbp4	Ndufa4l2	Ppp1r14a
294s_F18	3.5357373	-1.2000126	MLC-C1	294s	2.888988776547196	4.999068894695848	10.891693717301475	7.3487843475592864	68.03367171407568	3.698541707433373	2.139250842387149	9.8984865944503	0.7114573594417413	9.392265673112888	6.96015707759814	1.5761730772994795	0.4082097064782528	1.6373810980229009	2.1122985655125084	10.569822464116061	8.997607912718813	10.472958384018561	1.2526733937265198	12.070595152917283	11.578843294562406	7.428752309715075	0.2009440846242659	0.7355510659459564	1.5047354360012692	8.93685246685382	9.084161603994632	4.307451122952382	0.4729585022565598	4.541841309935442	2.2457654732503496	2.983602411237267	6.3372367699394205	1.0535520550768818	9.876249372399792	1.8912952464612975	0.8928550842953727	1.0172821858283905	0.5569207527893629	0.9972571463586644	0.8032504949546257	1.4055078909191216	0.3536929796936682	10.411957643309432	0.6457707771635888
682s_C10	3.4954947999999995	0.04525475599999999	MLC-C3	682s	2.097290018597771	1.20037429884659	7.078929005449875	3.7011269187976175	83.39760780886782	1.2532705320770965	1.2714014173632209	1.040573445741219	0.3855160312671135	2.2934973274351953	0.3364699648493699	0.8333163735743846	0.18716796531065852	1.1201785999971114	0.7183556891867781	7.895105807817113	3.1037413759111523	8.921593480200713	2.2145721158649065	12.767344048311072	0.5405317305648002	0.8140301487354649	0.14317883328179717	0.6113109417014021	8.951219173982174	2.3778679031595877	4.343685856675282	0.6436233606439778	0.2911761647419281	8.404482773676744	8.65095935642463	4.689731656531116	2.8559187183469863	6.316930727161266	-0.884801801725137	9.704066678590788	0.6171024641304964	0.18315746317612117	0.23338054698575791	0.5629751182599653	0.3582456893214403	0.579009597797317	0.6473912484835443	8.842401063015933	0.3694124473478273
814s_B4	2.5994835	3.9061756	MLC-C3	814s	0.2670283714515146	0.4692299989299506	1.7172216987471698	1.0493522042375405	95.22797321159321	0.5187381399339144	0.7504563751067008	1.0812091146414626	2.259749352231886	1.012483905781855	-0.9588022141627465	8.986513061704928	-0.7168224713957237	6.996962806788848	8.314287720500932	-1.328983701128419	6.808496381527932	10.097531406468482	5.967764012141041	14.66508877487915	2.035737969061737	5.956459110160463	0.08949551024739638	0.649689773349426	6.914311315637383	1.6576175049929978	5.974059629167946	0.9408516968651863	-0.460688214376855	10.98459764618603	2.0715260260299937	2.8032927908026037	8.522326746321683	3.591748399778036	0.5818907887332118	10.17274778451648	1.4545516948867454	-1.8022564738484417	-0.251880412346743	1.3022223478006445	0.04800738489783685	7.327660014359435	0.6943835820355417	10.11005369081526	7.339954456848764
196s_J23	1.5942691999999998	-1.0159192	MLC-C1	196s	1.7267847380070072	2.7457179154484583	15.196231027676141	7.189919170958495	65.65330275139094	4.0787577639885	3.4092866325304563	0.9039650535277861	1.1182269822100652	9.467406202656335	2.4595809115878993	1.6627045544140824	0.3278877664511163	10.262918235751325	1.6785509952349418	9.622544627380497	9.639395569072821	11.388082721268692	3.728569568062092	12.55008816922775	2.007283892220513	10.063717353621026	0.21117886582053358	0.4530066797275804	1.3844722571651968	4.086993265862047	0.7150908067481976	7.999929103772108	0.5564436548162193	11.664467014443172	9.613148930803149	10.001936221295848	9.595468313006787	2.06587672402251	10.07114781705509	11.282307832347682	3.5121831197355537	0.7195463453187302	0.7777429454905198	6.973737847200781	0.9630905341539554	0.8614602880509985	5.076675803503259	11.636209016599752	0.9934189689907569
812s_H2	2.834864	1.8139921	MLC-C3	812s	0.8436972645135715	1.0408141337436636	4.155550092457877	3.165827616644316	88.77604749895895	0.5743917956214737	1.4436715980601489	0.0847012113053324	7.781321844238018	1.0240414048605002	1.0140224385110392	6.324442674155299	0.14433457198392508	7.685529850561696	7.7152484395741245	0.6076711870674089	2.6142641766556585	7.173044390645179	-0.0993004420674773	13.334046953818811	0.5615735347070571	4.577667040507601	0.11105910832254823	2.2259980912233646	9.650060666634683	6.7238870432420565	0.20863498290461807	3.497734507870295	0.07336577962639167	11.464861021938816	5.920679971307852	1.4978955712280668	8.271221577975977	6.296273613871633	-0.5887137777404138	10.590519899864239	0.9145894249334577	0.7707376043989198	0.421303566568077	0.23821495323627165	0.12643500366331117	7.19705236113742	0.10666389814446071	0.34939743484117297	2.141802797000284
812s_M17	-1.7881031000000003	-0.5804441999999999	MLC-C1	812s	0.5214745375702777	0.8722979975974172	7.9517041227452525	3.704732029964528	84.30029898041346	0.9141213085230996	1.7353710231859565	8.96359802992693	-0.7399676031451291	9.226105563071632	7.366953554277662	0.3423808197388583	0.14433457198392508	8.878052682623823	1.0044878498691956	9.775782743619693	9.238913773470156	8.588379126414626	4.11161489135819	8.376510025069518	5.966292388206599	7.041824151876305	0.11105910832254823	0.42303760205617724	4.663949707506195	0.5040513596673516	0.20863498290461807	6.561935469077419	0.07336577962639167	9.079913046507302	11.919265018094608	9.619906496796654	10.517455277417042	6.634538487147263	7.564423635731946	5.130686819764819	0.793688794019713	7.876321453249327	7.132971224136537	2.187306592677043	9.461738989125129	6.948531074108097	0.10666389814446071	8.826671654563281	6.697412491743115
813s_B17	3.8016284	2.5725702999999998	MLC-C3	813s	0.7904355067685199	1.0726251402117732	3.7357335012353223	3.2536247807957537	87.92951252767625	0.963700528177186	2.2543680151351726	2.7770046331343483	7.943232684274411	2.140787357416829	1.5626948446201019	10.040257307265817	0.2038955339041957	1.859009155897071	9.29938476988453	3.7831826371994395	5.970568129231325	8.215075953380467	0.7388852987179833	14.044006286900565	0.4194756347979822	7.015307331519377	0.1770896655774794	0.5791502280697325	9.477963502999629	7.23504885437339	0.14713334617783713	2.934759903933171	0.21439108710905738	10.396162295931518	3.1327161218991675	2.9289545796709806	9.205728178338305	6.004507362179389	8.146905109362612	11.75030155274717	1.904985566006753	0.5450854492546006	0.34511815520462047	0.5182729693945254	0.291020382145435	0.9456321215523614	0.6412698086212965	-0.6158014616588771	0.764716821530983
813s_N22	4.365732700000001	-0.19883908	MLC-C3	813s	2.5642967343892793	6.819038875506606	13.269191338822123	10.529876914632052	53.81508818539356	6.9597360146330365	6.042771936623348	0.7429988736909585	7.573424697725778	0.6866650377178026	0.6986237259041669	0.39708007216372715	0.2038955339041957	3.357876383089624	0.5746973364839649	8.647703883756318	-1.1034727418137156	0.6033049962060918	0.7388852987179833	4.5113698176317065	0.4194756347979822	-0.31501377916369117	0.1770896655774794	0.5791502280697325	5.071540277095988	6.827290507614761	0.14713334617783713	2.001973406685152	7.185754278437945	1.26724928450157	8.570374510726515	2.8457615709894077	2.214776032958187	7.166251828305992	0.2851731614094705	10.655543320101543	0.9386646547142626	7.706705261308439	0.9283900175282613	0.5182729693945254	0.291020382145435	0.9456321215523614	3.015838936223409	-0.6158014616588771	0.764716821530983
813s_N4	1.2143226	1.113589	MLC-C2	813s	0.7671391530836323	0.7219216035606659	3.3614194835562508	2.7903965869781384	89.88637645315086	0.8663884432519302	1.6063582764185194	7.092678557633452	0.1721033831736314	0.6866650377178026	0.6986237259041669	6.662164327339139	0.2038955339041957	1.859009155897071	8.78152735957233	7.622965629108387	-1.1034727418137156	8.73212472475428	0.7388852987179833	13.13990587085502	6.415103338949315	8.36853231457352	0.1770896655774794	7.160251503993791	9.126515644621586	1.1128910945694277	3.2953896608573237	6.9864429522478115	1.4131047827166423	1.26724928450157	9.814618808919631	11.963573997989743	0.8981903865839951	5.8316218887247695	0.2851731614094705	10.627004105849586	0.9790166576737633	0.5450854492546006	0.34511815520462047	3.7847589124624537	0.291020382145435	0.9456321215523614	3.1123515987774777	8.595163602504941	9.202426762072795
812s_A10	-0.113521464	3.2637336	MLC-C2	812s	0.4314071607340102	0.9659870465818274	3.1855386265223795	2.8281525680981767	90.716106184833	0.645367852703421	1.2274405605272158	8.404415159757571	7.014031897492076	1.4495173587068544	0.8937984600218832	7.30644423218107	0.14433457198392508	9.568034495038217	4.890937944726302	4.6202875287968865	9.447139307951714	10.08044904396164	1.3773415279769543	13.27823997343559	5.616437064336769	5.727196989423569	0.11105910832254823	-0.7191516213653103	9.20130158386172	6.2280810059390195	6.047843597839268	8.612660202051064	0.07336577962639167	10.441841900257268	11.104915200839145	10.15397763941468	6.950835441309224	6.962546448926308	6.767019573715168	7.099852681157637	0.23205888048850748	7.966192721884553	3.3818176728734217	2.237073732295229	0.7283502450459779	0.6499104412102285	1.6448727130362568	-1.095545425115093	8.418187214258525
294s_H22	0.8376671999999998	1.4788086	MLC-C2	294s	1.5315319511327414	2.208080260228814	7.030717392577107	5.223214139033418	79.69729368924729	1.8491998344403748	2.459962733340259	1.482198755007016	6.214417934584578	0.2477583629186908	2.255916283578034	1.5761730772994795	0.4082097064782528	1.6373810980229009	2.1122985655125084	1.8052936680200211	2.015858794486391	3.239091591520653	1.2526733937265198	14.276813426267353	12.319219567635082	6.870015116825009	0.2009440846242659	7.056601224742149	10.288651011086275	1.4034012137912044	0.12681884227009932	9.429024761300195	0.4729585022565598	10.24117508838208	4.756666816193699	9.865114638980085	10.48442445794814	1.0535520550768818	8.514928226466758	8.62687258847263	0.8928550842953727	1.0172821858283905	0.5569207527893629	0.9972571463586644	0.8032504949546257	1.4055078909191216	0.3536929796936682	2.729071003056425	0.6457707771635888
682s_P8	3.5652947	1.9205556000000001	MLC-C3	682s	0.788860295332013	1.8107145653519907	4.936885846776568	1.721892285173512	87.77173767422758	0.73254453634024	2.2373647967980896	1.040573445741219	2.4590385567920467	2.130728057430392	0.3364699648493699	10.588491406091789	0.18716796531065852	2.7832441125071608	9.842715312343286	7.042556260461506	1.611053319275131	10.656670030644417	8.992824899301889	13.740665708335449	0.5405317305648002	3.9891176257803154	0.14317883328179717	6.412798965744854	0.9015743274691952	3.318936648586095	1.1064464142603045	2.1002688019178932	0.2911761647419281	11.82050734885925	3.2298346394665653	5.027895222699342	5.5194129222474615	0.5979848700336649	0.8051025079705167	11.11674636422003	0.6171024641304964	7.304063585180463	6.448548964717543	2.6956058010886026	0.3582456893214403	0.579009597797317	2.185046763722232	1.6278261341655758	0.3694124473478273
811s_K23	0.96461564	-0.4231669	MLC-C1	811s	0.9542294895810042	1.322049453121594	28.30278240856697	7.095059431130554	56.52723536052177	1.767058457632238	4.0315853994458735	4.438784166887596	0.5614736781447727	7.942366781881594	1.5250379296491807	0.6677116223218803	0.411320061408355	12.127606396975509	0.9039217451662586	0.5663686897366914	9.784919412603626	-3.632971968072363	1.1770950143120569	12.143693035092568	8.396038842520733	5.114284858579009	0.18426935613578851	2.0031591190722953	0.9251343270510992	1.2423234970644832	0.43347933059891913	3.5617187464843463	0.4168804497569057	10.020707287743168	10.41407639479127	3.8101437643402862	9.226314901322006	7.530648073741936	0.3564328872898326	3.725725229819163	8.584730275533687	0.5599412934831833	0.5870684234867776	0.7504004595846534	0.07097946474093855	0.6391973383093116	2.4924535760711217	8.931967962325773	8.574414268227065
299s_F21	-1.3445126	-1.2080252	MLC-C1	299s	0.5094016850279173	1.2665237814502246	12.211092425173588	4.346878118007324	76.89746469060333	1.4931560442957823	3.275483255441843	8.399302894404345	0.07048718446979448	3.861363826338906	6.618300724600209	0.43589796812465265	0.23478867976211298	10.689698656953253	8.070200224096268	9.37275436364867	9.881170568878511	10.112835286989215	3.926887590777273	12.434306638979452	6.643486801407601	1.3910318584931711	-0.07922629923385534	2.970638071286697	1.1674642782146083	2.03549897207079	6.15904023591169	8.726691586748458	0.22089633235767753	10.541523511546927	11.128457176953026	6.2876208999015475	7.6485616859927035	4.215581092643543	8.626936759946922	8.717716076427724	0.666821576232746	7.639731164454116	0.33549600119406114	0.6960220890501193	1.5056867871166584	0.5807872204253308	2.757317539073571	10.703275320048496	8.086181616730494
812s_J19	-1.4214658000000002	2.6323497000000002	MLC-C2	812s	0.8372929903979014	0.831657492550953	5.504243216547972	3.2149799157926093	87.4534735276486	1.0123830709594146	1.1459697861025346	9.996530692723688	-0.7399676031451291	1.762935893514706	0.19085545817278243	6.303960076526171	0.14433457198392508	10.431746938168304	1.3871188058616197	2.512989665080099	8.974009781024487	12.336245948492694	4.838084652446877	13.620025332815677	6.289477830500809	6.534923622212151	0.11105910832254823	7.040331219404981	7.480235102863188	2.0388993810987577	7.851947768077688	8.13929993033946	0.07336577962639167	8.13394390335214	8.392179895325107	10.586152404125569	9.874940203916363	6.4513212029163105	8.604796247778067	5.883334063939494	1.4505518812354912	0.1502733500256786	0.16561177068484786	7.176145433780211	0.12643500366331117	-0.13433692214598775	2.290489528648759	8.157648152848472	9.361146203056384
814s_G2	1.5333903	-3.1964066000000004	MLC-C1	814s	2.8043551973995915	3.5188930952213107	8.675454914044009	2.9903644452506133	77.73106802227174	1.6905762406302978	2.5892880851824573	5.289804288493618	2.6976214638607687	3.766118466656769	1.595438538621225	2.733180810585937	7.998221893189071	5.34906989575824	1.832807281016449	7.979310228920616	8.786183311299954	10.798681374778694	7.594535014140228	11.504890461952236	5.91177756303598	5.214341924443249	0.08949551024739638	1.4482027233008479	3.499412996749481	4.438410953978465	-0.8365056096725404	4.4499047308191	1.9283473157475206	10.467472815385968	7.985940598489038	6.749437342373292	9.78086282638902	2.503806868716926	3.5022351780936973	9.981853520771194	1.7518124092309861	8.622241884244737	6.150218671556708	9.129414485991521	0.04800738489783685	3.6331795909801126	2.0545659023437337	11.536932189498275	1.6107554401649506
294s_E15	2.2052865	-4.014922	MLC-C1	294s	1.0015293182030558	5.441647255256318	32.75465040307934	4.026351867309331	48.996727412958	3.843080554882703	3.936013188311247	1.482198755007016	0.7114573594417413	5.454651351845857	0.7661240094626289	1.5761730772994795	0.4082097064782528	1.6373810980229009	2.1122985655125084	10.49562579311906	8.54436417143249	7.798701127498999	3.430850967683298	8.617885763898574	1.512000183715956	6.522806684599498	0.2009440846242659	0.7355510659459564	1.5047354360012692	8.894915440571182	5.1296449844377605	3.147053747075417	0.4729585022565598	4.541841309935442	8.82314970871268	2.983602411237267	1.6858488531541156	1.0535520550768818	2.0542931472375745	8.169141599794035	0.8928550842953727	1.0172821858283905	7.254675919808473	0.9972571463586644	9.984416091107539	1.4055078909191216	5.2771950973040775	11.464622260116458	8.007176927862853
812s_B5	3.9886982000000004	-3.6993129999999996	MLC-C1	812s	2.579213462682137	4.548079953135684	40.25212674122549	17.973074916388402	24.51821259341557	3.6411830035979773	6.488109329554753	-0.6365531331342457	3.966981372347299	5.675251861030741	2.5195839144511347	1.5634475364943743	0.14433457198392508	1.6406888792732313	2.7935137007375133	0.6076711870674089	5.250008579377996	3.036129832942751	3.4299308303961378	2.6015568188641924	1.628218034766207	7.007763027474195	0.11105910832254823	-0.7191516213653103	2.662296432983008	7.099068851038802	0.20863498290461807	2.8475617870082113	0.07336577962639167	-4.4647237780615265	3.9997577854335664	4.006744330274958	10.49442798978004	-0.7705973370804244	-0.5887137777404138	0.9490090849890754	1.5080061365573783	2.8129722139615447	0.16561177068484786	10.44198235309158	8.549367934117097	-0.13433692214598775	2.375138951745906	13.104352059444041	0.27748610028206294
812s_B4	1.1295838	1.79687	MLC-C2	812s	1.0530301012850487	0.9396505921287768	5.8440914209036166	4.544818594239788	83.64326501575991	1.4046596249341756	2.570484650748685	9.45030444735668	-0.7399676031451291	5.5799240507186605	2.9796673032162477	8.604278497860177	0.14433457198392508	9.631986872193133	8.770241509878405	2.9810954246088444	4.585790666573969	10.108730823281167	3.1196893926857574	13.319517339899384	0.6553413806513092	5.822688898148927	0.11105910832254823	1.4918040570838327	8.167059804103296	7.421344410120102	0.20863498290461807	1.949767861441473	0.07336577962639167	8.64505434278383	10.733170869101237	10.461877447382529	2.8188777840632273	5.920029094184368	8.263334856751532	9.588834094554686	2.224739761164623	9.212683111956757	0.16561177068484786	4.5671187701227725	1.8082471302724483	3.068360563220023	1.9779722689690065	4.882815626908792	0.27748610028206294
682s_G8	-1.9850171000000003	0.48925084	MLC-C2	682s	0.7282571419795786	0.8839258916677939	5.069984877594852	2.0538131979962406	88.10544287410791	1.017957234389288	2.1406187822643545	13.158748295259397	0.3855160312671135	2.216422444104955	0.8238582759225291	1.8116065429549644	0.18716796531065852	11.772567023511405	10.22202230108523	7.774551880704696	9.247282564648657	10.49877364229555	7.136980152411402	13.70457401011643	6.4225489641359	7.241656249011712	0.14317883328179717	12.13094765621008	2.0212686616640734	1.7485232665817934	0.7351887677861902	9.370480819976287	0.2911761647419281	11.244657600520897	10.507192860825024	11.77847037960698	8.87151539181719	7.370649928822226	7.132551542038013	8.698543261202019	0.6171024641304964	7.853337996797614	0.23338054698575791	2.794272433252185	0.3582456893214403	1.8197314666360918	2.280573865957022	10.548186091060057	8.133172480472458
812s_E9	2.6449265	-1.8506778000000002	MLC-C1	812s	2.046487372544433	6.0919042559396885	17.1423678264275	9.22319215855942	55.465756101593065	4.39547499089001	5.634817294045874	4.405393663862314	4.41039904647618	0.07897686619540363	2.7108086332456325	2.63760867301841	0.14433457198392508	0.7505159429702306	-1.2211016080870416	0.6076711870674089	12.657117530214151	7.896196722715586	4.591159087157515	9.974113484659188	2.583187677593112	6.087221166455213	0.11105910832254823	1.5815555372247068	2.2983847715406887	4.268274507095124	0.20863498290461807	2.646118302140496	0.07336577962639167	9.202104132461779	4.927125495203189	4.251731546869869	2.950870047474258	3.7874395143960804	2.7362645050405265	4.214905993550322	10.402580188328857	8.690808652113825	0.16561177068484786	4.6867218517564915	0.12643500366331117	3.1731386796192607	3.491969180928125	11.219108497856801	0.27748610028206294
682s_I14	1.9962851000000001	-0.3916246	MLC-C1	682s	1.618878061323339	1.150890811377228	8.924932949111044	6.497533300862086	78.27949690648856	1.3156086497660289	2.2126593210717265	4.35416404824671	0.3855160312671135	9.069670600441217	0.3364699648493699	0.8333163735743846	0.18716796531065852	3.77330220756993	0.7183556891867781	10.237796337985264	10.980819450492472	10.651954165535493	2.9930540909499976	10.729603379758503	0.5405317305648002	7.742748334586209	0.14317883328179717	2.229349788887312	8.619084256784177	8.887980766004492	0.07422046634682383	8.595376417968868	0.2911761647419281	11.229674702082194	8.941625528286773	4.761939143225447	0.5787395505248888	0.5979848700336649	1.0619385567084358	3.213715169187098	0.6171024641304964	0.18315746317612117	1.319715773920256	2.9454507392261395	0.3582456893214403	0.579009597797317	2.4301359091212777	3.840786485658369	0.3694124473478273
812s_I4	-0.08510803	4.3230585999999995	MLC-C2	812s	0.38999407323275787	0.4174150800005596	2.944056587680693	2.0470977139226543	92.46718498512809	0.9139109059919702	0.8203406540432757	6.311795232598234	7.13476419215543	0.07897686619540363	1.6783232802062087	6.4929469016376355	0.14433457198392508	9.539581149438389	6.851923361956398	8.840080012953987	9.084472514642485	8.914859934364289	-0.0993004420674773	13.391512818572348	8.036079480237637	5.613949580794479	0.11105910832254823	6.831869968325829	8.494976878428707	2.7333553131358124	0.20863498290461807	7.023030691652823	0.07336577962639167	10.66791028123083	10.528962149150498	9.730094929820194	4.303285178282676	8.376156524897734	8.298330317015516	11.187500454868314	0.981599060516103	0.1502733500256786	0.6952852102390926	2.5976020260837425	0.12643500366331117	1.4196921977645032	2.3099379144606575	8.769160858777475	8.08499060495151
682s_C20	4.500284	0.33831576	MLC-C3	682s	2.2439762708851627	1.9610854068892456	11.212423085733263	2.5697322345995226	77.49927760898446	1.982148935624816	2.531356457283539	1.040573445741219	3.96820625704802	0.7474105321655988	0.3364699648493699	0.8333163735743846	0.18716796531065852	1.1201785999971114	0.7183556891867781	9.777515902447835	10.157624271228949	10.869495147100167	3.8207729875709724	12.81326858889373	0.5405317305648002	7.157585367438228	0.14317883328179717	0.6113109417014021	9.857297878386316	2.7562658443677384	1.5761509223283363	1.9956244791317495	0.2911761647419281	10.530265520431675	0.5734190785469647	4.548933067857667	9.725695377965618	0.5979848700336649	-0.884801801725137	11.372676921704183	1.9855096877016043	9.27683423682061	0.23338054698575791	0.5629751182599653	0.3582456893214403	2.9723509103683696	0.6473912484835443	11.17464707562517	10.006162992621489
812s_C4	1.0248241	2.624469	MLC-C2	812s	0.8815248270881645	2.3434924286706678	2.815827963890684	3.063641744616509	88.82200749459352	0.9479174744659684	1.125588066674501	7.879578048359868	1.5290755334635107	0.07897686619540363	2.1065713049499113	6.763203438971538	0.14433457198392508	7.177615757991806	1.8746741927452293	2.234776339964671	0.6789535680297284	10.938228825820506	2.129166515874289	14.036248541400088	7.113260145882214	5.757970542694824	0.11105910832254823	7.649342636831741	8.662287253258455	1.23517978093759	0.20863498290461807	1.2287434402672825	1.9873037891393859	12.608166258398919	3.28493660534197	9.804807983116515	1.2126798573710247	7.587379763012481	8.20369791534383	9.3735278452449	0.23205888048850748	1.0849322020772187	0.16561177068484786	10.24320088181738	0.12643500366331117	1.164381576300912	0.10666389814446071	9.900044532130734	0.27748610028206294
812s_B6	-0.13433275	2.2927837	MLC-C2	812s	0.6019214235514685	0.5764670453493502	2.1615888077026386	2.4561490656574607	92.76871968670623	0.7105225751589658	0.7246313958738827	9.540813565842793	8.579348535079776	3.5674528859845385	1.035616372871691	6.588004063434269	0.14433457198392508	11.136141405812774	8.165449127023013	9.277656307410073	8.918485357118739	1.8347631154760515	1.3134886495324414	13.015736638619517	8.355723578604367	7.210891555650296	0.11105910832254823	4.158789791148944	8.631913004737912	3.431381879389469	0.20863498290461807	8.409921577447665	0.07336577962639167	11.33708263365072	9.284820473124478	11.478868792004402	2.5045703384896387	7.344305089997321	8.149850874242057	12.542415279314152	0.9324587305359625	0.1502733500256786	6.106195918962995	2.4956953597884537	0.12643500366331117	1.3402944337011642	3.0884114107443787	9.688720949297844	2.9826353781524855
812s_L23	0.18407652	3.3608322	MLC-C2	812s	0.5839920609179043	1.0302247753169185	2.7413743951039056	3.985457474954618	89.96159805311251	0.7633085993711571	0.9340446412229816	8.638689442047523	4.290518841407347	3.431486788085868	0.8490895692060711	8.477722850406414	0.14433457198392508	8.45027493899618	6.848133531647301	2.0298013833091333	8.538205164254492	10.601554067119338	8.273579747746489	13.13290155421604	6.479515368649348	5.613106232970193	0.11105910832254823	5.667484148031186	7.819678697583618	2.205717800227893	0.20863498290461807	6.789741119945669	0.07336577962639167	11.405685341538131	11.947252202592894	10.82065597916571	1.6263277177119233	-0.7705973370804244	7.171258320398076	8.748967759798289	0.23205888048850748	3.4158233255783794	0.5395445237288068	2.150336823831328	0.12643500366331117	2.1321688025979686	1.8588585124242103	2.592444869963394	0.27748610028206294
812s_D5	2.152521	2.0261421000000004	MLC-C3	812s	0.3752228114426697	1.2684992634022303	4.233405410106449	1.6916153124576865	90.29393770616936	0.8907037798687142	1.2466157165528646	-0.6365531331342457	8.054399732776345	3.842401010373716	1.3829740687583028	7.6102482268538605	0.14433457198392508	6.338261181318564	8.972441319232896	9.422724135581046	9.638042326791286	10.486965178462738	-0.0993004420674773	13.921771085977875	0.628309504936409	6.29581880958939	0.11105910832254823	0.45412808087460665	7.290389208375497	7.630703809908188	0.20863498290461807	9.018024147578558	1.5272988597025012	9.894432640305789	3.033548600122899	10.199570002536658	1.1710896122533276	6.981096869195397	8.261002837162048	10.493446109678194	1.2197085301901582	0.1502733500256786	0.16561177068484786	0.23821495323627165	0.12643500366331117	-0.13433692214598775	4.942760652469481	9.21994894743498	5.089189844904138
811s_H7	4.161182	0.457391	MLC-C3	811s	2.562995518440593	1.7501600979405068	5.441575250417535	3.941777097509224	81.8689278281538	1.8919957528015057	2.5425684547368324	1.0106624093183565	8.982321282243863	1.9801646999697555	0.5717333080242047	8.080345389240057	0.411320061408355	4.5244409368392855	0.9039217451662586	9.721264991447946	8.474095914103174	7.997299786656185	1.1770950143120569	13.552777879234927	0.5975258649960256	7.6483021696593125	0.18426935613578851	0.6630038505272602	0.9251343270510992	7.6966390433381235	0.43347933059891913	2.2263273569951383	10.536894193646033	8.921672863482767	0.3452557709597486	4.422780975076868	8.43339465173195	1.4887228435948974	8.353073176811805	11.51288556246203	1.5001151241778135	0.5599412934831833	0.5870684234867776	0.7504004595846534	0.07097946474093855	0.6391973383093116	0.7943893466287468	2.887067753069529	-0.2341205647793071
294s_P21	1.294343	1.2051803	MLC-C2	294s	2.4602743513226577	0.9473179325314786	4.1542916862558785	2.05959861401784	87.85977339642626	0.9878316566295928	1.5309123628162866	4.397728787304669	0.7114573594417413	0.2477583629186908	2.4967413394448443	10.41671798132217	0.4082097064782528	8.522588046056955	2.1122985655125084	1.8052936680200211	2.015858794486391	3.239091591520653	1.2526733937265198	13.343602589595001	1.512000183715956	5.578811675117374	0.2009440846242659	0.7355510659459564	11.847381749338473	1.4034012137912044	0.12681884227009932	10.943524982144677	0.4729585022565598	10.87163685345659	2.2457654732503496	12.38732180607258	1.6858488531541156	5.1532723515538	2.0542931472375745	10.553321925464239	0.8928550842953727	1.0172821858283905	0.5569207527893629	7.043556819256757	0.8032504949546257	1.4055078909191216	0.3536929796936682	2.729071003056425	10.050292654709216
812s_I6	2.1486623	2.2550795	MLC-C3	812s	0.4489448064120838	0.5402383514467365	6.31208278746392	2.1055895946735177	88.02049351313008	0.7857866664695715	1.7868642804041095	8.098484190264498	7.320545330622123	1.486604334352696	0.915743731343438	-0.17984643120515928	0.14433457198392508	7.632421358602624	-1.2211016080870416	0.6076711870674089	10.212818131370966	10.125678309324712	-0.0993004420674773	11.917519233724539	0.6619831262469752	6.584440008616448	0.11105910832254823	0.48686741647369397	7.663684008446623	7.00966293645961	0.20863498290461807	6.3913231784107465	0.07336577962639167	11.283940722559537	8.234838729150592	10.841331796518531	9.048178251934571	7.600237497662404	7.006555871866545	10.82266976417543	0.23205888048850748	0.1502733500256786	0.16561177068484786	2.278664448022789	7.95479254457501	1.1739899125372333	1.3067600466506355	10.588809680024399	0.27748610028206294
299s_M17	0.46869266	2.2631762	MLC-C2	299s	0.5379852762464858	1.1998539619270676	3.932200745997175	3.6316823865211543	88.3989645453689	1.2233995924708605	1.0759134914683328	0.9119793080674812	5.744474822840649	2.256658527106351	0.6867727221382499	6.947232294896472	0.23478867976211298	9.131496192978888	9.538930961393483	4.463095674520971	8.572629838369167	9.860451846041242	1.538439065104879	12.896391774035978	0.49639024061398823	6.052464852844992	-0.07922629923385534	6.8706443413905145	9.121201028376866	1.0015877966203155	-0.22276634795756436	8.404091558478191	0.22089633235767753	10.506102188882041	1.6968373826768188	11.177307563812015	1.946834083275953	6.824713558979121	7.002228696020177	9.006505052525496	1.5682599723909436	0.6161432673295446	1.6716693650570578	0.6960220890501193	1.5056867871166584	0.5807872204253308	1.420085142467991	0.30020866662593865	0.6450787635981129
294s_D16	3.7087866999999997	-1.4546533000000001	MLC-C1	294s	6.85415926620825	2.1793680088021	17.69497112368793	16.107057573071355	46.80928476450769	3.433034952314004	6.922124311408679	1.482198755007016	0.7114573594417413	5.876373179530352	0.7661240094626289	1.5761730772994795	0.4082097064782528	1.6373810980229009	2.1122985655125084	1.8052936680200211	10.824275575557309	9.3595780957059	1.2526733937265198	7.5074369954254605	1.512000183715956	5.871236014777325	0.2009440846242659	0.7355510659459564	7.051483167547325	1.4034012137912044	0.12681884227009932	5.476395235992665	0.4729585022565598	4.541841309935442	2.2457654732503496	6.9452527847217	5.556706254691204	1.0535520550768818	2.0542931472375745	7.185241544432864	0.8928550842953727	1.0172821858283905	0.5569207527893629	0.9972571463586644	6.474663432488157	1.4055078909191216	0.3536929796936682	2.729071003056425	0.6457707771635888
814s_E1	-1.2450601000000001	2.0202465	MLC-C2	814s	0.4528140910059891	0.4108363275368852	2.8331577903410325	3.3156213412700004	90.83522566295612	0.6389228838224885	1.5134219030674658	-0.26163570077734294	2.85077832873467	2.8242920229878563	0.9380354410012699	8.414952477659789	0.2642443425900626	11.56169304183579	8.649003263189138	1.385988743579554	6.426346177787638	9.095257780444479	6.636178990166813	12.472092660133878	11.154330608730767	6.304859593720653	0.08949551024739638	11.970704877141692	7.88278886372795	2.9117534397774114	-0.8365056096725404	10.28493549784719	1.6413080421914432	9.077080505073141	12.745846047595169	11.687871495641605	1.3139148879282998	5.947359303996709	8.056910128572687	8.255931094253555	1.8449409434499617	0.5535252027363032	0.35477482332573507	2.08514859463049	0.04800738489783685	2.724601249485737	10.095455082224694	9.497189560913178	5.5718687091025645
811s_M19	3.6428592000000006	-3.773509	MLC-C1	811s	2.637468545184696	4.371018706244298	28.28704217334707	10.838398786181756	45.62391093837721	3.693755662319873	4.548405188345097	2.041744015653393	0.5614736781447727	6.951940849423263	1.806363585064208	0.6677116223218803	0.411320061408355	1.7968580582621356	2.580075175362367	9.155750160904716	10.684762453306204	7.67982637825109	1.1770950143120569	5.921791719644287	0.5975258649960256	5.25688968168212	0.18426935613578851	0.6630038505272602	0.9251343270510992	1.2423234970644832	0.43347933059891913	1.3948498094022268	0.4168804497569057	4.983765477798142	4.134414569415884	3.5105527178690354	9.916347746885155	9.818218569033613	4.238930317777036	9.123964410970764	8.538109845148064	0.5599412934831833	0.5870684234867776	9.97160661956268	4.542271703209592	0.6391973383093116	2.478094049579689	9.17583350987163	-0.2341205647793071
813s_P2	-0.7019976	-0.46616063	MLC-C1	813s	0.5836087913793019	1.353023764459289	17.06281617324691	5.199043796762651	71.72950828081566	1.5331750120902945	2.5388241812458854	1.7080354284815082	0.1721033831736314	7.58387009958917	6.2340946494750975	0.39708007216372715	0.2038955339041957	9.292775823239365	0.5746973364839649	9.046377154218765	10.846974910775268	10.416651436724996	0.7388852987179833	11.398627913363773	0.4194756347979822	6.353048763591432	0.1770896655774794	0.5791502280697325	0.5911119362118755	7.471948223612354	0.14713334617783713	5.559523061879342	0.21439108710905738	10.735301267048122	12.715440212147886	3.6654367044538727	0.8981903865839951	7.4062536330551065	7.959372717550091	8.783703215509616	7.235749164853152	8.26884394438009	0.7338094652014564	3.0179442139836876	0.291020382145435	2.765571636421934	0.6412698086212965	10.916315231674231	0.764716821530983
294s_A1	3.8151555	0.8419025	MLC-C3	294s	4.924535110764712	3.6300784560846333	12.56795341708582	6.748230471936724	62.37546534081897	4.878930732164721	4.874806471144423	1.482198755007016	8.165381803529463	0.2477583629186908	0.7661240094626289	1.5761730772994795	0.4082097064782528	1.6373810980229009	2.1122985655125084	7.066984806122332	3.3626023819101567	8.506988392364379	1.2526733937265198	10.980418882956435	1.512000183715956	7.717308748760952	0.2009440846242659	0.7355510659459564	7.9865070769556326	1.4034012137912044	5.268069046341352	2.3916918427526066	0.4729585022565598	5.8208366481722775	2.2457654732503496	2.983602411237267	10.03280490380712	1.0535520550768818	2.0542931472375745	12.098496221491141	0.8928550842953727	1.0172821858283905	0.5569207527893629	0.9972571463586644	0.8032504949546257	1.4055078909191216	1.9669025484258902	2.729071003056425	8.969099669933874
814s_B5	1.9707519	2.8225252999999997	MLC-C2	814s	1.1485448355536385	0.6416769893203821	3.6767080377552506	3.73791675413607	87.7170432437763	0.9389473349749436	2.1391628044834543	1.791281049238695	9.457846485987334	1.7140333107869195	0.7650838588815463	7.985634456019792	0.09931537133803456	8.943895147326671	7.706948713738227	8.251813113520603	1.9487878855823062	6.039445780158303	2.8338490264126395	13.689434859918318	2.438564400330167	-0.2737193893042538	0.08949551024739638	4.036492239095725	9.23403273991187	2.406596269276767	0.49515048189082433	1.4610263382271838	-0.460688214376855	9.148495064765504	3.8841255284109946	10.404426086380802	3.4487616226742026	6.465518139471045	1.3734072082684607	3.1501597814140325	2.408289850558864	0.30207703396877345	4.064343820996804	1.6393103271582474	0.04800738489783685	1.6279899619320646	0.9101025284330236	9.735377109146558	7.96846489903731
812s_H13	2.8959267000000004	-3.7118056000000004	MLC-C1	812s	0.6616313395578887	5.367388049882246	53.59352909377907	4.085696050647236	30.53547893682395	4.343675734988777	1.4126007943208294	-0.6365531331342457	-0.7399676031451291	3.0000719842918255	0.19085545817278243	-1.2568197587579495	0.14433457198392508	2.3234871010659766	5.914161889292858	6.434678911877243	10.549589084768666	11.03537826250168	-0.0993004420674773	9.264613212133268	1.1131877479580874	8.058144031862387	0.11105910832254823	1.6164635544912975	-1.3932635139185259	7.805355178006596	0.20863498290461807	1.7180243724014217	0.07336577962639167	7.373911936670429	3.372200558046756	1.4215505644082387	9.978473246679417	1.1325724423744368	8.514822883604591	8.36048761218788	6.724870844203049	6.226810752134303	0.16561177068484786	7.647516770791897	0.12643500366331117	-0.13433692214598775	3.53857327548146	11.23963106223667	0.27748610028206294
812s_N2	-0.1647078	4.034153	MLC-C2	812s	0.3514151481236797	0.7577538292420141	3.630448430476551	2.5507960814392114	89.59096424577206	1.2690643333535878	1.8495579315929065	8.937707960383717	-0.7399676031451291	0.07897686619540363	1.9523968022714178	6.618677738151993	1.7426021142343073	8.711293679518747	6.989244974278635	8.45277638719389	8.40636220055118	11.128500110165918	2.1798394936525156	13.23807135479929	7.347229278380836	0.5622725966961658	0.11105910832254823	7.177396595536314	6.788660909087724	7.273145779538131	2.8496260575348313	6.307323496086256	0.07336577962639167	11.742238728473241	0.776896613376848	8.608469402706078	7.701793092218275	7.29469489246431	0.9310207014408755	7.955042385917691	0.67263113940319	1.3366348971581463	6.934954981812753	1.8865475804413356	0.12643500366331117	1.8590848424578381	1.0190072845275364	9.439116106191285	5.724402376195497
682s_L1	3.0513256	-3.0258145	MLC-C1	682s	1.793471038832685	5.549839446521072	28.997468764338453	6.015172070153831	52.98497624078499	2.440672825149824	2.218399614219136	1.040573445741219	0.3855160312671135	9.654905308749024	5.697954868200658	0.8333163735743846	10.197173981482228	2.4129724832910218	0.7183556891867781	8.891321179561249	10.09540323482321	4.48294462008702	0.3507912855622529	11.65754848283262	0.5405317305648002	9.333088866857912	0.14317883328179717	0.6113109417014021	2.511190708528753	0.770857119717151	0.07422046634682383	0.6436233606439778	0.2911761647419281	4.482436886211544	0.5734190785469647	2.526429505409725	10.466390919630992	7.485924270930189	0.41325566938731806	0.6708396400841297	1.2847155256021539	8.847914813585987	1.6818812810207346	0.5629751182599653	8.711454383323392	0.579009597797317	1.8155119863175033	10.229844268084582	0.3694124473478273
814s_H16	0.9901641	-1.0547405	MLC-C1	814s	0.5382863504032747	1.3193815470509744	19.532428007668415	3.5338826335627935	70.15913316510671	1.4464202442052116	3.470468052002645	1.7475777745494636	-0.09588064209496053	2.3726493181173587	0.12743566355242514	-1.421457736597226	-0.7168224713957237	11.265345076802934	3.7517610894245044	7.8030133896657485	9.885863578450188	10.882707315037132	5.484759899029946	12.863499553180498	-0.2958071994809608	3.707481172347172	0.08949551024739638	0.1371137436361046	7.889342810344586	6.079580521290433	3.8910743214897465	5.423109972531536	-0.460688214376855	8.305287825831167	2.322069350293839	12.251114929013355	7.791809088732546	8.628341944159581	9.979797329852937	1.3666604911458358	1.479195442082223	6.2815027774361205	0.10501330805803885	-0.7088122628235947	9.006956649306531	0.520097517731241	-0.292937944227726	9.821584089779112	6.664447578780786
812s_M13	-0.85363835	-1.4577711000000002	MLC-C1	812s	0.7592968486851895	1.0920690434292195	13.650691405072925	3.170392301654402	78.88907940427468	1.2742110354252505	1.1642599614583302	0.9361516435816508	-0.7399676031451291	0.07897686619540363	4.693918537654618	1.057956209504203	0.14433457198392508	6.745283335594857	6.3327169627739055	9.875646786231062	10.396111004702997	10.901731705184247	3.006049199696884	12.349578845388763	7.740965952014214	8.282132553452518	0.11105910832254823	0.41380304654342265	-0.05073146306526332	1.144717587734011	0.20863498290461807	7.262950768875088	0.07336577962639167	8.867074941470712	7.995957936135787	7.031808416902893	10.68568725105323	7.366418137048245	9.705163063801448	9.651957762547479	0.23205888048850748	8.920205174507908	0.16561177068484786	0.23821495323627165	0.12643500366331117	6.1826108965581215	3.250144066936696	8.375997284255721	8.554684858246127
682s_A4	-2.0621054	-0.16699524	MLC-C1	682s	1.4696485982155474	1.1749956555849994	13.632936272651902	6.42098453764043	73.04159330770123	1.9525454111245095	2.3072962170813667	12.863476650018795	0.3855160312671135	7.945650401950247	5.610516864772354	0.8333163735743846	0.18716796531065852	11.988634509723854	8.454870456769937	7.319443871008818	10.273369533539599	9.158494893391726	2.785941115982061	12.936560838142551	7.324726411510706	5.217918108700257	0.14317883328179717	1.4743408059992424	1.9876357918755805	0.770857119717151	3.6913382430146733	8.053177187765538	0.2911761647419281	9.41310743533999	10.501247278931961	10.427578801105376	9.444860015102586	7.2908568571203265	8.494308525149973	8.807493904759257	0.6171024641304964	8.267214774906359	6.282933904260487	2.094997024096215	7.011809238193052	0.579009597797317	2.6587922785396922	9.768103332021568	0.3694124473478273
682s_N10	1.6980001	2.0232134	MLC-C2	682s	0.3479317363710935	0.406211593158237	1.8090516743671836	1.4240615183456307	94.31752519083095	0.47652718357810797	1.2186911033488024	1.040573445741219	8.065650117225386	0.7474105321655988	1.7091105420426613	9.482878319310071	0.18716796531065852	1.1201785999971114	9.832519849245557	7.980360871649774	1.611053319275131	2.5421769138493295	3.5034328425783623	13.81068766869813	2.4361772313143417	2.9975387307372725	0.14317883328179717	0.6113109417014021	9.333550212840162	7.483681570952069	1.8374196423684126	6.3096595427055995	1.7944785990272005	9.208351626621083	12.05573244761346	12.05811853034287	9.452462622624584	0.5979848700336649	7.665641657571858	10.29691119832526	0.6171024641304964	6.482757257820145	6.355476581685844	2.4497566466427108	0.3582456893214403	0.579009597797317	0.6473912484835443	4.4826811011474685	10.037735121685998
812s_P13	0.50548536	0.9111369	MLC-C2	812s	1.3911301075914515	2.3253026903066623	3.7994512142850247	3.237028561420469	86.8529038054232	0.665150184093256	1.729033436879928	6.8441574607210605	5.824008850663668	1.0419192743707184	0.19085545817278243	-0.03646680208936319	0.14433457198392508	10.05304391279096	1.2968213994812794	8.454989790667693	4.035822004874169	9.482948533555108	1.6997563460542695	12.701018610414629	7.289108558289188	0.23952842845404987	0.11105910832254823	4.786126560520514	0.21378477379698582	0.19042889376729133	0.20863498290461807	8.937199743352517	0.07336577962639167	9.542600955849354	11.727512419365507	9.719649095548487	0.24525701449006132	6.822920301068692	-0.5887137777404138	10.92154433129248	1.176381702333959	9.483742087652878	0.16561177068484786	1.753185569631583	1.337753491916528	0.7891843377803898	1.4681264260828468	11.110469528188117	8.718297122977999
811s_N19	4.3164169999999995	1.1673883	MLC-C3	811s	1.1175931016647649	1.4748380486908936	8.7231122659927	2.4764998112263186	82.96882580734359	1.3744713371060129	1.8646596279757188	1.0106624093183565	3.1168730479164424	0.7466071647959767	6.548065280141209	0.6677116223218803	0.411320061408355	1.7968580582621356	0.9039217451662586	0.5663686897366914	8.417385203972177	11.802150996921398	1.1770950143120569	13.32056806911021	0.5975258649960256	7.945283437365664	0.18426935613578851	0.6630038505272602	0.9251343270510992	2.359478303811486	0.43347933059891913	1.3948498094022268	0.4168804497569057	11.496231647577202	8.040295667629396	3.6918118061987664	0.26581617112021927	1.4887228435948974	1.6506199301186293	10.9345857906183	0.6900624884428868	4.09806153407626	0.5870684234867776	0.7504004595846534	3.367162914258613	0.6391973383093116	2.022428171844293	10.632905765657796	-0.2341205647793071
813s_K3	-0.80478984	3.7963004000000002	MLC-C2	813s	0.566390134197589	0.657958917360864	2.039206737508996	1.9937862103561708	93.49467236038012	0.4524436234218036	0.7955420167744559	9.557053604488218	0.1721033831736314	2.2322829104920268	0.6986237259041669	7.94027348313699	0.2038955339041957	10.34510343586765	8.504151822593288	9.48428704779251	7.615314594513939	8.664350467246322	0.7388852987179833	13.685595489642978	6.778283924355742	6.251053288946809	0.1770896655774794	8.953250974997946	8.698938764971427	1.1128910945694277	0.14713334617783713	7.7920110267377956	0.21439108710905738	10.54490647004512	9.401317401154344	11.813046932860615	7.486820566821502	7.219058143505387	6.047756776368764	10.990575674572153	0.6766210784861084	8.258800776137587	0.34511815520462047	0.5182729693945254	0.291020382145435	0.9456321215523614	0.6412698086212965	-0.6158014616588771	7.662168593891443
299s_B13	4.0574775	-2.4983714	MLC-C1	299s	3.177845101531413	4.496152378972917	21.96668179689804	9.568218587688413	53.25301048303497	4.179847270378699	3.358244381495542	3.2428077856853417	0.07048718446979448	3.2178021683308367	7.6998323009006695	0.43589796812465265	0.23478867976211298	0.43549839698091325	0.743093285396121	5.4428621162693895	7.342986652492431	9.85786983661766	1.538439065104879	11.74165233501916	5.167504171509091	6.765852362570606	-0.07922629923385534	1.1920607714807046	1.700757499161384	1.0015877966203155	-0.22276634795756436	2.565698299757743	0.22089633235767753	9.728207966572278	1.6968373826768188	3.9993099674360786	9.933988461788102	7.384095888981369	7.699871693660188	-0.42761163763891924	0.666821576232746	0.6161432673295446	0.33549600119406114	2.7522663181032088	1.5056867871166584	0.5807872204253308	4.876634502067173	10.482003146898958	0.6450787635981129
682s_B10	3.9502294	-2.9386525000000003	MLC-C1	682s	0.6088367448095312	3.1748717305417817	25.739772712907143	25.796906151237877	37.46822685251527	2.8932334366072743	4.318152371381132	1.040573445741219	2.3854227295204655	0.7474105321655988	8.007632495344588	2.2272508535836026	0.18716796531065852	1.1201785999971114	0.7183556891867781	8.379041887146899	11.335442711425916	10.889943990460027	0.3507912855622529	2.0554331938172314	0.5405317305648002	6.439465359408086	0.14317883328179717	0.6113109417014021	0.9015743274691952	0.770857119717151	7.2179154262895535	7.46149206419973	0.2911761647419281	7.76134037321211	8.966317630464962	4.608350389445611	10.971604930658334	0.5979848700336649	-0.884801801725137	0.6708396400841297	0.6171024641304964	0.18315746317612117	0.23338054698575791	0.5629751182599653	9.714179864203789	0.579009597797317	0.6473912484835443	11.930963689621237	0.3694124473478273
814s_B11	1.518753	2.7529306	MLC-C2	814s	0.21847547401650572	0.4087543913978249	1.8902857529304409	2.4015615201224016	93.81121540795657	0.4329258137495071	0.8367816398267648	10.362239817456269	0.826516975541408	-0.27271083568622007	5.5069980771503655	6.1010473123042095	-0.7168224713957237	5.242983486921173	0.2679961944523815	5.890943376934293	6.9162863011049	5.842386915553536	-0.0017640160360769864	13.884434772543115	1.1475925241954648	7.083122963115457	0.08949551024739638	0.5734080828209294	8.257589809605657	-0.3855247593880445	-0.03557029407435759	5.923682168634512	-0.460688214376855	9.477198472794262	8.931724108113562	10.280935496421806	7.616810020931512	7.578400071275475	0.09311017897062522	9.63873108715752	-0.34161140476794233	-0.49011985687642484	-0.41095782563634775	-0.7088122628235947	0.04800738489783685	1.2898408672410264	-0.7007698885764149	2.3752247828889326	8.28937281576247
812s_J14	2.745891	-2.8838049999999997	MLC-C1	812s	2.6708318369790334	4.889839634414943	33.29019374264637	6.582965596834992	43.96333971698442	3.1653217326245167	5.437507739515722	-0.6365531331342457	-0.7399676031451291	3.3273661442008406	3.6162633333282423	2.060878659337664	0.14433457198392508	1.8261354349757388	6.958187698968369	3.8910804206821124	8.645240935705168	3.7368930581043265	3.041790033652581	9.910323747403467	2.0667429115710463	6.656905769696711	0.11105910832254823	1.1297609384263032	1.6881685568806886	2.1194771025038595	7.489626164749631	2.420605035112688	0.07336577962639167	5.677848135012731	1.3233544754409916	3.889946111771753	1.2801377128979108	4.854325641957882	3.070685724924191	8.611893602378656	0.23205888048850748	2.454686364157615	3.387274473917037	0.23821495323627165	6.560338983901966	-0.13433692214598775	2.8825947729772508	9.560378814499908	0.27748610028206294
294s_G13	-0.088304736	-0.03447688	MLC-C1	294s	0.5923016058871181	1.4696642809019989	13.101229735067715	5.882949074410454	75.59520430614364	1.2483838292225542	2.110267168366515	10.391442043128302	0.7114573594417413	8.361276092857691	0.7661240094626289	1.5761730772994795	7.069430446924067	9.335015836253644	2.1122985655125084	1.8052936680200211	10.874835245426311	10.21291172383703	1.2526733937265198	13.928530798902068	1.512000183715956	5.0153729259208	0.2009440846242659	2.0136560796973697	1.5047354360012692	3.476445960352747	0.12681884227009932	9.825450971137684	0.4729585022565598	6.7189017616955	10.223361166297636	11.828027440545796	8.182897053790722	7.493488804315736	10.57775878665363	1.8912952464612975	8.476600453490686	1.0172821858283905	1.2235892957873558	0.9972571463586644	0.8032504949546257	1.4055078909191216	2.535043776131067	9.829339405534718	7.754805226985299
813s_O17	-1.4303247	-0.74283504	MLC-C1	813s	0.4724274220345165	2.189604602832664	11.365902237918064	2.928171725741715	80.56932830247987	0.6541689955264561	1.8203967134667016	9.283242120285172	0.1721033831736314	0.6866650377178026	0.6986237259041669	0.39708007216372715	5.989324312078715	10.35679190730063	0.5746973364839649	7.257932833517764	9.320883888213531	8.381459735397407	6.573954407416711	12.417804847799529	6.255808336163059	6.628101951695528	0.1770896655774794	0.5791502280697325	5.914436216651569	1.1128910945694277	7.0086596900003295	9.015390372240258	0.21439108710905738	10.57989966156817	10.832999992568343	11.118562737512683	7.680804476676718	8.606764592426982	7.541504474034813	1.7643316777304998	5.772625038847402	9.568638661710228	6.541604544569978	0.5182729693945254	6.602447814304641	0.9456321215523614	0.6412698086212965	8.755109465013598	0.764716821530983
811s_G17	1.6330167	3.7730246	MLC-C2	811s	0.2823294043710949	0.5875125930153268	1.959423131129952	1.3292587726320844	94.38938524859915	0.5328457224227207	0.9192451278296672	1.7917668797682602	0.5614736781447727	1.4762151546416067	0.9784902035612302	9.019398792864468	0.411320061408355	1.7968580582621356	11.457317633388511	8.188469606717655	7.799957240138856	10.076271824450668	4.97549680633317	14.04440053298332	1.161759599257066	5.7999667604093315	0.18426935613578851	0.6630038505272602	1.5450975938807598	1.2423234970644832	0.43347933059891913	9.432379614304022	0.4168804497569057	10.773379353229226	9.180484637611737	10.565185981576382	7.56126408576489	7.9325550106374765	8.14036791181415	2.0204937926104742	0.6900624884428868	0.5599412934831833	0.5870684234867776	2.277854139034489	0.07097946474093855	0.6391973383093116	8.647363132504278	10.403071406898754	8.721978036385906
812s_C9	-0.27023876	3.5631044000000003	MLC-C2	812s	0.41156459713905796	1.0058027640404603	3.309697018316524	1.4943587959328537	92.34897190050108	0.5940811993462112	0.8355237247238215	8.708910688898614	6.604722437311188	0.07897686619540363	1.8255653681297792	8.995586556381792	0.14433457198392508	9.44710042791178	7.873916591565882	8.610324663119787	7.8604855303039125	9.564592910136172	7.634948170865669	13.50118741592075	5.86375249281836	5.7951750719096555	0.11105910832254823	6.830805430170143	7.939216147856578	0.96624380786803	0.20863498290461807	6.925293411810782	1.3184223915214017	11.00771164744462	7.332993216738769	8.580581859558166	9.743264077787384	7.439512331610213	1.0318864624010622	9.943164861605187	1.0690466281818338	0.1502733500256786	0.16561177068484786	0.23821495323627165	0.12643500366331117	-0.13433692214598775	0.10666389814446071	10.830616837269153	7.4420514302274805
812s_K11	1.8035432	1.6025196000000002	MLC-C2	812s	0.7437187051696532	1.910423187560488	12.573454570703607	4.129809885593315	78.49815676813851	1.206125837453433	0.9383110453809912	1.1983809263393568	6.029349947307309	2.5123585894962592	0.19085545817278243	6.20720794468587	0.14433457198392508	9.05003513265577	5.512011249225566	0.6076711870674089	3.418207431436317	10.523663460632276	3.217718665288592	11.94839856331193	7.298702398285005	3.89659585215571	0.11105910832254823	1.5732854263870997	8.982721338975251	3.8173138308822834	7.917569697550189	6.270905790914246	0.07336577962639167	7.580623222848727	7.012914084836058	9.548279332356532	7.472033819722201	6.564761574596793	4.3950731229748765	9.853581027844978	0.23205888048850748	0.1502733500256786	7.035916412656565	0.23821495323627165	0.12643500366331117	-0.13433692214598775	3.6285761727054897	9.1505969135122	0.27748610028206294
813s_O20	2.5968075	3.68896	MLC-C3	813s	0.8716305627980511	0.8478527491874385	5.206843356077117	2.481988800143412	89.02463123412159	0.7895366312642291	0.7775166664081745	0.7429988736909585	0.1721033831736314	2.2238048793695824	0.6986237259041669	8.266415371225357	0.2038955339041957	9.57143678179027	0.5746973364839649	-0.17455597712506807	7.240567865388975	3.1304540833645267	2.0035906096998213	12.944612583053377	0.4194756347979822	6.458984063526184	0.1770896655774794	0.5791502280697325	9.246718317737955	1.1128910945694277	0.14713334617783713	5.66390531131294	0.21439108710905738	11.140297562222107	2.6261134892648683	5.270885600223117	0.8981903865839951	4.681167923559177	9.40849608111183	11.359494685034859	0.10443466457441222	0.5450854492546006	0.34511815520462047	0.5182729693945254	0.291020382145435	0.9456321215523614	0.6412698086212965	10.06842755962328	7.649684809655589
812s_E12	3.0856645	3.4191344	MLC-C3	812s	0.3914965649129677	0.721879394863333	5.590658555298924	2.024798727330736	87.70503389291883	1.0943767844618175	2.4717560802133574	-0.6365531331342457	7.734564605563963	0.07897686619540363	0.19085545817278243	7.1178929687428925	2.8011473779054468	9.144630711728128	5.8600539868678085	7.590352451261021	9.574421759097802	9.906873123968856	2.806683880450867	13.652194791162062	0.5493450659554002	7.287502279630387	0.11105910832254823	-0.7191516213653103	6.860737964804242	1.8883119337280454	3.139348735403507	-0.2347367608912726	1.4301013219433718	9.912099939509424	6.572233645955637	2.3579547047056133	4.63495251043933	6.937658481887622	8.975618658763826	11.034717037236938	0.23205888048850748	0.1502733500256786	0.16561177068484786	3.8218037625884738	1.6709238859175735	1.6781836971701163	1.8298964968138127	9.783308187969503	4.9434407889246605
298s_G3	-0.55354863	3.6752582	MLC-C2	298s	0.5392917613129261	0.7092352280368125	3.7938914628001714	3.6750011363394175	88.47654032877588	0.8132781232067248	1.9927619595280524	10.2045478807758	2.2666413394245666	3.987096938005275	1.0869404650463683	8.147964231167899	0.4361149170016042	11.78518425604341	9.421259343539647	7.94786153997363	9.397688976166163	9.415281745955461	1.3404951889394638	13.819840800069446	8.273212900587344	5.115917343298871	0.2060489461857221	7.552879384669751	9.519959647509634	4.733486014759147	0.4486856211864846	11.232061935381509	0.4125477063045605	10.384962984819806	11.034864902197118	12.070852947320256	7.788868423779025	10.560217030746742	10.733552512503211	9.972881223317266	0.945790353502014	9.183268495494195	1.3058932185193457	2.0167324281056884	1.7323706191024628	4.503388977656441	6.747558320901553	8.099021950892265	11.641682479502691
196s_K12	1.9731531999999998	-1.9258487000000002	MLC-C1	196s	3.158209539113912	2.871328647419676	16.57108010416711	7.745813655091678	59.645685854894104	2.7507860553915284	7.257096143922004	0.9039650535277861	1.1182269822100652	1.3458887920607154	1.032730473130629	1.6627045544140824	7.22212658051237	9.631170297586616	14.70947522494068	10.155045827917807	11.114449475430215	12.020268166662802	1.1311289224348637	10.913012269580705	2.007283892220513	3.431843716162265	0.21117886582053358	0.4530066797275804	3.5794238529284432	-0.09080978717000572	0.7150908067481976	-0.3828696587775483	0.5564436548162193	7.9316731642214675	2.91032807551633	5.826241171860169	9.513400176433686	2.06587672402251	2.078276588227193	9.661039380434843	3.3914380634714796	0.7195463453187302	0.7777429454905198	1.1342510434909798	0.9630905341539554	0.8614602880509985	5.742602520088153	12.202395740756202	0.9934189689907569
813s_I6	2.8869586	3.134243	MLC-C3	813s	0.7132589748537993	0.6282519392666545	4.095492995989527	1.923238889001188	90.91516363038448	0.5820475607576308	1.1425460097466955	0.7429988736909585	8.521295736901402	7.355312247272166	6.511191802351806	8.544519138179215	0.2038955339041957	1.859009155897071	0.5746973364839649	-0.17455597712506807	9.542613458026297	10.122819449437372	7.354476623175583	12.975986829015111	1.3066561017538822	6.159462379124586	0.1770896655774794	0.5791502280697325	7.626284510227853	1.1128910945694277	6.388855569310942	1.8912321854605658	0.21439108710905738	10.081443283769755	3.5188544357797724	4.183692137544179	8.212599900917867	1.8078782346796656	7.329412068557974	10.249075367562856	4.55515092333743	0.5450854492546006	0.34511815520462047	0.5182729693945254	0.291020382145435	0.9456321215523614	0.6412698086212965	8.159162170674106	0.764716821530983
812s_M22	0.59752554	3.6580021	MLC-C2	812s	0.3492152518889417	1.2588829594340434	2.3813537689443005	1.5898426062194233	93.1563938284376	0.6046319835207566	0.6596796015549249	6.081223000148776	7.567149395259824	3.730917971303895	0.9584109584505792	6.962433918093744	0.14433457198392508	7.767279366660987	6.578819769458199	7.204653444125677	1.8826148193518248	10.059215193324757	1.480620633650536	12.891350314680972	6.948284760865166	6.433192187031843	0.11105910832254823	5.433797358265206	-1.3932635139185259	6.412430232294527	0.20863498290461807	8.229385625335796	0.07336577962639167	10.315429790914916	7.466576189817787	11.857813800795986	7.748617733980424	5.729246583822355	2.488992789485221	8.575846070634052	0.23205888048850748	0.1502733500256786	0.6077345151189663	0.23821495323627165	0.12643500366331117	1.2341740844294908	1.3677997601698655	0.9965598900435773	7.821078108612057
298s_D18	0.09912481	2.920991	MLC-C2	298s	0.8028585063064343	1.7183843504335452	2.9524280033624435	2.269561405504516	90.78286168743796	0.6977462308835637	0.7761598160715334	9.338474531090975	2.2666413394245666	2.3299495395528482	1.0869404650463683	10.979690916585357	0.4361149170016042	10.260728821641136	9.48826772633734	2.293916843503598	3.01214067512031	10.17855027723305	1.3404951889394638	13.699378812720717	7.892575958710893	7.740180428754015	0.2060489461857221	7.461465104374873	9.458559199249427	5.763806170127796	0.4486856211864846	6.694629869438004	0.4125477063045605	10.902863945057126	8.884427257985397	10.701725680456036	2.1530036359120026	2.4526017009037315	1.7292243887060144	9.13586567820202	0.945790353502014	0.6483039357904955	1.3058932185193457	2.0167324281056884	1.7323706191024628	0.6873627231056934	1.9949926349233227	8.900343710568935	8.834381289600502
813s_E16	3.2776370000000004	2.6672451	MLC-C3	813s	0.4891274270361668	1.3817897742784035	2.1667876394178927	2.514489484445197	91.77116123737088	0.6833282959149118	0.9933161415365402	0.7429988736909585	1.8792585632213228	0.6866650377178026	0.6986237259041669	7.310388466467472	0.2038955339041957	9.202956352300484	7.997855521999702	-0.17455597712506807	7.184458335601768	10.13789999853267	2.231922740057764	13.477349680144307	0.4194756347979822	6.094608379961986	0.1770896655774794	0.5791502280697325	8.442766491484328	1.1128910945694277	0.14713334617783713	1.1678727916210878	0.21439108710905738	11.126924421104755	1.4828521404453323	4.1542079637145894	2.039872551016655	-0.9542176616117979	0.2851731614094705	9.672697252055949	1.2657174888497678	0.5450854492546006	4.031719608983006	0.5182729693945254	0.291020382145435	0.9456321215523614	0.6412698086212965	8.158333560899663	4.642765616236983
812s_D6	0.052979648	1.7387568	MLC-C2	812s	0.6180879818904386	1.2382580988325476	3.7735066300426823	5.6355135202083035	84.50612752944488	1.750169604033924	2.4783366355472443	1.3510632784713865	7.241539566006331	4.709220726489979	0.19085545817278243	7.9768279841059515	0.14433457198392508	7.6019999690024305	8.220316599923706	2.574728202716383	8.8697102121833	10.26719427297713	3.0351264194686447	12.408048552282905	0.9340438551076589	6.308326668637745	0.11105910832254823	6.11131766652258	8.551884075782768	-0.6627396482308388	0.20863498290461807	7.373488509237028	0.07336577962639167	5.341367579551692	8.984599413147476	6.789130413839219	7.932277827488429	-0.7705973370804244	7.925989155021391	8.944147598125907	1.006093288914845	0.1502733500256786	0.16561177068484786	0.23821495323627165	0.12643500366331117	2.1687433902013455	2.3605419486107455	3.2434073178385416	10.195637405868927
196s_O22	2.482104	1.4974279	MLC-C3	196s	3.103568262568668	2.790733647326675	9.003608649647528	5.844979047305743	68.28623359482121	3.0946945527039587	7.8761822456262145	10.645983975608592	11.767103084898595	1.3458887920607154	1.032730473130629	1.6627045544140824	0.3278877664511163	8.355176223576404	1.6785509952349418	9.300414017812443	1.2383773776392137	7.044508992476774	1.1311289224348637	14.644340924944647	2.007283892220513	8.42234580669801	0.21117886582053358	3.691648394377821	11.254101747154087	-0.09080978717000572	0.7150908067481976	5.769423391659101	0.5564436548162193	10.43391434454099	9.038336533776363	3.5185476208023694	2.3505773887743766	2.06587672402251	10.208771954450189	11.81708148215905	0.4039855453703403	0.7195463453187302	7.977436543106726	1.1342510434909798	0.9630905341539554	0.8614602880509985	0.6556317693615423	8.482888471418859	10.055203969142546
812s_L17	0.90749407	2.0155237	MLC-C2	812s	0.3457939830581225	1.2108990910177948	7.055242303123447	3.065491842793746	85.54209092402913	1.0327617595839844	1.7477200963937831	6.420863075290103	4.893965383164587	2.8307862625521882	1.4144795973199218	7.429288911142728	0.14433457198392508	12.140434790904264	9.068225238208896	3.47124725252314	1.8214810274662954	9.971521641498375	4.271858353295143	11.836890866760527	0.6573301979720589	6.036508515382546	0.11105910832254823	3.680438032696297	6.852421852684326	1.2413472882684191	0.20863498290461807	8.080878336650358	0.07336577962639167	9.096734431939725	8.839381185841079	11.253334383294918	9.758824214860798	7.09192644088499	9.197726947348006	8.650545012392312	0.8304113528940338	1.0888888369977143	6.348892280210518	2.2722236678025602	1.1858666178943846	1.169115495455502	1.3018345583836752	8.911547429719114	0.27748610028206294
812s_G14	2.7265057999999995	1.5826468	MLC-C3	812s	0.4674680081620496	1.3187125726371602	4.473650502747579	1.2606232200367753	91.1356335680322	0.6263253357925479	0.7175867925916998	-0.6365531331342457	-0.7399676031451291	0.07897686619540363	1.1184954858672256	-1.2568197587579495	0.14433457198392508	-0.5646899935037366	6.98322529271244	0.6076711870674089	7.617498652694424	11.168964715847478	7.99007047295047	13.468044598650236	0.3805319266338857	0.5289133398600541	0.11105910832254823	-0.7191516213653103	9.196667330826308	7.705860908023814	2.56764777895194	6.87997736033305	0.07336577962639167	9.174100940287985	9.102061034554303	7.375033307122279	7.876327416778572	7.821214564494835	-0.5887137777404138	10.120225251975235	0.23205888048850748	8.462973791536232	1.1210637383735085	0.23821495323627165	0.12643500366331117	2.6214461154474016	1.5905701348626324	9.678407530201586	8.373844766108858
812s_I16	4.454409	1.380183	MLC-C3	812s	3.2863735127930642	3.3466562717773236	5.801403391815312	3.1985453129661776	79.26620546047063	1.8471739764316109	3.2536420737458838	1.7633054885110415	-0.7399676031451291	0.07897686619540363	4.329082283175152	9.324613585362997	0.14433457198392508	7.829691104638163	-1.2211016080870416	0.6076711870674089	4.073392490286517	8.984720838095345	-0.0993004420674773	14.069388671668733	2.49710139543354	7.736663430299132	5.209646339296755	0.9981384210482228	0.7730596189924085	7.101689742614154	0.20863498290461807	0.5781668329948093	0.07336577962639167	10.878282875578194	7.012183827883875	3.328802435314871	1.2341099278772827	1.3342566684204156	8.330393841216525	8.583675390125501	2.5510607772027254	0.1502733500256786	4.892418258118066	0.23821495323627165	0.12643500366331117	-0.13433692214598775	3.8001234644339092	2.771252492539068	0.27748610028206294
294s_P9	2.2219772	-2.5860990000000004	MLC-C1	294s	1.3119450110083521	4.940716004849071	17.498120426470877	5.5629718560609875	67.05311941997898	2.540104921942808	1.0930223596889213	1.482198755007016	9.385116151231113	2.5472452005467106	9.196610741181523	1.5761730772994795	0.4082097064782528	1.6373810980229009	2.1122985655125084	10.570763013432346	10.618418436454707	10.978731162466188	1.2526733937265198	11.794198221849653	1.512000183715956	8.032848171711374	0.2009440846242659	0.7355510659459564	1.5047354360012692	3.6426463384306222	0.12681884227009932	2.935232471792042	0.4729585022565598	10.311037431731112	11.013860147024637	2.983602411237267	9.440177060167088	8.172893447702542	8.250562074953391	1.8912952464612975	0.8928550842953727	10.981168694804238	0.5569207527893629	7.305317880524879	11.184420773713958	1.4055078909191216	2.7165672069526665	10.123309945955825	4.683479890300989
814s_F19	3.9066956	-1.6381255	MLC-C1	814s	3.994110551621268	4.420350170805857	24.18676628918812	10.676868097055431	49.551553952722436	4.592348653202362	2.5780022854045037	4.345448068816803	-0.09588064209496053	-2.385368687604081	5.35501856468292	2.489084590846722	-0.7168224713957237	1.738024139629627	-1.2119025088167619	-2.4962497826127317	8.988497848323684	5.869738012352851	5.1271424170518465	7.846994803074191	-0.2958071994809608	5.612218742603425	0.08949551024739638	3.0499633306335965	2.5025416399798495	3.8151523252585773	-0.8365056096725404	3.1780621142413015	-0.460688214376855	7.232226790994425	7.219427056595286	4.836872678970318	3.321626523258247	5.279593534383561	6.291425840072021	2.2613603301945324	-1.144658853697488	6.973525589272839	-0.41095782563634775	-0.7088122628235947	0.04800738489783685	-1.6091518618717493	2.4360099641072566	11.402440221751455	8.625639320947512
294s_B9	-1.8380846999999998	-0.6621809000000001	MLC-C1	294s	0.3917711457706784	1.03914094017522	4.252163132582767	3.3539947734699	82.40306618265018	2.6460597402961703	5.9138040850550615	1.482198755007016	0.7114573594417413	7.085084144680226	0.7661240094626289	1.5761730772994795	0.4082097064782528	11.017887151314921	2.1122985655125084	10.826900484794402	3.3021181499726127	10.701740607978769	3.1095979275649577	14.372353833529834	1.512000183715956	1.4892157311119285	0.2009440846242659	2.0841448532144358	8.923730565156495	1.4034012137912044	0.12681884227009932	9.006061640101763	0.4729585022565598	10.523930025049262	13.983324588322745	10.970433807113999	9.369115863431777	8.931938847054587	9.27942205341769	1.8912952464612975	0.8928550842953727	8.175655545852011	0.5569207527893629	3.1410788234127995	0.8032504949546257	1.4055078909191216	1.8919406543482455	9.961602932442077	0.6457707771635888
298s_M11	3.0229619999999997	0.07458001	MLC-C3	298s	2.0858808167714096	6.443489611855334	15.970789141322406	8.580168496167135	58.39678426226303	4.341359683073591	4.181527988547116	1.3828755313841539	2.2666413394245666	0.8999399652786438	1.0869404650463683	1.18639647868059	0.4361149170016042	2.7558951571505097	0.9715643751953762	2.293916843503598	3.01214067512031	10.076540360425355	3.9756296917205964	9.242353186746644	0.9027821145386462	3.3413954016295353	0.2060489461857221	0.6297628553826555	3.3716139213442506	4.734735060344965	0.4486856211864846	2.0958382817976835	6.92212513735781	8.84940764765339	4.849351363249114	3.1167986351578683	2.1530036359120026	2.4526017009037315	5.653137633091721	1.5646265253132423	0.945790353502014	4.476230353726926	1.3058932185193457	2.0167324281056884	1.7323706191024628	7.84598448161586	0.5842696571232296	0.4732006931495153	1.9518516162960708
813s_F10	3.0102474999999997	2.2020032000000005	MLC-C3	813s	0.2208804087295747	0.4192924533222613	2.9033595199795585	2.531182225501103	92.63613432319471	0.5249154042359753	0.7642356650368104	0.7429988736909585	7.254838280402275	0.6866650377178026	0.6986237259041669	7.71624903268323	0.2038955339041957	1.859009155897071	7.932090470475488	9.772673438358826	9.156595397691328	10.103627118124091	6.2293541543013875	12.607051609798907	3.898621445220037	7.76326077888803	0.1770896655774794	0.5791502280697325	1.8887819194356597	7.764672406925802	1.5590811974717915	1.1678727916210878	0.21439108710905738	10.383675807376688	1.4828521404453323	9.918448144894636	8.756107402506059	6.799660387172997	7.778921388753826	10.449300413606604	6.609137603533365	0.5450854492546006	0.34511815520462047	4.193780703846882	0.291020382145435	0.9456321215523614	3.534616950193359	12.130953960601929	0.764716821530983
811s_H10	2.7089207	-2.3769178	MLC-C1	811s	0.4957604504330532	2.643975291116853	22.41449534977957	6.1822120156563525	61.06641886394124	4.943211036451234	2.2539269926217025	1.0106624093183565	9.072968284274209	8.668637090910247	7.026035044173266	0.6677116223218803	0.411320061408355	3.311932063490475	0.9039217451662586	8.469795685401827	9.951853856532445	8.904890269680243	6.217094323432343	10.758193307031586	1.6787859296656342	7.846643575784515	0.18426935613578851	0.6630038505272602	4.024268579796611	1.2423234970644832	0.43347933059891913	3.1938676814548117	0.4168804497569057	10.43638780063221	2.1159906790503147	4.938359851873558	9.260620247886045	7.666715119998655	10.449892851911372	9.354378172264044	8.599122353621397	0.5599412934831833	0.5870684234867776	3.1744125343764513	7.231110241857894	0.6391973383093116	0.7943893466287468	9.662073594071643	8.721307799745707
812s_E8	-0.17065215	4.392926999999999	MLC-C2	812s	0.5381944919080327	0.569092283422315	3.535152728856541	2.1243483218941104	91.13857972705414	0.8414856875210897	1.2531467593437642	9.701859382534995	7.352578314512935	0.07897686619540363	2.139577753134187	8.582266744400126	0.14433457198392508	8.40035210562211	7.344026128090232	7.465838955705213	7.575875511367209	8.920783455595508	1.828909668517639	13.77217146702563	7.431804831413896	2.9392950691827786	0.11105910832254823	6.852366382439659	6.478632859717266	1.7347752865565695	6.843473403309278	7.328006944925661	0.07336577962639167	10.70229658658668	10.801473764722557	10.583886237469267	6.900960936192745	7.5952188177876465	6.924566909922965	8.28086258914384	1.2624372235921093	0.9451248716265513	0.5873378991284613	4.041959411118925	0.12643500366331117	-0.13433692214598775	2.8547992758130514	2.372334198938852	0.27748610028206294
294s_D12	-0.37507036	-2.8026009	MLC-C1	294s	2.433921943642676	6.397569824184963	13.221711559899076	4.3718059200956025	64.89196557484702	1.7870517680749136	6.8959734092557445	1.482198755007016	8.841404789170188	5.170332287415783	5.475565780325041	1.5761730772994795	0.4082097064782528	9.586818630115271	2.1122985655125084	3.727248171843489	9.815156323621409	11.193028901925825	1.2526733937265198	14.157977819205597	1.512000183715956	7.35076063814431	0.2009440846242659	0.7355510659459564	2.510602472678831	4.222667469044997	5.280172750060754	4.546843965544268	0.4729585022565598	10.96083505521963	10.624376069639299	4.921073069748842	9.164594528011676	8.654036796935609	11.122008626661327	1.8912952464612975	0.8928550842953727	7.962540181697193	0.5569207527893629	0.9972571463586644	0.8032504949546257	1.4055078909191216	1.80256922035227	11.021244300359292	0.6457707771635888
294s_J22	0.40216526	-2.5145442000000005	MLC-C1	294s	1.1949193042099606	2.234514081150288	14.582439124989488	6.061160886923676	65.9703993361773	3.0072895206312675	6.949277745918024	1.482198755007016	0.7114573594417413	2.093751074339383	8.14477620366333	1.5761730772994795	0.4082097064782528	7.216375491428899	2.1122985655125084	1.8052936680200211	8.574596622471608	9.86347608902511	4.166738683612094	13.655014264082338	1.512000183715956	8.621633027093338	0.2009440846242659	0.7355510659459564	1.5047354360012692	3.8468544750635836	0.12681884227009932	3.10612824996311	0.4729585022565598	10.966210532475122	11.783559272072283	5.295419793064907	3.9208211082108435	7.448314171391887	2.0542931472375745	11.673395738871593	0.8928550842953727	8.296809293529504	2.034264003145197	0.9972571463586644	0.8032504949546257	1.4055078909191216	0.3536929796936682	9.7602605899715	0.6457707771635888
813s_B18	4.1702704	-3.734614	MLC-C1	813s	0.7808174651579144	3.4356426331511383	54.38867183451291	6.904332735758464	27.64609695620912	3.4911361525122917	3.353302222698161	7.765739296306438	0.1721033831736314	9.413891342109888	1.7425941450867322	1.9799508003769724	0.2038955339041957	1.859009155897071	0.5746973364839649	-0.17455597712506807	8.616850948778774	11.700626385275637	8.638123624979784	9.392487261399971	0.4194756347979822	7.788194345968654	0.1770896655774794	0.5791502280697325	2.5654084432490993	1.1128910945694277	2.3196912057499595	1.1678727916210878	0.21439108710905738	7.627920987052342	1.4828521404453323	3.818981150344117	8.468106000830682	0.6182744090842223	0.2851731614094705	10.384602356753474	0.10443466457441222	0.5450854492546006	0.34511815520462047	4.259556541816444	7.657182234419605	0.9456321215523614	3.604236324424987	11.65168018880888	9.199249047927358
812s_C5	3.5288809999999997	0.068069465	MLC-C3	812s	3.0509403288249155	5.091075466276209	11.092493355903539	13.267095498839598	59.33672531045397	5.091840952211844	3.0698290874899192	-0.6365531331342457	7.5644119458218455	0.07897686619540363	3.909359572763649	0.04446421011380907	0.14433457198392508	-0.6107359771898987	0.6620696005428656	9.70016108986534	0.6789535680297284	-0.9097829455696218	-0.0993004420674773	8.636329633235396	5.507192745332756	-0.5346798297062433	0.11105910832254823	0.1919006174926896	1.5117643035948227	0.8252989437335907	0.20863498290461807	9.864463839880528	10.580301429717085	7.542224551008038	11.401660500558362	1.3227551564861308	9.444137481903667	7.894242708824695	0.32984320244594745	8.176941260826098	0.23205888048850748	0.1502733500256786	0.16561177068484786	1.846855682224614	0.12643500366331117	-0.13433692214598775	0.10666389814446071	9.167262511496581	0.27748610028206294
299s_E14	2.8698392000000004	3.641916	MLC-C3	299s	0.5993004571807964	1.2827752147398463	5.2954459710243045	1.9494728332829012	87.13075787201215	0.9415432115470426	2.8007044402129435	0.9119793080674812	7.655490734262194	4.394228692280584	1.2623936051277131	8.565495741606716	0.23478867976211298	7.808784550479167	0.743093285396121	6.3254092283264125	9.483326741969442	6.213383223272976	1.538439065104879	13.239332395423348	0.42490184105206696	8.694142342778836	-0.07922629923385534	-0.06818317420181988	5.372816315172833	2.0304935838773353	3.75861148948859	1.0684922330454756	0.22089633235767753	11.10735132255826	3.689304926894593	3.4789656360656567	1.946834083275953	7.7279276011334135	4.920082758180315	10.459917335954097	0.666821576232746	0.6161432673295446	0.33549600119406114	0.6960220890501193	1.5056867871166584	0.5807872204253308	-0.27227323200291376	8.625135318601325	10.489271564002602
812s_E1	2.3580878	0.7944941999999999	MLC-C3	812s	2.1295902277593792	2.893600845605998	7.3157968394740465	5.848677344990105	75.67568823605491	3.3585047273660535	2.778141778749528	1.65775778307004	7.405735053931911	1.0536941918654343	0.668814558298252	-0.023727066965638817	1.623345957446711	7.691286940802037	4.3113787881657615	8.500177285855631	1.988554843506242	9.209732335778689	-0.0993004420674773	11.260116933992128	0.5917673307697151	3.746755721663558	0.11105910832254823	-0.7191516213653103	5.306454438419405	7.372286671032745	0.20863498290461807	9.03333730385222	7.12822903417244	6.944649645016282	8.639479301141838	7.09409302340744	8.802306925854118	7.424820521967767	9.070362457896431	10.341894975521146	0.6287033389018767	1.0629458594026306	0.16561177068484786	1.7679677628214179	0.12643500366331117	1.3461850066515566	0.9370272363958287	8.583776627811798	0.27748610028206294
812s_H16	3.9099226000000002	2.1310922999999997	MLC-C3	812s	0.4921794280602849	2.090366386238685	10.135938032515275	2.5153354187525268	82.47853680679734	0.9672845963289132	1.3203593313069983	0.9141341542597459	6.02296390107588	2.1301891855034025	2.4611315958611963	6.470572740639738	0.14433457198392508	-0.1832134791810074	-1.2211016080870416	2.8536701175985955	9.339015902556092	10.318347467631689	1.6848127170448748	13.836080699025427	1.5786146776033347	7.341474994796133	0.11105910832254823	0.9794258393054956	6.199805042938204	2.831292750575018	0.20863498290461807	0.4426831312127074	8.196342498961107	10.041739615661418	2.6839446527856374	2.509648169848995	-1.5490596414516107	-0.7705973370804244	1.9679075560332344	8.68873568443105	0.23205888048850748	2.7546891466570074	0.16561177068484786	2.9546809414262127	0.12643500366331117	1.703828455757659	2.6767388560836096	9.480198898190672	9.11882730813513
682s_E13	-1.5047915	-2.430568	MLC-C1	682s	0.8128542685009127	1.9299104343022595	14.288034245640604	5.056961787352644	73.88769659142064	1.4940674167787344	2.530475256004216	9.113517324248084	7.963130654247013	1.5096707427399136	6.599844114438631	1.638444613345252	0.18716796531065852	8.563431233455406	0.7183556891867781	7.698612086198977	10.55878844281297	9.708516107803074	7.093575836191949	11.46678588551446	0.5405317305648002	7.866772399377832	0.14317883328179717	0.6113109417014021	0.9015743274691952	1.5782183533989997	0.6076497635287098	7.50429155117986	0.2911761647419281	9.668535786337934	7.815928376485095	3.3208969424885546	9.351216288241318	8.569604690146395	8.33505481296595	2.1204190046273963	8.930482780902514	5.232010223364914	0.48201696173356684	0.5629751182599653	0.3582456893214403	0.579009597797317	0.6473912484835443	8.888769326174812	8.725258938766432
682s_H11	3.1073418	-2.3995382999999997	MLC-C1	682s	1.5483580533726695	3.624705377626416	12.336858823738147	2.430715778744551	73.15074202936344	1.6793228905119164	5.229297046642888	1.040573445741219	0.3855160312671135	0.7474105321655988	1.0864686582654193	0.8333163735743846	0.18716796531065852	10.117694529430176	0.7183556891867781	10.425410826497211	9.148159262013307	10.279584681781706	2.679739363017532	12.049231984420864	0.5405317305648002	6.359242677628319	0.14317883328179717	0.6113109417014021	1.9151752793456793	2.1720190657399483	0.07422046634682383	0.6436233606439778	0.2911761647419281	10.361869914508468	8.24016117835013	2.8070784548092607	5.582786459075625	7.193051842951994	7.862392909843749	10.982264314088603	1.5053652073831165	8.332782748803034	0.23338054698575791	0.5629751182599653	8.137633838522271	9.165749042995358	0.6473912484835443	10.928005613327686	0.3694124473478273
682s_H14	1.5516068	3.051244	MLC-C2	682s	0.4929806005095749	0.4124680232246203	3.5902725610461936	2.0065008487892952	91.77549083100209	0.5619504754199888	1.1603366600082377	1.040573445741219	0.3855160312671135	1.7317248795024256	1.2231382101639476	0.8333163735743846	0.18716796531065852	10.589116353871626	9.1628453991412	1.563021362208184	8.283260208098135	9.471533489399581	0.3507912855622529	14.005113162753398	7.518751329934951	6.607124925712414	0.14317883328179717	7.50541161005976	9.504207614674062	0.770857119717151	0.07422046634682383	7.492193985291683	1.5268798404103379	10.966991562129278	9.02213737756497	9.957482172385069	8.810749383986586	7.597284295424798	7.756272952574578	10.333381542170036	1.2357067613756656	6.078566789618308	0.23338054698575791	7.797492800609994	0.3582456893214403	0.579009597797317	1.7405790461353539	3.1235197872426435	9.464164033089455
811s_L1	2.6030693	3.4027193	MLC-C3	811s	0.742212167216809	0.9671184636567696	2.380909547670003	1.6312534145594209	92.94562132710593	0.6498809522060226	0.6830041275850315	1.0106624093183565	8.6229103005679	1.490207357637502	0.5717333080242047	9.049517979072787	0.411320061408355	9.973658087211561	0.9039217451662586	1.8142024356315674	7.529367948058795	10.610950608241021	7.313742418477455	14.492801603976785	7.0709496064454385	4.314660345687922	0.18426935613578851	0.6630038505272602	8.56598084771713	2.7946764562873327	0.43347933059891913	2.4703228701181543	0.4168804497569057	11.339316821334693	1.3708622337365177	8.52906020034653	6.737794897204567	7.192271465846346	8.992327859495512	11.650811576221166	6.822631678050193	7.467560231278257	6.9767836990840735	0.7504004595846534	0.07097946474093855	0.6391973383093116	1.627432322454309	10.796956932474608	10.19395390572544
814s_H13	2.4045973	-2.9148232999999997	MLC-C1	814s	1.3540719266780752	3.5433781616157733	12.432322365179322	5.04190470312673	73.81227178539199	1.8192313975295895	1.9968196604785156	1.2665445673411009	-0.09588064209496053	2.9941155768964975	6.5259877887341915	-1.421457736597226	-0.7168224713957237	0.20554761538621535	2.4603388163486883	10.157222176945044	10.749699999640363	8.242072001420302	-0.1212684940833912	12.095546536227396	1.6498406871697113	7.874551561023368	0.08949551024739638	0.1371137436361046	1.2912780137151123	6.316796169930704	7.272741285664176	2.9217392350639786	0.7544377279654594	9.91216698998034	-1.5514418370521141	6.065791319648987	9.710585609085367	0.48768240296700544	3.8847057527967173	10.962854249024579	1.0189679982654163	8.40063873607742	6.336242769486761	-0.7088122628235947	0.04800738489783685	0.9544124337041026	0.11721379798451403	6.977470212150772	7.630630642972878
812s_N12	1.9635643	2.3000977000000002	MLC-C2	812s	0.7154296904019763	0.3979398011039738	3.635588509758436	3.6186230540457527	89.67872096716293	0.8377847981139342	1.115913179413006	6.505205568337198	7.603061956021027	2.0051291955486588	8.488601807648447	8.405912473776533	1.898491388944311	9.571461762060977	-1.2211016080870416	9.16682831493342	2.9563189236856617	5.8596199729064375	8.349410992164966	12.189582129742242	0.492738723865692	4.3462677825681135	0.11105910832254823	5.159495836873219	6.531627587871608	5.735539992589251	0.20863498290461807	7.355570830198415	9.65731947778011	8.753438806334298	5.678068194157302	7.5628274737086185	7.138453552881118	6.241561126786929	1.5107675853686426	7.2725944576593005	1.099231431190609	0.9469479869716789	0.16561177068484786	3.3402683970184164	2.012577556203989	0.9965235347885956	1.1292666378517286	8.603664108298101	0.27748610028206294
298s_C6	2.1130068	-2.63187	MLC-C1	298s	0.8442898142201369	2.1092862834294444	33.243635433303936	9.8727783092447	49.12079624295662	2.3061470105499344	2.503066906295228	1.3828755313841539	2.2666413394245666	8.063792445185939	8.64778506463462	1.18639647868059	8.873351656229984	2.7558951571505097	0.9715643751953762	11.221000605799329	11.321260704011891	11.369001202981956	1.3404951889394638	11.923318299107622	0.9027821145386462	6.866187474285403	0.2060489461857221	0.6297628553826555	1.6719439627799042	1.4170746897895858	0.4486856211864846	2.0958382817976835	0.4125477063045605	10.428994415774813	1.506641107133374	3.1167986351578683	10.050878137403739	2.4526017009037315	10.033383386306397	10.022115341943064	2.33680976885907	2.500069388383333	1.3058932185193457	2.0167324281056884	1.7323706191024628	0.6873627231056934	0.5842696571232296	11.52925095830245	1.9518516162960708
811s_F3	0.009617289000000001	4.187354	MLC-C2	811s	0.4808334754345172	0.7988716909345129	3.2075717536381183	1.3695657713196725	92.59598278315006	0.5783043106383249	0.9688702148847728	9.969207201563508	7.483051576571537	1.7767591487432537	7.041427430042437	9.760839482200932	0.411320061408355	11.52538440851907	0.9039217451662586	8.512777536301188	-1.2191403085897718	8.495604626020146	1.1770950143120569	14.149280776981836	7.539988088076728	7.645316700141597	0.18426935613578851	1.5448482710278524	8.933618969662735	1.2423234970644832	0.43347933059891913	8.403529444866278	0.4168804497569057	10.57293459561865	9.410118071914868	10.297992931948347	0.26581617112021927	1.4887228435948974	0.3564328872898326	11.122493574817472	0.6900624884428868	6.5364480375883725	0.5870684234867776	0.7504004595846534	6.380931040559899	0.6391973383093116	2.5704713355805864	9.881521450781921	8.004731211674832
811s_L10	2.5685467999999996	-3.4759233	MLC-C1	811s	1.1903450116327672	2.5688082619541026	23.131304391414233	5.661522328477816	59.98810556972361	2.117747972559756	5.342166464237718	2.028456397218294	0.5614736781447727	2.2305320617247912	7.12571207423463	0.6677116223218803	6.723037976223316	1.7968580582621356	0.9039217451662586	9.949915404738483	10.324707421929858	10.49793968920611	1.1770950143120569	11.308543587686545	1.8147918255225004	6.877177678872798	0.18426935613578851	0.6630038505272602	0.9251343270510992	2.742498062028936	0.43347933059891913	2.426574113507099	0.4168804497569057	9.949911268322694	1.6415588787068804	1.6176934543634147	9.324242641461607	1.4887228435948974	8.433849218906607	2.0204937926104742	0.6900624884428868	9.012299363354185	0.5870684234867776	0.7504004595846534	7.390527537398702	4.908450173431656	1.8633754206779651	11.456195109006087	9.29769966179405
812s_P3	-0.0026446334	2.485291	MLC-C2	812s	0.5715448494945816	0.7749675314437169	2.6760563343698203	2.2399943262588327	92.14504982595363	0.44303947951875294	1.1493476529606734	6.646804850272895	-0.7399676031451291	2.5687631951469623	0.8100513668609972	8.18371985429904	0.14433457198392508	9.397290164409707	8.74885905587632	9.464803479991813	9.32021358309054	9.0262775977376	9.307987270070512	13.382471486188315	7.490119851711243	5.072163721004088	0.11105910832254823	6.586965945987704	-0.6396671058557789	8.29878301892837	0.20863498290461807	8.759401977876108	0.07336577962639167	11.400276034511604	1.9782707940344784	11.836829411532763	-0.13828358984831549	5.787233724047533	9.697491569132225	10.513369530515579	6.270365865105916	0.9656683974518713	0.5156046184831247	2.5216450050677337	1.0499206801425531	1.0196274010006083	0.10666389814446071	2.0776917593456656	9.66884421444552
811s_D2	1.4229108999999998	-2.08244	MLC-C1	811s	0.7887847609044442	8.283821754487517	13.615351506318369	6.85767080199221	63.713884979252356	3.0803236850544824	3.6601625119906167	1.0106624093183565	0.5614736781447727	0.7466071647959767	8.071914570153531	0.6677116223218803	0.411320061408355	8.841711251226531	0.9039217451662586	9.14614163040444	10.210781839942063	10.804942371989933	1.1770950143120569	12.68827773751733	0.5975258649960256	4.140885904435429	0.18426935613578851	0.6630038505272602	1.8037284358045242	7.3900641923482056	4.9226350541269905	1.3948498094022268	0.4168804497569057	9.88291225958486	6.160110100511277	3.5686388094922714	8.038056136511461	1.4887228435948974	7.9592416643792845	2.0204937926104742	0.6900624884428868	0.5599412934831833	0.5870684234867776	2.711443463731149	7.26678939089122	0.6391973383093116	0.7943893466287468	11.447484829890174	7.052373651039569
812s_D22	3.7880037000000004	-0.33939457	MLC-C3	812s	1.7801418465523238	1.07689204802307	7.526448716989892	5.4708114788670335	79.02045876363711	2.9339212784827406	2.1913258674478326	2.5541489348189166	-0.7399676031451291	2.896481051186298	1.2164609147614809	0.887364870116593	0.14433457198392508	-0.37341104588664126	-1.2211016080870416	9.657379038035206	9.972008469188538	5.76724762565534	1.5542177672888609	12.50449665587271	1.4444012115442666	7.489063847265164	0.11105910832254823	0.30329969093722425	-0.18323542674741622	1.7615613028788437	0.20863498290461807	0.30716364076911806	0.07336577962639167	9.473798561030083	0.09549886427300537	2.303174632527706	0.9013546425396535	-0.7705973370804244	10.11625047804207	8.120941154265363	5.385237517081441	0.1502733500256786	0.16561177068484786	0.23821495323627165	0.12643500366331117	3.1268933727134076	4.0232850266092575	10.751435501182078	0.27748610028206294
812s_D7	-0.71358013	0.9205771	MLC-C2	812s	0.4787483343697206	0.562979877187643	3.072152830847408	2.2811612116997817	92.1812631309536	0.6513776957117882	0.7723169192300333	8.870547154111012	6.762017033451131	0.07897686619540363	1.1680627471029499	7.345828429614746	0.14433457198392508	8.528075394809841	8.28877669360967	9.833583244153417	9.388053465680196	9.665045774991922	1.7958165594955426	13.363034061355876	-0.5750918769095276	5.859065522671742	0.11105910832254823	4.915616336488008	8.182426743082013	2.18966484879677	0.20863498290461807	8.273192020286778	0.07336577962639167	11.504185881824654	8.957793266192255	10.22178287767834	8.667370356230267	6.698966851304417	7.851794084432402	-5.4242142422409625	0.23205888048850748	0.1502733500256786	0.16561177068484786	3.5979438417614675	1.511928349717684	1.514930658942183	2.4335773903504876	10.031575823915617	0.27748610028206294
812s_E22	0.5971825	1.7314986	MLC-C2	812s	0.4414324250459362	0.7542823879477645	2.9873432703258613	1.7553535444030957	92.05560257587533	0.5387377607534787	1.4672480356485276	10.124234022836358	1.9007410216419813	1.820105787900927	1.119455322342359	6.442312018176192	0.14433457198392508	9.779710356918898	7.878556092305259	7.446786942280957	10.08545617460781	10.297528632831183	2.514790938053522	13.842302649050625	4.974871219492603	1.9227265205342738	0.11105910832254823	6.580432170515521	7.124551337535718	2.7806641589798997	8.285537269485717	7.228959166156032	0.07336577962639167	10.547573644364515	8.274886727233731	10.029770975800886	9.525481555231462	1.6973997973248611	1.658565591422929	10.809145535861731	1.8525923423339874	0.1502733500256786	0.7112250234340379	0.23821495323627165	0.12643500366331117	7.81140981994038	1.5918782842834336	9.509208628191823	8.613885289256158
811s_B5	-0.9047468000000001	-2.2528598	MLC-C1	811s	0.5570261255493834	1.3159280378328255	15.233158801453321	5.910960692561573	72.51780985716552	1.2826930444248268	3.182423441012563	7.937890579667022	0.5614736781447727	0.7466071647959767	1.1098492217273994	0.6677116223218803	10.53749269324663	11.950893225187587	2.5319176714552993	8.977640260619513	10.023878958792988	12.11745699370823	1.1770950143120569	12.386828198578824	1.3314647750591604	8.158751132262127	0.18426935613578851	0.6630038505272602	0.9251343270510992	7.628122263749716	8.343726096557495	7.332448729512758	0.4168804497569057	10.293177218148234	10.659328313230706	4.608184581267741	10.152741344726266	8.427741457826615	9.324320937079525	9.870561349617272	1.274296236931046	7.916530395875095	1.0144381197032373	8.62352576919588	0.07097946474093855	0.6391973383093116	0.7943893466287468	10.289199718307875	8.850306080710473
196s_M8	3.491311	-2.3769011000000004	MLC-C1	196s	3.870642576276688	4.365969536433206	26.58562872656732	4.882372203208425	53.42698106147458	3.3792338628308043	3.4891720332089866	0.9039650535277861	1.1182269822100652	9.099041345546487	8.665490598623611	1.6627045544140824	0.3278877664511163	-0.26938269012070043	1.6785509952349418	7.380917993094611	6.142231493494233	10.090586520090953	1.1311289224348637	12.535640473127291	2.007283892220513	5.76672337618833	0.21117886582053358	0.4530066797275804	1.3844722571651968	6.80313006724654	0.7150908067481976	1.2136142459705153	0.5564436548162193	10.662626439859473	9.718824858822256	2.6895767391212777	2.3505773887743766	2.06587672402251	2.078276588227193	1.8311500304508737	3.703873621251665	0.7195463453187302	0.7777429454905198	1.1342510434909798	0.9630905341539554	0.8614602880509985	3.993824622728711	12.381057469912811	9.056801847650208
813s_E23	1.8884256999999998	3.4313849999999997	MLC-C2	813s	0.2970882383103245	0.6558874159907195	1.6821485542870578	1.523302803171307	94.19888303676001	0.6807132424830424	0.9619767089975358	7.178381810953617	8.034554779394808	0.6866650377178026	0.6986237259041669	8.81883648369504	0.2038955339041957	1.859009155897071	9.724000589893127	8.215208856320222	6.8359460439591295	5.0161395619360025	7.277355294738435	13.43543915318177	0.4194756347979822	7.572606901206583	0.1770896655774794	1.2995415579919714	9.557158817400147	7.299743515347879	7.015142773247558	8.21227084409667	0.21439108710905738	10.623466532404125	11.282188035018088	8.268339571227552	8.418512872101006	5.893399949350948	4.534365171477801	3.297780829172405	0.6247616728677486	0.5450854492546006	0.34511815520462047	2.844704052378665	0.291020382145435	0.9456321215523614	3.1511397668688637	8.183530242624142	8.697787825385277
812s_F20	3.9545105000000005	2.078707	MLC-C3	812s	1.2449411491694555	1.7364258798312382	12.755134008420182	1.635673024725184	78.82231054680808	1.1399397284814952	2.665575662564354	2.2237494133841023	6.385872917230117	3.2564097640289873	0.19085545817278243	9.472912246474081	0.14433457198392508	-3.4749215769765613	6.064820214407803	9.86522689332503	3.202674358461783	10.069313226763626	8.337912506732025	13.95091142718502	0.6557923694379919	7.760532258872299	0.11105910832254823	1.0852099215532711	6.743072527623188	2.060654064419826	0.20863498290461807	1.040494883999821	0.07336577962639167	9.429849113092384	1.2602644773767586	2.1919718998611977	8.239128476247814	-0.7705973370804244	8.556896480908094	8.624370646894448	1.2443637328525312	0.1502733500256786	0.16561177068484786	7.992074449784183	0.12643500366331117	7.970993873047471	1.9785989913114497	9.883643066281122	10.021966682582404
812s_H10	-1.8374522	0.8594107	MLC-C2	812s	1.0388252305335393	0.5808716820776021	11.382587942054505	4.500309965014538	80.81432784669488	0.7280797366186665	0.9549975970062604	9.026278903152798	1.6647369984205431	8.785186686107954	0.19085545817278243	5.311352065339661	0.14433457198392508	7.4837025828968455	6.912975444111344	3.1190123524717666	10.20289745588106	9.61068638324672	-0.0993004420674773	10.733417207172083	7.059417919051482	7.654990170290017	0.11105910832254823	5.978758868818091	1.4027846672845286	2.7505340556562805	0.20863498290461807	8.857570525819778	0.07336577962639167	9.005451910620812	11.62007283374172	9.716526726996204	9.515800208652792	6.75229753600798	2.2521174051156656	7.712197026967666	1.3305195438931214	6.251700761081243	6.714386665302626	7.473855856884327	0.12643500366331117	2.721346606481697	0.10666389814446071	9.567631857352056	9.204616705830869
294s_G23	1.2621603000000001	-0.26798558	MLC-C1	294s	0.9607901441099902	2.5248121111617783	13.111612882799342	10.101674376929779	66.32667152302652	4.1927840444186115	2.7816549175539707	1.482198755007016	0.7114573594417413	6.750947573623991	0.7661240094626289	1.5761730772994795	0.4082097064782528	6.477144562655049	2.1122985655125084	1.8052936680200211	11.23115652631704	3.239091591520653	7.963130441718684	5.84175930310203	1.512000183715956	8.21345123965847	0.2009440846242659	10.089994213258771	1.5047354360012692	5.050670236229679	0.12681884227009932	10.487051380278004	0.4729585022565598	9.628167207985319	2.2457654732503496	2.983602411237267	9.61940248289794	1.0535520550768818	2.0542931472375745	5.3096963493215785	0.8928550842953727	1.0172821858283905	0.5569207527893629	8.50475766934672	0.8032504949546257	1.4055078909191216	0.3536929796936682	2.729071003056425	0.6457707771635888
294s_D1	2.872153	-2.0319656999999998	MLC-C1	294s	1.5143793510989605	2.247661601369589	12.903036583363914	4.5284606090767845	70.40808659416355	2.232531432272131	6.165843828655089	10.59360870218284	8.822625809413625	2.235000778081473	0.7661240094626289	1.5761730772994795	11.674351985427805	3.8692397128952796	2.1122985655125084	1.8052936680200211	10.573091381271931	9.689122759857565	1.2526733937265198	13.584382315995493	1.512000183715956	1.327241508569409	0.2009440846242659	7.229835332165186	1.5047354360012692	1.4034012137912044	6.618438553496262	2.6471151285963406	0.4729585022565598	10.927607521752279	2.2457654732503496	5.470444979316611	8.853251873382701	9.82485440450457	7.9857596690982	4.766417123293405	8.84632778986883	10.589338460250255	0.5569207527893629	0.9972571463586644	0.8032504949546257	1.4055078909191216	2.3276325653016974	10.71412261157556	8.782989945588948
814s_C11	3.37074	-0.8632368	MLC-C3	814s	3.3985723173758036	3.1099549279929417	10.50015573952344	17.173627122456082	56.684640568033295	5.809780684874867	3.3232686397435667	2.885628889442926	3.9543266037060203	9.520630899935158	1.5036477829708013	2.4064735350218873	-0.7168224713957237	2.1603517018278406	3.021460902526053	9.25483448086287	10.782993031541546	0.5096396833592394	1.933790312331607	8.291507616525806	-0.2958071994809608	4.0439103931131175	0.08949551024739638	0.1371137436361046	4.372097630771412	7.992570351756277	7.590637794678582	3.8780924193409803	1.4790233127899033	8.783852555877894	3.4870984044171545	6.363714656089011	8.85718642563402	2.641305586453629	3.6115008452183717	8.187661100848086	1.8662169764388818	8.323208668585314	0.5181299059618125	-0.7088122628235947	9.048748464139054	-1.6091518618717493	3.193145376398392	2.6135581645637447	-2.2032931872956523
682s_H12	3.8886277999999996	1.4106292	MLC-C3	682s	0.9671336177455859	1.703697196819765	7.189271480060048	4.7246996780314525	80.36457275997286	1.7250619144056087	3.325563352964688	10.152975707979497	0.3855160312671135	0.7474105321655988	5.373981358856173	8.308456019751215	0.18716796531065852	11.008315423313437	0.7183556891867781	-0.035839126069819725	8.34930904345735	0.6553695273746144	3.106367550505893	12.503392687981828	2.6400598282468155	7.92323388098971	0.14317883328179717	0.6113109417014021	8.285918034041712	0.770857119717151	0.07422046634682383	2.845854805952582	0.2911761647419281	10.882439286071252	3.1664473133147775	4.88358232293247	2.3010035653118766	1.9720576011862925	8.927470069112813	11.443620264696799	1.7961372651520804	0.18315746317612117	0.23338054698575791	3.0535621910693846	0.3582456893214403	2.7237677917137426	0.6473912484835443	1.6278261341655758	3.495931931720059
298s_L6	3.0800915	-1.9166921000000001	MLC-C1	298s	1.5023691402664598	2.9419046751087428	13.999419619868519	2.560839412719376	71.99509894637964	2.108170268758562	4.892197936898706	1.3828755313841539	2.2666413394245666	0.8999399652786438	1.0869404650463683	1.18639647868059	0.4361149170016042	2.7558951571505097	0.9715643751953762	2.293916843503598	3.01214067512031	7.501682135660427	1.3404951889394638	13.698613546071572	0.9027821145386462	8.893515630332015	0.2060489461857221	0.6297628553826555	1.6719439627799042	1.4170746897895858	5.7867876024894445	4.969992869283081	0.4125477063045605	9.633100594457268	1.506641107133374	3.1167986351578683	2.1530036359120026	2.4526017009037315	1.7292243887060144	11.008802737720359	0.945790353502014	9.407665550784321	1.3058932185193457	2.0167324281056884	1.7323706191024628	0.6873627231056934	0.5842696571232296	7.835067402872646	1.9518516162960708
811s_M10	0.6001665	-1.1304543	MLC-C1	811s	0.35258306256150257	2.211688990246147	13.72333971981806	6.549211696453215	71.24301677203941	1.1709189770207025	4.749240781860988	2.9705221764987826	0.5614736781447727	8.017929036443228	7.563306953784712	0.6677116223218803	0.411320061408355	1.7968580582621356	0.9039217451662586	9.140753521755942	8.72472075301669	10.653430198433757	1.1770950143120569	11.473715838525312	8.394249850111164	-0.3495029551097436	0.18426935613578851	0.6630038505272602	2.6508787769703046	1.2423234970644832	7.98540404974013	9.004026293830359	0.4168804497569057	11.011796719307476	7.592857647955152	1.6176934543634147	9.990966912463966	2.4909715143635784	9.40875998695446	2.0204937926104742	0.6900624884428868	0.5599412934831833	0.5870684234867776	3.0583663019358345	0.07097946474093855	0.6391973383093116	2.194213491977239	0.9057202192881426	8.432250938052075
294s_H4	1.5146655	0.69585365	MLC-C2	294s	0.7706379118306564	2.62658177883908	2.7853738343730434	3.543999703195972	88.24190299577259	0.7769251299671925	1.2545786460214512	12.419156543014537	0.7114573594417413	0.2477583629186908	0.7661240094626289	12.976267154530962	0.4082097064782528	11.66009701338376	2.1122985655125084	1.8052936680200211	2.015858794486391	3.239091591520653	1.2526733937265198	13.302050319418306	1.512000183715956	7.718511687015387	0.2009440846242659	0.7355510659459564	1.5047354360012692	1.4034012137912044	0.12681884227009932	9.369385698293431	0.4729585022565598	11.209129873163167	2.2457654732503496	13.182506353401351	1.6858488531541156	7.1935301787023995	2.0542931472375745	10.059319686787697	0.8928550842953727	1.0172821858283905	0.5569207527893629	0.9972571463586644	0.8032504949546257	1.4055078909191216	0.3536929796936682	10.4003447541982	0.6457707771635888
811s_L3	-0.7249051999999999	3.8176502999999995	MLC-C2	811s	0.3594183572628549	0.3656533678114137	1.8605274487493295	0.9850787716837901	94.55519239742424	0.41989528385625785	1.4542343732121041	10.118231690340831	7.898399905729659	0.7466071647959767	0.5717333080242047	8.719910793198505	0.411320061408355	10.190186496545424	0.9039217451662586	7.288913493448334	2.2261920130212487	7.791196132235111	3.020652290845097	13.553844386028553	8.473438910867758	7.0794054781665	0.18426935613578851	9.41290152305676	8.601492882678627	1.2423234970644832	7.6104949988933654	8.41338112079917	0.4168804497569057	11.324777900436432	10.040050161270958	11.764517563233865	8.274683183591666	6.8228231887047315	1.7546341226112887	8.388541230082948	1.4640202952030545	6.220770562907856	0.5870684234867776	0.7504004595846534	0.07097946474093855	0.6391973383093116	0.7943893466287468	0.9057202192881426	7.467838093737878
814s_G5	1.9822273999999998	-4.2044406	MLC-C1	814s	2.4923385801499425	1.9388253193715708	36.592327545048775	5.029610602540989	49.40431935779613	2.3062061574285195	2.2363724376640843	0.1659692353380919	-0.09588064209496053	8.505673665704567	4.486635785254992	1.338737102691541	1.06314304409775	7.074102562416307	0.8353747038331727	6.653666154590663	10.164832354814681	8.647838557411324	2.4893478333289036	9.017700455197252	3.671539377113044	5.441873912417086	0.08949551024739638	0.6319690376743938	1.3118280859927165	5.628827948938871	2.7062210144323102	2.400319959471341	-0.460688214376855	6.689756373074005	10.320818607935044	4.506965875408485	8.731228598234965	5.0824595979185645	9.331412793710243	1.8196121845580673	7.561786311031438	1.4012993643298708	0.5106999129113577	1.7876519354832765	0.04800738489783685	1.9543235979019342	0.6377269214595869	11.02835983487437	6.96428303887704
294s_D23	3.1466038	-0.37905166	MLC-C1	294s	1.6360126164467006	2.784577212078681	11.475759065194127	5.831197957926598	73.95542201150003	2.653610390255191	1.6634207465986806	1.482198755007016	0.7114573594417413	8.385043339987163	0.7661240094626289	1.5761730772994795	0.4082097064782528	9.18732981181646	2.1122985655125084	9.548627263018606	8.787759484229134	10.371526928015223	1.2526733937265198	12.840039431132512	1.512000183715956	8.961138881163999	0.2009440846242659	0.7355510659459564	8.02172902498465	1.4034012137912044	5.84928963646745	2.5931407412813146	0.4729585022565598	9.877308013819832	5.063646010215637	2.983602411237267	9.393717956554188	7.9046027451135075	2.0542931472375745	9.406479873923601	2.0206103363243098	1.0172821858283905	0.5569207527893629	0.9972571463586644	0.8032504949546257	1.4055078909191216	9.045458387590646	11.07247063482544	9.22649899406639
812s_B12	0.17612487	1.2418559999999998	MLC-C2	812s	0.3850683354894141	1.2700599110700068	6.222268531885197	2.9429701216598976	86.468299867956	0.9478338519248805	1.7634993800145782	6.725502136997528	1.4410344384317846	4.613866924365448	2.016686213609442	1.5405356132455783	0.14433457198392508	11.818935206430329	10.119516201156749	0.6076711870674089	9.250302512313388	7.296037887839385	3.404771862367241	11.486120020783696	1.1960148157160935	0.7700080595958724	0.11105910832254823	3.3144688633236825	8.444002040295963	1.9551395221201702	0.20863498290461807	8.473030261947581	0.07336577962639167	9.235218568933965	11.574632054877325	6.920347600841489	7.257928173355631	1.227021316097123	2.514997776886512	7.976196003986231	0.23205888048850748	0.1502733500256786	0.16561177068484786	0.23821495323627165	1.7239988717131454	1.7320140891873708	0.10666389814446071	12.105928106911831	0.27748610028206294
196s_L2	0.25999007	-0.53619283	MLC-C1	196s	2.7578670109359567	2.5586972286091423	8.13673350539648	3.4677666820553266	79.59349623260556	2.131823447428628	1.3536158929689046	0.9039650535277861	1.1182269822100652	2.657648658840103	8.961995791521982	1.6627045544140824	6.956280565639306	10.164350333046794	1.6785509952349418	8.745605950694944	11.14134374240205	9.578466004880454	3.2969380550217013	11.174578708782803	2.007283892220513	4.4051095352752405	0.21117886582053358	9.301515902954435	2.623416134952395	2.3907654411396573	0.7150908067481976	8.449216291512228	0.5564436548162193	10.523725490681004	0.9684425569510404	12.733782724881827	9.65934715074424	2.06587672402251	2.078276588227193	8.696801371057942	0.4039855453703403	9.45027011220005	0.7777429454905198	1.1342510434909798	0.9630905341539554	0.8614602880509985	3.232680964818729	9.575733180036098	7.449748937143232
682s_E18	0.056145165	-1.0048491	MLC-C1	682s	0.727737353192929	1.650041037825276	20.242715538353487	4.960338728353144	67.501938466707	2.4890776297385764	2.428151245829587	1.040573445741219	0.3855160312671135	8.136356998252765	7.5087967857947895	0.8333163735743846	0.18716796531065852	8.884830616558826	0.7183556891867781	9.048300939550547	9.451289197386782	9.349014240754666	1.5319871335174085	11.951218688292412	7.62649551014005	0.45943685978692855	0.14317883328179717	0.6113109417014021	0.9015743274691952	1.7422336268253207	3.1714337558084877	8.358122445956733	0.2911761647419281	10.971422143810015	2.884610751569626	10.912276162386409	7.949525203425988	1.2989130687205048	9.432916053765801	0.6708396400841297	8.64536287197199	7.248505612717067	0.23338054698575791	0.5629751182599653	0.3582456893214403	0.579009597797317	0.6473912484835443	9.898071002938288	9.133968866556359
813s_D2	0.7131534	-0.30525666	MLC-C1	813s	0.489486984459937	3.524004124889043	19.299402793289023	13.13731962195434	57.19264750751869	3.5395434323960724	2.8175955354928828	9.376623824422497	0.1721033831736314	6.2591267049966275	0.6986237259041669	0.39708007216372715	0.2038955339041957	10.173809053538896	0.5746973364839649	-0.17455597712506807	9.627578251094874	8.693397432671663	0.7388852987179833	5.999282698408235	7.782526360354297	8.042874056513872	0.1770896655774794	0.5791502280697325	0.5911119362118755	7.154699208872065	0.14713334617783713	6.896640010156368	0.21439108710905738	10.38835162311367	10.028360609193783	11.183626438753777	6.399006855832998	6.692180997734483	8.318068683288537	1.7643316777304998	7.738518448889699	0.5450854492546006	0.34511815520462047	4.3789578156659195	0.291020382145435	0.9456321215523614	0.6412698086212965	9.464640856919099	9.248266344605113
813s_M20	-0.18983309	2.61618	MLC-C2	813s	0.5744053511585092	0.8070254797001651	3.3574669184152035	1.5280390959551045	91.98091210560295	0.5161536353974492	1.2359974137706116	0.7429988736909585	2.0720119934096624	7.092922637429798	0.6986237259041669	8.937071817996943	0.2038955339041957	8.068047857018678	2.466398996640774	8.962351200673506	-1.1034727418137156	2.175604647660652	0.7388852987179833	12.86538045775346	6.934326710528158	6.284232689862272	0.1770896655774794	8.758913161637631	9.332825242909305	1.1128910945694277	0.14713334617783713	10.479472928021986	0.21439108710905738	9.349459635482404	10.56904180084686	11.041740743230479	9.34136680845827	0.9260648565643707	0.2851731614094705	8.687615311473902	0.10443466457441222	0.5450854492546006	0.34511815520462047	3.657044754013675	0.291020382145435	0.9456321215523614	0.6412698086212965	1.7611073305235765	9.375428875279773
814s_D3	-0.21841845	-2.6667101000000004	MLC-C1	814s	0.7395309374249713	1.372660179820359	10.860419398073747	4.778355462677356	79.32782874412436	1.0336180201725866	1.8875872577066253	5.721377796190743	-0.09588064209496053	3.2188953449366253	0.6862989329651468	1.3395859476352583	5.459213602910104	1.4029588490775993	1.2506570770649192	6.85239678507747	8.155823342882908	10.483468479827373	5.4832020249609785	13.278918673785746	3.3300976803262885	7.055244881337739	0.6970598221966083	0.45562714909423924	1.162384826125348	2.03507136640252	5.799717146257804	2.253042296228221	-0.06925090156784174	10.428697311813758	9.473512313223575	4.289124395501432	7.731499347329617	-0.24082260677965223	9.472311154527944	8.614531543099442	0.7357811946124803	6.130804007723329	0.013589582844284812	2.173252914527417	2.0533160827605417	1.4818510191841232	2.472063063117317	8.941639724809622	7.3479654964875865
812s_L15	4.0497537	1.7414011000000003	MLC-C3	812s	1.6400960833088296	3.7849517002972086	3.7394694127890937	3.6227798082538856	84.03035238456745	1.7778382873914544	1.4045123233920682	1.7443787586260058	6.997996855707894	2.2661863630329795	2.105646296239302	5.673321965947935	0.14433457198392508	2.605358138482194	-1.2211016080870416	8.959276920369266	3.6883563694868196	9.788819343109983	3.4956035362518008	12.947785957607211	-0.5750918769095276	0.8416235027604796	0.11105910832254823	-0.7191516213653103	4.814948798667786	2.9790165685757453	8.910451950315489	0.5595887667673692	0.07336577962639167	9.228057345980842	2.8453952951589487	7.580232653363575	2.1979067528362273	-0.7705973370804244	2.0996672122228635	10.151595186920101	1.2411058186245656	0.1502733500256786	1.4175844020195956	0.23821495323627165	1.8041464407311143	2.5781773290392813	2.815796974595033	2.746687207348017	6.355456049747287
196s_N6	2.7218728	-1.5517889999999999	MLC-C1	196s	1.335160905237491	2.349514457031495	5.711454527250721	2.9507823812835303	82.23730957520449	1.6288834936260237	3.786894660366257	9.939717962508718	1.1182269822100652	1.3458887920607154	1.032730473130629	1.6627045544140824	2.7546890370169774	6.3123807798484055	1.6785509952349418	10.05439110475242	1.2383773776392137	11.301061379184647	1.1311289224348637	13.515844333361468	2.007283892220513	2.639915103360211	0.21117886582053358	0.4530066797275804	3.3777350458152546	3.656475513528843	0.7150908067481976	8.958257465969021	0.5564436548162193	11.452614975821785	0.9684425569510404	5.116974695367495	2.3505773887743766	10.21028641940511	2.078276588227193	9.567082468813096	4.458373667279973	8.316754770342293	0.7777429454905198	1.1342510434909798	0.9630905341539554	0.8614602880509985	0.6556317693615423	10.969376390687977	0.9934189689907569
682s_E10	0.9191065	4.0990825	MLC-C2	682s	0.4435111674399904	0.6396867119113148	2.8310476703601344	1.7666570251933738	92.4030452737153	0.6226964912864767	1.2933556600934126	8.78118369928553	7.54173376148522	1.6788766565348383	1.1752608677950753	10.079439616411609	0.18716796531065852	8.786536258074074	0.7183556891867781	8.712547095148654	9.004517032561639	8.467012565177503	3.5252177848296737	13.995982705219692	0.5405317305648002	7.8098830205622995	0.14317883328179717	0.6113109417014021	6.484317188095326	0.770857119717151	0.07422046634682383	6.920264623200827	0.2911761647419281	11.321453602413904	9.603475693314795	9.417752187708693	7.832553391664169	5.6724751251167636	5.97682823660079	10.119600569525579	7.150115333388561	0.9928547480938766	0.23338054698575791	0.5629751182599653	0.3582456893214403	0.579009597797317	0.6473912484835443	8.30710201969689	8.47929583650906
812s_K5	0.74930114	3.1444897999999997	MLC-C2	812s	0.6805473058883174	0.744116025230258	3.782018228834902	2.5414747276932848	89.54888172930214	0.7420298308778923	1.9609321521732024	6.815349192089307	7.174519702666104	2.4360020290385864	2.255446113490948	5.251762061048693	0.14433457198392508	11.82649141070771	10.967184487210117	6.691725802058172	3.3502878409956227	9.874721373155188	2.2781333977276597	13.439263986959853	6.602908845742335	0.3846882043089706	0.11105910832254823	5.9040483738474	10.119925192980924	1.3768641447806076	0.20863498290461807	1.8706682160766406	1.6864122731704685	11.345912697146481	7.370460677860081	10.398183600741044	2.7003178862558683	5.642449375152651	-0.5887137777404138	11.349277297528731	1.9399383131103562	0.1502733500256786	0.9863547854027467	4.177909090853484	5.518750797954498	-0.13433692214598775	0.10666389814446071	8.916947082691786	8.009506210798655
813s_M24	0.7159021	3.4281385	MLC-C2	813s	0.6021060490254717	0.43036173556179386	3.852116182975932	2.7766676350180237	90.04774984554109	0.8377088342103921	1.4532897176672754	1.6103047862445783	7.791803467386781	0.6866650377178026	0.6986237259041669	7.003582879897159	0.2038955339041957	1.859009155897071	9.875438810791614	7.0858741412139326	8.057556766993162	10.814863116028626	6.359371969992639	12.808811482109746	0.4194756347979822	5.381161649111229	0.1770896655774794	6.4823119974054935	9.442081785284472	7.422696508118791	0.14713334617783713	8.406161615964981	5.16423118960486	9.995107253640814	10.962328836989842	9.24036928778777	7.929088292046045	5.056163258624546	7.93525966338999	9.417807738757789	0.10443466457441222	0.5450854492546006	0.34511815520462047	2.8175713220196403	0.291020382145435	0.9456321215523614	0.6412698086212965	9.498578258414975	7.3721490733392
811s_J19	3.1582375	2.939129	MLC-C3	811s	0.6221824498826226	1.4168251212326606	7.055569246335695	2.5318363876742933	84.49110317843777	1.5260950796052617	2.3563885368317004	1.0106624093183565	0.5614736781447727	1.7395063973438432	1.1504601688083331	7.9964706677619874	0.411320061408355	1.7968580582621356	0.9039217451662586	3.313876772804901	8.328884374690427	9.426826305067262	3.484600513354539	14.26684318100555	1.3829810484758762	7.82164288066768	0.18426935613578851	0.6630038505272602	7.424664700300886	7.867368345768433	0.43347933059891913	1.3948498094022268	0.4168804497569057	9.44369104091787	7.837458713267263	2.628045727278052	7.982295204037464	6.867349050022996	9.275830237192647	9.306559600969276	0.6900624884428868	0.5599412934831833	8.659351892999604	9.861320823555783	0.07097946474093855	0.6391973383093116	1.9074484092237092	9.031255379077018	8.141074831669439
814s_D1	0.8044641	-2.6587753	MLC-C1	814s	1.7973928787510234	1.765906041599478	10.114897486421523	3.3661928856168823	73.63525032610895	2.414297001412303	6.906063380089837	2.5667028361503443	3.3240501683994856	3.62688894313723	5.941989471140703	2.301362830445447	7.462706639334662	2.9111426108871203	2.9361188939059937	11.020439453149914	10.488618312769425	6.233709888320926	1.5496385990566062	14.356945950376852	3.6327653577619987	7.8779313877015005	0.08949551024739638	3.3242421693175745	3.3826278568913706	2.738823372715173	0.49752935005598925	4.1630739253966835	1.2836134368776568	9.956903221507321	8.272564313758721	5.523685701529456	0.9889957376039815	2.973432506238519	3.367427152973848	4.764298780912939	6.674925419887758	6.88895264100703	6.053034206956313	3.241161094494689	1.1536594680046999	2.3073191933192527	3.520526198818042	3.3400795936396226	8.343675220228798
298s_N13	3.8559523	-1.6017308000000001	MLC-C1	298s	2.8886639997075667	2.48661113400071	21.735219939819302	8.783534906926024	52.78079793181843	7.769345113811407	3.5558269739165724	1.3828755313841539	2.2666413394245666	0.8999399652786438	6.401542145746211	1.18639647868059	0.4361149170016042	2.7558951571505097	0.9715643751953762	10.390746310101346	9.647347667608168	6.592588480080289	8.183368329790909	10.566244600739306	0.9027821145386462	7.892768129654132	0.2060489461857221	0.6297628553826555	1.6719439627799042	1.4170746897895858	0.4486856211864846	2.0958382817976835	0.4125477063045605	4.395676849690782	9.365840547553214	3.1167986351578683	10.353811820955414	2.4526017009037315	1.7292243887060144	10.120615974923489	0.945790353502014	0.6483039357904955	1.3058932185193457	2.0167324281056884	1.7323706191024628	0.6873627231056934	4.418950447796898	10.233490359737404	1.9518516162960708
813s_G20	-0.7291632	-2.0679283	MLC-C1	813s	0.9126628682379264	0.9502310915054292	8.319805689151275	3.4967067657911173	81.01703936390855	1.5613740707238883	3.7421801506818246	0.7429988736909585	0.1721033831736314	0.6866650377178026	0.6986237259041669	0.39708007216372715	8.235691992236388	1.859009155897071	0.5746973364839649	8.562971767681498	9.259128725368884	10.71030617144847	2.9850204587520666	12.350072110180855	7.486732456959034	7.206104885578806	0.1770896655774794	0.5791502280697325	0.5911119362118755	1.1128910945694277	0.14713334617783713	2.9892794419421596	0.21439108710905738	11.042607408742148	9.775700099526809	4.77171636349907	9.898468569321155	9.165299343803424	1.6912699305546346	3.725910594287272	7.224816504029242	0.5450854492546006	6.653466553480481	0.5182729693945254	8.048845025227838	0.9456321215523614	2.8341554544528402	11.220967025407088	0.764716821530983
812s_B1	2.824745	-0.395808	MLC-C1	812s	1.4069547272979552	2.191407828958372	14.412528214239869	5.140598671506652	73.42229351096209	1.5982867770780158	1.827930269957008	1.1343791796304603	8.387460013567884	4.95995656029711	2.7529135448972473	-1.2568197587579495	0.14433457198392508	2.432177389858334	7.385753098500017	3.1189882201877706	10.288350425100443	8.750468308154444	4.095621500269933	12.608708831698364	0.7511662833472309	6.756323145554664	0.11105910832254823	0.5735595124012604	10.798122404286188	4.4706949324541965	6.980631262343745	7.570042292842402	1.6788835307088081	10.749677659535674	3.470598269642911	4.111587824813726	8.256261689859546	8.006479613121035	4.303878957497398	11.07384977870103	1.9328063383637886	9.694443390092674	5.413490264354578	4.167866870779413	0.12643500366331117	1.9397411919401728	2.977085892338734	6.174611704792863	9.904042413776178
813s_E10	3.5450199000000002	-2.9109025	MLC-C1	813s	1.2857895788210572	1.4811357374351608	44.49298502356065	2.9686240863765168	43.61091977776447	2.3340563371450744	3.826489458897077	2.0819583594268924	2.124559460078835	2.0779322007117194	7.694261156965031	0.39708007216372715	0.2038955339041957	1.859009155897071	0.5746973364839649	8.235323438597593	9.399004897944648	0.6033049962060918	2.4581256277844883	10.24655698455778	0.4194756347979822	6.5087312968095805	0.1770896655774794	0.5791502280697325	1.6570102492640801	7.405341768726506	0.14713334617783713	1.1678727916210878	0.21439108710905738	9.764504072772176	1.4828521404453323	2.8707200856231765	9.018128994753054	6.45561188492924	0.2851731614094705	1.7643316777304998	7.375390626205137	5.936325698740912	0.34511815520462047	3.7355239051025877	0.291020382145435	0.9456321215523614	0.6412698086212965	10.149360001766887	9.415399357790347
814s_G10	-1.7862343	-1.0387703000000001	MLC-C1	814s	0.4917955207517201	1.5195310590281448	13.668110902941173	3.541581439621304	76.08650334227505	1.8367680844832568	2.8557096508993567	7.461205782183464	-0.09588064209496053	3.115534885261836	6.558863435483507	-0.020546588297214435	1.6640660515862886	12.379348394496501	6.0066647866207985	7.898739301571669	9.383017161660938	8.326700624754306	6.286044009013884	11.037437322236887	3.638930321727994	8.886567399469682	0.08949551024739638	5.79837616298013	-1.154925857132638	1.8360979364679848	2.5251777627807654	9.759791819771344	-0.460688214376855	10.018689794876705	7.575830295425019	10.76128324445192	6.635912821591097	6.795189034416365	2.0592346517189526	2.555438684644828	1.8150077961805173	7.899017957791871	5.501604038805279	2.3821839610074256	0.04800738489783685	0.9563146401586166	3.0363956233667	9.585703142948848	6.893570316320518
682s_O1	-0.85537475	-1.1463923	MLC-C1	682s	0.6604969133465773	1.065192673326032	7.371353741230407	3.234174798998424	81.51816377694647	2.0387251540962823	4.111892942055798	1.040573445741219	0.3855160312671135	1.4834609641390633	7.18653252731921	1.6109140163747326	0.18716796531065852	11.92134872342933	0.7183556891867781	9.062572488383225	9.067823371691182	11.211824217922894	1.9459836966460007	12.689048461366392	7.906362871655884	2.1176687673446914	0.14317883328179717	0.6113109417014021	0.9015743274691952	5.926836234448155	6.587579880866441	8.339368373605641	0.2911761647419281	10.478419305332876	10.490500237729885	8.433231078926516	0.5787395505248888	8.087775678572333	7.338436944293315	0.6708396400841297	1.0620338150461057	8.926243640149897	0.23338054698575791	7.948864840958027	0.3582456893214403	0.579009597797317	2.376750303943592	10.968608189729538	0.3694124473478273
812s_H14	-1.2267398	3.4734578000000003	MLC-C2	812s	0.21903508178156725	0.32295008280832993	2.729823253843727	1.1120684851140892	94.27884521844791	0.5765127999733888	0.7607650780309805	7.75621047437088	6.890705070560544	0.07897686619540363	4.233643149813747	8.216009518740874	0.14433457198392508	10.018013159236162	1.146377956874995	7.103407518601856	3.2675605479899015	7.734351326683396	7.352819481873907	11.972542861881157	6.685753340892246	7.655465741731441	0.11105910832254823	6.705671955897042	7.641872510260739	6.950391093349534	3.6355471126873113	8.303584808882519	0.07336577962639167	8.465684632294003	10.708074121004955	11.867478433537064	8.918391802817094	7.152847640385151	7.5961721993463565	8.548297714601913	0.8565715128866959	1.12646555197151	0.16561177068484786	2.331179712953752	0.12643500366331117	1.8744599764912993	2.039983610071589	7.941306641588983	7.103592591155945
813s_F20	3.6262300000000005	2.1551428	MLC-C3	813s	0.8147198571814082	2.161104478135332	4.535649563610078	2.020031542264266	88.44662321956415	0.92969596870517	1.0921753705396142	8.30689642871538	8.852519253789076	0.6866650377178026	0.6986237259041669	8.777072726164867	0.2038955339041957	1.859009155897071	0.5746973364839649	3.227067990157538	-1.1034727418137156	10.099832390189478	7.31437690887312	13.565047180881788	0.4194756347979822	3.509728007996124	0.1770896655774794	1.6700419217563442	7.317804998065663	1.1128910945694277	0.14713334617783713	1.9816328815069388	0.21439108710905738	10.721143286562668	1.4828521404453323	3.418662400949269	0.8981903865839951	-0.9542176616117979	8.330875306733276	10.724851298467584	0.10443466457441222	0.5450854492546006	0.34511815520462047	0.5182729693945254	0.291020382145435	0.9456321215523614	0.6412698086212965	9.87087053206158	9.388413966373061
813s_A8	-1.4130023	-1.967932	MLC-C1	813s	0.5413432487520462	3.4323238740507493	12.33095244426774	5.474424687538479	74.81870357116738	1.235954041880737	2.1662981323428725	0.7429988736909585	1.9556873321316173	9.23501645348463	6.501698197244126	0.39708007216372715	8.511116199538996	10.222452137550585	7.665626841414602	8.585893854933099	10.79387736273435	9.907236711840698	0.7388852987179833	12.965789540742252	1.3402279390437057	7.65605327237633	0.1770896655774794	0.5791502280697325	0.5911119362118755	2.340670703928204	0.14713334617783713	8.301113785075335	0.21439108710905738	10.1259125478165	7.905062855735693	1.569316993500423	9.000800207738035	6.311985131579129	7.576411159611707	10.537188398952066	5.2564037170861795	8.928028607356579	0.34511815520462047	0.5182729693945254	8.015242026701015	0.9456321215523614	2.813180658615532	10.543955045747296	0.764716821530983
196s_J14	1.4817917	-0.6475346	MLC-C1	196s	4.485817881202761	3.077863068999106	10.586366479154329	9.399367954454695	64.74365253462061	4.074209558910334	3.632722522658151	3.206545277691803	1.1182269822100652	9.60342000649068	1.032730473130629	1.6627045544140824	0.3278877664511163	11.416651091241853	1.6785509952349418	9.668729991905316	11.430502846131663	9.665767140094088	1.1311289224348637	10.68889015537904	2.007283892220513	2.639915103360211	0.21117886582053358	5.2148564181294255	2.8593429197827187	-0.09080978717000572	0.7150908067481976	9.285027265120124	4.436904850580277	11.131078534014417	10.896578104591141	11.170913791870422	2.3505773887743766	2.06587672402251	2.078276588227193	5.248406533545169	4.822434587808991	2.4502076642666264	0.7777429454905198	1.1342510434909798	0.9630905341539554	0.8614602880509985	0.6556317693615423	11.084584468270693	10.148105767007706
814s_F7	3.0146096	2.861446	MLC-C3	814s	0.7134860876694243	0.7875543023870408	2.1115568209642546	1.7905172886432097	93.41846109130249	0.477397001779775	0.7010274072537994	9.081716803614261	2.210259336877023	-0.537698970549472	6.160522753932265	9.092944259958568	-0.7168224713957237	6.826159301851635	1.8745426729684687	7.071123257011789	0.5942888290812858	6.502377286657812	1.5106011194607074	13.557863519711375	0.5636053208882885	3.818976217315513	0.08949551024739638	0.9304958836920963	6.531689044585335	2.752324662018679	1.179200527678631	8.151095043140854	1.1658204831500356	10.857913416521802	7.955367648583836	4.132937340459355	2.9945824551320435	-1.4291920009721124	2.3380798075056353	9.447320383590503	-0.13024797891689444	-1.8022564738484417	5.66242672662987	0.8973601449241067	0.04800738489783685	0.4094921546045859	1.965827837400312	0.8109371041713712	8.633804942733269
811s_H23	-0.5101662	1.8696944	MLC-C2	811s	0.9115155040517224	0.7497744187782148	1.9837317159503085	1.4625253039666366	93.07786734433556	0.8006690323858383	1.013916680531759	9.891601117781173	0.5614736781447727	0.7466071647959767	0.5717333080242047	7.8060379751252515	0.411320061408355	10.996906878826005	9.389005799705346	0.5663686897366914	8.496797665400452	7.444275739346866	1.1770950143120569	13.90709146520412	1.4804146739257904	0.21937109574611213	0.18426935613578851	9.917002980621383	11.005980881768638	1.2423234970644832	0.43347933059891913	8.900011441359304	0.4168804497569057	10.078998553471775	9.06564350511056	4.757706891776042	0.26581617112021927	1.4887228435948974	0.3564328872898326	10.908455222106436	0.6900624884428868	0.5599412934831833	0.5870684234867776	3.6327771393630943	5.3401215849031125	2.0733581173305775	2.034617638206252	0.9057202192881426	2.4004602309756193
814s_A10	3.3796406	-3.1633286	MLC-C1	814s	0.9998304768514	2.1686263587731753	26.70806165568665	5.470916902003112	51.964367907981675	2.3203337667809376	10.367862931923048	1.0577601118689062	-0.09588064209496053	8.088655831876752	1.7215556697087366	-0.6044238226933577	7.0319432749367445	2.9389283323097644	-1.2119025088167619	9.017703440894865	10.335904678046175	12.392068166358852	1.8318727501809655	9.515172101546337	1.025804299060385	7.2521808742939475	0.836537779200795	1.3561078060536258	-0.04956356860864105	2.818434747672621	1.2020458182887384	1.3123437371106697	1.4897834114314428	11.236151425565971	1.7869727352352602	3.745293429420003	8.92098338308143	7.625264599464824	9.01109686938175	2.176908765287823	10.719285402592954	5.047769710433967	0.18778874658814995	8.066184209382044	1.2735801899274177	1.6911974264458647	2.7268121603443594	11.055630343590284	1.8930024980294418
294s_E11	2.7321273999999995	-1.5267339	MLC-C1	294s	2.4716414378718103	2.450952889880547	11.955504186209025	4.374652436253342	72.2836879462998	3.0683935350190388	3.395167568466437	4.652912354306775	0.7114573594417413	2.3382457130014145	6.318483634254076	1.5761730772994795	0.4082097064782528	7.595724513911394	2.1122985655125084	5.240271564397569	5.124462081023434	8.921333101345445	9.117241147025215	11.257128792423368	1.512000183715956	9.048494866507724	0.2009440846242659	0.7355510659459564	4.483450720391763	1.4034012137912044	2.300472806907564	1.4354844806752358	0.4729585022565598	9.94163453879844	2.2457654732503496	5.598301289573566	5.501953682338411	3.2651947031664825	2.0542931472375745	1.8912952464612975	3.565439383821182	3.4231671606844416	2.3324813342441444	4.467850323118685	0.8032504949546257	1.4055078909191216	3.2840122125818927	2.729071003056425	5.317845995877826
812s_O2	0.50847757	4.298103	MLC-C2	812s	1.2281292301868287	1.741941676990864	5.947531281957348	2.3099840717507987	86.85030904631424	1.1279458180813366	0.794158874718588	7.275859311023575	7.402843364793293	0.07897686619540363	1.8132423692867188	6.671357901459453	0.14433457198392508	7.811571240190503	8.526974457995651	7.786202900539128	7.172304794371223	8.896519400315716	6.407452392358116	12.142513746733693	4.173411580670349	6.431822654778953	0.11105910832254823	2.152196873383049	5.375842705949465	2.91634308413074	0.20863498290461807	7.801432221043501	0.07336577962639167	9.25127307443609	10.032921028246836	8.209046641662821	7.873211866499449	7.170912135024337	7.8988187417503015	11.470184336044504	1.0616463404542156	5.934187458681728	0.16561177068484786	7.591173223832375	0.12643500366331117	2.7396794998420746	1.6895881527765086	10.49016989851668	8.6954756232008
294s_J9	0.82060164	-2.7843892999999995	MLC-C1	294s	1.9973477568275573	2.2096278560445	14.273683278574586	3.935019833040014	73.04013513593497	2.016764844735328	2.5274212948430272	1.482198755007016	0.7114573594417413	5.243506171010698	0.7661240094626289	1.5761730772994795	0.4082097064782528	10.520850134837415	2.1122985655125084	8.626791197105135	9.952737722489903	10.85636124880493	3.370942485933114	11.481575059777578	1.512000183715956	6.162000852436799	0.2009440846242659	0.7355510659459564	1.5047354360012692	1.4034012137912044	0.12681884227009932	1.4354844806752358	0.4729585022565598	9.872243362919397	5.427237568256223	2.983602411237267	1.6858488531541156	1.0535520550768818	9.096281731041184	12.696219892382787	0.8928550842953727	9.630410264851186	0.5569207527893629	0.9972571463586644	0.8032504949546257	1.4055078909191216	4.106370947044032	4.832334831552258	7.544689059877159
682s_E8	2.7728803	-3.5208066	MLC-C1	682s	1.611021962453694	3.251752326821404	46.46257226703361	6.387400486557201	34.92986912485833	2.850360908847666	4.5070229234280985	1.040573445741219	10.644441793426209	9.631742080042779	6.828982246395119	3.606704807203067	0.18716796531065852	3.6559888761160773	3.141215563502431	-0.035839126069819725	9.385011368863022	9.258027286810442	2.1749244818365367	7.28748015401136	0.5405317305648002	7.084283438341329	0.14317883328179717	2.1250380328271836	0.9015743274691952	2.339914803722009	8.253852453086742	2.2290441151474005	0.2911761647419281	3.6148345789920753	3.3890573561365946	3.629332414390273	9.776693973410538	0.5979848700336649	9.671844387888909	3.101697433769696	8.489186772789832	0.18315746317612117	0.23338054698575791	8.849379039106331	0.3582456893214403	0.579009597797317	10.173945778530118	11.978521197973006	0.3694124473478273
682s_P17	-0.8790415000000001	2.2472754	MLC-C2	682s	0.3130454987390013	0.8651822931453491	2.5896847880052274	2.9214773239219274	91.15941935089005	1.096107454589624	1.0550832907088443	1.040573445741219	6.946990956629995	0.7474105321655988	0.7665077368362762	7.474073429401647	0.18716796531065852	11.43591937119262	0.7183556891867781	-0.035839126069819725	1.611053319275131	8.541560429883157	1.427758983059598	12.744664529873177	8.751681261005032	6.6582121579400155	0.14317883328179717	10.058830859711238	9.595268725728662	7.798856673632776	0.6601096077256685	7.953799832714641	0.2911761647419281	9.661047033509854	10.222080127345324	12.837143346621499	7.220814254074553	8.858180374590738	8.22533457605815	9.173764204465444	0.6171024641304964	0.18315746317612117	0.23338054698575791	2.0054132035830095	0.3582456893214403	1.7010114914215344	2.135395705075936	2.9290987867175327	7.950808087711989
814s_E9	-1.1664795000000001	-2.0873237000000002	MLC-C1	814s	0.5499593978606137	1.5361757709392152	12.939586960026604	4.431130307554402	76.70790218895357	1.2536895114986342	2.5815558631669466	6.487758391510649	-0.09588064209496053	3.8342648545513396	7.848583590948132	0.3870240258789851	-0.7168224713957237	11.241175630068774	6.828458769958458	8.612953743211726	10.354907792861923	10.105060271597612	1.9137844325337878	11.775214766918827	3.083871499679209	8.093524065262358	0.08949551024739638	2.395994504817343	5.702912622044213	4.024784644957835	-0.8365056096725404	7.632342468399119	1.173435491408753	8.045348908647426	3.2820567912683662	2.8713462282255304	7.566926633362241	8.165384107821568	7.356157243145029	2.1054016721593034	6.45061160218065	6.988653261787352	-0.12447546409021856	2.7742641963308463	0.04800738489783685	6.458445898071602	2.7137768683361765	10.108848471459254	5.960978451041328
812s_E5	0.45066375	3.7883089999999995	MLC-C2	812s	0.77016992190082	1.3786069400796008	3.32251842227895	1.8662974298640616	90.50413502784558	1.1094170312335334	1.0488552267974771	7.342839603827621	3.615327296351953	2.674923369196801	0.19085545817278243	7.009415172991582	0.14433457198392508	5.929832051581023	8.40637982771488	8.126765675314662	2.7550069612243653	9.648753232086714	2.4863063909890473	13.982422603857591	4.861817290713507	7.413533288208129	0.11105910832254823	5.623641640396609	8.913586844210023	1.5767848233352961	3.0422624282964406	7.794666420386057	1.871497872604917	12.063133705022526	9.711760444228867	8.815007140002189	7.234919943337524	6.676428894291135	7.567712655251225	8.35637543764552	0.23205888048850748	0.1502733500256786	1.1051401047675873	3.478813764543253	0.12643500366331117	6.6615949650397335	0.10666389814446071	9.021383931247618	9.327905048286262
814s_A12	1.2868006	-3.4399319999999998	MLC-C1	814s	0.6937535188055441	2.730858143548872	22.35855965300441	2.198864195501064	66.91710332391463	1.9993854231681245	3.1014757420573567	0.599000606283793	-0.09588064209496053	4.057251662474023	6.043478504920324	-0.06297711151754154	5.057455945930725	0.9974300515385168	-1.2119025088167619	7.227627032160278	8.687778308055192	9.260075513928864	1.7831482588543373	10.743755545902705	0.48277673626023676	8.613327415624546	0.08949551024739638	0.1371137436361046	0.8798190961051238	2.840084441356972	0.07979644442543433	-0.27611319860226596	-0.460688214376855	6.8465451387455225	1.3270386744428642	3.347942576843741	8.11258417746971	4.522894109401294	2.7049871847740827	5.944262985979895	3.2585389566808454	7.259197486632197	-0.41095782563634775	4.249499114785753	9.24470037788085	2.4761455181841856	3.9710080054148755	9.85722331211075	5.413442225518433
682s_O11	1.31015	-2.2693608	MLC-C1	682s	0.6800213806192963	4.350172016414806	26.53828683489457	4.148190909950458	60.81862352871521	1.9447375123521145	1.5199678170535535	1.040573445741219	0.3855160312671135	8.105837048183488	7.380906018936448	0.8333163735743846	8.619911877470079	2.2676462498914605	0.7183556891867781	8.602899386941626	7.686942166932825	10.491980982126092	0.3507912855622529	11.76813247548294	0.5405317305648002	6.6217974381563005	0.14317883328179717	0.6113109417014021	0.9015743274691952	0.770857119717151	0.07422046634682383	5.127937633297233	0.2911761647419281	10.335777606531785	10.050473907931975	9.275810491078868	9.453448442484282	0.5979848700336649	6.82913206884105	2.3534645747551703	8.847603822683473	7.933950445978902	5.738227887943991	0.5629751182599653	7.382853146213209	0.579009597797317	0.6473912484835443	11.874415702317654	8.358590730585185
294s_I9	5.282811	-2.061825	MLC-C4	294s	1.852000393802546	3.9506908959931613	11.573701812422357	17.32230306358812	56.53690410745718	4.758494881895453	4.0059048448411945	1.482198755007016	0.7114573594417413	1.5988475617909217	1.8911625037862332	1.5761730772994795	0.4082097064782528	1.6373810980229009	2.1122985655125084	4.201100084318543	10.149078612271756	4.794665334359419	1.2526733937265198	10.21851665324011	1.512000183715956	1.6214976920724753	0.2009440846242659	0.7355510659459564	10.476293590030581	10.354128241150619	4.114571481589899	1.4354844806752358	10.573234792300067	4.541841309935442	2.2457654732503496	2.983602411237267	1.6858488531541156	1.0535520550768818	2.0542931472375745	11.343584215849926	0.8928550842953727	2.9574993488802277	0.5569207527893629	8.893289369774509	0.8032504949546257	1.4055078909191216	3.5573700295366804	4.926317589621446	0.6457707771635888
812s_L3	1.9049044999999998	3.6325686000000004	MLC-C2	812s	0.7812955202331386	0.6221030535371912	4.8297288917601575	2.677267200633466	89.01010195674526	0.7097990444398908	1.3697043326508755	2.232658567414166	-0.7399676031451291	4.589384103662667	3.887683674823325	6.87999249277484	0.14433457198392508	9.834425859152017	7.0880180740661185	9.565316980112462	8.173353448966159	10.242834962033992	4.228785032753292	13.88840287414247	2.491495644006306	2.372558668473292	0.11105910832254823	0.8253984325782786	9.020619175747765	3.159973230484909	7.2268810870549105	2.534221755482682	0.07336577962639167	10.304899023406339	2.6621443538937535	9.391323955086735	9.097267807287219	6.837129011976337	2.2624298194809653	11.34635271030883	1.0571138905787083	4.887321505521555	0.7552263127230489	4.179089339520063	0.12643500366331117	7.091659659771942	3.383021558199778	8.262605758921861	3.2522354361480335
813s_O15	3.1101196	-4.121816	MLC-C1	813s	0.4703259495889444	5.633000319172647	28.531476854380568	6.459253027288147	54.13228181142066	2.434490247112416	2.339171791036622	0.7429988736909585	0.1721033831736314	7.9765773577852865	7.245182373647347	0.39708007216372715	0.2038955339041957	1.859009155897071	0.5746973364839649	8.330696991932273	10.715895916125236	8.958930803631004	8.691350186274772	10.443133982079882	0.4194756347979822	0.15218459441171714	0.1770896655774794	0.5791502280697325	1.84534421063171	1.1128910945694277	0.14713334617783713	1.7774687678982408	0.21439108710905738	8.661076319971022	1.4828521404453323	2.5434853768607417	9.812026720530179	7.79419487856278	9.771777599004182	5.07972696944702	0.10443466457441222	7.334565770796278	0.34511815520462047	0.5182729693945254	8.44318619713721	0.9456321215523614	0.6412698086212965	12.004056564810583	10.106393274511566
812s_M21	0.7991344	3.2521932000000002	MLC-C2	812s	0.20814661803389206	1.6055394223667983	2.711439255700289	1.8457087567563808	91.64053886786648	0.7379334371104013	1.2506936421657793	8.787245331942497	5.812956658389892	0.07897686619540363	0.19085545817278243	8.728828646678386	0.14433457198392508	11.58572392662076	1.3376881499647753	9.168982419045031	9.6383777167433	10.547501889401342	1.3384450476669192	13.963474029929833	7.904722245111732	8.406837773092064	0.11105910832254823	0.66418701468301	5.8166809516757505	6.253622040647342	7.6798752428755	7.080695823823186	0.07336577962639167	10.05943163155948	11.00264351698478	10.768162185820296	7.979650726327624	-0.7705973370804244	0.8366554344727958	9.861954559996652	0.23205888048850748	1.2555470917091442	0.16561177068484786	0.23821495323627165	1.3686130452698588	-0.13433692214598775	0.10666389814446071	-1.095545425115093	7.215968272829741
682s_M10	-0.45525643	-2.7047717999999996	MLC-C1	682s	0.22223159939823434	1.1374681686327357	9.992273554080363	1.6071858121975275	83.87963285069331	0.7880694337076731	2.3731385812901555	1.040573445741219	2.291850611310911	5.163764094999213	1.464835376698847	8.564187220671474	6.191743702565145	2.636594028915361	10.7591977558206	8.689570036263673	9.589955599984961	10.989299883560202	1.899011450120472	13.317156570582611	1.5537837035711777	9.083913271882546	0.14317883328179717	1.845570524570035	1.8393378292947151	2.0790447950221913	0.07422046634682383	7.569823349995292	0.2911761647419281	8.968280321452964	8.674269326802772	4.048455078799487	1.8415022045481617	0.5979848700336649	7.826804035068983	9.179794192440044	0.6171024641304964	6.524264894016433	4.102724980789693	3.2519460069619326	0.3582456893214403	2.206517556721553	0.6473912484835443	11.544856614880599	0.3694124473478273
813s_C10	0.4673242	4.057142	MLC-C2	813s	0.3401391040226299	0.5765890821367594	3.762087734467285	1.9601553160467409	91.98114348272081	0.6372891231061906	0.7425961574995603	8.10324777475887	7.241159555099791	1.8403031986850786	5.229700762957346	7.876101962395917	0.2038955339041957	7.976184743151423	10.454635233718854	-0.17455597712506807	7.164878594382473	5.817831082529092	0.7388852987179833	13.308100739366877	6.24818581791779	5.230488033092608	0.1770896655774794	7.725941307152803	8.024447105147162	1.1128910945694277	1.6531771340136565	8.91004776551785	0.21439108710905738	9.765041444004883	8.496154997851702	11.76429809169231	9.099196744764315	7.2614706771829285	6.173113043948932	10.025979572166731	1.8307953950872757	0.5450854492546006	0.34511815520462047	10.692701001528356	0.291020382145435	0.9456321215523614	3.70332438053009	7.9007333765627585	0.764716821530983
813s_G16	3.8463964	-3.9880316	MLC-C1	813s	2.8161908528537887	3.5313591151848978	29.025577157785307	9.813469013551913	48.9537272697964	3.8317185127077917	2.0279580781199034	0.7429988736909585	0.1721033831736314	9.456715567538225	0.6986237259041669	0.39708007216372715	0.2038955339041957	1.859009155897071	0.5746973364839649	8.623045495567494	11.712166609705333	10.102669102144587	0.7388852987179833	10.963059456993284	0.4194756347979822	5.992133630061377	0.1770896655774794	0.5791502280697325	0.5911119362118755	1.1128910945694277	8.02742561426237	7.498439543697645	0.21439108710905738	6.077924530773719	3.7078337285353338	5.033879149640951	7.766191630380843	7.1591511474794	0.2851731614094705	1.7643316777304998	5.342128406382153	3.3984513926176296	0.34511815520462047	0.5182729693945254	7.715964834281127	0.9456321215523614	4.139640166158411	11.446850446472581	0.764716821530983
812s_J4	1.4418838	1.5154141	MLC-C2	812s	1.3902081169544929	0.9845239367440692	3.2208833995780646	1.925057340073946	86.86136454142222	1.0159244963206482	4.602038168906543	8.995920479043649	7.718428916580048	1.2958708621753874	2.3593948321726748	7.982125352268197	0.14433457198392508	11.036868155402308	8.208784465799866	2.0550109825360634	9.255916965818342	8.305371380165605	1.9150486203964887	14.01127720052242	0.07479599900358588	6.695787892820389	0.11105910832254823	5.478520552169517	6.654461403674175	5.485683008049522	0.20863498290461807	0.35488005660803884	0.07336577962639167	12.903800159769357	0.999076369832674	10.580080302194308	1.507480414125893	-0.044428206199615475	8.428902995256136	-0.13957470489125084	1.1115731334725505	0.1502733500256786	0.16561177068484786	9.941656425129402	0.12643500366331117	1.0112062818968066	1.7699039624949886	8.517797867031343	0.27748610028206294
812s_M2	-1.3439444999999999	3.024131	MLC-C2	812s	0.7813976423772357	1.0870944453292686	3.5183479951604832	1.4662941843202633	90.80711149358488	0.8053380626581147	1.5344161765697444	8.065186370249847	1.2077426866597771	1.9001717772158053	1.5045755101133016	8.040569171677088	0.14433457198392508	10.605181043794982	9.519181420608092	3.965031238240238	3.6760533655807737	8.703555394021038	-0.0993004420674773	13.955161470100622	6.298207163649826	8.079765243311119	0.11105910832254823	6.937056200281159	8.81853270061091	0.9254740420362748	0.20863498290461807	7.570312738296437	0.07336577962639167	10.704861874554329	8.403605921418905	11.28142755459659	0.47266119731116213	4.529240076217139	1.4123692020522243	9.80175494732156	0.6969711564503293	1.5325922402860879	3.8154366132443807	0.23821495323627165	0.9700239599082471	-0.13433692214598775	1.0637829441990727	8.081608149288416	10.16901201671144
812s_F6	1.5040091	1.5770195	MLC-C2	812s	1.3144754079638803	0.8593857280040456	3.6237696951771916	3.780763442131613	85.93939918098654	0.7165093933547444	3.7656971523819895	2.7839352720685326	-0.7399676031451291	0.07897686619540363	1.5627435645992225	0.582538323458365	0.14433457198392508	7.295159491595508	9.098931801098676	4.0469907221595465	3.903101859577057	10.628106301650224	8.245300912353418	12.175652627344364	1.4458623478081543	5.49905469763122	0.11105910832254823	8.31436931392435	9.888848060747428	1.4244702323524736	0.20863498290461807	9.739787500578924	0.07336577962639167	9.606220924746436	-1.7962893013354664	12.345494391064607	9.599818118539726	-0.7705973370804244	10.005707436521867	9.334346197749207	1.3682416668562873	0.1502733500256786	0.16561177068484786	0.23821495323627165	1.984797973777593	1.9922921346129807	2.1675841876569946	9.25822518956094	0.27748610028206294
812s_J1	3.0076206	2.3597324	MLC-C3	812s	0.6801827195772623	1.3396250995189782	9.08715864878268	4.183262811217993	80.48748054760318	0.830593903561082	3.391696269738815	6.603170297530543	9.256624227703465	1.448829427863509	0.8933927651176327	-0.2085593615124982	0.14433457198392508	-0.06185752541236226	6.783037720559589	9.403101717390852	10.3239410013984	10.93340861624206	5.789187135436197	13.14285123311463	0.6314458590722389	0.5718970798546459	0.11105910832254823	5.543697221703744	7.953167588035317	7.587965931608949	0.20863498290461807	-0.6397695355954406	0.07336577962639167	10.57461738804807	7.758750126838385	7.045888329068296	9.064840855182778	6.694068354404271	8.138087779119608	12.094231721213532	1.7918793500067345	7.948696944877264	0.8904771083952425	2.2362989383811738	0.12643500366331117	7.131005922379391	1.2744800342611118	12.623299968823886	2.702039732762354
682s_N14	4.2899923	0.34382784	MLC-C3	682s	5.613906070684601	3.273077055551306	10.837079810182056	4.484656693654442	69.04277102546484	3.7944049727428184	2.9541043717199247	2.5842342704924293	0.3855160312671135	2.022747236982874	2.281808498691908	0.8333163735743846	0.18716796531065852	3.810188758465756	0.7183556891867781	8.827447227953485	2.84977935838069	8.935205154463066	3.028136013284946	12.176325355548578	1.57550364792484	0.07573658092311675	0.14317883328179717	0.6113109417014021	1.8596285194623128	0.770857119717151	0.07422046634682383	2.357203104507199	0.2911761647419281	10.166079731675584	2.6578585860538273	4.539746984290805	1.8665659953836362	0.5979848700336649	8.5163489035266	11.299657780122793	0.6171024641304964	0.18315746317612117	6.834621148087025	0.5629751182599653	0.3582456893214403	0.579009597797317	2.778229834902855	1.6278261341655758	2.9439179910585387
812s_F12	3.5932107	-0.16249011	MLC-C3	812s	2.376431036770382	3.293569353717535	11.205919432475877	9.436749531954966	62.67168083566693	3.9159107711776397	7.099739038236665	2.7817974388779865	2.9154454173130433	3.975753444092149	0.19085545817278243	0.8870630288441838	0.14433457198392508	7.366299857836228	2.428117847106634	8.210929137442209	9.108680678557675	1.7765267261542386	4.119972665955417	10.831707068229331	-0.5750918769095276	0.6349933980346903	0.11105910832254823	5.64512182827175	1.3125223857161914	3.215469519299101	0.20863498290461807	6.337756723985051	0.07336577962639167	7.180329796379706	-1.7962893013354664	11.034518624478347	8.38931055297311	-0.7705973370804244	9.478664314509931	9.27980120941655	1.6028529018142834	4.967789049416824	0.16561177068484786	3.6830430137149834	0.12643500366331117	-0.13433692214598775	4.022881901393121	9.955081720544394	0.27748610028206294
196s_K4	1.0530638	1.9433703000000002	MLC-C2	196s	0.8599183534096843	0.9529013580271868	7.234978281775796	6.0061357295739	81.45279663621977	1.3489871996913072	2.1442824413023738	7.822096785728729	1.1182269822100652	1.3458887920607154	2.57236968678995	4.72064864988484	0.3278877664511163	10.524040491175539	1.6785509952349418	-0.18769295676799394	10.35255000777319	1.0613685338630336	3.8724051856462722	13.542657259987864	6.760713832555697	2.639915103360211	0.21117886582053358	0.4530066797275804	10.94587965800136	5.5484905994746585	0.7150908067481976	6.364564675341036	0.5564436548162193	10.861211755594713	12.032572623733468	11.071622165150123	4.033302904399971	2.06587672402251	10.893850984780522	1.8311500304508737	0.4039855453703403	0.7195463453187302	0.7777429454905198	1.1342510434909798	0.9630905341539554	0.8614602880509985	0.6556317693615423	-0.9869926071353516	9.300334595374226
682s_D8	0.107826844	-2.3054936	MLC-C1	682s	0.4614484054330656	0.8608530573991559	5.705978544338818	1.4453718705063583	88.7018761715345	1.2274524832982794	1.5970194674898113	2.3253053351712634	0.3855160312671135	0.7474105321655988	5.967266078915421	1.9493528007923466	8.161641826342679	3.064463356667653	0.7183556891867781	-0.035839126069819725	10.213355446171702	9.907580536561943	7.3534183349473325	13.227633181746912	7.74100194829289	6.463089940782024	0.14317883328179717	0.6113109417014021	2.167937144009973	0.770857119717151	5.095517598816105	7.444023066293821	1.6296397343753968	12.051676563023879	8.581954218937586	2.5333698505391924	8.709640950790897	7.63633510673848	9.27420260618004	10.382324692726304	7.917092957255323	6.946204718733378	0.23338054698575791	0.5629751182599653	7.703906578054087	1.9788672782917982	0.6473912484835443	10.484562354579205	9.616063165161009
682s_G2	0.51515526	1.2371229	MLC-C2	682s	0.7169096241207276	0.5599498336491321	2.235886480773336	4.4517534461534956	90.31394987363791	0.8101058608274689	0.9114448808379132	2.0718414892491874	8.522270778023092	1.5950543377123398	0.3364699648493699	0.8333163735743846	0.18716796531065852	11.192533648948558	9.60167244525907	8.981919826572767	1.611053319275131	9.254024141362589	0.3507912855622529	12.299345147885614	7.999423085824206	6.039715314475428	0.14317883328179717	8.667978584879744	1.5158245014034255	5.736671189866929	0.6731457900954119	7.841993106949989	11.630823963844385	10.075325800322846	13.3702957676207	12.548516574966358	9.20791363392371	1.2387318614607483	8.667211486640156	10.218793567549938	0.6171024641304964	0.18315746317612117	0.23338054698575791	3.0873489046258102	0.3582456893214403	2.336077414534302	0.6473912484835443	1.6278261341655758	6.476991312926645
813s_F22	0.34900334	-0.075740896	MLC-C1	813s	0.9223519189071012	3.9050835861130233	15.588630426451044	10.589103569493947	63.081734798835726	4.3790999813721205	1.5339957188270288	9.946374784228272	0.1721033831736314	9.924518083163365	0.6986237259041669	0.39708007216372715	0.2038955339041957	11.605887314262242	0.5746973364839649	10.165502016907036	6.986317029885012	0.6033049962060918	6.424080346676699	4.246674609058365	7.865639472730691	6.775798382643705	0.1770896655774794	0.5791502280697325	6.147149123936168	6.982287447842916	3.860939318596627	6.674353560363373	0.21439108710905738	1.26724928450157	8.908756251986842	10.725082948573245	6.87011065837421	4.872709588209658	7.693959596882547	1.7643316777304998	0.10443466457441222	0.5450854492546006	5.372009680745965	0.5182729693945254	6.931215012914568	0.9456321215523614	0.6412698086212965	8.234050001767919	8.261016793354807
814s_B12	1.6670837	-3.6446288	MLC-C1	814s	1.2559039879659804	1.2129531349280127	17.719360819040435	8.54146422459108	66.06373243868963	2.81974758533416	2.3868378094507112	2.597946506147931	1.2779086875791343	11.275687245405955	1.595254048631392	3.2455016455547536	5.641887931006587	3.272896268188798	2.603295674184087	2.827357913244929	1.5544183180242377	9.515891832116152	2.776452218919773	10.094520114164709	2.7628123904669595	0.6191706687692425	0.08949551024739638	0.8362909702338781	2.9475194139123166	3.519184120219338	1.1787168400164083	1.7435112636806638	-0.460688214376855	4.634115786217638	7.930677624080004	3.9685035170253973	10.911757761757373	8.504873534164156	9.186324977051477	8.952029641839973	2.458477101411848	6.673581338126863	0.17751864451476496	1.4583517657149365	1.2557546186269894	2.8320615568176533	3.639999852644501	10.908821150801185	8.104489068294694
682s_C8	3.1793084	1.3477361	MLC-C3	682s	1.4262132075663545	1.5892419025140991	4.8610239474554024	2.4538841089082593	86.59620719469234	1.2113187308756077	1.86211090798792	3.8249319776975503	9.492160708519743	1.7837090445589365	0.8903464516599351	0.8333163735743846	0.18716796531065852	9.895884819928959	2.507579578274425	7.905082423191335	3.165601414979982	10.088379781103	2.695605347512782	12.867030779848958	0.5405317305648002	0.5189326060974071	1.465940390109562	0.6113109417014021	7.32134732019203	7.989223711233409	7.359933577244528	0.6436233606439778	0.2911761647419281	8.570650542177912	1.7503201286890087	1.501323717209925	8.576463903129188	7.2256802460504845	0.39501117454746526	8.46262196602503	0.6171024641304964	0.18315746317612117	0.23338054698575791	2.9556970165113374	1.3230590857200568	0.579009597797317	0.6473912484835443	9.871538052402636	3.385380566923715
812s_L6	1.4645168	2.1019702000000002	MLC-C2	812s	0.8415707040665547	0.6808381236900686	6.073780214985111	5.550896412452299	84.74733813493903	1.0326963789498942	1.0728800309170343	2.097807958401641	1.1141252543205844	0.07897686619540363	1.6914812479021188	0.05503847088282568	0.14433457198392508	11.344066256296687	-1.2211016080870416	9.547568249242792	9.162657860926398	11.11996907171905	3.675968724597815	12.436941117020838	0.36705048633462595	7.888013274732904	0.11105910832254823	-0.7191516213653103	7.346453547768085	0.8371363373359036	0.20863498290461807	5.087282169595997	0.07336577962639167	6.329332810706297	10.026370373823697	8.626166329161464	2.2231594660016545	-0.7705973370804244	0.9047047677301369	10.084170705570322	0.9893260716128978	0.1502733500256786	0.7013656815099732	3.481463617326884	1.4323649994852454	2.9407939578615996	0.10666389814446071	3.200313471388035	9.980401163645588
814s_G11	-1.0772129	-0.93934536	MLC-C1	814s	0.30632765203635937	0.6675230608815146	4.810966100037182	3.010537728308176	89.26711053294036	0.982104517926963	0.9554304078694306	3.8228339573498884	8.037230134518369	1.0023498888372884	0.9348925169623027	6.6604322403449645	-0.7168224713957237	2.4988619167346595	-1.2119025088167619	7.140288864947715	8.84044007938951	8.531754063281399	2.165685494363582	13.183423041010714	3.422608666745987	6.185928577885298	0.08949551024739638	1.2124414748156074	2.1822812724378946	0.6817950542088224	6.470344763230381	10.89828446705542	-0.460688214376855	8.274950082262079	7.9746370990746875	9.724499181947774	8.838904662299896	5.869476907023941	10.260753692649255	8.649476521974796	0.2045974422969091	0.8447488075695754	0.6975036842048673	2.9817884625230087	1.1351333882525043	2.197357869319109	2.4449922680027085	10.608842549615463	7.640642423820632
814s_G16	3.4496705999999997	1.128526	MLC-C3	814s	0.7955457967603617	0.5738102424010539	1.9724289900823555	1.7899491376673229	92.75247836196495	0.6305375291176194	1.4852499420063348	0.979067120101349	2.4771386468998577	3.3240481481928525	6.268445705812519	8.039862440703976	-0.7168224713957237	9.003180668402027	-1.2119025088167619	2.9485136519587485	4.136869181424863	7.553622605593996	2.097755918460877	14.28021612979267	3.3432096772817634	7.101939319012863	0.08949551024739638	0.1371137436361046	1.0069869775186733	7.519973975841257	0.9677212703794259	3.629056408687463	-0.460688214376855	11.843009531687217	8.324557903800217	5.099559080598796	1.881110709528074	0.5800821951034685	8.470292763018625	11.675906071083398	0.7450222443880943	2.9790790143022354	0.8793473142658148	7.818463523067622	0.04800738489783685	1.5991619180085264	2.148154794735618	8.21917348014298	-2.2032931872956523
812s_H21	-1.3053739	3.072957	MLC-C2	812s	0.5946958588653994	0.6863160666898086	5.222923570154858	4.73676666238944	86.1162045130826	0.8644381173925896	1.7786552114253014	7.367977556245103	6.887647813234852	8.72880286016425	1.4072964103553254	7.847094886859318	0.14433457198392508	8.4441737092462	8.862992391595562	0.6076711870674089	9.786671727928807	8.88146289892683	7.6135478797672675	13.32755004780634	-0.5750918769095276	0.29676168901113537	0.11105910832254823	7.00975093332259	7.740737111396095	2.052564810959064	0.20863498290461807	7.14931832448521	0.07336577962639167	6.801466783564294	11.857584150125208	10.757868949533337	6.682549613036872	7.850955356205425	5.821506939603659	5.855579523182435	1.814675733139799	0.1502733500256786	0.16561177068484786	0.23821495323627165	1.8022821574752133	6.2541065899399735	9.911352861418123	8.399477930016634	7.563994941994645
812s_E2	-0.97876984	-2.7185662	MLC-C1	812s	0.5579816525712237	1.551298711181871	6.299930024589094	3.3185222683854483	84.62031845323759	0.7683582851169086	2.883590604917873	3.2080573853652137	1.4658344927364195	2.193898998245723	1.3607214543108108	1.0887462052490016	10.531376178700679	10.680907600125156	2.651047418279052	0.6076711870674089	11.093457458546357	10.791076717570792	3.435014977662764	14.14828961430301	1.6322649718579627	7.5750674756968	0.11105910832254823	0.9300919157283701	7.354119146996033	2.5101004146521126	0.20863498290461807	5.271911954348332	0.07336577962639167	8.428176839360372	2.9935612353211196	3.417756631033839	7.194071164495193	6.398065662437635	3.229034514716169	7.605601765587614	2.9336633223490436	7.3612997794823904	7.3364402053439095	3.9248495941829185	0.12643500366331117	2.512487307662115	0.10666389814446071	9.8983934901042	8.19871337439014
811s_B9	-0.5068502	-2.76232	MLC-C1	811s	1.261763537242692	1.4818569715525751	8.63984129380013	4.253235431920639	79.67914221661799	0.9071893289604523	3.776971219905519	1.0106624093183565	0.5614736781447727	0.7466071647959767	6.32693801441758	0.6677116223218803	10.983447047112037	8.078801485723593	0.9039217451662586	10.280275742198542	10.497647915686768	9.736178369293272	1.1770950143120569	12.757789360611277	0.5975258649960256	5.897674669246376	0.18426935613578851	1.2214881489646914	5.5380359337478655	1.2423234970644832	1.398684264645706	1.8131993088417004	0.4168804497569057	10.164224775397212	0.3452557709597486	2.740372145155126	9.646433727304533	1.4887228435948974	9.911464000049575	10.115874402083877	4.90379275741693	8.144990013359854	0.5870684234867776	0.7504004595846534	6.882148535690999	0.6391973383093116	0.7943893466287468	10.692826514364112	10.024297864206307
813s_O18	3.6302326000000003	0.44006193	MLC-C3	813s	1.1149465434860393	1.1786246185049951	3.8093561769552102	4.887570546339949	86.28458878505968	1.0707547391480827	1.6541585905060707	7.519169561672083	0.1721033831736314	2.237993717296926	1.250267368059932	7.077097474970868	0.2038955339041957	3.5444465918120187	0.5746973364839649	-0.17455597712506807	9.819724095447603	9.718727221440576	2.3504486038186436	12.528073117173252	7.041235388389113	0.46543671387565805	0.1770896655774794	0.5791502280697325	8.297103867640253	7.587622264091554	0.14713334617783713	1.1678727916210878	0.21439108710905738	10.14139452249849	1.4828521404453323	3.657359474013464	0.8981903865839951	-0.9542176616117979	9.470977554031778	11.21163368093317	1.0768829219995446	0.5450854492546006	0.34511815520462047	0.5182729693945254	0.291020382145435	0.9456321215523614	0.6412698086212965	1.2433512491953278	0.764716821530983
811s_M6	3.5308146000000002	-3.5137699999999996	MLC-C1	811s	2.9683642148237124	3.88899096341101	46.64064466522106	4.762359124695586	35.668077074977305	3.2896242902400803	2.781939666631229	1.0106624093183565	0.5614736781447727	0.7466071647959767	0.5717333080242047	0.6677116223218803	0.411320061408355	3.232946736878581	0.9039217451662586	7.015029454883684	9.069398647770733	9.48721924994721	1.1770950143120569	8.356520197030024	0.5975258649960256	6.538151070130543	0.18426935613578851	0.6630038505272602	0.9251343270510992	1.2423234970644832	0.43347933059891913	1.3948498094022268	0.4168804497569057	9.800536142661127	2.022126281991726	3.9082750884441277	9.56487378109378	10.090622290365696	7.12616487956811	2.0204937926104742	0.6900624884428868	0.5599412934831833	0.5870684234867776	0.7504004595846534	8.507430165218796	8.566138740302305	2.8876981025240367	11.623649998368395	9.962802193364105
812s_O17	2.9201078	2.428571	MLC-C3	812s	1.018021665451705	1.1727538272357718	7.702057266135497	3.4350883144106787	82.57631946262902	1.0511195446348978	3.0446399195024334	2.737981106173691	7.301348165311712	2.8454876190609197	1.810546501846206	8.594085340123526	0.14433457198392508	4.350816419838359	1.5555362526888337	8.011001132144669	4.8999098131505905	11.387780742480938	4.4888607972165655	14.709268106311889	-0.5750918769095276	1.2639250461163307	0.11105910832254823	-0.7191516213653103	8.779360062096808	8.219788525442294	0.20863498290461807	1.0554167907708278	2.0053419707137383	10.494233788630469	2.870591071590046	2.5391279673655083	9.700723643958312	-0.7705973370804244	1.7710282486530973	9.787147013716883	2.2380709769987774	8.693670977997385	1.8263545540319648	3.6366857825946464	2.2675104574658436	2.2676870423213096	2.4696509506986355	8.174533346277862	0.27748610028206294
682s_G19	0.18339606	0.87852407	MLC-C2	682s	1.0072894929735856	1.9469096134656887	5.159944501848083	4.5204280345461045	83.2934979388032	1.7600269960833639	2.3119034222799515	11.158148001898319	0.3855160312671135	1.8457026494733957	0.9289668201725662	1.990688827913364	0.18716796531065852	9.286072991324382	0.7183556891867781	1.7181017126687366	1.611053319275131	1.9226812457796667	2.3671767881339734	12.753686603741627	8.473179263754941	6.0406612473484635	0.14317883328179717	3.698523598797102	9.175418634415568	7.929401943345925	0.07422046634682383	10.59616485557642	0.2911761647419281	-0.42462406148855575	10.982270444359733	12.058805760617364	9.031101210240864	8.14533880037321	8.5733276352702	10.881623735861336	1.319169257812386	0.18315746317612117	0.23338054698575791	0.5629751182599653	0.3582456893214403	2.0261348837024546	2.9865707402800235	1.6278261341655758	0.3694124473478273
812s_L8	-0.2104975	1.1440725	MLC-C2	812s	0.6212702169222534	3.1947291555563377	4.654805947117155	3.9448571154954952	81.85209897853325	1.5859049339102265	4.146333652465283	9.952696464919638	-0.7399676031451291	2.400912256618214	1.4998149532091654	1.5398161987796823	0.14433457198392508	10.366288419961135	8.534280608938111	9.366865251761938	0.6789535680297284	8.844803778359088	5.170067776261476	9.643810843359145	7.881791153910288	6.099071638747535	0.11105910832254823	6.521650114950573	9.28360311686647	8.096870824702467	0.20863498290461807	9.06229558356547	0.07336577962639167	9.639192003782396	11.430472236472045	11.605756205829984	9.920498262156066	6.894316689352571	2.5142274785777357	8.188016554348634	0.23205888048850748	1.527854773760026	0.9694733293319545	0.23821495323627165	1.2615996950794448	2.966432088486417	3.5108526785183427	7.979005540386262	7.467758425477704
812s_L11	3.8042607000000004	-3.1170833	MLC-C1	812s	0.6193233881729174	8.703387567600089	37.94308511944312	9.459808221342593	35.991003349295234	4.654621622330474	2.628770731815581	1.3912523513994177	-0.7399676031451291	7.722062365325101	2.5524213212965052	1.5952543792482397	0.14433457198392508	3.242811767470141	1.4969435757482816	9.593869352206063	10.403312096993613	9.735290270579387	4.016989301788752	7.531561642189545	0.9683052175277168	5.152610479127204	0.11105910832254823	-0.7191516213653103	1.2037872480364042	3.0953846963165015	0.20863498290461807	4.409514407199751	0.07336577962639167	9.053654833577808	1.7727503427923397	3.9797515375174823	9.597554295316893	7.870346766863968	10.334789353661915	1.0029880405586906	8.543443294276788	2.0338144411225274	1.1554748543881583	0.23821495323627165	10.291273362057535	-0.13433692214598775	2.4069780539410717	10.862585704587318	0.27748610028206294
682s_G16	1.4375738999999998	3.2109845	MLC-C2	682s	0.8472146606373706	0.6783565994982724	4.028508517200553	3.98797133703664	88.49651800093126	1.021815679600233	0.939615205095684	2.8141876853472083	0.3855160312671135	1.6741389794700448	3.945362090809595	11.229468332564924	0.18716796531065852	8.79400616802958	0.7183556891867781	1.483192603166559	8.767785096892258	10.2108006184046	7.098836570056014	13.774075706727078	0.5405317305648002	7.158285701296107	0.14317883328179717	2.507477197301884	7.451217184762179	7.530572220502792	6.969655817920607	8.82716256110795	0.2911761647419281	9.453628996674636	7.967074198529662	10.943195445156132	2.455712759993684	6.763892521733618	8.338360843321258	10.354858376782586	0.6171024641304964	6.638720876036174	0.23338054698575791	2.133725540440996	0.3582456893214403	8.493880992003543	1.6764809003556345	9.782022694177126	9.042895895365431
294s_D9	-0.19057444	0.44012055	MLC-C1	294s	1.7279438237067342	1.903675894466467	12.080269065187009	10.052926673544828	70.75929991485096	1.955572269707221	1.5203123585367997	1.482198755007016	0.7114573594417413	8.801215279500955	1.5455453151555714	1.5761730772994795	0.4082097064782528	10.564793998045946	2.1122985655125084	9.875725707375684	9.521424688921408	4.403040450579602	1.2526733937265198	13.005024283114842	1.512000183715956	6.337963151566245	0.2009440846242659	9.222857632658	1.5047354360012692	1.4034012137912044	4.3504646116301915	7.165043247190667	0.4729585022565598	8.763151164517462	10.757154844263649	6.050576826161886	1.6858488531541156	5.383792623632479	7.530261941469143	9.398377824826296	7.466135462288563	2.469216731346188	0.5569207527893629	0.9972571463586644	0.8032504949546257	1.4055078909191216	1.744375357123898	9.79649547645369	8.907506691349603
812s_L14	1.2015622	3.8046942	MLC-C2	812s	0.3625866265832948	0.6897992978705865	4.5674379799363	1.5834172335607757	91.4006362781807	0.660903829902059	0.7352187539662727	5.595756923118147	-0.7399676031451291	2.8204826495499216	0.656917418589445	7.7621457265541025	0.14433457198392508	9.956394977752524	5.6861738670454836	4.482005984640905	1.4629190051193515	9.010334138516429	9.175687271958008	13.890677386807567	4.139888355595081	7.619945258137229	0.11105910832254823	-0.7191516213653103	7.240944026710642	0.18171590881531877	1.110333727321773	8.215941758941458	0.07336577962639167	10.593202717237057	8.070564534346945	8.507034496613716	8.7863906714888	7.494215615087249	7.085543173939645	10.029922641966463	0.23205888048850748	8.76805811099362	8.104915013294319	0.23821495323627165	0.8392282306426408	1.3203045236222095	2.448229319132304	8.177792753141697	0.27748610028206294
812s_N20	-1.2409668	-2.6134124	MLC-C1	812s	0.34043421563154563	0.7678264319694426	6.609779086342637	2.6195975487893377	85.01464809440971	0.6379079606027585	4.009806662254577	0.7885855237984823	-0.7399676031451291	11.18655977497083	6.207672977166308	-0.36206345719639815	0.14433457198392508	5.48215468078443	-1.2211016080870416	0.6076711870674089	9.449169461519944	10.949352907962576	5.291711398980292	13.331047769365911	0.04696170473185823	6.285572014930352	0.11105910832254823	-0.11174510186850922	-1.3932635139185259	1.412306600717565	0.20863498290461807	6.030076217399542	0.8167474426352964	8.578878922627911	8.833406007662408	7.68714663031813	9.533365021408276	7.546934241843796	7.529780398398223	6.521824600291904	6.157508424220001	6.9458494437908485	0.16561177068484786	2.003388634444297	1.004648346829838	6.322819275027508	1.7130894504639718	11.01858117782998	7.570501450326425
812s_P16	2.6448407000000005	-2.7633986	MLC-C1	812s	1.121245326936781	2.840629542988633	9.88135072778184	4.131248018196212	76.91851184910996	2.6021168427910193	2.5048976921955424	0.7692047472704912	-0.7399676031451291	11.30884462812999	1.5324341415456355	6.876928082476837	0.14433457198392508	0.18922577781168362	1.8214234866712091	10.417745416503408	8.398246634294322	10.631204903046557	2.967951399998575	12.057494494337059	0.03618413323420273	5.87512235659903	0.11105910832254823	1.2157373836797576	0.45403172553588156	1.3874906732989751	7.500035463336395	5.6091723942588985	0.07336577962639167	10.648195874884667	-1.7962893013354664	2.3056998698441062	7.926022386532847	-0.0878575167492536	9.244506378205967	9.038299624488777	7.293665935389345	1.7918970405669032	0.16561177068484786	1.9808748115394625	4.013155071905157	7.899182511099725	0.10666389814446071	12.136780256835577	9.705489833494687
812s_G17	0.8142847	2.4572647	MLC-C2	812s	1.1130470049398988	0.7253275076359584	4.364577793220879	3.839491700185431	87.80263288490336	1.0998366310004548	1.0550864781140004	5.898180947041786	5.926282988519265	0.07897686619540363	0.19085545817278243	8.161036795581747	0.14433457198392508	8.275648308042712	-1.2211016080870416	0.6076711870674089	0.6789535680297284	7.673585002760911	2.832653923648137	13.533061218383017	-0.5750918769095276	7.303323495906831	0.11105910832254823	0.6268846306431175	1.8717392328104805	1.442430837202434	7.7945709059894615	6.143650147310902	0.07336577962639167	9.62791314732969	12.367983202425773	10.631107511083927	2.4782684196480194	8.162746785424194	8.312134230722988	6.342400496881795	1.3804557863177314	7.676842791911716	0.16561177068484786	0.23821495323627165	0.12643500366331117	-0.13433692214598775	0.10666389814446071	7.671564569712337	8.242319459579234
812s_M19	3.0428227999999997	-3.8214550000000003	MLC-C1	812s	3.0686066086454393	6.524111125306231	44.38412918890653	5.970689050949134	30.305878054934226	6.455133633914491	3.29145233734396	4.015791107919596	-0.7399676031451291	5.819462731340059	0.19085545817278243	3.0861167634706694	0.14433457198392508	4.152314276695754	-1.2211016080870416	10.100553401088328	8.522395851932904	2.9081723821892496	3.5382625429857493	9.502924600686484	2.9890645479877027	8.979219088373057	0.11105910832254823	2.744281173645141	2.778600438574921	4.1674310570396536	6.573881044962229	3.2972527520068318	0.07336577962639167	0.8349689365147555	4.576192494637485	5.0581916919713885	3.9363739190172895	-0.7705973370804244	9.53774626391956	2.577620915727542	9.318389733877122	8.390144833011602	0.16561177068484786	0.23821495323627165	0.12643500366331117	-0.13433692214598775	3.3949749472975252	12.095823532160631	10.09746742563731
294s_M19	1.1017885	-3.7983474999999998	MLC-C1	294s	1.980007288305501	2.225566479515803	36.08379834273497	5.028180496662074	50.380443099889106	2.3214374296330718	1.9805668632594664	1.482198755007016	0.7114573594417413	7.096040561772824	7.335656158583039	5.606252269088722	6.982792889356788	1.6373810980229009	2.1122985655125084	7.312850743976197	11.235410027680935	10.369553271684946	8.699500295286397	12.724218205306006	1.512000183715956	5.763719436922262	0.2009440846242659	0.7355510659459564	3.966149208826496	1.4034012137912044	0.12681884227009932	1.4354844806752358	0.4729585022565598	9.336703025879753	2.2457654732503496	5.8699674431253035	9.394745023072236	1.0535520550768818	9.044791738763156	8.857715255750968	0.8928550842953727	8.944065835184796	9.298953550664017	0.9972571463586644	0.8032504949546257	9.61246398397802	3.592701179371823	10.845216209184017	7.607692281080548
812s_L7	0.68996316	-1.6125884	MLC-C1	812s	0.8526212647373269	1.8600658038031068	21.510820197808933	6.267396102210469	64.57915557569335	1.4954081105370038	3.434532945209801	1.3367518595628889	1.8932298576463433	4.423013329355072	3.0175885470870387	0.06782098645232798	9.003732528540421	10.062651818326435	1.4377320046837225	8.084591989462485	9.246286747524906	1.804618737381223	3.538489185538011	12.071900748801214	6.4672947501110345	8.173042659449992	0.11105910832254823	4.77689323856002	0.7908149332142762	2.095469285405009	1.2075262087573224	5.983427399438181	0.07336577962639167	10.049796663436467	5.327955146638576	2.5436539482037595	8.69095692538809	-0.7705973370804244	7.167724362278037	8.125601409368597	7.7394167236334255	7.3300568585805514	1.1173868314211306	0.23821495323627165	9.414024196216001	2.9588877512866034	1.5856684197265878	11.817858830108541	0.27748610028206294
682s_C6	1.8668988999999998	-1.2202882	MLC-C1	682s	1.3414097947117651	1.7184062776505669	10.69605062403585	6.635660758354119	76.479683636327	1.9420035040089536	1.1867854049117463	1.040573445741219	0.3855160312671135	2.0650887192784855	6.144869732090578	0.8333163735743846	0.18716796531065852	1.1201785999971114	0.7183556891867781	8.157576236754933	8.882421017710215	8.402725405512857	1.9715054428322265	12.438193413030088	0.5405317305648002	7.204164051954495	0.14317883328179717	0.6113109417014021	0.9015743274691952	2.800335901433119	0.07422046634682383	8.070177715562595	0.2911761647419281	11.26378442838143	0.5734190785469647	9.231417363080087	2.5735131240186293	0.5979848700336649	8.09362089214685	10.697493024313923	0.6171024641304964	0.18315746317612117	6.326578301778784	8.337594510127728	0.3582456893214403	0.579009597797317	0.6473912484835443	9.569331930162042	8.459817377745203
813s_D14	-0.5093401	2.3364347999999997	MLC-C2	813s	0.3787180303352699	0.3551147053005891	3.5750156850362513	2.005369885563132	91.27919102806648	0.6329040086100275	1.7736866570882743	0.7429988736909585	8.377394542706993	0.6866650377178026	0.6986237259041669	8.660456447442765	0.2038955339041957	11.09629299269045	10.622559142889154	8.282798082810753	8.263873833091582	9.454276195109792	7.906069272654433	13.471317977496033	1.300005896026107	5.671107354189429	0.1770896655774794	7.760935661282976	9.344276971696495	1.1128910945694277	0.14713334617783713	8.367226299493673	7.732155410892677	10.061868202743714	1.4828521404453323	11.187462243827312	0.8981903865839951	6.651607940963784	7.952893152857799	8.91543569189357	1.278926478616014	0.5450854492546006	0.34511815520462047	3.3916573318338505	4.455196845049493	0.9456321215523614	0.6412698086212965	8.223055640030749	9.019791856795079
812s_D13	3.3375983	-3.1717846	MLC-C1	812s	1.6944725663146392	1.5691985812116287	58.32167094448353	2.9039035429448603	24.969423468604692	4.143896539328578	6.397434357112097	-0.6365531331342457	-0.7399676031451291	5.071031293560632	10.175782439982939	1.6408140134771285	8.75616653264026	1.7462938139234203	-1.2211016080870416	9.919146513126675	4.584474086778449	9.36803257767148	-0.0993004420674773	8.442593078575966	2.9677337392054834	8.16347968404653	0.11105910832254823	2.601450178688819	2.177461565010343	3.555010430298713	0.20863498290461807	3.271160439244198	0.07336577962639167	5.9886193233602905	4.26296842716047	4.582188142002209	9.989083046062795	1.798221899057159	6.5687543103114265	6.899661121418511	9.206342961056855	10.007233367312333	0.16561177068484786	0.23821495323627165	9.5840767577068	-0.13433692214598775	3.370470232020881	8.713289270947998	0.27748610028206294
811s_B19	4.3997555	0.95959395	MLC-C3	811s	1.6225859099601705	1.0044435814294963	8.570453426100547	5.1846861603254375	78.11591957640735	1.3988835259322978	4.103027819844718	1.0106624093183565	10.25971067555994	2.3629314472226604	2.155741617171316	0.6677116223218803	0.411320061408355	4.2784584556052305	10.688197079082228	0.5663686897366914	1.9759523906071905	9.778953775417124	1.1770950143120569	12.70082296648079	0.5975258649960256	0.5833796366892016	0.18426935613578851	0.6630038505272602	6.876138410599439	1.2423234970644832	7.022103234087189	1.3948498094022268	0.4168804497569057	11.995097617335729	0.3452557709597486	6.7821485630344425	2.7063169493587798	1.4887228435948974	9.876415610512332	4.503310995261902	0.6900624884428868	2.9047057635266618	0.5870684234867776	3.552750713776411	0.07097946474093855	0.6391973383093116	0.7943893466287468	10.021214172761738	3.169490924730521
812s_J18	1.2631453000000001	-1.8109587	MLC-C1	812s	0.5066170529695072	2.296198778745849	28.767217602081644	3.9301416583566238	57.94081647165965	2.6690624865059056	3.889945949680814	1.3604725907680177	0.7585479618714817	0.07897686619540363	6.14074303460273	-1.2568197587579495	9.013373387032814	9.016829878031585	1.0129258543519633	10.32946413302716	9.946847389127775	11.909556750755891	8.044597666408935	11.715025227245894	-0.5750918769095276	6.529474439874145	0.11105910832254823	-0.01900640027589872	-0.03254359684518081	1.1661545532923232	7.460084350094811	-1.3614426835579003	0.07336577962639167	8.429365734478248	7.7989354360588115	1.5811393258030906	10.146730054906843	6.806012004189522	9.775337177683287	6.779179719668966	8.75330167928521	6.685519641462724	0.16561177068484786	2.195819847143634	7.701278493372139	-0.13433692214598775	1.2438999340711712	12.28271285917824	0.27748610028206294
682s_N11	2.6884909	-1.098283	MLC-C1	682s	0.8680657899945092	3.254197345225062	15.117868121023625	6.5945077554798806	68.51093319226051	1.868100447801189	3.7863273482152255	2.7051242209511015	0.3855160312671135	0.7474105321655988	0.3364699648493699	0.8333163735743846	6.89489843028123	1.1201785999971114	0.7183556891867781	8.552650881793213	10.549131032364889	10.965109228562715	3.1610061143970314	13.402365150511407	2.2739167367864637	7.263766340732467	0.14317883328179717	0.6113109417014021	1.9437940895736132	2.2067929066107057	0.07422046634682383	1.5561184860790036	0.2911761647419281	10.364820495449337	7.873148305887854	4.679696199841284	5.265975728885112	5.728564137091522	10.23932190278082	10.802027321856576	2.486460486562415	0.18315746317612117	0.23338054698575791	2.6878994897238866	1.6519858634958906	0.579009597797317	2.917032444879142	11.221249354516877	3.0807333577490743
813s_L18	3.4861866999999997	-3.6078525000000004	MLC-C1	813s	1.0680364773208268	3.0141552626590853	22.294810174082123	2.8617277723429955	67.05086948538924	1.687281669884067	2.0231191583216703	0.7429988736909585	0.1721033831736314	9.597807340492075	0.6986237259041669	0.39708007216372715	0.2038955339041957	3.894742692091664	0.5746973364839649	-0.17455597712506807	7.016194305525705	9.613017776956461	0.7388852987179833	11.194663764025842	0.4194756347979822	8.20305879513123	0.1770896655774794	0.5791502280697325	3.226907448647966	1.1128910945694277	0.14713334617783713	1.1678727916210878	0.21439108710905738	9.573279853579644	1.4828521404453323	3.349443905715986	0.8981903865839951	7.909989586720713	6.658644989227332	8.065888459317062	6.948010639095525	6.509465819804044	0.34511815520462047	0.5182729693945254	8.14536726011175	0.9456321215523614	0.6412698086212965	10.521140975372257	9.318761472010802
812s_H20	4.0910316	-0.66228414	MLC-C3	812s	4.937851378724827	6.688856319433298	18.063736869997822	14.388257311723	44.13155963317415	6.422855225781124	5.366883261165762	0.9806643518386071	5.509057787133618	2.219525599435059	6.909255300431805	1.1117756783097246	0.14433457198392508	-0.0771546878858818	-1.2211016080870416	8.695938735746175	10.052576033471555	7.413035279288276	-0.0993004420674773	9.973546802166778	0.6234747159383137	3.066328552339059	0.11105910832254823	0.44942714244640947	0.7116073524188291	7.262030332256858	0.20863498290461807	0.9903632646706289	3.517508699773242	8.407003508287536	3.408834337274832	2.6233538847716993	6.100768357751816	7.128269914466859	8.536065319934586	10.452585285504142	4.711402882532883	3.9686601241472843	0.16561177068484786	0.23821495323627165	0.12643500366331117	-0.13433692214598775	2.7683012511780984	9.520411526510129	0.27748610028206294
811s_B22	2.0471546999999997	-0.43798175	MLC-C1	811s	1.2305881069717042	1.0628376462965314	6.089391265642287	7.3063859218631855	78.91323590359036	1.8611400584921172	3.5364210971438124	1.0106624093183565	0.5614736781447727	2.3949165689097356	2.5689083920693028	0.6677116223218803	0.411320061408355	4.31473737979911	0.9039217451662586	9.196378520233488	9.904704860866277	10.932762206832225	1.1770950143120569	9.835591906246613	0.5975258649960256	1.9376820002381345	0.18426935613578851	0.6630038505272602	3.151977540973752	8.0849459065893	0.43347933059891913	8.71034694767204	0.4168804497569057	11.365747345635356	9.856714679388626	11.807811958908738	6.179526017153788	1.4887228435948974	2.2724033265992536	11.39490385093671	0.6900624884428868	0.5599412934831833	0.5870684234867776	3.5941157913729014	0.07097946474093855	0.6391973383093116	2.6447345672316964	0.9057202192881426	-0.2341205647793071
811s_I5	-1.337675	-1.5681651	MLC-C1	811s	0.4760721616888539	1.1279300683638172	14.574310131649165	3.74228860290585	77.18684895951654	1.2854214575855776	1.6071286182901978	9.068296315597838	0.5614736781447727	0.7466071647959767	0.5717333080242047	0.6677116223218803	0.411320061408355	1.7968580582621356	0.9039217451662586	9.392403166367613	7.603645618996206	9.666439830919357	10.376039976115127	11.500552561908712	0.5975258649960256	4.8952084322608105	0.18426935613578851	5.701459857618392	2.4365068738011555	7.485807551904011	0.43347933059891913	7.25146199664952	0.4168804497569057	10.926056933548816	12.617791042199297	9.469700113455275	9.997619772211241	1.4887228435948974	9.470194810576144	3.5053102704747636	6.743539628332572	9.274546743991305	8.091430344673523	0.7504004595846534	4.391886772808805	0.6391973383093116	1.7066064931201295	10.847717460084574	9.054724550148576
812s_B16	2.629022	-4.405276000000001	MLC-C1	812s	0.5783129558234333	2.797264610126949	32.82428077302218	3.449793608386647	55.525183983480474	1.9979185543442015	2.8272455148161235	-0.6365531331342457	-0.7399676031451291	4.202827557877511	5.565270832607374	-0.04173299539220116	7.644656718535609	2.649892395952307	1.2895791062119255	9.413290999736057	11.563648063478295	11.318409370134498	8.362795319531303	11.595554163007417	0.29135903460836615	7.1884909839277435	0.11105910832254823	-0.7191516213653103	1.4899816439159699	3.0555526758890554	0.20863498290461807	1.2716000637053537	1.113955025948208	10.47631086418513	1.1200452943299748	2.9863223601532867	10.656276770536845	7.707514572667845	0.7977640312293625	7.127851309688907	8.052836358216634	8.558721329367987	0.6503585412552214	0.23821495323627165	6.847076108342352	2.011205350803758	0.10666389814446071	11.886264400479524	7.538634424959963
294s_F24	3.2081277000000004	1.1652761999999999	MLC-C3	294s	3.0325761707028187	3.6211209821857984	5.545158146695014	6.885790079237705	73.17920759355681	3.328861942969405	4.407285084652447	1.482198755007016	10.650141384386055	1.9322426048929078	0.7661240094626289	12.620097379114911	0.4082097064782528	11.855377604497633	18.077403724472596	1.8052936680200211	2.015858794486391	8.841075570991787	1.2526733937265198	13.575526772771491	1.512000183715956	0.562420839922968	0.2009440846242659	0.7355510659459564	8.160198583004226	1.4034012137912044	0.12681884227009932	4.047385166226204	0.4729585022565598	4.541841309935442	2.2457654732503496	2.983602411237267	1.6858488531541156	8.052814494551583	2.0542931472375745	10.220276545688238	0.8928550842953727	1.0172821858283905	0.5569207527893629	0.9972571463586644	0.8032504949546257	1.4055078909191216	0.3536929796936682	10.917796847552909	10.809648200864837
813s_K16	-0.9944875	-0.31949162	MLC-C2	813s	0.6700737979219573	0.8823756988137829	9.013798970797893	2.035585527183327	84.9233549021545	0.977629091645408	1.4971820114831405	9.65154153731715	7.579800708309773	0.6866650377178026	0.6986237259041669	6.935799273107974	0.2038955339041957	11.19096494593419	7.835034814656991	8.882219918991858	8.626258778640272	9.781965799969509	0.7388852987179833	12.823954195650291	7.55828091014748	7.612190326523183	0.1770896655774794	0.5791502280697325	1.4109386134706723	2.19439378265225	1.0300068264738365	7.703593000009862	0.21439108710905738	9.063244956615979	8.930997477930404	10.929677137186392	8.114698139958948	5.688588935857495	2.1424269791732615	9.888273261026557	0.10443466457441222	0.5450854492546006	0.34511815520462047	0.5182729693945254	7.299131994490018	0.9456321215523614	2.5468390665444454	10.284806970730362	9.761416013520728
196s_M22	1.8858532	-1.1803951000000001	MLC-C1	196s	5.227519163627137	2.417068296273636	10.530342991428077	7.673086565850308	64.84525512185438	4.1946032883878805	5.112124572578591	3.1071054905588116	1.1182269822100652	1.3458887920607154	1.032730473130629	1.6627045544140824	0.3278877664511163	10.358078594144983	1.6785509952349418	-0.18769295676799394	10.393220813327966	10.897534415266433	11.347022415579229	13.6596393617387	2.007283892220513	2.639915103360211	0.21117886582053358	0.4530066797275804	1.3844722571651968	3.7478449723035965	0.7150908067481976	1.627202579239447	0.5564436548162193	10.048907331877903	10.652748517348424	3.14329242640562	2.3505773887743766	10.677129259080095	5.2284634209228695	11.384072783637114	4.584682984782688	0.7195463453187302	0.7777429454905198	1.1342510434909798	0.9630905341539554	0.8614602880509985	0.6556317693615423	9.959708461925079	0.9934189689907569
682s_L11	3.3825865	-1.7506987	MLC-C1	682s	1.1451568720591223	1.5768180461526913	8.808542222246645	4.509355823210214	78.92727390089222	2.2243798400337056	2.808473295405401	4.00460125943239	0.3855160312671135	0.7474105321655988	1.3624931822354116	0.8333163735743846	0.18716796531065852	3.1736307397203825	0.7183556891867781	9.375750452452891	10.026503416729712	2.617962387121646	8.63549612250602	13.587093806203594	0.5405317305648002	6.881763759054508	0.14317883328179717	0.6113109417014021	0.9015743274691952	2.575768495658231	0.07422046634682383	0.6436233606439778	0.2911761647419281	11.246912557900279	0.5734190785469647	4.341705208484394	9.863233975556321	7.914945055710005	9.891660760381853	3.3756981148296528	1.8313486262154284	0.18315746317612117	0.958939037274591	0.5629751182599653	0.3582456893214403	2.7709481445109394	2.5860874506449085	10.851063472125306	0.3694124473478273
682s_M8	-1.5508711000000002	-2.1019107999999997	MLC-C1	682s	0.5721919038435705	0.8101176695591618	12.362355561510787	3.7104512879965563	79.67097376069478	0.94318849047241	1.9307213259227307	2.791223902306193	7.659055838618452	7.958185182391899	6.504838048116841	0.8333163735743846	1.8668108206033034	9.357159863925853	2.3298597746897816	9.523971670787333	9.97047430952341	10.279918993693087	7.053118680671501	12.574577610177183	7.282450429310619	4.212188913186409	0.14317883328179717	0.6113109417014021	10.240734643294497	7.411020930821852	4.242879878239615	8.17284911104533	0.2911761647419281	9.927834869161206	11.194538812522971	8.027241118958141	8.171547741437276	7.4939410173129595	8.905921717451365	9.674384375606397	0.6171024641304964	6.331810116581036	0.7962852305412089	0.5629751182599653	7.900714357867099	0.579009597797317	2.2582211378560064	8.861467737081796	8.511676647673164
814s_G21	2.5383196	-2.8233787999999995	MLC-C1	814s	2.0142828383346862	6.6580405091480745	16.606376099512367	3.2931585548603093	63.25429850795005	3.7387212060019297	4.435122284192573	-1.0447625375069076	-0.09588064209496053	3.758828846236443	3.0240189820221155	-1.421457736597226	-0.7168224713957237	4.0004356790828846	-1.2119025088167619	9.47901392577587	7.313659084724371	11.780337695507573	6.987935234411021	9.769640911785503	4.651852224296111	7.186361291899436	0.08949551024739638	0.1371137436361046	-1.154925857132638	-2.234961741339955	1.3515327212965125	3.1052487476315145	-0.460688214376855	11.716458092907363	5.497349229014641	5.423268657124807	7.938719155038619	7.487510779556794	1.9736282676999481	11.036666974866083	1.1767406178007291	6.177035695067988	1.4894818020322966	3.2061384031956144	2.7795679089685787	2.115852670925763	3.031773406558788	10.306526456355828	-2.2032931872956523
812s_E18	0.75858766	2.0499976	MLC-C2	812s	1.9289876272889128	2.071186310895443	3.886148376702853	2.220175782463538	85.97999290943432	1.807379654744177	2.1061293384707604	2.4506139862730865	7.519896146395107	0.07897686619540363	0.19085545817278243	7.21459450499156	0.14433457198392508	10.835500877338504	0.7440717467410147	0.6076711870674089	2.1318558515216255	7.32705177701281	-0.0993004420674773	12.128972216802564	6.3817221002907925	3.8245738458992324	0.11105910832254823	0.7863589492860767	4.8583316776819405	2.164411895789795	3.133178826669364	0.9954955490558873	2.434198858376471	10.545024485516786	2.7968585979678156	10.504888735985016	9.851551940629662	8.990764843302365	8.91464682979605	7.127914815386127	1.5315088081624755	0.1502733500256786	1.1570204229462295	0.23821495323627165	0.12643500366331117	1.496348289192622	0.10666389814446071	9.879833809366009	0.27748610028206294
812s_J13	0.033603832	1.9708368000000003	MLC-C2	812s	0.4641452660813231	0.8674174285947023	2.54678761970764	2.0331429499078126	93.00883602900457	0.4248685181945558	0.6548021885093717	7.6028175997978265	-0.7399676031451291	3.200815963828252	0.19085545817278243	5.355417840061883	0.14433457198392508	9.96902766637027	7.747131314604924	7.236344173942576	2.0274979712005092	10.681198450290651	1.6525909528604046	12.648736871651202	6.5572207193151755	8.143690505980254	0.11105910832254823	7.0855820128259435	5.935764100822297	-0.6627396482308388	1.7414067680513154	8.546127689836398	0.07336577962639167	9.453689444746425	7.191365241140894	11.78305359883382	8.06301917845041	6.198838355169812	8.896632887274851	8.666444013787542	0.23205888048850748	1.274809911385975	0.16561177068484786	2.5559460286125533	0.12643500366331117	7.116886713237194	2.267503358795021	8.650719855717927	9.69833647013554
813s_C6	-0.5779861999999999	2.9461296000000003	MLC-C2	813s	0.35973660398015056	0.7873546715483357	1.8423063054048916	2.2917458276165656	92.29609648313131	0.588411825458622	1.8343482828601283	9.175185451263847	7.3951524384238	0.6866650377178026	1.7510952099305706	7.387543185117451	0.2038955339041957	11.490273425115252	8.824904663301348	8.895317258810296	9.575314219148533	9.99086272086422	0.7388852987179833	12.99726191533993	7.982901977844279	6.443331431198295	0.1770896655774794	4.330778279646108	9.253996037731406	1.1128910945694277	7.763154647568201	8.204557045733704	0.21439108710905738	10.988892406466888	11.596734302289258	11.727232577227609	9.319786323820443	7.916887751543911	0.2851731614094705	9.638927814058217	1.2000929071224906	7.317719165402882	0.34511815520462047	4.2783193392142955	0.291020382145435	0.9456321215523614	5.687999392975417	8.339179238889542	9.82633438865457
811s_J15	2.9879425	1.3778788	MLC-C3	811s	1.068756484073668	3.7490468616595862	6.181455554116843	5.469340875082902	78.30456446938405	2.128862564778916	3.097973190904028	1.0106624093183565	8.985809193648267	1.945503715553931	0.5717333080242047	8.537325022329297	0.411320061408355	1.7968580582621356	0.9039217451662586	0.5663686897366914	-1.2191403085897718	9.26312701005966	1.1770950143120569	13.912274219738322	0.5975258649960256	8.21968147241375	0.18426935613578851	4.385038919055453	0.9251343270510992	7.746257684581003	0.43347933059891913	6.488324192333547	0.4168804497569057	9.817962618311602	0.3452557709597486	9.054904296852458	7.678133648640205	1.4887228435948974	7.993246111774898	10.943683129189312	0.6900624884428868	0.5599412934831833	0.5870684234867776	2.9895058308219737	0.07097946474093855	8.306240239117976	0.7943893466287468	10.20183924485135	7.043834355543774
682s_A13	1.4837648	4.015581	MLC-C2	682s	0.8139203956467641	1.2860832340839499	3.96142348377732	5.065997204484988	86.7935844202416	1.1252113521953286	0.9537799095700336	2.479735498452928	0.3855160312671135	9.246742049306755	1.407745002486605	9.436750533292535	0.18716796531065852	2.946298582800752	6.403143753694514	7.154564788134945	10.362608645516506	8.632709562376494	8.502480806579504	13.882090780958057	7.013369697465508	6.733826436559236	0.14317883328179717	0.6113109417014021	8.858308425243546	8.146561837258695	0.07422046634682383	6.700900228827199	1.8102959683529904	8.418989962964796	2.268651353800517	1.501323717209925	0.5787395505248888	5.109000677045814	8.227364123151293	10.324627450172716	0.6171024641304964	6.9847697996378075	0.9960117537503159	7.249906365842596	0.3582456893214403	8.03787373037458	8.425672883813242	10.058116457999349	9.453908203749549
812s_M11	-1.1004272	2.1543803	MLC-C2	812s	0.6496683320190998	0.8094531439294194	5.078279024337539	2.4208345116382644	89.63891438518647	0.6667189899399757	0.7361316129492371	9.02969760200916	-0.7399676031451291	3.8056965249419954	0.19085545817278243	9.106600217720823	0.14433457198392508	9.473449270333692	1.0242499132854799	0.6076711870674089	7.035412126305831	9.315127822568163	-0.0993004420674773	12.938255526489824	6.7216643236328375	0.7935507085240548	0.11105910832254823	8.233189239918753	9.180734869902274	7.3350661888123945	1.4613128007395908	7.198773415604373	0.07336577962639167	8.206255668120418	4.461191492617739	10.538346504966416	1.7012414920333467	7.316344952382039	8.479992117770744	9.980806697325155	1.2038650736211958	1.6070292534127923	0.16561177068484786	0.23821495323627165	0.12643500366331117	7.055803683239266	10.188462511356846	9.697691098366104	0.27748610028206294
812s_G10	0.38311857	2.8840485	MLC-C2	812s	0.33700298225649106	0.4781468042565963	3.122972555860392	1.4431291727895246	93.56323429130508	0.5261224677487746	0.5293917257831172	7.34290368259912	-0.7399676031451291	2.8482578347918848	1.8125308649505085	9.067073149987879	0.14433457198392508	6.991167981812217	1.5577485365169004	0.6076711870674089	8.88241616712623	9.40449924408409	4.0899522459001325	12.534138702193552	-0.5750918769095276	4.1736461363	0.11105910832254823	7.566803882126082	6.393129396778818	-0.6627396482308388	0.20863498290461807	9.386964125667667	0.07336577962639167	10.007709545034057	12.297941584879993	11.757066547338813	9.030819787245216	4.270223251750526	8.16763541317586	10.283210111544479	7.349637062868986	8.877632378482318	1.1954695609621708	0.23821495323627165	0.12643500366331117	-0.13433692214598775	9.663625659551316	7.9674978875084905	8.280714996368513
196s_K10	1.4552501	2.3241725	MLC-C2	196s	1.0347175618891424	1.194005067860786	2.9486381894173745	4.966799995505487	86.49260501037344	1.633417541995965	1.7298166329578084	0.9039650535277861	10.436516373832696	1.3458887920607154	1.032730473130629	14.571548171627626	0.3278877664511163	8.545870925797974	1.6785509952349418	9.405586724063474	6.865377498391783	8.426270118374509	1.1311289224348637	14.214881276502638	2.007283892220513	2.639915103360211	0.21117886582053358	0.4530066797275804	10.543652985091972	2.8876091703562774	0.7150908067481976	7.64937368227748	0.5564436548162193	1.785391671183593	7.6632178443865335	3.8312008795387653	10.393880078167033	2.06587672402251	2.078276588227193	9.845846383201568	0.4039855453703403	6.582227971510771	0.7777429454905198	1.1342510434909798	0.9630905341539554	3.6323374356516736	0.6556317693615423	9.672203300235957	8.957704840895186
814s_F6	3.3196324999999995	2.79582	MLC-C3	814s	0.5488324146034274	2.3735774212877767	8.028353796575223	4.050008517276283	81.72590406781184	1.822692057936728	1.4506317245087053	1.0284887409450645	-0.09588064209496053	4.932488201457237	-0.5464660369572922	8.69848407085714	-0.7168224713957237	7.639855987258575	-1.2119025088167619	7.161724523377142	-1.0517763548150403	8.632795410659803	1.5592593571577429	13.155033856668066	-0.2958071994809608	7.043705868398148	0.08949551024739638	0.1371137436361046	7.7281307647862665	9.926142994792086	0.13685560352917875	6.364743138353111	-0.460688214376855	7.888587184938287	0.8937168133442709	0.5883902838531603	3.312199034868458	-2.212054028361048	9.29301880511934	10.081972054462375	1.0760842954509509	-0.9455507042031622	0.49876367096216984	1.925512429345657	0.04800738489783685	-1.6091518618717493	4.434656273845662	7.179656418151514	-2.2032931872956523
813s_H3	-1.518689	-1.0171063	MLC-C1	813s	1.1425155005491914	1.1702084506654788	7.585654173109599	5.412520025539289	81.20971193228971	1.2930372479005865	2.186352669946154	0.7429988736909585	0.1721033831736314	0.6866650377178026	6.173289746766393	0.39708007216372715	9.023890700388435	10.424704213727729	7.5241314725894695	1.9227195735365343	8.880613444882856	11.195258787779784	2.7864857133369467	12.49611899138199	7.858122842999418	7.921797030761976	0.1770896655774794	0.5791502280697325	0.5911119362118755	2.433749058416263	7.739878088135946	8.82333746942346	0.21439108710905738	9.907881107609294	11.24628406544462	9.469224272452394	8.093968992671854	7.370691275449237	8.706592651146646	9.267683264997713	0.10443466457441222	9.913414824107656	0.34511815520462047	0.5182729693945254	0.291020382145435	0.9456321215523614	0.6412698086212965	9.629590650712927	9.295952675824953
812s_B13	-1.0880258	-1.8739495	MLC-C1	812s	1.166422869361367	0.5606012818007058	13.643050372168656	3.4521023373070117	77.21378410783744	1.3573827623913148	2.6066562691334982	1.8160169825592556	-0.7399676031451291	11.93154981831787	8.528665856117442	-1.2568197587579495	9.273258504898473	9.128038663465244	7.277845642079909	9.354107776293715	11.746664978837337	9.055058928563453	3.196944423016905	13.4586116690196	4.823341567704321	6.310490653524995	0.11105910832254823	4.083307813548157	3.777417371120944	3.0665774032009665	0.20863498290461807	6.215734290100929	0.07336577962639167	8.613559382146128	6.677306697229807	8.013115893790197	7.75051789252653	6.38218538412822	9.367938735796935	7.899128099779991	0.23205888048850748	9.052451817850155	5.1265078497651	4.087493481266761	8.484239293348436	1.878068335764138	2.0438753037688557	9.691994212293126	7.108658696401909
813s_P9	2.2120004	-3.2485833	MLC-C1	813s	1.590493329937292	2.799854868669832	38.75695015721833	4.917238756930844	46.25530951305529	2.948697453085478	2.7314559211029446	0.7429988736909585	0.1721033831736314	7.194864684869032	5.6834698830661	0.39708007216372715	0.2038955339041957	1.859009155897071	0.5746973364839649	9.337806158393835	10.810728288861224	10.448431055726925	4.9059773899231365	9.904075475431963	0.4194756347979822	8.681814555917459	0.1770896655774794	0.5791502280697325	0.5911119362118755	8.115454015826552	0.14713334617783713	1.1678727916210878	0.21439108710905738	9.4457443706366	1.4828521404453323	5.126606287469168	9.01440135757408	8.42030920677413	10.070611619013478	1.7643316777304998	4.392890413678579	10.211198322257562	4.859851905553681	7.451974415380104	0.291020382145435	7.041946599752333	8.878011436926261	6.482173867277004	0.764716821530983
196s_N17	-1.777422	-1.9914424	MLC-C1	196s	0.4275906338058483	1.0127132959958591	8.432878817315622	6.351223499814647	74.42808313400604	1.99621816046698	7.3512924585950135	8.601674182991076	1.1182269822100652	1.3458887920607154	1.032730473130629	1.6627045544140824	6.085165646019554	9.372893565347942	1.6785509952349418	4.667336808664656	9.913280419337173	10.826759764054545	2.735738838373465	11.523633331468941	2.007283892220513	2.639915103360211	0.21117886582053358	7.984516238984125	2.272677132301358	8.746518239694833	10.304202218069276	6.722427812688948	0.5564436548162193	10.724008327012578	9.155450977473754	7.635325939295428	9.462921340932812	8.098560811117753	10.272388079134624	12.195884890245182	0.4039855453703403	7.629285884302263	0.7777429454905198	1.1342510434909798	12.083451772429015	9.795130361982448	0.6556317693615423	9.312446157135348	9.703111681518418
811s_I15	3.0600836	-2.3236897	MLC-C1	811s	0.42499441072893773	1.910328114324767	30.71214378837733	2.6089535013704603	58.56718412742241	1.2759485003353312	4.500447557440764	2.136046495990137	0.5614736781447727	8.752368170349486	8.271969266651343	0.6677116223218803	0.411320061408355	1.7968580582621356	0.9039217451662586	0.5663686897366914	9.135985963917172	11.324740399573237	10.166247627551833	12.926338061737628	0.5975258649960256	8.067632672242818	0.18426935613578851	0.6630038505272602	0.9251343270510992	7.428202537293338	0.43347933059891913	2.0898813577146242	0.4168804497569057	10.946760466566474	9.305826318506535	4.360768357180204	8.926755538353584	1.4887228435948974	2.9799366428021523	11.613791910286002	7.80069341923329	9.86201261451747	0.5870684234867776	0.7504004595846534	0.07097946474093855	2.0144400362955834	0.7943893466287468	11.993463283554789	5.004824727410093
814s_H9	3.2684803	0.90582824	MLC-C3	814s	0.4722706087177105	0.5544502272306968	5.828977554762414	4.930554508480577	86.33485500142795	1.1054310537145309	0.7734610456661317	7.57567917989919	-0.09588064209496053	1.761752565280742	0.5091970612285959	5.983976198128757	-0.7168224713957237	9.007340143327855	7.93768769719515	0.6777718908728063	9.423036803218096	7.99165951815367	6.433396537514662	12.096453527714013	0.2798039448366397	-0.3638984435143553	0.08949551024739638	0.1371137436361046	9.66667077958231	2.4795327378205965	-0.8365056096725404	2.9984044461439296	6.332017652791276	9.347663625600063	-0.17529482179216085	4.099135779905227	-0.9993637308343547	6.017934166518079	8.714738851288354	9.013957470976264	1.6497438192975413	-0.8573982130991646	0.2737648746712352	1.111736472424285	1.0045047730891936	7.009831055449168	1.0785256325097357	0.7169134791697515	-2.2032931872956523
682s_A2	3.3879085	-2.4393008	MLC-C1	682s	2.0886589371238267	7.189236831057409	23.056878300252286	7.9296558149699825	48.65586340989359	5.058469671205742	6.021237035497173	3.112387614667478	0.3855160312671135	0.7474105321655988	1.3455167903382665	0.8333163735743846	0.18716796531065852	4.396586767884436	0.7183556891867781	-0.035839126069819725	9.673287601613803	9.5867332412784	2.8025067653387117	10.95401035791542	0.5405317305648002	7.208328276152919	0.14317883328179717	0.6113109417014021	2.879127579170437	8.624349624281626	0.07422046634682383	0.6436233606439778	0.2911761647419281	9.917696931263173	9.332324333297809	3.866529456946718	9.57547139350528	0.5979848700336649	6.662785977400907	11.42374264641585	0.6171024641304964	0.18315746317612117	0.9451316497833362	9.501974997278005	0.3582456893214403	0.579009597797317	4.840207442264491	5.51759634169419	9.348279039179346
812s_C21	0.812345	1.2293453	MLC-C2	812s	1.6276845853904087	1.099805387707068	4.991858855232358	4.5139170058226625	84.76488158174394	0.9986462231747086	2.00320636092887	8.477590298080182	-0.7399676031451291	0.07897686619540363	3.007746350326128	-1.2568197587579495	0.14433457198392508	0.647169647159725	6.115669452847328	0.6076711870674089	3.226349450867805	10.12068559038561	2.1566048352951803	13.31437930225386	7.944623414053291	5.144285642205964	0.11105910832254823	6.268567969087513	10.511576186288512	2.0862484923637763	0.20863498290461807	2.3834099782284057	1.581010981983429	8.803713336398731	12.277688653359728	10.822146240115922	0.37652478992954563	5.868907741770852	7.9660855210312285	-1.0700110787640142	1.258832839812287	0.1502733500256786	0.920882669431426	0.23821495323627165	0.12643500366331117	-0.13433692214598775	2.848232611483363	1.8009822257778432	0.27748610028206294
196s_L16	1.052273	0.9457688	MLC-C2	196s	1.2044502389585725	1.405554409341772	10.28707731848685	4.061892713093841	78.66257080773643	1.2360607594742443	3.1423937529082866	7.285841923681596	1.1182269822100652	1.3458887920607154	1.032730473130629	1.6627045544140824	6.464652231660291	-0.26938269012070043	1.6785509952349418	8.376859826718654	9.47037991200507	10.93898254934934	3.788139995162584	13.061263850665823	2.007283892220513	4.809554163360987	0.21117886582053358	2.2232791445289637	4.158148376824887	4.8934418378118885	3.811042591261965	8.48883031430589	0.5564436548162193	9.98742811482619	0.9684425569510404	11.484337307584804	10.092680422020175	2.06587672402251	4.741082218454358	1.8311500304508737	0.4039855453703403	10.223241173256522	0.7777429454905198	7.0888984979274206	0.9630905341539554	0.8614602880509985	0.6556317693615423	9.521011917176263	0.9934189689907569
812s_P20	2.2138445	2.572701	MLC-C2	812s	0.508712427994613	0.9078708018764416	3.7165169905612703	2.8448427388833686	89.01648360091468	0.7826126403285796	2.2229607994410774	1.2892177093510082	7.0466651766115715	3.2284370693633386	0.19085545817278243	5.133973945136031	0.14433457198392508	7.469377345497534	7.626079298067073	0.6076711870674089	2.723936142180894	8.82639036051045	2.099663298844218	13.589455826216442	1.2598893415507955	1.345649249805035	0.11105910832254823	4.767058044365584	4.3762961760911105	-0.6627396482308388	0.20863498290461807	4.152443467299548	1.181463984235315	11.250704465267116	2.824632150794068	10.134507043465733	2.1774894322133744	1.2999000734828847	1.5986758809022064	11.670226876381525	2.084598429561837	1.2892320559766297	0.16561177068484786	0.23821495323627165	0.12643500366331117	7.790644960692345	0.10666389814446071	3.4921648466861597	8.537068613739393
812s_M5	2.6741405	-4.340024	MLC-C1	812s	1.4311859057794434	1.8462656132867803	46.8480965182269	7.585170868445153	36.49160527072075	2.5650337837509545	3.232642039790025	2.594960402189979	1.879375233609978	12.341842983850002	8.6061504540509	1.5179113693807738	9.988160481114642	3.297633886388419	3.108846243536401	3.2071304209047833	11.999736974844701	9.803564663092736	2.4925402279530484	8.71483964384467	0.9113483915319519	8.568329385155085	0.11105910832254823	0.7292109662027039	2.6085367161683792	3.9949567043925067	0.20863498290461807	2.5984604780180782	0.07336577962639167	7.051218411849922	4.105603120970416	4.197822212110662	9.408230876472013	6.2619377403291105	1.637493243805843	0.8715310030972773	1.4770999208451416	8.36363188251944	1.1088264567488484	3.4855361548655774	0.12643500366331117	2.140684543151289	0.10666389814446071	11.993346436019753	0.27748610028206294
813s_D10	0.7485015	-2.5977056	MLC-C1	813s	0.9883459509745778	3.7877482369115487	18.940184363908774	5.020767320062287	65.95431260620661	2.187560267284244	3.1210812546519606	0.7429988736909585	2.1940379658079747	2.1377259491911302	0.6986237259041669	0.39708007216372715	10.427687797444303	1.859009155897071	2.5834507769447064	7.175462619820245	8.578434113559291	10.648656663761175	7.828218206312147	13.538686613807098	0.4194756347979822	5.982590935487029	0.1770896655774794	1.7732435353430172	0.5911119362118755	6.858720091093585	0.14713334617783713	2.064079009432135	0.21439108710905738	11.23481655116834	1.4828521404453323	3.547402970690728	8.971514074558046	-0.9542176616117979	9.560925240164003	1.7643316777304998	0.10443466457441222	9.6132829710038	0.34511815520462047	0.5182729693945254	0.291020382145435	0.9456321215523614	3.1672055261843393	11.368700626462315	3.683500504000791
811s_C23	-1.0428963	2.8541746	MLC-C2	811s	1.0073726202953843	1.3091346732690885	5.473028504857801	4.120701033125586	84.9598348791002	1.2042994702184286	1.9256288191335333	10.009563323195055	0.5614736781447727	8.459822543747556	0.5717333080242047	7.517090580229398	0.411320061408355	10.979333363738402	0.9039217451662586	0.5663686897366914	8.05665227857754	7.027758876764962	1.1770950143120569	13.611423323945276	8.34810256524352	7.250443818372542	0.18426935613578851	1.4190114199009325	9.953405327692042	1.2423234970644832	7.009897695820166	7.527300253870916	0.4168804497569057	-1.0592734631977405	9.666615921370386	12.301583352711097	8.099383758244802	8.016599183323477	7.670755385406205	10.364435088278682	0.6900624884428868	0.5599412934831833	0.5870684234867776	0.7504004595846534	6.151875326122515	0.6391973383093116	0.7943893466287468	9.309514982861206	-0.2341205647793071
812s_K24	2.372949	3.6829817000000005	MLC-C3	812s	0.5490747438976176	0.394851822572617	2.3958242516325	2.7064978127765826	91.70352823512111	0.7581785467161454	1.4920445872834065	-0.6365531331342457	7.422733764176409	1.490923931581988	0.9183091531066184	7.008784647772785	0.14433457198392508	1.2915113846120663	7.044644249964301	4.1370510645204135	9.701058074134384	10.162432032714486	3.1362558120115254	13.62771954963683	0.18729547829073856	6.9835371291315065	0.11105910832254823	-0.7191516213653103	7.463150177366665	6.481057989970999	6.715701053231605	5.5829875968152685	8.502235484401778	11.318222755801026	0.8926995579809962	8.220300750256973	7.150389508941224	6.629486383169327	6.748708898218673	10.396473945183747	0.23205888048850748	0.1502733500256786	0.5825250237464384	8.120462478198272	1.1937157097220714	7.2174096197380075	8.794319976241809	11.035226210034894	9.705311500291398
812s_P5	-0.07042810000000001	1.4646868999999998	MLC-C2	812s	1.0656361669639176	0.6537026875217693	9.73614903042644	3.458551647896474	82.72847202378483	1.1974218668288743	1.1600665765776932	4.944175297597935	1.3067720684374804	0.07897686619540363	1.5919483451911742	6.364719967156719	1.904310433224087	10.765598693155168	9.293315502970845	2.7453646336669943	8.234840402751685	0.28094288217019786	2.7174308955532482	11.726376143967089	7.6471827402468735	6.886945881203946	0.11105910832254823	6.4420603889894785	7.497772273727844	1.8010948199321248	0.20863498290461807	9.541459603234681	0.8420757915941747	10.063353038681566	11.897479490182526	9.09305782648256	8.013207840515769	8.171209039488271	8.740777945161447	11.96051402064836	0.23205888048850748	1.6193015379045714	0.16561177068484786	2.0466235123393046	1.6024408361793385	1.6082465952106764	0.10666389814446071	3.480777568272635	2.4941980217392663
812s_N15	1.0662053999999999	-3.19632	MLC-C1	812s	0.3614236617001827	1.2674527695351498	16.396243022839492	3.058595895316844	72.11614838736979	1.0025582326799254	5.797578030558628	0.3611015806014904	0.7373128540054023	2.155724817426714	8.194291820568042	-1.2568197587579495	7.439864681093282	11.469619012207481	5.200917515229492	8.808314861112372	11.047710910849583	10.444560726631073	-0.0993004420674773	13.317064153044173	0.12932960314424632	7.157518006533764	0.11105910832254823	-0.7191516213653103	-1.3932635139185259	6.871980439478779	1.8027068510724997	-1.3614426835579003	0.07336577962639167	10.022032727767034	7.696013849309747	1.9729403869534503	9.33595938010843	4.761511563109142	8.827685854425443	-2.488984407162478	8.205612399118289	8.551984259626657	0.54589278500272	2.9800573928148206	8.388977066826104	1.0926593164320813	1.224943313478289	11.694255209676752	6.229227707104068
812s_A24	0.8355263	-0.8386091	MLC-C1	812s	0.932494416902948	1.7442311953447118	13.8706391322379	10.034708353988242	66.44186704076172	2.1627403873487263	4.8133194734157625	0.3258619481303727	-0.7399676031451291	12.882483722903814	0.8321437086335742	-0.2883043508469365	10.023887235938597	11.391193356909872	0.2559972189395192	0.6076711870674089	10.283977087226216	7.827543750090783	7.980255230348301	10.687740163208591	0.1023533049391743	8.033135814909407	0.11105910832254823	-0.7191516213653103	0.5972666822328441	2.1650773178726297	0.9127047756936267	7.702736388955248	0.07336577962639167	9.301865456716605	9.79310914254387	9.659936335213972	7.11234780898785	7.811032824572866	8.780474264603242	8.535419364735128	0.7640195030302596	8.292074190666296	0.5291259056766694	2.1167176631517752	9.120449842217479	1.6739427311456307	2.6384381260056804	2.1364640546340388	10.085287565055287
813s_M2	-0.9453796999999998	1.7230119	MLC-C2	813s	0.9988411607065624	1.3698308832942945	9.050640358581935	4.4275949917977355	80.21589471793291	2.1490204131208808	1.7881774745656716	9.431484096408038	0.1721033831736314	0.6866650377178026	0.6986237259041669	0.39708007216372715	0.2038955339041957	9.806880250936207	7.781631968904039	8.321915407607541	6.689722751063659	9.488718683518707	3.29802512435804	13.133431912977725	6.65200400605374	5.2248846232009925	0.1770896655774794	9.806448747762282	5.335255594757826	1.1128910945694277	0.14713334617783713	8.386332053845635	0.21439108710905738	10.112781065102615	10.379006352247055	11.055735044559414	8.81304055783003	7.909786126037736	7.979474154521156	10.264538309169723	1.0485472491289485	4.138461373265557	6.60304042092159	0.5182729693945254	0.291020382145435	11.186417528814026	0.6412698086212965	10.553634846734035	0.764716821530983
682s_E1	0.30352443	-2.8326523	MLC-C1	682s	0.35759751607943857	1.5728539913166781	19.7543939302184	4.166089387207255	67.64268532155762	2.192948960118125	4.313430893502462	1.040573445741219	2.160833222765191	9.220342123875454	6.169530522405116	0.8333163735743846	8.60270862545075	8.439283603650644	0.7183556891867781	1.1493931537858986	10.644581008702612	10.996963654504535	7.033739074911938	13.331742216058602	0.5405317305648002	5.145855394222645	0.14317883328179717	0.6113109417014021	8.46007376834208	0.770857119717151	1.627935242743215	6.747416250229507	0.2911761647419281	11.132555716565408	7.700690635361594	1.501323717209925	9.466061596739918	8.422150930745321	8.664608674796249	8.071385122545191	6.4928130450983845	7.63278511709333	0.23338054698575791	1.8148966100445272	7.318866447608721	0.579009597797317	0.6473912484835443	10.905033628251859	8.416470325293558
682s_F17	3.1756477000000003	3.3144538	MLC-C3	682s	1.2067167929869669	1.303830888076624	5.371946184935203	1.8398090971187957	88.62371411002067	0.8413114675360021	0.8126714593257441	1.040573445741219	8.800388262975702	0.7474105321655988	0.8190759448477473	10.049175038819286	0.18716796531065852	8.113131997804045	8.873247682124191	8.628380176697375	8.976837318340218	8.541542483124985	1.5298817121539385	14.093175626158592	0.5405317305648002	7.165809591118762	0.14317883328179717	0.6113109417014021	9.007881897187069	2.289410647777965	6.213103545832456	1.9274500232876135	0.2911761647419281	10.897448112263127	0.5734190785469647	4.576673019166809	8.186161666976052	8.474131998539578	6.965022534615922	11.040945269025787	0.6171024641304964	0.18315746317612117	5.748284891951096	0.5629751182599653	0.3582456893214403	0.579009597797317	0.6473912484835443	10.928783436733006	9.519663431864291
813s_K7	-1.1575516000000001	-1.6192821000000002	MLC-C1	813s	0.9146166373300656	0.8907277561378059	17.243055947342004	3.744757944204561	72.9612576775733	1.5406491885386349	2.7049348488736404	1.82572607960494	0.1721033831736314	3.123693067468892	6.762402458468289	0.39708007216372715	2.1189525621834613	10.344722373011757	0.5746973364839649	9.183695219748557	10.94004105714897	11.54218078392788	2.8047865111674346	12.743609917296716	0.4194756347979822	7.392691244782944	0.1770896655774794	0.5791502280697325	0.5911119362118755	2.219540149867516	7.515202266667372	9.175923434972278	0.21439108710905738	11.296673825275407	3.408425696612125	8.00233293904016	9.571904302679876	8.692988243282867	7.960512102896229	9.960378185287517	7.054660338322836	8.115877160605885	0.34511815520462047	0.5182729693945254	0.291020382145435	0.9456321215523614	2.592516343488083	11.227847068711103	8.007490500490755
811s_E21	-0.48968017	3.5849926	MLC-C2	811s	0.8550945454695739	0.6177763407262845	4.191405156051864	3.0470908583683487	88.52902551213955	1.4194086188813375	1.3401989683630209	10.281183333326071	0.5614736781447727	1.55261366112561	6.300227275056672	9.262722961165688	0.411320061408355	10.539295916213433	11.05853407923628	8.645348868411167	8.578943165219068	8.148175386254715	1.1770950143120569	12.959810392185112	7.0830263932209805	7.591945962502521	0.18426935613578851	8.094654393028838	7.903479149127471	1.2423234970644832	0.43347933059891913	9.83833082257242	0.4168804497569057	9.66963060383777	1.4519154744528817	12.3178096644646	8.995220712189626	8.783381837521395	5.466398563113636	10.886706634746572	0.6900624884428868	0.5599412934831833	0.5870684234867776	3.575564858370932	0.07097946474093855	7.584299056656483	0.7943893466287468	10.18373835026577	8.29073852113809
813s_E19	-1.5768198999999998	0.47170922	MLC-C2	813s	1.314499548165286	1.196187240622374	9.159854453291556	6.616461223386728	78.08071248700944	1.6057162277827397	2.0265688197418816	7.392418858377498	0.1721033831736314	0.6866650377178026	0.6986237259041669	0.39708007216372715	0.2038955339041957	11.6929561424859	0.5746973364839649	7.900616897727082	9.668775415993942	8.895323946986194	0.7388852987179833	13.003092792109687	6.992702502359648	5.311782689353242	0.1770896655774794	7.958704432750444	7.0849221888023575	1.1128910945694277	0.14713334617783713	7.272584741477725	0.21439108710905738	8.085650850619247	1.4828521404453323	8.517897582577245	9.965051516099756	6.517893123222951	9.909951761717144	1.7643316777304998	6.950578159201141	2.207161045576646	7.174934079103086	3.710041296740399	0.291020382145435	0.9456321215523614	0.6412698086212965	9.253850850401609	0.764716821530983
811s_E9	4.115024	-3.413664	MLC-C1	811s	1.285789976048088	4.658095627316618	37.07916679386994	4.823279626919062	44.999570213941105	4.439692703093155	2.7144050588120328	2.062345477938355	0.5614736781447727	7.989340816755041	2.4352340706345244	0.6677116223218803	0.411320061408355	2.946311938128534	3.7867411771548927	8.966287186153151	10.660977004072524	9.473890873326674	1.1770950143120569	7.431118103411359	1.3769520458437705	3.9183026970720385	0.18426935613578851	0.6630038505272602	9.281963282090688	2.7832458761906187	0.43347933059891913	2.4607016994063113	1.7729677602985916	8.586874643649557	1.6825014254409902	4.251074063233842	0.26581617112021927	1.4887228435948974	1.5259132537356344	4.3995866020810865	0.6900624884428868	8.832078727108792	0.5870684234867776	0.7504004595846534	0.07097946474093855	2.5536768275643156	9.493802097013091	11.001681420882178	2.2010890594687025
811s_H6	-1.1206931	3.460812	MLC-C2	811s	0.7654185660478986	1.0129144123369058	4.703479054789787	3.1040003562927154	88.53294804318472	0.9319982737091492	0.949241293638833	9.755992002812807	0.5614736781447727	0.7466071647959767	1.1008706645471689	8.045699033331367	0.411320061408355	9.877762353211935	8.702073800508888	7.684472955246563	9.266386021612252	10.336898662554368	4.9869953817848875	13.721544340802932	6.980641600472962	5.89376880173688	0.18426935613578851	9.72184324776179	10.127056278206302	1.2423234970644832	0.43347933059891913	9.755210532583412	0.4168804497569057	10.6212539163037	10.32561850781738	12.041135852719078	5.987306406337184	1.4887228435948974	9.499568511021092	10.512578578081563	0.6900624884428868	7.500078402108581	0.5870684234867776	0.7504004595846534	0.07097946474093855	0.6391973383093116	0.7943893466287468	8.061636430057755	9.276635566392821
813s_M19	3.6202447	0.7608033000000001	MLC-C3	813s	1.0262496112648538	1.591916904184489	6.302919775708146	4.362740945543679	83.14829225616649	1.5385063341452363	2.0293741729870973	0.7429988736909585	8.241616312326245	0.6866650377178026	7.366424383249859	7.269573428749301	0.2038955339041957	3.8401037827237823	0.5746973364839649	7.836163283851386	9.888271916648515	9.156741941516383	2.2811831134482583	13.037031666355078	7.386767730203612	-0.31501377916369117	0.1770896655774794	0.5791502280697325	7.793721756699177	1.1128910945694277	0.14713334617783713	1.1678727916210878	8.278434779526858	7.616754479444846	2.893673684298201	3.9789114012534674	2.08318517834051	-0.9542176616117979	8.863429516362887	10.995829880041363	0.10443466457441222	1.656529818603283	0.34511815520462047	3.448106821076075	0.291020382145435	0.9456321215523614	0.6412698086212965	10.135287660959667	8.31439303756347
811s_E18	3.548122	-3.99502	MLC-C1	811s	1.4263323208331444	2.5115963224573847	28.73066985615285	6.165420831123263	55.121044084543975	3.0713350067265903	2.973601578162811	2.143993057979641	0.5614736781447727	10.090829798510926	1.9184493799292688	1.7657083724292337	0.411320061408355	3.998865084027405	0.9039217451662586	8.340927057013094	12.119247098985648	8.517254113954383	1.1770950143120569	10.691483587441315	1.94240251220068	8.867093137399936	0.18426935613578851	0.6630038505272602	1.8576641734065478	1.2423234970644832	0.43347933059891913	2.5428809424945613	0.4168804497569057	7.477458909438462	9.396696618653763	4.691165976209212	0.26581617112021927	1.4887228435948974	8.596086773355351	9.269495665532647	1.3704970760256208	9.151820092577612	0.5870684234867776	0.7504004595846534	7.260575518158487	0.6391973383093116	0.7943893466287468	11.193240577908142	-0.2341205647793071
812s_G7	1.5186229	2.3680742	MLC-C2	812s	0.8157493663253168	1.3286243026717193	3.102172630726197	2.1889937090589995	91.0085238625092	0.9325990846653128	0.6233370440432646	-0.6365531331342457	6.7650950210045595	4.770581343031001	0.19085545817278243	6.927081829010274	0.14433457198392508	6.6078647453337584	6.470449861518612	0.6076711870674089	0.6789535680297284	9.695090088114114	2.3913828477675847	13.717115488332702	6.8765424129507595	6.687999670394776	0.11105910832254823	2.264190429438429	8.520008163917327	8.639847498499892	0.20863498290461807	6.610284672583225	0.07336577962639167	9.506094043877274	8.714042968810325	8.626314589430176	1.9471344301691982	-0.7705973370804244	1.8914524540933235	10.085177214257913	2.3456802458007653	0.1502733500256786	8.156242126062395	3.771477206614584	0.12643500366331117	2.381782053471239	0.10666389814446071	2.4987104526749944	7.120494832035107
812s_P8	-1.8716043999999998	-0.9204393	MLC-C1	812s	1.0095825700577048	1.7251493433446865	10.386179895922236	7.200575372200192	74.28676002222664	1.4000539192625896	3.9916988769859336	8.592376419584708	-0.7399676031451291	0.9378832869519951	7.887981062682375	0.46120425514907143	0.14433457198392508	10.008051546721786	0.8294263832929598	7.9211534013031715	9.598347298051461	9.233143948512495	1.8638499384174931	10.831205234252609	7.843361110668636	6.524678246604185	0.11105910832254823	4.930098267714287	4.277270926252275	6.505749297289165	0.20863498290461807	9.37678685748238	0.07336577962639167	11.210672963556872	1.1420155057586647	10.060380181026034	7.625354019922281	6.906064915396642	8.172267082446455	8.09691556916301	6.330203926146224	8.495441908942006	0.16561177068484786	0.23821495323627165	6.775087804842864	7.143787999034418	2.8827486559278457	10.627363865412319	7.307530489937623
812s_F13	0.020592341	2.2420762	MLC-C2	812s	0.634033684073625	1.043887883752039	8.979915423391994	3.1711494533599978	82.38298986108988	1.606887697517524	2.18113599681494	7.407166224439151	-0.7399676031451291	0.07897686619540363	0.19085545817278243	7.6726780697711074	0.14433457198392508	1.5110962394880747	5.476456595261232	8.550448136730711	7.867636205312411	10.020262431383141	2.4434550067675196	11.213178757452678	8.394759917451243	7.223746971688199	0.11105910832254823	6.490942710764596	8.554719011655214	7.434148809760413	0.20863498290461807	8.86563382470453	0.07336577962639167	9.657671227477987	0.6940736496588511	10.258078000439523	9.170638460715418	7.628126651972065	9.78049075476478	-0.6044283696319103	1.4442727711448347	0.1502733500256786	0.16561177068484786	0.23821495323627165	0.12643500366331117	-0.13433692214598775	0.10666389814446071	8.669278164269036	7.268714113530819
813s_N18	-0.69730735	-3.029353	MLC-C1	813s	1.2421582828068054	2.108683873139722	10.589865086169718	5.277093522539119	77.19154816595683	1.2313079368538025	2.359343132534	0.7429988736909585	0.1721033831736314	2.614903661289785	7.255269762864333	0.39708007216372715	3.133567481800312	10.021881684746141	2.6801921474331087	9.767731400967216	10.617667278608529	9.806477934057913	2.3382199885835666	13.02992935862142	0.4194756347979822	8.490249528628382	0.1770896655774794	0.5791502280697325	1.3198022015161799	7.127261433163433	0.14713334617783713	7.338484794117103	0.21439108710905738	11.019969559990768	2.627626865245859	1.569316993500423	9.39288586692883	4.056461084276494	7.8379317803463415	1.7643316777304998	5.953461277727807	8.076914944401521	6.3087396704873635	9.216484038536743	1.1784241944476384	0.9456321215523614	2.35093055795024	11.380211070285158	0.764716821530983
812s_H22	-1.7948447	-1.5868416	MLC-C1	812s	0.97892725108174	2.0622430350730063	14.76677411256246	5.710431551843276	72.70249179764882	1.7457022590497937	2.033429992740905	5.417063641730892	5.380226731574641	1.2740115314023255	8.298147200238551	-0.3415465125061611	7.3093092074392505	9.217838076653813	-1.2211016080870416	9.302179018235362	10.23909023902144	10.192701976762308	-0.0993004420674773	10.075214467725587	7.076882822800705	6.756082203481256	0.11105910832254823	7.030854033945096	0.7636706958004678	5.860225300936147	0.20863498290461807	7.987305193222361	0.8353439227876968	9.821406333576832	11.777013770524144	9.321207314055545	7.074437106895661	7.251661220058003	9.936658212859477	6.655187740088864	6.3466786255574394	8.829010574887349	0.7863155366428547	0.23821495323627165	7.845182136310451	-0.13433692214598775	1.1251345581051726	10.079626483192088	0.27748610028206294
812s_K23	-0.37480050000000004	1.3220383999999998	MLC-C2	812s	1.0618389608588048	0.9448172017915516	5.413699224430998	4.763286013975922	84.03667041527414	1.2818386959675605	2.4978494877010107	8.736644410463441	6.520307924877294	3.4084363927675203	2.2247793823882698	7.468312061705819	0.14433457198392508	10.753791832527073	1.5191475062772002	0.6076711870674089	10.110067881889044	3.556840581455407	3.389320021664965	13.340380761918762	7.112446816285728	4.527243246115765	0.11105910832254823	5.995180014599589	0.8746868810182908	1.6811688521368409	0.20863498290461807	7.238668327160957	1.278584455416409	7.63428013507475	11.497087923812861	9.964686042500777	8.348691224380236	6.922551997307436	-0.5887137777404138	6.786759184389216	1.546035850388691	7.565133260481023	0.16561177068484786	0.23821495323627165	1.5097743734583204	1.5126971470421238	4.152498953934621	9.65264201278243	0.27748610028206294
299s_E13	-0.79934984	1.2450641000000002	MLC-C2	299s	0.7204955114875446	0.7030635607108119	3.1243403966262315	2.7311336079775	91.15225363084622	0.5997017057433665	0.9690115866083292	10.17832073391773	0.07048718446979448	3.880236142704829	1.270453265779234	8.398573131903042	0.23478867976211298	8.90712507457119	0.743093285396121	8.772469713653381	-0.036066895766087945	8.528116335003634	5.054650049073109	12.994769256158708	7.857401301840722	5.271062006091256	-0.07922629923385534	7.995373765931063	7.439397819850811	2.042553132045937	0.5723001665646554	8.197428064387882	0.22089633235767753	9.664827899294433	10.531895793875627	11.469067129270224	9.754843278167556	7.89265736188782	9.337054657881517	9.397608090249161	1.5013856050538923	5.679494555841995	0.33549600119406114	6.670863920924964	1.5056867871166584	1.9958321597467872	3.230329203629726	8.248090464105244	7.781146758830464
814s_D8	-0.9551058000000001	-2.7948332000000002	MLC-C1	814s	0.8015380525032229	2.5443540394490656	18.515208602057328	2.5512195157683903	73.14866773850748	1.2184717732236403	1.220540278490856	7.487598280979582	0.5504503713121554	1.912900149268765	7.107151588773493	0.5213772621019355	5.485043570934183	5.984928639680126	7.589254809225147	6.2108958366177	8.343796787282578	9.741598868196487	-1.089407586525043	12.77093025083257	0.5294848313131011	5.485184599059872	0.08949551024739638	0.1371137436361046	7.214770050030256	2.0834325198398935	6.047600489616413	5.860346665569338	-0.2679989748014645	8.926267605108482	4.4904979006266155	5.20570998384372	8.131995533457735	7.521648868572146	8.557199295940054	8.291921858963738	1.8900162810193957	7.970341203670463	-0.16418991204874864	3.2618783488185814	8.396245349420692	0.14561311960367204	2.0255097713465724	9.665662677973692	5.923721753310358
682s_P7	4.0416346	-1.0638211000000002	MLC-C1	682s	5.312181366042206	3.5966028335392863	10.292683866519848	7.0674850836725405	63.075481266677116	2.442095003522669	8.213470580026339	1.040573445741219	0.3855160312671135	0.7474105321655988	0.3364699648493699	0.8333163735743846	0.18716796531065852	1.1201785999971114	0.7183556891867781	-0.035839126069819725	1.611053319275131	0.6553695273746144	0.3507912855622529	12.101812895066299	0.5405317305648002	8.17316682789887	0.14317883328179717	0.6113109417014021	8.615225733644914	2.9378140644267376	0.07422046634682383	2.8395214968666793	0.2911761647419281	11.610500536022201	9.02503150019248	5.361451419526027	3.7887797784174033	7.619451881618518	1.6421696872022513	11.274094795841263	0.6171024641304964	8.48252856351331	0.23338054698575791	2.7506411548700687	0.3582456893214403	0.579009597797317	0.6473912484835443	9.965450080473273	9.545530812858667
294s_G20	3.6127995999999998	-3.894132	MLC-C1	294s	2.240049172192177	2.656260638658752	21.42786220789648	9.598940686083477	56.34653262604249	3.3792595769962728	4.351095092130352	1.482198755007016	0.7114573594417413	8.682445724533373	2.213916679195884	1.5761730772994795	0.4082097064782528	1.6373810980229009	2.1122985655125084	10.255130485011904	10.709483379304306	3.239091591520653	8.031907195670552	12.57802862900285	1.512000183715956	8.672624506245677	0.2009440846242659	0.7355510659459564	1.5047354360012692	6.248775044129647	0.12681884227009932	2.907918560328427	0.4729585022565598	10.452339291297411	2.2457654732503496	2.983602411237267	9.57547177400836	7.538503559422963	2.0542931472375745	9.1766868512499	9.013238259045892	1.0172821858283905	1.8235262615280081	0.9972571463586644	0.8032504949546257	1.4055078909191216	4.074775072798412	11.624324133629308	10.430105372080215
813s_M5	3.7814896	0.49161443	MLC-C3	813s	1.0117121258112858	0.9756912987402456	7.317280008952162	3.4434792918205397	83.69340516421492	1.3370679140386852	2.2213641964221766	0.7429988736909585	7.598905558400055	0.6866650377178026	0.6986237259041669	8.025309023054108	0.2038955339041957	1.859009155897071	0.5746973364839649	7.31831994560579	8.353664014029215	10.227916805961652	2.4375302310136187	12.79667158641554	0.4194756347979822	4.106427892833865	0.1770896655774794	0.5791502280697325	6.680543196982024	2.458952289567732	0.14713334617783713	2.0075844549377297	0.21439108710905738	9.476835957460983	3.046139328335414	9.299645546971956	2.2224574529669954	8.03658012370548	9.633301880758438	9.120886905264316	0.10443466457441222	0.5450854492546006	0.34511815520462047	3.7023151495373203	0.291020382145435	0.9456321215523614	0.6412698086212965	7.84373945608927	0.764716821530983
812s_K1	1.1511978999999999	-2.8875403	MLC-C1	812s	0.6476366753076057	2.748854625398409	20.0319932504638	3.8540827664600457	66.36813325171899	1.9826096999504927	4.3666897307006565	1.3831284119612421	1.174596425843146	2.761369020065383	8.084957308422528	-1.2568197587579495	0.14433457198392508	6.89570433711741	1.9644174627872393	10.035769531068405	11.60644013904321	11.444756580990765	-0.0993004420674773	12.750908118092466	1.349201602175742	4.001523313458201	0.11105910832254823	0.2390552365378331	2.115043823632861	7.43933623850249	1.2400716454129073	1.262279577593567	1.2556242592663176	10.913907089774316	3.2666999401487473	1.800028232747307	8.935216765168487	0.9596250030498237	8.236558229379186	1.4519501517862397	7.484906634999425	2.025576488019023	6.523509705608291	4.105248223518942	1.4851796555998988	1.4871505196681052	2.916124409064075	12.56269025003595	9.19332679430281
811s_D13	0.26743665	-1.6529372	MLC-C1	811s	0.7137483885164781	2.727479140818484	6.809758130858022	4.622581509610407	82.13038060492217	1.3608610190858472	1.6351912061885892	1.0106624093183565	0.5614736781447727	7.981481867805503	1.1914960216127406	0.6677116223218803	0.411320061408355	11.083889542923885	10.10403999323797	9.395292270050145	10.128592634916014	11.192833695787286	2.836540171144143	13.48409461124489	0.5975258649960256	8.571699916522585	0.18426935613578851	0.6630038505272602	3.1064633790693703	1.2423234970644832	0.43347933059891913	7.302599281345316	0.4168804497569057	9.55466392280136	9.688945721987341	9.03733424569986	9.224720309628955	1.4887228435948974	8.576855104969527	2.0204937926104742	0.6900624884428868	0.5599412934831833	0.5870684234867776	0.7504004595846534	1.0605967810045407	2.01111855047942	0.7943893466287468	9.702220278295838	8.775320810306773
682s_D1	4.18475	1.3926166000000002	MLC-C3	682s	1.1560129767998804	4.021416084408975	4.269271194894208	3.4441358610722137	82.1525540964932	2.112263078675202	2.844346707656312	1.040573445741219	10.464196479235651	0.7474105321655988	2.117575535626023	10.065018082773237	2.7729316980686383	2.9886200083267616	9.93018860312321	7.819102279801328	1.611053319275131	10.517733266588296	8.838159408603685	12.096907836391457	0.5405317305648002	0.8300059620938481	0.14317883328179717	0.6113109417014021	2.7230085628096936	3.1046116501314334	0.07422046634682383	0.6436233606439778	2.364960412280367	11.933468734607645	0.5734190785469647	3.700930515642158	0.5787395505248888	1.8562459302234993	8.35939440125839	12.09084110546646	0.6171024641304964	0.18315746317612117	0.8619628135675296	0.5629751182599653	0.3582456893214403	0.579009597797317	2.3947302525559735	5.002996453494467	9.416089665531366
813s_J15	0.8434646	-1.4666046	MLC-C1	813s	0.7838414057252918	0.9592780620866284	10.471510050866902	2.906889033142789	81.55907090658106	1.6562502124868248	1.6631603291104862	7.096293513046947	0.1721033831736314	1.851716805036104	8.259418460610657	0.39708007216372715	0.2038955339041957	8.394528642033505	0.5746973364839649	7.871053914199104	9.158259413523401	10.372040330454583	2.8619985247154407	10.806360946257461	1.2737487431983885	8.324818468095053	0.1770896655774794	0.5791502280697325	0.5911119362118755	1.1128910945694277	1.0927598148961448	8.43653872356847	0.21439108710905738	10.304666456893683	1.4828521404453323	3.2234359312182277	0.8981903865839951	6.8210129842055025	9.69909953385073	1.7643316777304998	0.10443466457441222	6.323662664384853	0.34511815520462047	0.5182729693945254	0.291020382145435	0.9456321215523614	2.668138701011538	11.189229127803227	0.764716821530983
299s_D9	5.524565	-2.4386322	MLC-C4	299s	1.6466460313250628	3.4398997762479278	30.47468103815911	11.375793754093658	46.864200540477256	3.7629619728524952	2.4358168868444703	0.9119793080674812	0.07048718446979448	2.047963357016032	0.6867727221382499	0.43589796812465265	0.23478867976211298	0.43549839698091325	0.743093285396121	6.811608676883061	9.525090865268577	1.5517582608466545	1.538439065104879	5.766856006390286	-0.38401566110780183	1.3910318584931711	2.630598932969014	-0.06818317420181988	9.296257449121171	8.489118683583078	5.74513735581532	1.0684922330454756	6.678326304611267	2.7947777865203953	1.6968373826768188	2.588778296658495	1.946834083275953	0.14239046076036113	-0.9944618995430435	10.862816457066511	1.462001449630184	0.6161432673295446	6.5584764359098155	7.591269835294055	1.5056867871166584	0.5807872204253308	1.24641518980602	8.78912238766111	0.6450787635981129
812s_H24	0.8224796	-1.1752694	MLC-C1	812s	0.7715430099028391	3.3718402794359466	29.862842398916424	6.333055386101775	56.18431306233836	2.0807553673355756	1.3956504959690883	1.357747186521953	7.5439046208791805	2.727133212613923	6.556267623502106	-1.2568197587579495	2.0528559890643705	7.135380281415703	0.31979077966215225	10.312794346815842	9.140223290251937	0.48745193587720964	2.053188330263685	7.686032860761045	7.420692127098703	8.19552455457313	0.11105910832254823	-0.0203968629630213	5.16884550929678	7.88018013623962	0.20863498290461807	8.151139626581523	0.07336577962639167	10.853026352814558	1.948762498594132	6.620525185414361	9.036343560392112	8.33112342267485	10.078432252864282	10.077428929350328	8.773511066713759	9.618781336346808	0.5530195190993579	3.0059981421288247	0.12643500366331117	1.1094691466127062	1.2417891383966835	11.737365420719785	9.074591829111764
812s_P12	1.3579907	-3.9178104	MLC-C1	812s	0.8887820286480863	2.053029934497127	33.650549748184986	5.890228192347782	53.89142542503549	1.4593762830402055	2.1666083882463125	-0.6365531331342457	0.4177846455534101	8.914199561132197	9.139471255192731	0.3535757373941756	9.5615426522941	6.34565535836142	1.3341025910197473	6.255064904030779	10.491210692794128	8.501450445524863	7.420748328701468	9.699332475791735	0.31670538426997635	9.520422806910144	0.11105910832254823	0.3550763855346763	-0.029069281040127928	1.979732565654248	7.364802771981381	9.496401282907447	0.6941254403385848	10.996051143078905	7.266653592396244	4.713164690190537	8.946278030988966	7.5750611890435104	7.974066490239636	6.451545849204673	7.730573937422139	8.150426833532862	0.16561177068484786	8.524643912959462	10.851841253243137	2.300551077103332	1.4988323614086048	10.798437839659341	9.047328520392407
682s_L18	-0.011889358000000001	-1.8739818	MLC-C1	682s	1.248297683726792	1.8276411460081707	17.258099278701838	5.146422528745331	66.16179698178361	2.2985514278380665	6.059190953196184	2.3530893006901703	0.3855160312671135	0.7474105321655988	8.180874766790774	0.8333163735743846	0.18716796531065852	11.265833290568551	0.7183556891867781	9.940281007704439	7.5331205977123235	10.359963815399002	3.513958821720767	12.913203058750655	0.5405317305648002	8.445363336423176	0.14317883328179717	0.6113109417014021	2.549614700459135	2.503932460987553	7.77519329170045	7.396174644801528	0.2911761647419281	7.295230794867452	0.5734190785469647	9.287403084964186	2.6875700808138654	7.896449912107466	8.552267355521467	8.99934213675418	1.3070957702425379	8.569789981130096	0.6170378626225927	3.7756345879935536	4.968777045327992	9.233953321619076	0.6473912484835443	10.75646166490769	8.558121303570658
814s_C1	3.4589095000000003	0.5258149000000001	MLC-C3	814s	1.3696289342693069	2.79173882240593	7.194468919174532	4.715262767903563	79.26168491142133	1.8279883188533617	2.839227325971977	-0.14451179099383538	11.043651056288367	1.7580758215291037	0.10542666909412535	0.6664795220553222	0.11478270743777994	8.041522886570693	8.664498862417174	4.08603649313191	7.253987653354324	8.170338750428042	4.128791548447734	11.974689951048768	2.1866731271227917	4.873337905998954	0.08949551024739638	8.778483854492071	7.108772507963744	5.41801369232524	-0.5069977637844872	3.492447616983532	5.313339355287817	9.989821422340384	3.9082496697162608	4.8941332867555305	4.944942075417948	4.111980683972361	1.1690067127099144	12.857832619621554	6.5123540795137895	6.8976004024255895	2.1440897941317973	1.3456828327909809	0.04800738489783685	1.5909408851298505	2.34806380095631	7.856400000233818	7.2049868007907945
299s_N23	-0.32213843	-1.6379263000000002	MLC-C1	299s	0.5964937306253248	0.7471711585581464	7.6433188614530225	2.47092129084721	86.11784220455971	0.9617643312571018	1.4624884226994963	0.9119793080674812	8.176571645351833	0.2182216436494292	0.6867727221382499	0.43589796812465265	8.164779117918423	8.778736559114844	0.743093285396121	7.882776636357103	8.66554179041815	10.532428450306835	1.538439065104879	12.928486619248154	4.9123547117194315	6.38537458521482	-0.07922629923385534	1.362344477310274	0.35862396733711904	7.1041562769034785	-0.22276634795756436	7.684242849173167	0.22089633235767753	10.196988281983153	9.932889948308011	2.588778296658495	8.439469584380625	0.14239046076036113	5.629035137420351	9.617646729218976	7.831281727456952	8.862686633790076	0.33549600119406114	0.6960220890501193	1.5056867871166584	7.675595626792223	1.5892069255454033	10.63461413937006	8.142799515865718
813s_C19	1.087137	-2.5077212	MLC-C1	813s	0.843884967656891	2.496946872067745	11.930155121052026	2.9907956296910823	75.6916614676325	1.9031803536371852	4.143375588262585	0.7429988736909585	0.1721033831736314	4.955366633977768	6.6939236591164155	0.39708007216372715	8.055458734346411	1.859009155897071	1.9784049105562536	9.444299070932487	9.270206277299883	8.055843932504756	0.7388852987179833	13.04857698775959	0.4194756347979822	5.537529151981985	0.1770896655774794	0.5791502280697325	0.5911119362118755	2.0372721138555465	4.433566836415484	1.1678727916210878	0.21439108710905738	10.313194162332632	8.942321950512667	2.444489857178684	8.21798501828128	5.392152471014352	0.2851731614094705	11.645684657162022	6.742966443018047	8.059658019766061	0.34511815520462047	0.5182729693945254	6.878598110743225	0.9456321215523614	3.2039865147500617	9.256084355455789	8.427216524540826
298s_F8	3.8911724000000003	-1.9360843	MLC-C1	298s	2.1605041908125364	3.5191640943303057	10.24371734348493	9.586585489697047	68.15950074523447	1.5168711803078228	4.813656956132892	1.3828755313841539	2.2666413394245666	9.832144546179686	1.0869404650463683	1.18639647868059	0.4361149170016042	2.7558951571505097	0.9715643751953762	2.293916843503598	10.527985282967997	1.691650463841052	1.3404951889394638	11.345784730009905	0.9027821145386462	4.474799617299145	0.2060489461857221	0.6297628553826555	1.6719439627799042	1.4170746897895858	7.599463079293907	2.0958382817976835	0.4125477063045605	4.395676849690782	1.506641107133374	5.964680811631318	5.498240275771631	2.4526017009037315	5.396972077570558	1.5646265253132423	9.080466112542211	0.6483039357904955	1.3058932185193457	2.0167324281056884	1.7323706191024628	0.6873627231056934	3.4295524067228147	10.972137352157455	1.9518516162960708
813s_M8	3.7466216	1.118754	MLC-C3	813s	0.9224785725855212	0.8828435865065604	2.381011915734788	1.8944043065216	91.9924725296904	0.7415307355620946	1.185258353399058	7.139460026140517	9.162603966991627	0.6866650377178026	0.6986237259041669	9.170859083020135	0.2038955339041957	1.859009155897071	0.5746973364839649	8.854764670698174	6.513067702577424	9.20894758615574	0.7388852987179833	13.13787031332142	0.4194756347979822	-0.31501377916369117	0.1770896655774794	0.5791502280697325	8.651705210630874	4.345370877582697	3.5981039928480967	1.1678727916210878	0.21439108710905738	9.162220637246103	3.3115842091340753	6.4774232685916004	8.566110373024468	-0.9542176616117979	5.1332625049625245	11.54493376328695	1.699208853075589	0.5450854492546006	0.34511815520462047	0.5182729693945254	0.291020382145435	10.289510815922327	0.6412698086212965	10.041788769624523	0.764716821530983
812s_G5	1.9230194	1.9691040000000002	MLC-C2	812s	0.6377556348218713	1.1059939234669227	7.620384493778437	3.906674615164513	84.33639539011153	1.352896809864691	1.03989913279203	-0.6365531331342457	-0.7399676031451291	2.362592706280785	9.237168755355315	9.991010173097687	0.14433457198392508	10.630669004642078	7.892568322347864	0.6076711870674089	9.634050430486734	1.824150027522715	-0.0993004420674773	13.14872552222515	1.772554790830136	7.039864471730032	0.11105910832254823	1.1522615221634203	8.274984141599703	8.58268691137413	0.20863498290461807	6.581410740178782	0.07336577962639167	6.477396189073462	3.7416402474846913	8.269818637996115	8.481119993701295	6.646097510476548	9.595495228261758	7.054028971976581	0.23205888048850748	8.115032511139074	0.9512039767694495	0.23821495323627165	0.12643500366331117	-0.13433692214598775	2.0560870842199854	9.803861724467902	6.463035399134404
811s_I7	0.60599196	3.0543084	MLC-C2	811s	0.4659997556982776	0.7558598861419821	2.1604390460146963	1.3624836997354677	93.37855167889907	0.6238902569086664	1.2527756766018394	1.0106624093183565	7.8504201838119885	0.7466071647959767	1.0695243222584332	7.886920146753069	0.411320061408355	11.313989132247219	8.252106676297851	9.00152982693203	6.9117532141748805	9.440422554878488	2.580217647445269	13.552285723015737	7.956120044950851	6.445365536860397	0.18426935613578851	0.6630038505272602	8.330157631207717	6.4695596991123	0.43347933059891913	1.3948498094022268	0.4168804497569057	9.56766249315165	8.450040250038855	10.840192224124916	8.831520034073387	8.169769837765115	0.3564328872898326	2.0204937926104742	1.230588527446633	7.874158530649573	0.5870684234867776	0.7504004595846534	0.07097946474093855	7.229682118709977	0.7943893466287468	10.64805142959246	-0.2341205647793071
814s_D2	-0.8085352	3.4894742999999995	MLC-C2	814s	0.2941618031773564	0.4655499414505308	2.0842266437761108	1.7990273493601767	93.22182187801188	0.44423928415204295	1.690973100071902	11.42128131708154	7.80941866057063	2.5061441709701318	1.4008247081507739	8.553546950003904	0.9245778532373083	10.749369621659005	8.0110284287673	1.5269824582651617	9.036365030600749	9.417603400066069	5.647466081521902	13.79952174894689	10.587177187117744	5.071803728335261	0.3586261797786949	3.9110806509058293	10.217148961353207	2.8097552063837554	0.1896048956283425	9.01823141651651	1.6598323877754013	12.167239861572996	14.294763353495961	12.526968770272253	5.849752513814612	7.512710417019977	7.421598332348138	8.645127827381367	1.1857559755062212	1.043045896779801	0.13809017168201865	3.2239809648043867	1.1353021030089074	7.1537054624798575	2.747963198495334	3.378288582220211	6.194287228922641
812s_M14	-0.033525445	2.3418016	MLC-C2	812s	0.7214753719620635	0.5681893770611856	4.084292720082245	2.093565673790497	91.17936506879343	0.5770700012083647	0.7760417871022076	5.768183214240859	6.379711668449654	3.845712710603745	0.19085545817278243	8.800966284968908	0.14433457198392508	7.314681870427236	7.940899000209164	8.039180269829421	7.481302943391327	6.8250027777080975	8.228621710127024	12.693433612012427	7.040666514151234	7.179218528685642	0.11105910832254823	4.547358329549306	6.505712250454471	7.8788181575840905	1.0918264388752499	7.035667734637673	0.07336577962639167	9.831337422369089	7.632417451369538	7.713665125903542	1.4221580191335146	7.110530942317368	0.7669879321703722	7.58656972765344	0.9055221791594996	7.451911257862355	0.6360710858161097	0.23821495323627165	1.3036774967186937	-0.13433692214598775	2.1481495388083442	1.0807693840050883	5.574188983769044
814s_C7	1.9834892	2.7073255	MLC-C3	814s	0.5260966971626599	2.1361390687048285	5.794405818546351	3.77005867510651	85.31985925609014	1.1791648846627298	1.2742755997267672	2.0687627167099123	9.272907484904156	2.0429477232959163	0.9332436882456806	7.237797052530555	1.3725425971795082	10.710359726799709	8.26234700580315	6.10559623534887	7.108377711674487	9.119027578206198	6.553355282514924	11.660506926106148	-0.2958071994809608	5.573908565286327	0.08949551024739638	1.6325209330113382	7.025188282399566	6.582930903268601	0.2847231960825432	8.022142951337107	7.502389265957258	6.737284543257583	7.57550080487695	11.880556510208136	7.806896520564838	6.774491639239281	1.813555260104751	10.710003170073387	0.867905374050752	0.5283671885059901	0.9266677117997746	6.260263278046586	0.7144342712630183	1.7495879007274004	1.2659749996105125	9.36164709165041	6.736061651620535
88s_A12	6.2534876	-2.434085	MLC-C4	88s	1.1994005259325493	4.040786646633904	22.119779754032017	17.516793555474774	46.63582823691522	3.949208601994012	4.538202679017512	5.707469600430083	0.4155409644108342	3.82885737265648	0.7385511012387327	0.48526365015032286	0.016630596752687837	1.7221008600399377	0.2999525827366257	6.888094615832426	7.956577793975345	3.4560140485881754	5.852866575470103	6.542018708642797	4.486555099531701	1.7008945520704943	0.428959861624494	-0.40672175942912764	8.86366517718466	6.68981224947748	5.914505740331574	6.890147940461272	4.587410912228624	5.862448558376893	7.536045370118861	8.641913313645325	2.057898586939719	0.05633257342763374	2.117048872258825	1.238489012389414	0.5356964855694802	0.695724869454037	5.178008293608636	4.81229737671935	4.633723688000267	4.307689525422283	6.451682431400839	8.35161060779501	-0.3142603926787352
88s_B23	1.9691322	-1.9294251	MLC-C1	88s	0.8380861458425983	2.3506070221570385	11.776274314280107	4.003759607741294	77.22405661867545	2.2734192232546997	1.5337970680488118	-1.582283762908874	0.4155409644108342	3.5885647459443613	7.157550995857207	0.48526365015032286	0.016630596752687837	-0.0010945143104921318	7.908133966636544	9.091327286662166	10.300776011907526	10.733041167468043	1.4540950862453832	12.688909731951973	-1.2016260358347932	7.943865557227258	-0.20652229815417608	-0.40672175942912764	-0.3462011135147182	5.853050846031615	-0.3334574328220701	2.496747512767102	-0.31779709768806896	10.279851567499344	7.682158360075051	3.150871603040697	3.3186446852529072	6.764707933461814	9.743581978389471	9.998558984240853	6.571334786992872	7.413610318611334	-0.21261764586331908	0.8646783589098394	6.274807161517285	-0.7717876416887568	1.9090922902352367	11.619016199178583	8.241655781056801
88s_D18	6.229742	-2.1062067000000004	MLC-C4	88s	2.1372049018678934	1.8833695392880152	12.613803921033199	14.703639703578643	33.16056120121088	5.883825757633963	29.61759497538739	5.076381372254095	0.4155409644108342	1.820208548993609	4.589830140635618	0.48526365015032286	0.016630596752687837	8.012940194145555	0.2999525827366257	0.6411911719556121	5.42152667954507	3.3870706940426456	5.861998995057345	9.343193507508103	4.614543912233434	1.7008945520704943	2.6425030409953085	4.3215945098452595	7.170421340512261	6.263560220898057	3.1422132432121233	7.660329241011261	4.446207917165503	5.438373122898963	4.746992959704284	9.495716261783677	2.779847279609046	0.05633257342763374	2.117048872258825	8.284421919661586	1.7584769389475436	0.695724869454037	3.418022814305351	5.2359305610561675	-0.7618909204553784	4.3233241410287055	5.7632651020433086	7.039480445585247	-0.3142603926787352
88s_E18	0.3971313	2.506595	MLC-C2	88s	0.6024714623296831	1.4176433290079382	4.802371163758135	2.122279132284836	89.47967674580393	0.6615115398051805	0.9140466270102666	6.937330899752118	8.448487430823187	3.621421707833098	0.24063274416175326	7.762276279894153	0.016630596752687837	9.359430610042761	7.744223793202347	0.6411911719556121	5.098205708623386	9.508192111233528	0.6508446749728433	12.655866837771757	6.224907763455114	7.908992254297808	-0.20652229815417608	5.2173957408297795	3.082467492241355	1.0896764484768675	-0.3334574328220701	7.290543548643043	-0.31779709768806896	11.341211350174687	7.236585558063126	8.658163770972251	9.73314215699407	6.977248812547231	2.117048872258825	9.10196099366473	1.6556637404490642	0.695724869454037	-0.6198547392858138	-1.2693091351423922	-0.7618909204553784	5.615463070836946	2.1212462111015666	9.126790650151218	6.7621583163729175
88s_H10	4.1996193	2.06744	MLC-C3	88s	1.575638285819541	1.0906712777176977	6.3877814810073374	2.9681945752198065	85.87100643016355	1.209611868218112	0.8970960818539663	1.2344231437538826	2.5562782356732736	3.7181054420807955	1.488725912789069	8.501268891835544	0.016630596752687837	7.428686718180113	0.2999525827366257	6.946795549761235	7.457978379266829	8.889184045630993	1.2854034941851253	12.807352135604596	-0.2655598342018576	4.594599323755099	-0.20652229815417608	-0.40672175942912764	4.861771223865651	1.5965225513749273	0.7548628237654086	0.4290157300601625	-0.31779709768806896	10.281129785521475	-0.35498028407820326	1.9829857234913386	3.7988555846653056	6.231958702869659	2.117048872258825	10.011664608540318	1.494756750139469	0.695724869454037	0.0137622497463067	4.5955022127348535	-0.7618909204553784	-0.7717876416887568	2.46145457049077	1.8462607169861387	7.48007798022512
88s_J13	-1.5311879	-0.40229777	MLC-C1	88s	0.467774278337191	0.6738509786598439	9.864560945120324	2.7639391226455	81.83703830962884	1.2747964653131136	3.118039900295183	7.9339362653088115	0.4155409644108342	2.852952332161275	0.24063274416175326	0.48526365015032286	6.033958258152392	9.137051442081715	0.2999525827366257	8.300474180352841	9.555183117943972	9.803726669560223	5.664824213920959	12.594161642568062	6.68256127698863	5.530579833387568	-0.20652229815417608	7.102333496181394	2.5464434671382676	0.3584915704124779	0.6177402016696613	7.976145198342598	-0.31779709768806896	9.701986957172304	10.052401908136197	10.3325745449469	9.181414964131747	6.689872041428983	7.762403632093944	2.5508357434450097	0.37767037353986327	8.848945868002994	4.451838138569642	5.275649933186353	5.049845568125958	3.3009250113434905	1.632238694365427	9.138816158167643	6.360323053567822
89s_A19	2.699853	-1.3892440000000001	MLC-C1	89s	0.7479834193143057	0.9795020478917268	9.342704154286832	3.2087096797058656	81.65357312879232	1.5457557222163727	2.5217718477925666	1.1252688105108453	0.2536417196876242	7.746652933434947	1.5996490836790969	1.3576740200464374	-0.3314589164462504	10.02115286667338	10.154357410081447	9.280159819583078	8.024627330485762	9.43308694732354	1.9904342287965733	13.23263059691009	0.6630724554165242	5.821615600784063	-0.04931057930570346	0.6912011884275512	2.958992041972434	5.472899560547299	-0.24771575478007818	1.4166628412734656	2.151023317621724	10.253397620257322	9.793756301188502	0.6866076371915218	11.631448341443965	0.7054238463507914	1.8304956357834614	11.432509294595167	-0.11315160913354742	-0.8441663502975272	0.14252468017786887	1.6988794208854638	-0.7756936526124875	0.5517111459494617	1.6311475663790473	8.429112536989498	8.93321970104393
89s_B19	5.812389	-1.6860155	MLC-C4	89s	4.892927978084441	3.2545665644592137	11.678652094667564	22.897901986487447	50.31551880867172	2.5927858967324	4.3676466708972015	10.501188937021857	0.2536417196876242	0.5038938054886408	0.6718687092736372	1.3576740200464374	-0.3314589164462504	1.0143158509794976	2.8710779633875747	-0.093455422348371	7.89176724136811	3.8002228578990773	8.326608501535343	6.638715245182877	9.839865182439965	1.3249792833375518	-0.04931057930570346	0.6912011884275512	11.27257793447569	8.471716274052579	5.978420061914564	9.805293435296882	6.501501874334089	8.68026989786226	2.316862732480566	11.053740807984186	2.6464870680822012	0.7054238463507914	3.3319300811433115	3.2219548037838455	-0.01474437180340046	-0.36242467812289897	5.083111037678873	1.1878417980179121	-0.7756936526124875	8.150927040759116	7.232938430284919	9.361296197614026	-0.5570337243517719
89s_B21	2.4292777	-3.8905404000000003	MLC-C1	89s	0.553971767994181	2.5460418692680733	20.620209365131593	7.29430300962852	61.89826741317377	3.980319389464406	3.1068871853394713	1.8326819811316915	0.2536417196876242	9.089918430756311	8.452976208472379	1.3576740200464374	-0.3314589164462504	1.0143158509794976	0.627070267838814	8.11469419176906	10.339520168311099	10.775151376801224	2.484079178495975	12.644859570366346	-0.005375575761732396	8.339840559943461	-0.04931057930570346	1.5715584744650253	2.6759412396003115	5.558106213639374	5.485667209274352	2.648830928305567	-0.39195129525952815	10.698800898866665	6.577712349077641	3.2913433610988885	10.452600767209683	7.277300765674553	9.8512047466205	11.276797438790883	-0.5536647602717987	7.337721925276919	-0.09594236174662511	2.054066930174929	5.787458574591006	1.8168797952642495	1.9372427667120276	12.03103897207874	-0.5570337243517719
89s_B3	2.8700025	-2.111904	MLC-C1	89s	1.5718530268081077	1.3106985845946428	22.29446104882185	6.409789797653882	57.53102811343624	2.805420440810641	8.076748987874645	1.5499670904010625	0.2536417196876242	8.167986284993207	1.8276377736755514	1.3576740200464374	-0.3314589164462504	2.1316086404765087	1.6050227523588811	9.700263877289027	9.138945368714579	10.662984263733495	1.8547545840451602	12.373487200275717	0.8713512193493109	1.651674158826948	-0.04931057930570346	1.6330122569383	2.349405765287757	1.40588534332368	-0.24771575478007818	2.7171939602802664	2.1312992697283253	10.001438552438001	3.4670882315656995	2.9603643072835304	2.4059438591784716	4.817535297439366	11.056309790836243	2.9386477338577257	0.057823189606787194	0.15342073303524317	-0.2334883792223752	1.4441792306611947	-0.38814063322942893	1.1092354782025569	2.057297111991016	9.501800599349734	3.900024401780438
89s_C10	1.9087504000000002	-2.5448084	MLC-C1	89s	4.688112777064382	12.579923681166266	17.555216320246394	17.51790547289242	36.594900867196614	5.523969837524092	5.539971043909821	1.9384478960312481	2.451482233127873	6.260985693490447	2.876610247374832	1.3576740200464374	6.100460132591576	4.017579086041015	0.627070267838814	-0.093455422348371	11.221404974666823	7.072548601673269	3.9437849886276815	11.464804567699504	-0.005375575761732396	9.357042923874426	0.2642985072560166	0.6912011884275512	2.761846355541968	2.749905449453124	0.672513002678102	4.584179545672096	0.5228393937931162	6.634161159117812	9.880810104905118	6.533959819505497	2.0291464345072265	1.7075929163346986	4.2763660915894866	11.091669874874446	2.993190379395638	8.163304423330809	5.392856217838844	4.279980057039589	5.439785520925803	0.8628481672724004	2.8126707334126593	0.5760379751815731	3.4310331044522195
89s_C13	1.4272804	2.6188	MLC-C2	89s	2.808411791966997	2.9569351413328184	3.428212297123083	8.743518657995581	75.70927986713082	2.9593800382374176	3.3942622062132872	2.6345146629603757	9.915471344447429	3.922580830087082	1.2216059659434502	5.416523714986056	-0.3314589164462504	13.683210583772405	12.635103620348868	-0.093455422348371	6.128547677198425	3.12599021992216	3.885805825622569	12.956019627086256	2.3439993610400287	7.240896486253636	-0.04931057930570346	0.6912011884275512	10.282737647912063	3.382540039340138	1.639348409100365	10.546586626214983	0.5583218860424536	10.987078275044276	3.7978733324497362	7.056892532636204	3.988510959526681	0.7054238463507914	6.694504459343575	10.51207112461739	-0.13374956606903413	2.8175922425198676	0.42326780704399664	4.514320927123858	0.3774753535122193	2.5784604901994213	2.7740350835354275	2.738497198949193	8.272966131881466
89s_C17	3.6387832	-1.8999876	MLC-C1	89s	1.8463946135681168	2.5950597030218905	23.527437856779475	8.335785026971035	56.39244643522125	4.761372575216106	2.541503789222132	0.9193052405337615	0.2536417196876242	6.860004066340675	-0.5158827384173372	1.3576740200464374	0.9880404823095102	2.657850888149915	2.100729409751675	8.951265563679309	9.446887874604023	3.352832817792001	2.7421456790169665	12.209786956946594	-0.005375575761732396	7.398707811694541	-0.04931057930570346	0.6912011884275512	1.656397087814425	0.05684744242752559	-0.24771575478007818	3.425515173970137	-0.39195129525952815	7.443916663134717	1.9888419968530382	4.857163089378727	10.097504596475986	8.334104377422468	9.70829013497694	4.038620822520077	7.026646664749142	4.131101482378101	5.18987071101901	2.3001322649871447	-0.7756936526124875	0.7734108870281363	2.435850132972948	9.637397905863244	7.670882163240909
89s_C22	1.8966238000000002	2.2111153999999997	MLC-C3	89s	1.0437371602755692	2.4021187082337057	5.7523348565801005	4.024543809850002	84.19624464168449	1.5200377448842723	1.060983078491862	3.0327563409327647	11.140784626193186	0.9761261658202338	1.1647604599446646	1.3576740200464374	-0.3314589164462504	5.44293911581177	2.3340935734897803	8.917972247716138	7.260126287636311	10.051794682784339	2.760080929936896	13.88047627391342	7.549643479969189	4.656320176198193	-0.04931057930570346	5.9030495377379415	9.386091465854154	7.558312586820218	0.3604247882344612	8.213561410480184	0.21546767065612307	9.972801835846978	9.616283555716397	9.906584806855031	9.400031260047681	2.9880343627829644	5.344282566894329	11.338553142831024	0.48379022898655205	6.131449229011461	4.280663963010491	3.432131066481795	0.449403180870019	1.0173831050101616	2.2249129533792398	4.530982365556213	9.820643929063618
89s_C24	0.7204748000000001	0.8339261	MLC-C2	89s	0.7070710716936095	2.493691613935081	10.157007890404852	5.879343971971665	73.59683084112902	2.130858322429853	5.035196288435898	10.473515438836431	1.9471903231825516	7.121725494292223	-0.7780668862301675	1.3576740200464374	-0.3314589164462504	12.702468405305058	0.627070267838814	8.638022582952788	9.074923102066405	10.93951035334672	7.990019234073618	13.757363984403675	2.2036227735832017	2.3743563166024284	-0.04931057930570346	0.6912011884275512	8.141418500493147	0.4100037796832255	0.4042172481630051	8.152083049438746	-0.39195129525952815	10.464649533630377	11.623398422067314	11.082837509931826	5.6131186988072646	1.420220880807455	12.197277368860412	10.549484481200466	-0.01027474702649298	9.005681731642015	3.344480136201216	9.575443576034441	0.03300813863804084	2.6418518248732177	3.1173397368457927	4.04159867543996	7.616110298728903
89s_D2	3.406185	2.1694763	MLC-C3	89s	0.855161478414832	1.9895204407722429	4.763371336069961	2.1091415861008755	88.09312464474779	1.0834120286534246	1.106268485240857	0.6911062722092918	0.2536417196876242	0.35300392754676235	0.7366980031385503	15.060676754617639	-0.3314589164462504	2.737595813077189	11.015630012736176	0.7311553834649255	0.6711716109523859	9.446283247401059	2.470006547425991	14.40175930927371	1.1762899435612417	7.7689577750082295	-0.04931057930570346	1.6188196749657118	0.9529714432272705	1.2507227200440987	0.047304512024056306	2.399593266222243	-0.09563183942573654	11.206947987406073	1.7923053592765457	10.549170798228229	0.7941073322900103	1.2945480728860088	3.6611566069296124	11.853489497469246	0.10885069869849359	-0.45174030863878306	-0.15385581034792534	1.634165429473139	-0.39441682051515675	-0.23525271957308952	1.7164460908033163	1.4570580627849803	10.11876247479006
89s_D22	1.3251666000000002	-3.6613163999999996	MLC-C1	89s	0.6909837244859117	2.090775202936624	28.22124768475573	3.8543650839322456	59.48933490381808	2.810056623466375	2.8432367766050377	1.5073667945078995	2.920796779831222	2.5893023290824018	6.0222294543340755	5.066915553092536	-0.3314589164462504	3.7617397791790506	9.821332716571781	9.793569258838708	10.757897149826995	10.73082332509319	0.5780268172549318	12.978276680298098	0.849351988122378	7.019790947415889	-0.04931057930570346	0.6912011884275512	1.9861069917850507	2.213430280626595	5.779850418718707	0.480868120288027	-0.39195129525952815	10.640594144597271	3.5222343702958576	2.9800280675626385	9.284254439503167	7.950471691104085	11.092034381307291	4.393438120500442	6.760948049661537	6.544262208345013	-0.4264265117666406	2.130464244737507	5.8219082995784515	-0.9147937459162705	1.1116455797034444	10.015979508592075	7.732259816985375
89s_E12	3.064818	-2.872375	MLC-C1	89s	2.909725133244517	3.839539979840658	27.650095508813592	7.455338959654727	51.47980474429363	4.358372048193703	2.3071236259591617	1.5051839897625794	0.2536417196876242	1.8939744655145463	6.282434995166094	1.3576740200464374	-0.3314589164462504	4.514981413206715	0.627070267838814	5.772189428322357	8.67404897388466	10.024204410467508	3.7934622000116387	11.747043465389671	-0.005375575761732396	8.19877161900318	0.37453278243206906	0.6912011884275512	2.4081292981941385	3.0995123377199447	5.5117401568583775	2.8217012531120713	1.389875736944785	11.079051167857411	0.38073872297128536	5.4679484875485995	8.2476449904343	4.842094398523222	1.038272813745195	11.724315976477419	5.629151747840292	3.641100804765823	2.8649076941035627	-1.8229778358114226	2.8149597564055795	2.1071966403777216	2.7475414372819413	8.006245474987336	5.597697131959147
89s_E16	1.7900789000000001	-2.8960605	MLC-C1	89s	2.4804494277794342	5.6673184282693265	14.582548701493893	5.3227077834189265	68.29084764225328	1.5686383371090875	2.0874896796760543	-0.01870622234153523	0.2536417196876242	-0.4368521737412009	5.494811735509839	1.3576740200464374	-0.3314589164462504	1.0143158509794976	0.627070267838814	5.711881433028147	11.163411801827573	10.206806993840026	1.6764222672078197	12.429130436087924	1.7438608541596796	9.196048139667422	0.16955601786475158	0.6912011884275512	0.3181539211757866	0.4440592789523282	1.7651445835117447	1.1234190104753465	0.7056621991670549	10.84119658646119	0.38073872297128536	3.5046134213526456	9.121070165011995	2.251979799357942	1.7661285101032027	11.059182677323674	-1.0033132102992952	4.039761853100032	4.17417993033765	0.3474029435734914	-0.7756936526124875	1.1440729903742362	0.6186766239869373	9.17564983125693	3.399344197900102
89s_E2	5.405932	-2.2337024	MLC-C4	89s	6.095541557351828	4.865860685617986	21.57269493039618	13.020692400438966	41.11925883053753	7.3021256947660325	6.023825900891468	1.8972730305669874	0.2536417196876242	-0.4368521737412009	2.158101896998827	4.975242055112808	-0.3314589164462504	3.833150446449421	3.2566194903723384	1.4952511114314506	1.325560657654735	5.280446793846861	9.66121035021463	8.515565437533345	2.953058776262176	3.182427188500784	1.2019159410325533	0.6912011884275512	3.2181494043708674	2.2984405974601856	3.8428496371092007	3.4300023892877802	3.20157743467876	4.276269459316719	1.6705157370672483	5.972587392057554	2.815436153803471	0.7054238463507914	3.716839927852747	4.535011115689291	-0.4094133607931702	-0.8441663502975272	5.814666478682025	1.7964216734039533	-0.7756936526124875	2.850567552710312	6.862850009607738	2.2366403014286336	1.9303425129048681
89s_E20	5.822821599999999	-2.1034257000000003	MLC-C4	89s	2.186283500449695	10.024857947691878	15.310091542431525	18.139674535660628	42.25079847447552	5.476185108616606	6.61210889067415	-0.8562516072697934	0.2536417196876242	0.36632168351063177	2.011525945240458	1.3576740200464374	1.0743528552086572	3.196826628836548	2.1990273617830165	1.269678471319201	9.338773891824088	4.293908137211623	8.455247039015719	7.280701980812934	1.4712208154908595	2.275636856071139	2.7870480814661645	0.6912011884275512	9.20344999395736	8.116855849860737	6.96357037447391	3.5165708500295856	0.5316026365047235	3.3552541315997417	7.228944809054753	5.1604161934706365	1.3452983103947629	1.3052225137895304	1.038272813745195	3.4745428413565955	-0.1597470020090643	0.9755684164546439	4.5222076191591976	0.8998408650733768	-0.7756936526124875	7.999895946703718	7.494140064692521	8.780699559093764	1.6369003823458528
89s_E23	4.2862763	0.17708094	MLC-C3	89s	1.2514823347929882	1.3317462220609475	12.415048499935653	3.6092155281075935	75.1137607947344	2.9213280719935475	3.3574185483748664	0.8149991612229245	0.2536417196876242	-0.4368521737412009	3.057463997315696	1.3576740200464374	-0.3314589164462504	1.0143158509794976	0.627070267838814	8.813726487175956	9.782340676084358	4.702632065978658	3.8270356574534863	13.358517677128557	2.0384945855297123	3.8337076131106915	-0.04931057930570346	0.6912011884275512	8.669518659277228	1.660387905671748	1.0528380729095017	1.3984032713681536	-0.39195129525952815	10.368341640796089	0.38073872297128536	6.420762582709968	1.1769510003260224	7.221489356782091	3.189273319520115	12.883053933110181	1.0727165932156038	-0.8441663502975272	4.37343754927423	1.5788447381582598	-0.7756936526124875	1.422091357935166	1.7456035354867063	6.230761869559744	8.118227923083769
89s_E4	5.2384010000000005	-2.0588872	MLC-C4	89s	1.5870914512312482	4.559729820660191	24.48778767773198	5.398098181640772	51.77752313147519	4.439038812000777	7.750730925259843	1.6671566126217152	0.2536417196876242	-0.4368521737412009	1.2824566328737594	4.711982154975116	-0.3314589164462504	2.845192026858337	2.2810846902722193	-0.093455422348371	1.4663501706199473	4.08731216084592	9.254737730966944	7.506995522758539	0.9331429756691443	1.9703047368912523	3.4915708532229304	0.6912011884275512	8.783065657733117	6.96828003190665	7.205550882610286	1.7338051289736254	7.082426704355261	4.061399835758072	2.9631156142908615	5.741580559696678	1.4204827588266704	1.3460970092297906	2.1183491934121492	5.311615950304268	0.436476156492791	-0.8441663502975272	5.448317820079612	8.827068367088819	-0.7756936526124875	9.014621762634702	1.41038927889591	9.196620197385021	-0.5570337243517719
89s_F13	4.862196400000001	-1.8414738000000002	MLC-C4	89s	4.146430354722325	5.394456918438245	20.21936451943346	32.72675134545515	18.916993019105615	5.742749963295245	12.853253879549966	3.95122803099652	0.2536417196876242	3.538791880045295	2.458977117451427	1.3576740200464374	-0.3314589164462504	5.543591902250647	0.627070267838814	7.250348654251953	8.955771453084855	1.7352253743214228	9.246518379654695	6.264167785157947	1.6218200200182682	1.6146808723115942	4.119285681266807	0.6912011884275512	10.65691451446227	4.071853317409952	8.150388191811542	3.802219015202542	1.1811057441127324	4.679817370563422	9.68771285047588	4.2564645052846615	3.3380852383874275	0.7054238463507914	4.102890737093223	5.672346985401814	3.149875278873628	1.1243476514496022	-0.4264265117666406	3.4441801670236547	-0.7756936526124875	8.50434465733748	6.468881447746803	0.5760379751815731	2.6898863620314866
89s_F16	5.6077794999999995	-2.5665047000000003	MLC-C4	89s	8.93346094179774	7.366859919430982	22.24880415887131	15.447617002263401	25.586136733728342	8.888333690310391	11.528787553597839	2.111862903271411	0.2536417196876242	1.6119340871954115	4.293707608389136	1.3576740200464374	-0.3314589164462504	1.0143158509794976	0.627070267838814	-0.093455422348371	3.136994007586726	5.005737599176531	4.45275319650456	7.839101884777754	3.460891125218992	3.919126647568173	-0.04931057930570346	0.6912011884275512	4.862908065696314	8.267233400122542	1.3131337664974603	3.4631309794836795	6.775668407201094	5.018388781806923	5.828062018015776	4.185475818937101	3.5292335297111785	0.7054238463507914	5.393583430204169	5.61626708747997	2.248566012230494	-0.8441663502975272	6.483368373976107	10.036759917135067	-0.7756936526124875	2.6632567956365425	6.365431732401496	0.5760379751815731	-0.5570337243517719
89s_G20	-0.4514567	-2.0306634999999997	MLC-C1	89s	1.6172903992104297	1.626806601921297	23.57764102709572	5.6446679650432685	62.19060807971418	2.3919506789900766	2.951035248025013	1.3057640984575116	0.2536417196876242	2.35386610604049	7.010202173438557	1.3576740200464374	7.124918534512916	9.650652058495831	0.627070267838814	8.152796130054217	11.108462975333005	10.600286425498838	2.256552238164038	12.76299368353104	-0.005375575761732396	6.904193162670395	-0.04931057930570346	0.6912011884275512	2.4866643405532485	1.2717772950362332	0.40131494086944325	9.21552633038471	1.6369069607668598	8.743793676371222	2.778015257728854	4.663390645356597	8.0501952097113	8.115696824543758	2.224885575836985	4.173623649005257	3.002241944137329	7.034325947289565	3.746515951141816	2.5028923658913667	5.965271138729491	1.1056008195920466	2.298521877892215	9.205350444817054	9.145821128210589
89s_H18	2.2388619999999997	-2.0716653000000003	MLC-C1	89s	1.6113441495903598	7.204587274754287	24.70419198512409	4.792400650094424	52.19992529380847	2.3318285750502	7.155722071578167	2.1979126111813883	0.2536417196876242	1.672290868428881	6.293118288056759	1.3576740200464374	-0.3314589164462504	11.0488185341215	0.627070267838814	10.66953065445254	4.993874238613391	9.003402196885839	2.8121225810271118	10.961595746858176	1.643866472490795	7.8798732560544895	-0.04931057930570346	0.6912011884275512	3.24581810462905	2.507358908954575	-0.24771575478007818	3.2122296132953023	-0.39195129525952815	8.26927935193203	10.28889070703163	5.069442351428805	3.813031680687227	0.7054238463507914	3.6137843817833413	4.678702572992208	1.2203714488524124	8.667016168039243	-0.4264265117666406	4.206116117179891	5.341642407182151	1.0472485878048663	2.414817270716364	9.053427283760431	2.71692881583071
89s_H22	0.45635605	0.2538751	MLC-C2	89s	0.7039051252906524	1.32728474847836	20.33171985578041	3.831961450497919	68.18452365929461	1.7740070009321212	3.8465981597259375	11.407338010329555	1.734779874561551	-0.4368521737412009	-0.9039942850252283	1.3576740200464374	-0.3314589164462504	10.883279140563966	0.627070267838814	7.690044810925265	8.11359621428331	11.038854469035526	1.740930623620643	12.312437358737638	8.909759395860357	7.62841471163812	-0.04931057930570346	0.6912011884275512	0.968517609205977	7.106766340021929	-0.24771575478007818	8.820899551738211	-0.39195129525952815	9.416523777675911	10.544124871928272	10.193823826738436	9.609568046864924	8.452997018598884	2.0618672318300972	3.484999797753164	7.0555022710226165	-0.1279635198391733	-0.4264265117666406	2.4633986127655643	6.215299048898662	1.9340854600991852	1.3530171951552232	10.889153621085853	8.61675738249436
89s_I13	2.4712424	-1.8386436000000002	MLC-C1	89s	1.6992435874752705	2.026541639668811	16.605585454582158	3.374499677107617	68.2354912816089	4.5300135031329845	3.528624856424255	3.314065925353865	3.364685281685468	3.3826236719192986	2.3853036922249835	1.3576740200464374	2.0607804738853464	3.907813880243575	3.3316377171413287	7.855549212564198	8.573416088823093	9.839170732791631	0.6126763032162822	12.856219210882658	1.1092435217279961	1.928181838540996	0.17490372149125075	0.6912011884275512	2.586848998940678	2.1891787771683573	0.4479457475891738	3.608980224458831	-0.39195129525952815	10.400623601848777	0.38073872297128536	2.3531686955015982	11.004822036078581	8.339947478079623	4.077551764180086	5.4861111465634576	1.3818533504632442	9.22021580683071	0.9390024464480115	2.6358964539980887	6.877441779295131	1.6730521011161752	0.6463396371874931	9.804529931881868	9.485023210456621
89s_I14	1.7371346999999997	-3.551794	MLC-C1	89s	3.7874638039900654	2.98970501995171	15.885207504242286	2.5110334812660198	65.70986215792503	5.875529821704076	3.241198210920832	4.3832229503682285	0.2536417196876242	7.9313877479429955	9.558722899723715	1.3576740200464374	7.709159263195592	3.2797918733922264	0.627070267838814	4.291597010210763	8.913048275925668	9.074629893890885	2.3197751806138	12.49237696671819	2.0135395055802907	6.935231757425845	-0.04931057930570346	2.051449698822259	0.3181539211757866	3.7183384754444435	2.985490869461072	3.1237577120975666	0.8785992603295812	10.992224304445386	3.999185548831627	5.6798931492754186	2.878404176605512	8.966618418113471	4.012383302620624	4.873212289302784	5.521729937453266	9.081964178733944	2.4145597353621966	3.1751491619953707	5.250280663523633	-0.9147937459162705	1.917909452413355	9.27978112708562	8.590848622309908
89s_I18	1.6179713	-3.819693	MLC-C1	89s	1.3639316904465155	2.988886981305745	17.426935133444537	2.8253598686094348	67.53826507267631	1.6249065669538212	6.2317146865636275	2.942175478869029	9.2952923927636	7.23037045589065	5.6818489233477605	1.3576740200464374	6.816047704138722	4.13574816123522	9.14896518923527	7.698541287754837	10.675302640084762	11.134609098970984	1.0456887557374641	12.518372615784513	-0.005375575761732396	5.268233967832585	-0.04931057930570346	0.6912011884275512	1.4697851484742597	1.0885392227090616	6.9818384253284345	1.9262103344384818	-0.39195129525952815	10.479628956218958	1.5319482411189047	4.401053926263776	9.525783211147285	0.7054238463507914	10.98944935384667	3.5814267375021847	3.3305967384698976	9.15894666556193	-0.046282761816837034	3.184557153203297	5.749348515982161	0.3064735584978212	1.7339903612582244	10.083856908594262	8.828776846093518
89s_I24	5.9590473	-1.9146805	MLC-C4	89s	1.7989147007681523	10.077046757384332	16.257008797150096	28.98489982704982	35.16846895276669	2.6395772129352366	5.074083751945662	2.6188631098379695	8.283053327968927	2.373187722339877	0.3789258689565048	1.3576740200464374	-0.3314589164462504	4.5394419092296365	0.627070267838814	1.821388818026396	5.340303750266637	4.2980293793035536	3.7244605762297245	7.234882888716945	1.7785103039311463	1.2876367411594254	-0.04931057930570346	0.6912011884275512	7.781122364893905	6.490510944413322	6.514497173508428	9.900608750388923	0.10098282981584912	3.2030144419306983	2.3888270363863566	8.886571435156153	2.550762701175781	1.9298752456971073	3.2715053017174465	4.00850584266694	1.036065604734255	1.601579703413087	5.14214503459538	7.236249483865816	0.8146117554020578	5.8379355534628345	7.284315478776842	10.766150287537407	-0.5570337243517719
89s_I6	-0.044131115	-0.37629014	MLC-C1	89s	0.7583408331834642	1.2866285533440274	17.276812663748053	8.13698744497807	66.01640090194634	3.2692174896643285	3.255612113135728	2.224889295493433	1.2900976147526175	8.900025162403061	6.111089067494462	1.3576740200464374	7.937638021530189	10.689379589442897	0.627070267838814	9.279106187844208	10.049772222713775	8.73467055191585	1.161165470455788	12.790658148380578	2.9981681626132426	8.523402520149766	-0.04931057930570346	9.603043975702956	1.063850345573575	2.6781934564169045	-0.24771575478007818	9.866667878820795	0.46341885899973306	8.476351631130246	0.38073872297128536	13.244963247044407	8.586611757863603	8.422519531526042	11.194330638259967	10.06885006111096	7.267819826940302	6.808649589464255	-0.10155578805791683	1.924600310106902	-0.7756936526124875	1.7084382690925481	2.666862268314507	11.282480391683476	1.0803370705246083
89s_J1	0.9774988000000001	-3.0378043999999997	MLC-C1	89s	4.009273801512575	6.038993831132836	10.800378253260545	5.709198359510647	65.38144192186964	3.2721105191799453	4.7886033135338035	2.968409164736334	0.2536417196876242	1.6956530406750097	2.355227993793776	11.809674931859776	7.523903367570472	4.652824463785046	0.627070267838814	1.9119365625955167	9.303449607721305	9.14096845892764	1.9396194659577164	12.57187663063781	2.802487951582544	7.615227149439975	-0.04931057930570346	2.711060199538157	2.99834272026026	6.3481242873489645	-0.24771575478007818	4.360498103480172	-0.39195129525952815	11.152225676323074	4.120581513205567	5.330759580346309	3.8037795314499996	8.051793449689555	4.400016300140648	10.95499750736647	7.282609546785347	7.7359247303291765	2.0631256066388124	3.005268205487135	6.228793989841415	2.301627802836182	2.2331942772409668	11.269670152215756	9.166552107976997
89s_J17	2.3332667000000002	-1.316099	MLC-C1	89s	1.4249566800419953	3.4604470018792703	10.349152598721288	5.037273985293461	69.97510091185276	3.5715197737431117	6.181549048468119	2.937354223589922	0.2536417196876242	2.526010067153124	2.383453298560975	4.59248937688199	-0.3314589164462504	3.8136565844783568	0.627070267838814	9.442053319980882	2.435415995770339	4.242647564103471	-0.6478635094888046	13.026216834877987	4.028069979880058	2.834875781035491	-0.04931057930570346	3.4881540067026005	2.2578619080683824	2.2752590322419213	-0.24771575478007818	4.490134189270554	-0.39195129525952815	8.959526373145952	9.66460336040547	6.19138113285178	9.056702241589203	2.924345162546025	3.6973424201711134	11.924038347994369	1.553660827271166	4.71100298593037	0.0041337236685497535	4.102888324405063	6.7252706064269985	3.1300774289028355	1.5263732298463728	5.392467825106835	-0.5570337243517719
89s_J22	0.018046988	-2.1832540000000003	MLC-C1	89s	0.8930596794749375	1.7397609524467266	15.166505854520183	3.777095989777572	74.86009807555891	1.3914116173449869	2.1720678308766965	0.1090440858458955	2.6382785967868614	0.9835251010214162	2.080148868767104	1.3576740200464374	7.109473680328467	11.488020826249155	0.627070267838814	10.49508747199705	9.290917098814333	10.79038382460979	1.4308922948951117	12.899704483574148	-0.005375575761732396	7.1845670970818425	-0.04931057930570346	0.6912011884275512	0.8390604081980767	1.173439756925123	0.19051703453674632	5.5791265235715235	-0.39195129525952815	11.169489680595628	8.261096638836444	4.058827029008183	10.336796991681787	6.630456214829177	10.472469005616905	3.508719668539413	4.126379480218485	6.469210705561083	-0.025484277465515945	1.48408174198021	5.936046853577088	1.3445251109811553	0.38876225058191716	11.61030235734986	8.604032427842004
89s_J24	1.9319308999999998	-0.7337328000000001	MLC-C1	89s	1.5142325184676424	1.6242821003868328	16.15518909636516	7.616859919971169	62.622150990732834	2.7207757409989304	7.746509633077433	3.806228934931568	2.3554228119581224	8.594871568134215	1.3474736671549374	3.177090727125783	1.636213242744201	10.613432299500005	0.627070267838814	8.382779959455016	11.452280819086031	4.778956301026376	1.9615662913264853	12.28230709415516	3.49589168407871	5.725327269008142	-0.04931057930570346	3.0162009865410764	1.9262141397700872	8.53235131059199	-0.24771575478007818	4.38092558438903	-0.39195129525952815	10.65408812206437	4.372086827453807	11.476586380477254	8.145199949946479	0.7054238463507914	5.110216945413777	2.821593806977185	7.709353066793206	3.8331416178002216	0.7797271899948496	3.9858156771439766	7.305296840256636	1.5373726575550186	2.020790130214639	10.208379650471388	-0.5570337243517719
89s_K1	-0.07469821	0.19907941	MLC-C2	89s	0.9145685641383192	1.9123135783236973	11.934179729184573	3.3237062834750426	77.16130126443603	1.5945215682633158	3.1594090121790157	10.547366340292475	0.2536417196876242	0.4964624653796518	0.40087164833899613	1.3576740200464374	0.43012638450512725	10.451821774576239	0.627070267838814	7.91666478382699	2.508979067350673	11.176097648346444	1.74507173479599	12.542140758819468	1.0270233844521	1.484419353851025	-0.04931057930570346	10.918649835461757	9.128268041787582	7.404634322610979	0.0034277416873250833	7.899873271752469	-0.39195129525952815	11.29776159602085	11.633672628795834	13.143512612317476	9.1842459560462	7.147217000768074	1.038272813745195	10.969951309865126	6.8820771107200125	-0.23789950161105092	-0.12663665748844657	3.3780391819235254	-0.7756936526124875	0.8998100619714451	5.4138304281791205	11.207600391208858	7.726433644690372
89s_L15	-0.24447416	-1.8370208	MLC-C1	89s	1.0030890553466076	2.037598703328804	9.579646711206586	3.963567354614376	80.0108323511928	1.8674844412505227	1.537781383060298	7.822049174767725	7.756511211180046	1.7519541468293225	0.5488699627042977	1.3576740200464374	5.101465942036611	10.292697473475366	0.627070267838814	5.6551830378503345	10.001395590938833	11.30614948557877	0.6291162544452122	13.297359860099188	10.701245931795865	6.69086674213659	-0.04931057930570346	1.1818880323874248	1.6749675390433594	0.31945924314702434	-0.24771575478007818	1.5331410069809004	0.11860455761452791	10.68677296911982	10.235331429008449	9.343738042377668	7.924015499770071	8.949388606987856	10.179305440544672	2.0381949926901144	3.162353763769198	6.679450100696947	2.6125777828685877	-0.6878809358154628	5.523305021057261	0.519537761010526	0.22111301119037946	10.166524259765024	6.5303478071695595
89s_L20	-0.4095577	-2.6331131	MLC-C1	89s	1.7464427760219388	2.14725246354503	15.285344386137767	4.7171509813608345	71.44189143360758	2.1576227241832875	2.504295235143557	7.7815227668269005	2.145436752860026	6.731465917202036	5.871971379858701	2.3233958674216457	0.8422629539653445	3.2011478666658713	8.663825689471862	9.176132829564155	9.244970832232875	10.068077879918688	2.5038139037712237	12.74831628729311	2.209849949693854	6.7612777916799285	-0.04931057930570346	0.6912011884275512	7.9845956867780625	6.25939260197558	0.18258095785224485	7.154300995158472	0.8243847084013184	9.405819366033407	8.60119882823937	4.615717611471614	6.356963506441173	7.526416036846256	2.779653577723938	9.943061612181053	5.9660116593326835	8.759670381772079	3.8700377199902825	2.25933562170018	4.945549212387238	1.3200560300280046	1.7697676631843091	10.095253598087762	2.662039502691897
89s_L3	-0.4602952	-0.23406664	MLC-C1	89s	1.1680884858987026	2.037891738066462	11.428231979298804	4.427218559972862	72.27896827521623	3.065894121631557	5.593706839915383	9.280666396466906	9.171501018275976	8.970809093761815	1.3925525879387546	3.7675964914252	-0.3314589164462504	10.582807185934145	3.049089281806794	2.038359067807616	9.347116845695512	10.370335382429888	2.8891683283568117	12.60288792860368	10.108746145277722	4.401989828726523	-0.04931057930570346	10.620598111105457	3.0553797809221592	2.959677837913637	-0.24771575478007818	10.906291965033608	2.3891512349140864	10.930695092914043	11.481764074064786	4.479105181142534	9.119630387829629	8.054303659553986	3.0396025637191	2.539013931361677	5.9838463546238545	7.3178227446029185	-0.4264265117666406	1.001795197626567	5.331711744012867	2.6269061677239263	2.047483420570626	11.26348713550875	9.756014666807827
89s_L4	1.4856921	4.129645	MLC-C2	89s	1.084145445201417	0.3607538324700332	2.628266486443702	2.210043421328697	91.5430388343848	0.9269422214562882	1.246809758715076	9.863748279563335	10.263202512188082	2.0395539729277274	1.1747173561869844	14.25891894854556	-0.3314589164462504	2.858261670736317	10.578582724561649	6.5480627177107324	1.1608805011139858	10.65380071747982	2.7077251636384854	13.907690420684492	2.1752860611971556	6.114156653381022	0.19557404612852752	0.6912011884275512	10.375431126320391	2.0766503212142826	0.17291758889869413	7.779592423724798	5.653429935196703	10.827324941068634	11.642774507291122	12.13703826561896	6.38162606445346	7.322007525634468	2.3661962304591175	11.024126859465222	0.5908998520005524	0.41727784798848666	0.15255709235239903	-0.2683477558651649	0.4188091254375868	1.5479499118060291	0.3705168305946352	10.05136499332206	-0.5570337243517719
90s_A19	4.130623	2.3032377	MLC-C3	90s	0.600930869428318	0.7156468082771549	3.49097015559364	2.5693696237179795	89.90080830248677	0.9406904922241348	1.7815837482719987	0.4660659096935128	4.569595920881316	2.2487534045786917	-1.005068509950515	12.547155656005248	1.507994567769144	0.7088977728804701	1.4413530705035649	2.270297994242069	8.597893329340758	10.43595739225321	1.67733730978385	13.438262364523561	0.8693227742983078	2.50666556340397	-0.0865486275937699	-0.03196024323335276	7.52142946936186	0.747931318633031	-0.30176660303287584	4.584060055750803	-0.4543936954608748	11.543798041275307	1.4638982588351763	1.9243582566806139	5.05136044477487	8.417049712885644	3.0584421064498333	12.040487368701658	-0.3941920230675971	1.533301399585995	-0.480422634638915	1.6997704037298138	1.3057881472965254	0.9655953031678322	2.067604769931693	3.842185499375114	-0.6639077116655595
90s_A3	0.68429065	-2.2194142000000006	MLC-C1	90s	0.7581454523721587	2.294475399811373	15.783832206424773	2.4574605522038246	72.41370056066047	3.113392043213689	3.1789937853137054	4.664661008193327	0.6726260259307453	1.7237918695253833	8.30840173901966	2.6794205200831893	2.058316523851168	4.36061761366088	1.4413530705035649	1.3974634015263492	10.466350385436735	10.73790615926643	1.7435624987177973	12.539304202755206	0.8601486377595355	7.845279943545571	-0.0865486275937699	1.6014366366755335	1.11972692181691	1.3285248752288286	3.4198015844118204	1.264731319646676	-0.2698470667734215	11.079405181162054	6.018095892484563	2.923161597678805	8.410992839982649	2.335286207698827	1.1742637919200078	4.942847632276434	6.270552819833903	8.141103641414029	3.9484634635618505	7.354915035976167	7.062909978468823	-0.6509534066106475	1.1978002606087772	11.724631398706096	2.0727641835089274
90s_A8	1.3427867	-2.3498982999999996	MLC-C1	90s	1.4185944763620713	2.840600750776776	7.997623078916937	6.651289024560121	71.08214002398887	4.767094205326013	5.242658440069206	2.9110677949839077	3.344906519460105	8.84400964824358	1.2796082674553935	3.614989990477083	1.1824883957019712	4.559108846126276	1.4413530705035649	0.3862928064530967	8.375563333447106	9.98024534059337	3.288168343675067	12.103767082917626	2.150025552415859	6.6672549083976005	-0.0865486275937699	1.3015634193657781	1.3995651047961246	5.313289050990256	0.7506771368582935	3.7807101907836254	-0.4543936954608748	8.630670145998934	2.808484109152301	5.247973920576564	8.266747555768724	4.372802789832091	9.204858285003343	11.644786423607764	3.424857949765164	1.4801476230341832	-0.1539425866289207	2.836228680952268	7.042935855963118	1.7179591886481274	1.9308208112011742	8.930539945082511	8.193602501417216
90s_B16	0.55766386	-3.0454369	MLC-C1	90s	1.3344396695511926	2.4919523206288328	18.546635644303986	4.025688162413285	65.06936888862879	3.04826531294934	5.483650001524577	3.0351041113843533	0.6726260259307453	-0.10298760390255784	2.1459019583670402	0.6102161790316848	8.730040533438679	5.565757500681169	1.4413530705035649	1.4307254617706042	9.97436451549347	8.977031275780153	2.5946972861887563	12.73880194439516	0.098484496793334	8.257195551012934	0.2076735059056504	1.2501902824386033	1.6348117374313782	0.7674416536880073	-0.30176660303287584	3.161420866614249	1.9745608621820292	10.792233911694503	3.494572244331498	3.9684580805778182	1.9269155340839959	0.8818778111591171	8.817136301812823	10.99749892360875	-0.7026667580003607	8.465400780667064	3.6350433933499207	1.9633092629558995	-0.7126622821393473	-0.6509534066106475	2.213805560967358	1.5028362170275438	6.257517001927542
90s_B19	2.964875	-1.5081853	MLC-C1	90s	4.181136221694588	3.077925715628645	25.85868614594057	7.28879243581034	51.422036723558925	4.189542670802239	3.9818800865646846	2.8055251425528933	0.6726260259307453	7.6864734897969305	3.396547923739709	6.200523246460985	3.4202973641787473	6.16248570620144	1.4413530705035649	10.610999454550091	7.995955884658672	6.999423991751999	-0.8759894806657711	11.592178640407134	3.116494614584971	6.888433587266974	-0.0865486275937699	3.352202564051246	2.2019831118099398	3.5969750654953834	-0.30176660303287584	3.832892421246784	-0.4543936954608748	10.221677235774683	5.093394226331387	4.195415566716012	6.001640851799699	3.9599747250263295	2.0348067856749004	7.088904408022808	1.6876556918891585	9.55450287071589	-0.7066570407303527	-2.0384384792690042	5.435020189028322	-0.6509534066106475	1.6812051826584535	4.843066626589562	3.872825222007467
90s_B23	4.8623033	-2.0060919999999998	MLC-C4	90s	2.3569014790323006	9.174616843817793	19.97834722086864	10.637547609658037	34.63666012288236	12.699657246269258	10.516269477471619	4.497251221561629	0.6726260259307453	1.735903155429732	3.431874607800126	0.6102161790316848	-0.2263006557622606	6.0075576605197	1.4413530705035649	4.446702296709954	3.7974765569666253	5.665155322790299	4.3761566901543105	9.453634234636311	0.098484496793334	3.3690145527580726	3.492721965766558	2.1244085980405996	4.719210929277066	8.331310835300348	1.4332404905291751	2.5776638409136314	5.704122834133644	4.279344034284624	0.259667349736105	4.612545047036983	4.134256939422346	4.202584479861296	5.039169747010498	4.998641147303669	0.8277940285095675	2.6919237721071507	5.719037438149109	2.5902566727902	-0.7126622821393473	1.8356174096688784	5.861151636958193	2.7208907611519146	3.9035817260818804
90s_B8	-0.38006914	0.5546989	MLC-C2	90s	0.9440919556551572	0.5666041183469431	12.53354554859906	5.032715353841807	73.19398249612269	1.5786077051031533	6.1504528223311965	11.606404003131802	1.8262907834735203	6.478906341005229	1.035578449657343	1.9860625527744513	0.9504943962978619	11.714397080442717	1.4413530705035649	8.386368479922783	9.3847858315968	5.230123219979604	0.5787529350735846	12.47953621185622	7.3342810546759525	5.546213089442287	0.08952192433880085	7.487283574796499	6.37496345773775	1.0567032970851495	0.5688643616249884	6.456800860505162	-0.4543936954608748	10.633659154803768	9.575577383898416	9.970207651696073	7.288883253583435	9.137822992431238	9.70357584386679	11.023520702087737	6.487049122398883	0.4887214822068343	-0.7066570407303527	5.669129063366231	1.2933487664002634	1.0503616301212124	0.010927114852726103	9.327686376279466	8.717998862946695
90s_B9	-0.72188234	-1.3986865	MLC-C1	90s	0.943474920149162	1.3971949399527066	11.956966232972993	7.280806222911305	72.622640914641	2.1694051075694443	3.6295116618033796	1.2289493296424374	0.6726260259307453	0.9384289751009429	6.585970232981999	3.717687384869007	9.3792432363948	10.340507810409434	4.164533737063051	9.425329803336497	9.597967173939743	10.563347520907483	0.3647232252246574	13.074730595283706	0.7837377457133259	8.4539305144344	-0.0865486275937699	-0.03196024323335276	8.00340161151582	1.1271686146481517	-0.30176660303287584	6.848684074981104	-0.4543936954608748	10.321555570750652	4.107643610501537	7.6445179423311655	9.214338012693178	8.20884695120476	10.143381731730218	4.585482267026256	5.173829967905139	6.423040305913486	2.7180616108502145	-0.3939244022799939	-0.7126622821393473	0.30341189580214684	0.9732775670368049	9.387971993160937	6.590677028985186
90s_C17	5.2197447	-1.80875	MLC-C4	90s	3.0205698094979465	3.4206133514055783	11.35906005550462	22.812353420343083	40.805156108701645	8.531891321814125	10.050355932732993	2.048706900170473	0.6726260259307453	0.48583043669755455	0.985152855235008	0.6102161790316848	-0.2263006557622606	0.7088977728804701	1.4413530705035649	-0.826134032163829	1.1594717675923933	2.7057981568306557	4.5209492744565605	6.267484231636809	2.7471251601718567	1.5322960543490607	-0.0865486275937699	-0.03196024323335276	5.510837374417314	2.51198946389372	-0.30176660303287584	2.3804833192367534	1.956847042312152	1.3801305837143527	0.259667349736105	9.549162236292343	2.12635037511893	-0.31550983019536416	3.362403798270686	1.450964701880274	0.4674739944079854	-0.8775061243738388	4.542011550806968	7.2871808853829885	-0.7126622821393473	6.911275710905965	6.914964557288791	8.791356101814156	-0.6639077116655595
90s_D2	-0.42466927	-0.5597804	MLC-C1	90s	1.2627000006796312	1.2588910007963003	9.930797020470017	8.513224079698018	72.48368746653685	3.408829171521529	3.1418712602976595	9.102564135885528	0.6726260259307453	6.206331998684003	4.877940964997335	0.6102161790316848	-0.2263006557622606	9.994974355086867	1.4413530705035649	9.020382225699342	8.273788832408323	9.073073840266883	1.5360423134644399	11.916446586924765	10.079715593398076	7.755060855529351	-0.0865486275937699	-0.03196024323335276	1.475243511226169	2.4014184250796116	-0.004319877453331526	10.823731652467984	0.8006044545590347	9.676317786091412	1.7207953304112447	11.589861479943805	7.950106459307411	5.617884082547759	7.834616830723692	9.729146027093556	0.24524116856271716	6.778728997899002	-0.3317421294151616	4.439672685973657	0.5715827355487733	1.8561788788620315	1.9176324412484138	9.038930159924488	-0.6639077116655595
90s_D6	1.4123048999999999	-0.6204905	MLC-C1	90s	1.4112310586466088	1.7677654264448115	15.163972754864444	20.526641648343137	56.295836264906995	3.338132875146264	1.4964199716477489	9.07445981765265	0.6726260259307453	7.070567191161976	8.061244733394155	0.6102161790316848	-0.2263006557622606	1.3204112592938455	1.4413530705035649	9.046077283483307	9.490613235003872	3.133731827088312	7.115913776055304	11.136237423602761	2.033085369261532	7.830384136338703	-0.0865486275937699	0.646821310528463	-0.15931062099480156	0.14783497110990573	-0.30176660303287584	8.570011454276555	0.852606221777327	7.587189886657158	0.8951553452199773	3.2524281732643336	9.783680350625511	6.371797894623838	8.989543048169045	6.9412145178530125	-0.1632187183386044	-0.48892638235030955	-0.42264657171026837	1.7426158293109206	6.784827392937418	0.5956984950224055	1.6423122295146018	8.018646489436263	-0.6639077116655595
90s_E20	-0.08731749	-1.1058458999999998	MLC-C1	90s	1.6540326839768849	1.0449813265643555	11.233317100340836	5.237267062968122	75.23017327225277	3.1838391296923887	2.4163894242046564	1.2901384973427652	0.6726260259307453	6.339579135734803	5.684689759721568	0.6102161790316848	-0.2263006557622606	9.252346060318992	1.4413530705035649	9.280540094333846	9.452913329348757	9.664210172214917	4.263086281375725	11.172379170198916	1.2898875091016573	7.59383178256213	-0.0865486275937699	3.5188945890862677	1.8475860111528484	4.241172107175761	-0.30176660303287584	8.52343575966263	0.7238451250079495	10.599739351576627	2.813079200552491	9.29373469375063	9.321487263836868	8.141795987448095	9.475027882466561	1.450964701880274	6.752267322342251	6.555009931713202	-0.7066570407303527	2.9666286501910903	6.231753398182819	2.739566077770988	1.4283370423173285	9.235095911026827	7.475335753510048
90s_F15	5.320680599999999	-2.1051075	MLC-C4	90s	6.0952626069994595	10.50987468307518	18.62580670408885	12.519245792134711	34.960591277917665	9.459054129517783	7.830164806266368	2.671621656901634	0.6726260259307453	1.756809895239723	0.8625031285667702	0.6102161790316848	-0.2263006557622606	5.475929487485875	1.4413530705035649	-0.826134032163829	-1.2093941793172789	2.7057981568306557	7.93802306485309	6.987879614155279	0.098484496793334	1.4769280026124658	-0.0865486275937699	-0.03196024323335276	9.477834091785143	7.31301300502502	8.193720844158907	3.734627588347139	5.782225895852143	6.440814367124549	3.5855755955063264	6.159805325670889	-0.9532926042282116	-0.31550983019536416	-0.743789703085057	5.386630115110959	0.846743656499121	-0.8775061243738388	5.623797089931637	3.0130021214628586	-0.7126622821393473	6.982640415190244	3.4096040483064285	-1.1716898161318259	-0.6639077116655595
90s_G11	6.1184435	-2.382193	MLC-C4	90s	1.2229688909124483	8.721714370781736	16.464156974126215	22.36507115332473	39.68583854042944	3.591114119722748	7.94913595070267	0.5083530004971422	0.6726260259307453	0.6661155260904358	0.9453313337549805	0.6102161790316848	-0.2263006557622606	0.7088977728804701	1.4413530705035649	0.6074690853924047	-0.09046814002357	2.7057981568306557	6.940460367428009	6.185165037108666	0.8889161372925805	1.8127427687031021	2.5150351012826633	7.304396863794298	0.8599403612799071	7.413409139542573	6.579702523574365	6.9515651125285896	5.1258426403747785	8.877949580488407	8.653537613229185	10.252257248026114	8.447002441811579	0.4131716028904096	3.364161649652024	5.090135454007907	1.514795175447932	-0.8775061243738388	4.743342047353346	6.49196567297688	-0.7126622821393473	6.08424258584854	6.844905580426785	8.428825412497664	9.816166382649248
90s_G7	2.4596512	-4.047173	MLC-C1	90s	1.2311650295832528	4.598897765720457	27.689470483563014	7.580546895688839	46.94997481024805	8.97089289640108	2.9790521187952916	2.861113821247801	9.366006208975993	6.669754463789169	4.612659699531134	0.6102161790316848	-0.2263006557622606	2.5247055768018023	1.4413530705035649	7.050357532718577	9.162851562367845	9.50706799077637	0.5317439016619887	11.69104481585884	2.11593237411793	4.6837230141771515	0.0818611197491286	2.2195983887463115	-0.04653834285650323	1.1383674803800057	6.821230014865066	1.300117138507752	-0.4543936954608748	10.741741327296019	3.927564599567411	4.991776606390489	7.87510126694227	8.240233579532916	2.4106393491156903	7.992229581126973	6.757157549641159	2.2116308799099906	0.1527653711389038	2.7042106872853733	6.028192769297912	3.249558346333458	2.846538315552052	11.387014137159936	7.422061428688861
90s_H10	0.27361277	2.7232849999999997	MLC-C2	90s	0.8360388788965443	1.3343708940407408	2.474877825843264	3.2651947710818607	89.75446656404034	1.0456069314562868	1.2894441346409755	10.403857600741787	10.329414217150873	0.6561035127602556	0.6112282861220417	10.641268875968349	-0.2263006557622606	12.115852729271241	14.762655197548595	7.731579959139277	8.129064377793766	10.686889305785446	3.0037862395039467	13.517102774722376	9.356802029230542	3.176604079362018	-0.0865486275937699	-0.03196024323335276	9.364509304257282	2.2002549965327542	1.6778170822925778	10.366116588257173	-0.4543936954608748	10.408318017959784	10.453814982545298	12.225697318832335	9.45220785669785	1.5412268402771687	3.574623435006063	11.96240790603402	-0.10944453826980546	6.805617570400857	4.760930768090633	3.148767535637312	-0.7126622821393473	0.9868627945657175	2.862395299939382	4.977821179950372	9.832812596107345
90s_H1	3.2078474	-2.3372195	MLC-C1	90s	0.9302402375230696	2.6424077043230265	17.78526146589078	4.637350459287429	65.60030060620521	4.269210102015776	4.1352294247546855	0.7213667179473443	0.6726260259307453	8.298409273087918	4.587688124912275	1.6473157466459094	-0.2263006557622606	3.525471407669019	3.923748112032574	8.705634984958579	10.665221344235428	9.751955276829896	2.2137447726114234	12.858001675971611	1.729034513285187	4.975839642583693	-0.0865486275937699	-0.03196024323335276	1.1337209386000262	7.076065504989421	6.342116784013184	1.5893891560435247	-0.4543936954608748	11.5146563570458	4.252863459794589	3.755252676407261	10.480837172540157	6.7666901974596865	9.305884029423899	9.899090074219629	5.218566745075205	7.104351152832534	2.543472641204706	1.6213451074329828	6.061569256498161	0.878417983360382	1.3391315724460064	11.892367051530837	9.354870333171684
90s_H9	-0.19674879999999997	3.1627789	MLC-C2	90s	0.6181573706544371	0.755525305267933	3.415572834237995	2.91768848837185	90.13552903861536	0.9148654023896556	1.2426615604627522	-0.035850348394665894	10.416987017387276	0.6305402987489335	-0.04184674508529614	11.209277949142153	-0.2263006557622606	11.850765876936752	14.158752774793918	6.458797935051818	7.091542432593973	9.562802508223772	7.218556060588915	13.53271268551039	7.578263840306468	6.051376414957027	-0.0865486275937699	6.681094372571564	8.887343430199824	1.8052441612461174	-0.30176660303287584	10.426723583820797	-0.4543936954608748	11.237937023625767	12.635232367308994	12.892498826007717	3.667779886600978	5.535315434124245	8.587968391776188	10.667973151371088	-0.39266837374359814	6.222821165620381	-0.4800605669312679	-2.0384384792690042	0.027411721423901376	5.174656166898863	1.4048782019588695	8.700463808538741	1.7297733182737134
90s_I19	3.1365477999999998	-1.2822278999999999	MLC-C1	90s	0.9888099244532916	2.828035159868775	12.708273503578816	6.345351956624537	68.7414722076279	3.341589014387402	5.046468233459277	2.398580996856326	0.6726260259307453	8.7358926993379	1.9079886676167148	5.571753283539621	-0.2263006557622606	2.8164765916764245	1.4413530705035649	8.342887187997217	9.25763332077054	9.88027991531339	2.4591388800909524	12.453323403010124	2.437474604237965	7.985781040123454	-0.0865486275937699	-0.03196024323335276	7.325540011083478	2.9931593306117574	0.9388999543411611	5.0594890150589515	-0.4543936954608748	9.181323985689605	9.4654578492272	3.382868150445793	9.802491812674237	6.6310696050481335	4.930261401217246	7.42796766109595	6.35388434793546	-0.8775061243738388	0.1847938426443088	0.9223994311765599	-0.7126622821393473	-0.6509534066106475	2.3859189582812146	11.850196827876069	9.015802664925992
90s_I8	2.7914803	0.9832673000000001	MLC-C3	90s	1.0355875138021506	1.6655045045964516	8.612018392445906	4.496020440459284	79.95247745951706	1.6474161882941027	2.590975500885047	2.864657694775184	10.32090661464582	0.704915477968367	-0.07470396994119036	9.558232138736347	-0.2263006557622606	4.4269895644817305	1.4413530705035649	7.930264747548677	1.9801472578383994	10.39141844137792	2.4558944386838255	13.287492844926202	1.3040319376090097	4.4220468225811285	-0.0865486275937699	1.3213833042485295	9.232855689998491	6.9228622409644505	6.028491806120013	3.464900716760411	-0.4543936954608748	9.67312404633113	2.3496760546328272	3.9829909276359423	7.541484052128503	5.9981857197266635	2.62296193739437	11.751372456416428	0.06505842395425675	6.962829923913716	3.408983292878851	1.4895083187669849	0.4197415777612497	1.7100945237266805	1.2771106425652616	7.7270626676601655	1.154233820459281
90s_J20	0.14013103	0.20358187	MLC-C1	90s	1.6191620889224716	1.1056960972782215	27.20552068769225	10.370357282141137	49.594040779659174	3.691302215047669	6.4139208492590845	9.489916896915954	0.6726260259307453	0.08813063043251679	1.4832811305983653	0.6102161790316848	2.5525507969153978	12.418826110929412	1.4413530705035649	8.015921561447602	9.468413428294047	5.627499081037897	3.573545871118532	12.446903653167817	0.098484496793334	7.528083897256257	-0.0865486275937699	11.640201820779009	8.202565122489297	6.625044919217928	-0.30176660303287584	3.3748193889695433	1.521383202834942	8.395287382105566	10.434010772722369	11.990464750205398	8.383143078455491	6.232253901062423	2.0889459667923256	1.450964701880274	0.5131006593259063	0.5892469936587946	0.3728181262505699	0.7796963770513519	0.6509662616674812	-0.6509534066106475	3.178880534588212	8.40842463343328	8.801952686032068
90s_J3	-0.45309743	-0.9563572	MLC-C1	90s	0.6698862330950912	1.6756748547927884	12.415868187081324	3.930864148883988	75.40825009566883	3.1248631134440643	2.7745933670338845	7.7703870231897065	0.6726260259307453	6.748464712099239	0.651107019944559	0.6102161790316848	8.71398022426962	11.169533583545526	1.4413530705035649	8.978256723598145	8.833425016915738	10.395230792427336	0.31760077854385593	13.073621344149622	0.753093809214703	7.026684902676581	-0.0865486275937699	2.8314699474623617	2.0541598066058597	0.21508540236595394	-0.30176660303287584	6.783748852875632	1.0687935865444032	10.401994459732004	13.635303976451473	8.103815300251302	8.82806938558362	8.438783414510231	7.502621921717451	2.176604143992236	5.387381246326299	7.277307150083806	3.164767778231791	6.158400483813813	3.725447544512983	-0.6509534066106475	1.8438507077302777	10.312168728967377	8.491761780714668
90s_J4	6.3547363	-2.3799174	MLC-C4	90s	0.9225518522753884	6.331109924459097	12.26324493045824	25.28908405837735	47.683325599686775	2.6822698441888124	4.828413790554331	2.1060096692041066	0.6726260259307453	1.8520445660278695	5.397523524570483	0.6102161790316848	1.1009203367542268	4.220438246274304	1.4413530705035649	1.8806924675665835	7.685091478677423	4.189052515272802	7.772354359661928	9.370532292536808	0.8583400402434272	1.544634798478994	2.0258144831321854	0.9081028409566747	10.05764363000937	7.010774626038534	1.244550177233326	7.778043215810325	6.111300640678917	7.751426282795109	9.781062664762683	7.921188082912862	1.4738076347510207	0.3847898078082611	1.1709521613166138	1.450964701880274	0.07184678285168121	0.07931718337743203	4.4784792808181315	4.936807223456567	-0.7126622821393473	5.982614346616999	7.392414301217434	7.984319153478072	1.2319071626580025
90s_K11	1.8411645	-3.3616017999999994	MLC-C1	90s	1.8382146096736045	6.0425481015001425	25.358155608927284	8.047067831102417	44.09099367676904	3.739361812282041	10.883658359745462	1.2647921225331258	0.6726260259307453	3.41087065506128	4.183976524802281	0.6102161790316848	-0.2263006557622606	0.7088977728804701	1.4413530705035649	7.331126089035764	9.743129225371844	8.336618995848779	3.9308790135505354	11.733915399732991	0.098484496793334	2.4695887922248687	0.5041298647082035	3.6571884970379314	1.466403628100249	4.117667064233079	2.2675334824327305	2.736160949229871	2.226212087205527	8.293914970570397	5.269047194057297	4.764967157285798	4.010062299516833	5.1024068858303115	9.420273817228288	10.677205723273202	6.414537099492204	6.28163890891575	0.9680986817894374	4.689920084656703	7.55712881727627	4.640472943523711	3.058083069763463	10.97542359480253	8.854350739040298
90s_K12	2.0462162	-2.8943276	MLC-C1	90s	1.9971313367122887	7.736506723538884	12.83450461634967	16.354230071484807	53.38164219471725	3.103082771438093	4.592902285759012	2.6298067010424733	0.6726260259307453	6.715811880671157	3.7281863136619577	3.4602716536974687	-0.2263006557622606	4.691916788274322	5.079431007872978	9.246837042553528	10.752395396261438	10.22325782943218	2.651464554845455	12.710413540050894	3.518193070439322	7.432522943110577	0.5748184193382266	-0.03196024323335276	2.2163627888152346	3.497041762623416	2.1455362208702122	3.577822583945236	1.1531767312847951	10.009442301146477	6.13760468993865	5.4215915032012765	1.9817433833151323	-0.31550983019536416	9.17683650545096	5.881929866295428	3.3106957023140664	7.209573525070204	3.092265840628467	3.7663512422459076	5.5152407856788	3.588620451923681	3.5060031050528555	10.59582753440486	3.292061736258501
90s_K19	2.5330342999999997	-2.5384827000000003	MLC-C1	90s	0.8486162612825248	2.9143419707182274	25.507136513184022	3.8417128068537765	58.71869849804292	3.661501197042634	4.507992752875898	0.05767710947793703	0.6726260259307453	1.5997585035338997	6.7791793461556065	5.237122444959083	-0.2263006557622606	2.5644590601559716	1.4413530705035649	8.50419654766601	8.916454813855754	11.337804032549002	-0.8759894806657711	12.44634639647149	0.098484496793334	7.836906806147997	-0.0865486275937699	-0.03196024323335276	6.282368999532154	5.367961759679033	-0.30176660303287584	0.6442089991466323	-0.4543936954608748	9.826170404356684	2.2178107950966566	2.222206301846965	9.796068292508533	8.238472225392126	7.978070959346055	6.50129718494382	6.5626469330316315	7.870716545368427	-0.7066570407303527	1.5107168849922437	3.819988795543413	2.1660959700817846	0.9779165465132977	12.332339590559124	7.2177162550011715
90s_L12	6.3338766	-2.0641758	MLC-C4	90s	2.0086432737150512	4.327958186824402	14.409014736161351	21.13896393345808	51.556382982321786	2.382425935907796	4.176610951611522	6.802977958389226	0.6726260259307453	-0.4447566578531371	0.5141557293614939	0.6102161790316848	-0.2263006557622606	8.693274306139102	1.4413530705035649	6.490703511338174	7.434193896046482	3.0633620135606874	7.707232099362726	7.0123481014463795	8.853846034423997	1.133800170232877	2.6441278675312967	0.27948668920113484	7.858668566229632	6.34133671610638	6.383362694839271	9.272253460305697	3.7433170250903887	4.531674297227782	10.345061611492564	11.313719788738823	0.67270153739542	-0.027922465792897866	0.8793148411650709	2.32485335644631	3.3695011780329196	-0.8775061243738388	5.486601402937482	7.060355297386895	-0.7126622821393473	6.10520619125664	6.996061416598043	5.622133227418281	1.2979823595373743
[truncated: 53 more columns]
