# Supplementary material for: Single-cell RNA sequencing reveals the mesangial identity and species diversity of glomerular cell transcriptomes
Source: Nat Commun. 2021 Apr 9;12:2141. doi: 10.1038/s41467-021-22331-9 (PMC8035407; doi:10.1038/s41467-021-22331-9)
Supplement: Supplementary file 17 — Source Data [file 41467_2021_22331_MOESM17_ESM.zip › SourceData/source_datafile6.txt]

# Source data 6 for C57BL/6J mice single cell data from enriched FACS sorting (Fig.S4B and Fig.S6).
Cell	CellType	nGene	PlateInfo	Pck1	Slc12a3	Aqp2	Umod	Cldn1	Pdgfrb	Pecam1	Pdgfra	Nphs1
88s_A11	PTC+PEC	5100.0	88s	10.69850216670793	0.0	5.883311686985759	6.437755645964038	0.0	0.0	0.0	0.0	0.0
88s_A12	MC	5504.0	88s	4.387987355067671	0.0	2.690802258353338	4.18695468251073	0.0	8.553446559060133	0.0	1.1252912036911604	0.8179562439474672
88s_A13	PTC+PEC	5670.0	88s	10.131296743530749	0.0	3.7102533624880474	6.829684457779804	1.8642541455922295	1.3685098418503976	2.308202956374913	0.0	0.0
88s_A17	Podocyte	4656.0	88s	4.486643048498089	0.0	6.023843383643169	4.8237121146886315	1.7948427556106075	1.5718116162463334	0.0	0.0	7.939449717990487
88s_A14	PTC+PEC	4755.0	88s	8.90071390492318	0.9795761523021914	1.7058643088486727	4.3095300644363235	0.9915927573288906	0.6709435628727785	1.3099754913878758	0.0	0.39647208726137834
88s_A15	DCL/cTAL	4920.0	88s	5.491417742198533	0.0	13.287186478645545	6.12041551105366	2.131370150288661	0.0	0.0	0.0	0.0
88s_A16	PTC+PEC	5784.0	88s	9.492493885440163	2.620396501221999	3.85637793237793	3.267615206019127	0.0	0.4773022117146973	0.407712150171053	0.0	0.0
88s_A18	PTC+PEC	4263.0	88s	9.806359249237293	0.0	3.118570315285984	4.011813585353397	0.0	0.41711401337563414	1.0819017429845255	0.0	0.44165364450270894
88s_A2	PTC+PEC	5905.0	88s	8.571730112366726	7.574742493853877	7.292780095546909	10.276585439088835	4.566191734157034	0.0	0.0	0.0	4.509850320259519
88s_A20	PTC+PEC	5874.0	88s	10.187679820242051	0.0	2.109198428701341	2.788660513676591	1.2916736347157056	0.0	0.44493150969367523	0.0	0.0
88s_A19	PTC+PEC	7612.0	88s	7.75272547298372	0.0	1.9627173730277347	4.019480602974442	7.0498038850657085	0.0	0.2393795529732263	0.0	0.7609169971640495
88s_A22	Podocyte	4530.0	88s	4.479377624619959	0.9556666713232165	3.284989092545035	4.124293153864148	0.967477502908941	0.6529390607003994	1.9486302294839015	0.0	5.088297469149391
88s_A23	PTC+PEC	5110.0	88s	10.172068567189509	0.0	5.874825386108686	4.571956786861793	4.40332354210321	0.38067011935985534	0.0	0.0	0.40335180614270666
88s_A24	PTC+PEC	4469.0	88s	2.998515098726144	1.006450580200888	2.780596354424344	6.218059827900311	8.19183908630755	0.3866467682841532	0.0	0.0	0.4096365421697955
88s_A3	PTC+PEC	5478.0	88s	11.525016001581667	3.381286323550086	3.142578522235348	7.021130436144572	0.7521295335325161	0.49562748326784445	0.0	0.0	0.0
88s_A4	DCL/cTAL	4789.0	88s	4.636545753902942	3.910324272382867	11.670616087049424	7.662809697920956	0.7771116576999346	1.4384170205788205	0.0	0.0	0.0
88s_A5	DCL/cTAL	5184.0	88s	3.7551977332409296	0.0	3.313447201947292	5.286043957988307	0.40658308424394557	0.0	0.0	0.0	0.2730382309122741
88s_A6	PTC+PEC	5532.0	88s	7.032899165076111	1.4562513529882308	1.731022144426427	5.652872798016202	2.1849400451547805	0.20386956810302514	0.0	0.0	0.0
88s_A7	PTC+PEC	3873.0	88s	6.716664721497538	0.0	4.266833473019573	4.57023409170494	0.0	0.5203078300828967	0.0	0.0	0.0
88s_A8	DCL/cTAL	4955.0	88s	3.583245306732766	0.8721629229717799	3.761708785914496	13.908681624441963	0.508173591829793	0.0	0.5072501954017347	0.0	0.0
88s_A9	PTC+PEC	4547.0	88s	7.7324110033756455	0.0	3.185020369104275	3.5483600931197685	5.586874971140495	0.21782030890029827	0.0	0.0	0.4310570689629426
88s_B10	DCL/cTAL	3931.0	88s	4.267168795631625	13.02869277299919	2.3828583254673985	9.918510897537614	0.9417991320122467	0.0	2.703460678390936	0.0	0.0
88s_B12	PTC+PEC	3790.0	88s	10.26398251532465	3.499112162832788	1.8740689914609767	6.211831007017955	0.0	0.7635820484984772	0.6608913392039876	0.0	0.0
88s_B13	PTC+PEC	6903.0	88s	2.878164137015935	2.396704949222995	0.0	5.975137852773187	8.491463277386709	0.558315956220355	0.8376181349870274	0.0	0.0
88s_B14	PTC+PEC	6039.0	88s	10.024748568656744	3.5769142083788084	1.1842526652719145	6.187933864544224	0.0	0.0	0.0	0.0	0.0
88s_B15	DCL/cTAL	4472.0	88s	4.657933549944677	3.4089227882908917	3.081562946216544	14.81334987662348	0.0	0.0	0.0	0.0	1.031203350781939
88s_B16	DCL/cTAL	4693.0	88s	3.69858946638797	13.098632526150976	7.300800469187466	11.945343900635589	0.8024287210811643	0.0	0.8011016495078314	0.0	0.5618765327676314
88s_B17	PTC+PEC	6081.0	88s	10.993733717690532	2.560052928764044	3.789131169780966	5.459300429373366	2.1453596806213198	0.0	0.0	0.0	0.48381522870913557
88s_B18	PTC+PEC	3496.0	88s	6.76696189268806	7.649893759461119	6.075781242520775	13.480571532329785	4.908469937125442	4.201075735436299	5.881189285976213	0.0	3.363259359633553
88s_B19	DCL/cTAL	4206.0	88s	3.894533688114861	3.5861780424741374	12.856269675863473	7.145696346042778	1.083857188006763	0.0	1.6935717857681876	0.0	0.0
88s_B2	PTC+PEC	4898.0	88s	6.5527873719439835	8.10734556967779	5.986384834730721	10.826054204589042	0.0	0.0	4.419712856084923	0.0	0.0
88s_B20	PTC+PEC	5393.0	88s	10.644366943925778	3.182535162134532	2.671965010534277	7.182465002988531	2.176702885050395	0.0	0.0	0.0	1.3233086092605066
88s_B21	Podocyte	4047.0	88s	3.9367096305580898	3.743411053276501	3.0376925697677066	6.642612189271192	0.0	0.0	0.0	0.0	6.6411334491588025
88s_B22	EC	5177.0	88s	3.5882807978350457	2.426602133099556	1.6027933999133277	6.406482458107568	0.9184660002843111	0.0	9.893846403712562	0.0	0.0
88s_B23	MLC	4982.0	88s	4.910792999476333	4.282824310909368	5.625087884617483	7.664963944373382	1.120125576218208	7.377045641767237	0.0	0.0	0.8083034733617233
88s_B24	DCL/cTAL	3880.0	88s	2.262691193478478	3.4328415725814345	2.1728442431375954	15.671111118682326	0.8209508951012336	0.0	1.3239183943412407	0.0	0.0
88s_B3	DCL/cTAL	4368.0	88s	3.6432030399575046	3.140723034688258	2.0120736493724234	15.212789046584428	0.5278688389404741	0.0	1.2157015222880085	0.0	0.0
88s_B4	PTC+PEC	4407.0	88s	8.01167498853302	8.945738218631407	4.854889079622229	11.536918384343673	5.233366927790158	0.0	0.0	0.0	0.0
88s_B5	Podocyte	4614.0	88s	4.015776153502526	4.201499577130087	4.299482800359629	7.359460861871868	1.604812427697762	0.0	1.2376298406371173	0.0	6.350048856674267
88s_B7	PTC+PEC	5336.0	88s	10.18863758276952	5.37027973599734	2.1228266999264127	7.863890166038872	0.0	0.9093899136092654	0.0	0.0	0.0
88s_B8	PTC+PEC	4407.0	88s	8.470677203995637	8.509184869392804	8.07738917833852	14.250397446505238	5.683378827638219	0.0	4.150562076020562	0.0	4.49181703329267
88s_C1	PTC+PEC	4483.0	88s	8.234396410648968	4.440694875383863	9.053726267711976	5.752480949017919	5.026867354165196	0.0	0.0	0.0	0.0
88s_C10	PTC+PEC	3383.0	88s	10.490183468051722	2.086330394601979	2.5168361297893815	5.200059388481736	0.49847573194555284	0.0	1.6131324806341105	0.0	0.0
88s_C11	PTC+PEC	5337.0	88s	8.080587716136122	1.0554770642024294	0.7026988764780038	1.7697770143040283	4.800604689236085	0.0	0.0	0.0	0.4339745440248719
88s_C13	PTC+PEC	4422.0	88s	11.749649657200967	1.8651479554538104	3.5565930192068866	5.123564696907934	0.7415545106061054	0.0	1.5905227954855394	0.0	0.5160859923826318
88s_C12	PTC+PEC	4117.0	88s	8.930139535047088	0.9460104527436549	2.4096281196213383	1.9847819259377528	0.556925307124492	0.6454000794861398	0.0	0.0	0.0
88s_C14	PTC+PEC	4621.0	88s	7.63299037672374	13.331575460521606	5.094664699027383	2.820890985209243	2.543670038998623	0.0	2.5410917357046556	0.0	0.0
88s_C15	PTC+PEC	5141.0	88s	8.23467292537456	0.0	3.3459157403721775	3.762774886245018	4.171753260470305	0.0	0.0	0.0	0.0
88s_C16	PTC+PEC	5073.0	88s	9.605215267788267	3.985073035832738	5.255055165136735	3.960985721180139	7.12002700454097	0.0	0.0	0.0	0.8013713821544591
88s_C17	PTC+PEC	5473.0	88s	3.377287538125152	0.0	5.110319772755316	0.7089099849494999	8.799939559646683	0.0	0.5890495920192396	0.0	0.0
88s_C18	PTC+PEC	5667.0	88s	2.7593952400389905	0.5022360745591803	2.286010773242138	2.5325312496954746	0.0	0.0	0.8837162000389672	0.0	0.0
88s_C19	PTC+PEC	5824.0	88s	9.909568053199795	2.347328893252267	4.631898869865417	7.010411441662455	0.0	0.0	1.6204075970444618	0.0	0.0
88s_C20	PTC+PEC	4534.0	88s	10.314399172773632	2.130072134078132	5.0199694203270955	2.4095305557321693	2.976256677074362	1.6124235391954593	0.0	0.0	0.0
88s_C21	PTC+PEC	3729.0	88s	6.436396460655462	0.9786625114873372	1.7045786643178258	2.5748551914306734	0.0	0.0	0.0	0.0	0.7064269582898575
88s_C22	PTC+PEC	3904.0	88s	7.3825194474729985	10.998970624726246	7.375021252388401	6.296277605020617	0.0	0.0	4.429761051517846	0.0	0.0
88s_C23	PTC+PEC	4262.0	88s	9.443943325055548	0.605718412821043	5.226243152873701	1.5843901727858973	1.0434708348486843	0.0	0.0	0.0	0.0
88s_C24	Podocyte	4753.0	88s	2.9922436630766778	1.6432843351397155	3.1553464098029145	5.4545413432162135	1.1990479708608344	0.0	0.0	0.0	5.9305339081018635
88s_C3	PTC+PEC	3837.0	88s	8.381744312057078	2.0178190434581573	2.4639871568742846	5.213858724979365	0.0	0.0	0.6440292387580074	0.0	0.0
88s_C4	PTC+PEC	5009.0	88s	7.424911092203079	6.650114744114447	6.002780104050239	13.578999202504617	4.276931980785409	0.0	0.0	0.0	0.0
88s_C5	PTC+PEC	4780.0	88s	9.41258610791894	1.467316445918814	5.022310241795584	5.240923588100112	1.7627168878511386	0.0	0.0	0.0	0.0
88s_C6	PTC+PEC	3620.0	88s	8.853126006292117	3.475168852063984	2.7843817335299947	6.761866613083754	0.0	0.0	0.0	0.0	0.0
88s_C7	PTC+PEC	4513.0	88s	8.141348688734642	4.8108214186841805	5.022462101183592	4.750834717490593	2.978501990566693	0.0	0.0	0.0	0.0
88s_C8	DCL/cTAL	4805.0	88s	4.775816533863662	2.2151553814565097	12.928645512641271	5.672863273683619	1.5122630615285624	0.0	0.0	0.0	0.671592484423009
88s_C9	PTC+PEC	4728.0	88s	10.183175183337072	0.3149547514671743	2.1399103753854973	1.5207260058079664	0.0	0.0	0.0	0.0	0.3978997511426349
88s_D1	PTC+PEC	4451.0	88s	7.355879720206039	1.1906693909340311	3.517161369890405	4.249205158805939	0.0	0.0	0.0	0.0	0.0
88s_D10	PTC+PEC	4940.0	88s	9.927786098381	4.451013365063829	4.6605925843584295	7.799269964485943	0.0	0.0	3.5348369846298775	0.0	0.0
88s_D11	PTC+PEC	4403.0	88s	7.100948863559274	4.698241648682131	5.31227680030873	13.926663737404178	3.2420433554977874	0.0	2.3844776733862356	0.0	1.8905088594493158
88s_D13	PTC+PEC	5266.0	88s	10.94252761615205	1.5303453193927623	1.974760859840084	4.4529650516592065	0.40064695201606504	0.46835186623613234	0.7126572005760335	0.0	0.0
88s_D14	PTC+PEC	4353.0	88s	9.048005042357453	6.089411611045116	6.305320799278313	8.126464662322656	0.0	0.0	5.131001305209671	0.0	0.0
88s_D15	DCL/cTAL	5117.0	88s	3.551541134010235	1.9401642409243594	12.540204586487897	7.212935353406512	0.9722382193380794	0.0	0.0	0.0	0.6920807958974847
88s_D16	PTC+PEC	5697.0	88s	8.304748887597391	2.9444360005216557	3.6917510802439484	4.70909349250863	0.48611811615182654	0.3103776873748558	0.0	0.0	0.32933328096238573
88s_D17	Podocyte	4715.0	88s	3.8114919001443495	1.8429657556117254	6.1346781834447155	4.9802262852449735	5.59588510540464	0.0	0.72807417120231	0.0	7.029848827760337
88s_D18	MC	5941.0	88s	2.7741675330481534	1.6136971649947254	2.2006562867801183	4.124699626540472	0.607700869862717	7.74411372453356	8.226227510299914	5.0449616938967194	0.4171148527638097
88s_D19	Podocyte	4164.0	88s	3.8783060387489203	3.570230699360146	2.873849944001038	6.539651257491911	1.252679792653027	0.0	1.9106221284505187	0.0	1.8699023151201168
88s_D2	DCL/cTAL	4274.0	88s	3.541545572812255	11.655530376416861	2.626426670875166	14.503523526379238	0.5382293343480895	0.0	0.0	0.0	0.36670503442752245
88s_D20	PTC+PEC	3159.0	88s	8.512622188205683	6.491002369858131	6.707637604310498	9.353428412840191	0.0	0.0	6.102155736895002	0.0	0.0
88s_D21	PTC+PEC	5336.0	88s	10.466442743509925	0.9105671554070378	2.0256629389348375	4.654907176920134	0.0	0.0	0.0	0.0	0.36324075400669403
88s_D22	PTC+PEC	3866.0	88s	6.692457306194995	5.380150163808181	5.0240535792841445	8.205269563552037	2.979935735652652	0.0	2.977218020995296	0.0	0.0
88s_D23	PTC+PEC	5864.0	88s	8.051990925851996	3.041959205170654	5.169214946020187	5.538925689673167	9.027305050613583	0.4212827311433209	0.0	0.0	0.7862417509039193
88s_D24	PTC+PEC	3704.0	88s	5.336878897847904	6.787851531997448	6.205952444840024	11.215591407497755	5.036305487301704	0.0	4.07668442746173	0.0	0.0
88s_D4	PTC+PEC	5585.0	88s	5.34656086410722	6.4271304428139215	3.5847839009121376	7.932944400291079	0.0	1.545548000624809	0.0	0.0	1.0180202260168287
88s_D5	PTC+PEC	5207.0	88s	6.252400997037654	5.607958268113708	6.399123593004462	8.262147437107405	2.8222688409046452	1.495191244213201	0.0	0.0	1.5574346854330863
88s_D6	PTC+PEC	4801.0	88s	5.883807123782202	5.964145372838931	6.589837074122934	9.818795304261615	5.988036919767925	0.0	2.631043308914514	0.0	0.0
88s_D7	DCL/cTAL	4583.0	88s	5.4821791911045965	2.4156112945592647	11.8642450621376	6.22994172452419	0.0	0.0	1.3024703011876009	0.0	0.0
88s_D8	Podocyte	4024.0	88s	2.9751448390018225	2.254369335032799	3.137983270479114	5.435417438517685	0.0	0.32802051532314425	0.0	0.0	5.2514025551738746
88s_D9	PTC+PEC	4430.0	88s	7.718970851674566	6.8607058917769494	8.223969950534217	9.524912495497443	5.324025477984012	0.0	3.80646213136214	0.0	4.700303917485397
88s_E1	DCL/cTAL	4412.0	88s	3.5254198281397144	5.930341794855928	9.479132984484481	9.324429207603085	0.0	0.0	1.0416663392212708	0.0	0.0
88s_E10	Podocyte	5556.0	88s	4.919878028819816	3.9702127385728314	6.173018502817845	6.71323005671942	0.0	0.0	3.0780870547117094	0.0	7.047838882639418
88s_E11	PTC+PEC	4591.0	88s	8.206467937529967	6.01621689543894	9.384732544713437	8.466101524184731	3.560813875288229	0.0	0.0	0.0	0.0
88s_E13	EC	5191.0	88s	3.680738446463751	2.1215280344477665	5.142654000869242	5.424386647572732	1.8979132221821664	0.8613688156351793	9.189687406408138	0.0	0.0
88s_E14	PTC+PEC	5153.0	88s	9.00788135780323	2.5077619468518915	4.458260460234653	2.3629119136030514	3.2928495481716675	0.0	0.44984720233469494	0.0	0.0
88s_E15	DCL/cTAL	5201.0	88s	3.6304875434442803	1.5887958692169029	5.5771104901643564	5.5980815196235225	0.0	0.0	1.6029587259509408	0.0	0.0
88s_E16	DCL/cTAL	4778.0	88s	4.362965184251581	4.866058180992757	14.334524156752211	5.255680627095225	0.9910360079287943	0.0	1.9842065113538152	0.0	0.7067112008780123
88s_E17	PTC+PEC	4893.0	88s	7.884945898931396	9.933010917153661	9.891421553000109	9.630476247988911	0.0	0.0	4.746926243419782	0.0	2.7064086013108257
88s_E18	MLC	4874.0	88s	3.5044389177022026	3.0072290386766984	5.648522479932587	5.265301005450146	0.0	7.225848719176423	1.1313951225807113	0.0	0.0
88s_E19	PTC+PEC	4600.0	88s	8.613213911071023	2.94766987306145	5.658108600345839	6.28867598246076	4.638155519774843	0.7500451959691891	0.0	0.0	0.0
88s_E2	PTC+PEC	4423.0	88s	9.48191550776039	4.467144376289829	6.338976489013409	6.024753237561721	2.5115229333572127	0.0	1.5901912764619357	0.0	0.8951820590430816
88s_E20	EC	6014.0	88s	3.7570313503118924	2.7995495453451236	5.157668878317023	4.496510631588352	1.0076033474917607	5.100026676039286	8.226333035060804	0.0	0.7196405572806364
88s_E21	DCL/cTAL	4952.0	88s	3.4732510495150657	1.672436582819069	5.6981811653078305	8.9279940836096	0.0	0.0	0.0	0.0	0.0
88s_E22	PTC+PEC	5507.0	88s	10.095533377193723	2.097119660725153	4.841161299693573	2.756344869906886	3.459764837775589	0.0	0.5016932138482936	0.0	0.0
88s_E23	PTC+PEC	5593.0	88s	9.57258739988668	2.57642528877198	6.8443518978223965	4.617548577693556	0.0	0.5181240748919765	0.0	0.0	0.0
88s_E24	DCL/cTAL	4182.0	88s	3.3228199203670923	2.1934739846103843	11.973889520634662	6.298838259826121	1.2950665439753986	0.0	1.293223186333408	0.0	0.0
88s_E3	DCL/cTAL	4503.0	88s	3.7882797434942725	12.22657056691745	5.04283041340642	13.519461448693288	0.0	0.3894136008733127	1.0230662631363987	0.0	0.0
88s_E4	PTC+PEC	6393.0	88s	10.46299570398596	2.597588337517552	4.530508893453801	4.233337754488317	0.0	0.0	0.0	0.0	0.0
88s_E5	DCL/cTAL	4510.0	88s	4.045047402704398	2.607155931364395	13.933919987554452	5.45841619521317	0.0	0.0	0.5167110782847298	0.0	0.0
88s_E6	DCL/cTAL	5045.0	88s	4.392735486288665	4.974254693337278	6.765550086227068	13.954298166351226	0.0	0.8529258782854041	1.2282171916417053	0.0	0.0
88s_E8	PTC+PEC	6012.0	88s	5.167717744598939	4.956369493398731	7.3433931610215195	7.351702191169991	2.5112199365727927	0.0	3.006537164904242	0.0	0.0
88s_E9	PTC+PEC	3939.0	88s	9.394027910885653	1.7425698172706379	5.525350051959554	4.188137808458416	0.0	0.0	1.1312541251972272	0.0	0.8184981120179773
88s_F1	PTC+PEC	4744.0	88s	7.642195583752266	5.623350591741053	6.382614013663399	8.253865648273658	0.0	0.0	2.0932912290079075	1.4162738893747633	0.0
88s_F10	DCL/cTAL	4782.0	88s	5.694835329842209	10.599761118390871	0.0	8.150660634426869	0.0	0.0	3.730552149900851	0.0	1.2091982408689734
88s_F11	PTC+PEC	5440.0	88s	8.936830124007292	1.7258562635175856	1.0526585339804295	5.594117704246744	3.007335540243111	0.0	0.9536358888275646	0.0	0.0
88s_F13	DCL/cTAL	5061.0	88s	4.885549097562306	1.0931327160923976	0.0	15.069752190764254	0.0	0.7574461175161306	2.4855474755875533	0.0	0.0
88s_F14	EC	5857.0	88s	3.6540043475784354	3.134626111126796	1.404264989221001	6.110434535280717	0.7819917972277791	0.0	9.819327129710018	0.0	0.0
88s_F15	DCL/cTAL	5039.0	88s	3.35467363879751	2.7782777858874614	3.489381602065754	8.515047106468359	0.0	0.0	1.314252041442793	0.0	0.0
88s_F16	Podocyte	5066.0	88s	4.55503904576508	4.420604119621154	5.600553400609241	6.672807162832665	0.0	0.0	1.1983966413455627	0.0	8.009127420460914
88s_F17	PTC+PEC	5216.0	88s	9.409296213012535	3.157803707692204	4.892103470890455	6.09733487143532	0.0	0.0	1.8799427986266672	0.0	0.6536145348383611
88s_F18	DCL/cTAL	5870.0	88s	2.574290022324764	1.7484650669352502	11.41144347226066	5.960705868061326	0.0	1.2855897719825815	1.7633630907687519	0.0	0.0
88s_F2	DCL/cTAL	4603.0	88s	3.7725931905691996	12.574895164879786	0.0	9.208404270355711	0.0	0.0	0.7896993612572863	0.0	0.9521697383923735
88s_F20	PTC+PEC	4918.0	88s	9.214109484429262	2.1842576163574954	0.0	5.698449183290025	3.6686331803356653	0.0	2.458551523786306	0.0	0.0
88s_F21	PTC+PEC	5802.0	88s	8.988890584517073	2.4718503463948522	0.0	5.7813083366262585	5.188091941896354	0.0	0.0	0.0	0.0
88s_F23	Podocyte	5191.0	88s	4.446932516580203	3.5011883682145406	5.38711702403897	6.7694896426983675	7.11401927992157	0.7039180459595265	0.0	0.0	7.824999501352571
88s_F24	DCL/cTAL	3892.0	88s	4.642693524130961	5.139903562431802	4.226563291561834	13.973524955981993	0.0	0.0	2.28177708993645	0.0	0.0
88s_F3	PTC+PEC	5062.0	88s	8.606294737516482	4.952837174740035	3.2027875856572736	8.130164304574668	0.0	0.0	1.4797700738906598	0.0	0.0
88s_F4	PTC+PEC	4502.0	88s	7.455919560830123	8.013005844869141	7.12122787276789	10.684948074175914	3.467906341721666	0.0	0.0	0.0	2.895604272897241
88s_F5	PTC+PEC	4907.0	88s	8.47014248590006	1.9338642490310807	3.9023113080492067	6.089389744024006	1.6560298216326845	0.0	0.7787255196725384	0.0	0.298064818518877
88s_F6	DCL/cTAL	4732.0	88s	2.309860567763864	3.2689850687144153	0.9366743808858234	15.027155036126379	0.0	0.0	0.8456165908510259	0.0	0.5957031137102088
88s_F7	PTC+PEC	4600.0	88s	11.321522794386636	4.2078168464659935	4.813717702122999	8.209142375485282	1.9864501813135262	0.0	1.984123699010248	0.0	1.5341076273601593
88s_F8	PTC+PEC	4864.0	88s	7.698950064817788	2.4206958383714468	1.3557461741682444	5.586485657764114	0.0	0.0	0.7482817059113546	0.0	0.2845208023614562
88s_F9	PTC+PEC	4719.0	88s	7.453290793542832	6.132394928715496	5.658976098435098	9.209410492620787	0.0	0.0	2.677605244332043	0.0	4.657368859560444
88s_G1	PTC+PEC	4742.0	88s	6.789498815068196	0.0	3.005765558168027	3.4966999732675292	0.0	0.0	0.0	0.0	0.0
88s_G10	DCL/cTAL	5581.0	88s	3.837975039911374	2.712806371168555	0.0	15.085252486664752	0.6461849554783207	0.7458694573597304	1.9332071299480091	0.0	0.4453240737482286
88s_G11	PTC+PEC	4999.0	88s	8.721755504187511	0.0	0.0	8.601308519879504	2.8670494439079364	0.0	5.466516498681905	0.0	2.3303597815382733
88s_G12	Podocyte	5538.0	88s	3.6426927124225434	0.500312084568535	1.5507729264075274	4.693739232466807	5.0643506100949915	0.5898454652033415	0.8807175296200123	0.0	5.3165402172169625
88s_G13	PTC+PEC	4404.0	88s	9.7154540112562	0.0	0.973465218245861	4.935608841384159	5.602007609579642	0.32446213164647625	1.6324319089119042	0.0	0.0
88s_G14	PTC+PEC	4081.0	88s	8.427754725612001	1.6230646403361244	0.0	4.917543745153562	0.0	0.0	1.9315720542533688	0.0	0.9280197382051586
88s_G15	PTC+PEC	6515.0	88s	8.840701982213641	0.0	2.986884286585367	5.188747110657984	0.5892335857410556	0.0	0.5881906624746974	0.0	0.0
88s_G16	PTC+PEC	5388.0	88s	7.947236809866414	3.2347708420195045	4.180823912156161	5.265462274389721	4.045157216072644	0.40094883875898485	0.616951625005752	0.0	1.01920198401028
88s_G17	PTC+PEC	5030.0	88s	8.093449196352118	0.0	5.516187050544394	5.099430464452659	0.0	0.0	2.0008860574958467	0.0	0.0
88s_G18	PTC+PEC	4889.0	88s	10.181819114084023	0.0	1.578728353501791	5.479168921222587	0.0	1.028695482289241	2.1587012498793072	0.0	0.6374940000022933
88s_G2	PTC+PEC	5621.0	88s	7.082599196557158	6.414537598616279	0.0	9.751985575461456	0.0	0.0	0.0	0.0	2.219725098529639
88s_G20	Podocyte	4870.0	88s	4.394586178224538	0.0	0.0	4.670144131160452	0.0	0.0	1.8000432770898203	0.0	9.226035857943172
88s_G21	PTC+PEC	5215.0	88s	8.124401830810532	0.0	0.0	6.106633242579023	3.4241801118370985	0.0	0.0	0.0	0.4288059957639325
88s_G22	PTC+PEC	6088.0	88s	9.856620520071269	0.0	1.2985868819180026	3.983414414935244	4.812884224493034	0.0	0.7105689609237322	0.0	0.0
88s_G23	PTC+PEC	5198.0	88s	7.702871728589986	0.0	10.855269463406579	9.298123924241244	4.292495642294793	2.715946209100535	4.289542031357004	0.0	3.689484739786138
88s_G24	PTC+PEC	4873.0	88s	8.708967718935753	0.41759892773155993	1.357731784256558	5.70086603395015	0.7508630325936514	0.0	0.0	0.0	0.2851044027267798
88s_G3	EC	5052.0	88s	3.412131829651249	2.6611620636246243	0.0	6.219798261443555	0.0	0.0	9.420586160385083	0.0	0.0
88s_G4	PTC+PEC	5689.0	88s	7.270266095496885	6.52821517598808	5.374284538253327	9.060634552755824	2.4386291234482163	0.0	5.181654355672455	0.0	2.7353677381400563
88s_G5	DCL/cTAL	5450.0	88s	4.594624725133632	0.0	5.251121142316898	13.912186217626223	1.1675641281633677	0.0	2.2421161915198082	0.0	1.3759072164267419
88s_G6	PTC+PEC	5010.0	88s	5.1973821847482995	5.048986452165014	0.0	8.454087609522626	0.0	0.0	2.7547494363038627	0.0	0.0
88s_G8	DCL/cTAL	5296.0	88s	3.146967204947108	1.6224217999519996	1.9647435502474613	8.080711958907042	0.5087721841397113	0.0	1.426377423201596	0.0	0.0
88s_G9	PTC+PEC	5052.0	88s	8.938716376829259	0.0	4.201500993995635	9.32310933793579	4.018163724046096	0.0	4.96992877287466	0.0	2.552113649867925
88s_H1	DCL/cTAL	4485.0	88s	4.170473891479883	2.7405894847082592	14.351549764346741	5.506352378684344	0.0	0.0	0.0	0.0	0.0
88s_H10	MLC	4496.0	88s	5.033341480083559	4.470306511843879	6.007770261252312	6.7177985702197045	0.0	8.023134110802914	2.835304215047101	0.0	0.0
88s_H11	PTC+PEC	6943.0	88s	9.557799575568842	1.9945146617168656	5.159410666764144	4.509764009037898	1.6636611027644217	0.3331748085632673	0.0	0.0	0.6369746550150198
88s_H12	PTC+PEC	4359.0	88s	8.748081151067272	6.648216194642347	10.294377460659154	9.351327210982538	0.0	0.0	0.0	0.0	0.0
88s_H13	PTC+PEC	4642.0	88s	6.7372887970934725	5.590529525257297	7.863380203949687	13.499816120268566	2.6626187566052857	2.8852464882502287	4.084146561787878	0.0	2.1415644780429917
88s_H14	PTC+PEC	4485.0	88s	10.66935620946824	2.9676570003227574	5.347042434380093	4.509804720153851	0.0	0.0	0.0	0.0	0.0
88s_H15	PTC+PEC	5975.0	88s	10.861334414156287	3.2327671117310293	6.048334681169525	6.113751619687362	0.0	0.0	0.0	0.0	0.0
88s_H16	DCL/cTAL	6017.0	88s	4.921438707713927	5.097027501485081	12.32290978114033	5.952100677392905	0.0	0.7439536914883887	0.0	0.0	0.7831317721663283
88s_H17	PTC+PEC	5727.0	88s	7.115307778776268	2.4094084946410836	5.475708783050254	4.835439393493219	3.8722922549811662	0.0	0.0	0.0	0.39163504175326647
88s_H18	DCL/cTAL	4125.0	88s	5.762369556580497	4.7209915262023205	7.7652348052345035	14.654388601344916	0.0	0.0	4.489072039499754	0.0	0.0
88s_H19	DCL/cTAL	4827.0	88s	2.9853021940779105	3.343755167730336	5.581013337218822	15.481734511816182	0.9491809221146971	0.0	0.0	0.0	0.0
88s_H2	Podocyte	4414.0	88s	3.762456521672494	4.100474247159203	5.311334422557292	5.546173490885734	3.2038391961067414	0.0	0.0	0.0	5.20444558903933
88s_H20	PTC+PEC	3084.0	88s	8.29997365674829	7.385725317389059	9.405451503340846	9.054502672085219	0.0	0.0	4.465082872443855	0.0	0.0
88s_H21	Podocyte	5281.0	88s	3.1867031885158354	3.3634818535692417	5.572473552375744	4.0459307723091	0.0	0.0	0.0	0.0	7.223123170572086
88s_H22	PTC+PEC	4998.0	88s	9.937136332451095	1.993271685690112	4.987915976222016	3.6680861760018044	1.2012708012526354	0.0	0.0	0.0	0.0
88s_H23	DCL/cTAL	5702.0	88s	3.781856466951988	3.0550689739324492	15.092846491039277	5.058283759027102	0.6525548315346141	0.0	0.0	0.0	0.0
88s_H3	PTC+PEC	3378.0	88s	11.813349116072606	3.2994690183095767	5.713530698110011	6.70799812855613	0.0	0.0	1.9971422150446556	0.0	0.0
88s_H4	PTC+PEC	5597.0	88s	8.752966439803036	5.808369501875013	7.28189023191311	7.352144120302317	0.0	0.0	0.0	0.0	0.0
88s_H5	PTC+PEC	4686.0	88s	7.968857216868184	7.024188582136369	10.159218745340391	9.869891321080129	0.0	0.0	0.0	0.0	0.0
88s_H6	DCL/cTAL	4623.0	88s	4.254123330385154	13.00275947073479	5.599041107446967	10.648440790358912	0.0	0.0	0.0	0.0	0.5768821427435735
88s_H8	PTC+PEC	5403.0	88s	10.579127892497006	2.4786256838551672	4.894541657620584	5.28408525633029	0.0	0.6390409714211771	0.0	0.0	0.37594074599046834
88s_H9	PTC+PEC	4342.0	88s	11.027738053879585	6.950517411419981	9.74434614851343	9.463561756744687	0.0	0.0	0.0	0.0	3.838806044903414
88s_I1	PTC+PEC	4303.0	88s	9.736659254743667	3.073318107758796	4.352099321412955	3.7810577255546423	0.0	0.0	0.5562259538981769	0.0	0.6811726194300085
88s_I10	PTC+PEC	4832.0	88s	9.009673481002743	3.125244623898683	0.0	4.650544509822522	0.0	0.0	1.600516149067205	0.0	0.8031736773547291
88s_I11	PTC+PEC	5312.0	88s	7.634764074494227	6.312401312563783	0.0	7.529219451927101	0.0	0.0	0.0	0.0	3.249848185394022
88s_I12	DCL/cTAL	5777.0	88s	4.8206638943522	4.646135247449017	11.062406927543384	4.88483086100881	0.0	1.3013471565996781	0.0	0.0	0.8337635955057184
88s_I13	DCL/cTAL	4691.0	88s	3.4729625971609717	1.9219213885553346	6.483186204216872	4.696761551875691	0.4378413366669105	0.5107956585233822	1.0436493033386636	0.0	0.2950546332048118
88s_I14	PTC+PEC	5172.0	88s	9.38311478065946	4.369867912154384	1.7699704839797423	4.973436212676404	0.0	0.0	1.633077605893114	0.0	0.7433147127260789
88s_I15	PTC+PEC	4207.0	88s	10.401949095456091	3.0687207534319723	2.978360980199452	6.026259008903665	0.0	0.0	0.0	0.0	0.9723412264531862
88s_I16	DCL/cTAL	5732.0	88s	5.149320905558066	6.461053079447526	11.171445809888048	6.636853456150031	0.0	0.0	0.0	0.0	0.0
88s_I17	EC	5850.0	88s	3.43711730284574	3.873327639531736	5.79410428233717	4.798072208895126	1.5771642548897837	0.0	9.510715284691718	0.0	0.7091430192193445
88s_I18	PTC+PEC	4820.0	88s	10.16739712723021	6.503008321706426	5.733286228122954	7.7211222872800995	0.0	3.874014071431539	5.946796219083839	0.0	0.0
88s_I2	Podocyte	4795.0	88s	2.82442459956233	3.4885862546494852	1.5769061410150305	4.890100066361866	0.0	0.0	0.6566568433434995	0.0	6.79668395719946
88s_I21	PTC+PEC	4797.0	88s	5.9539452721915955	5.409094704259746	4.095622903557872	5.754496586082712	0.0	0.0	0.0	0.0	1.7006386908320312
88s_I22	PTC+PEC	4087.0	88s	7.168782576372525	5.534897099399127	6.3254000521814815	8.031673935947435	0.0	0.0	3.6448146522046643	0.0	0.0
88s_I23	PTC+PEC	5475.0	88s	9.208261104599373	2.4293521480081757	4.947004022159773	3.679080553060341	2.147796210807335	0.0	0.0	0.0	0.28643044363648934
88s_I3	DCL/cTAL	4209.0	88s	4.0892753839167275	3.8896419312920933	0.0	11.194944717933565	0.0	0.0	1.6978443965560064	0.0	0.0
88s_I4	DCL/cTAL	5174.0	88s	3.1947352836960863	11.495704626202471	2.041780008561192	12.21650564303378	0.0	0.0	0.0	0.0	0.19571023708068358
88s_I5	PTC+PEC	5568.0	88s	8.586749715301089	7.168554126011768	8.029281787277029	8.798314245774133	0.0	0.0	3.7662219184663375	0.0	4.101931125055988
88s_I6	PTC+PEC	4501.0	88s	6.214257379501789	8.834131471267588	5.526907644070988	10.96973372669968	0.0	0.0	4.36910261031163	0.0	3.7668921477338286
88s_I8	DCL/cTAL	4835.0	88s	2.819356748553005	2.461532110546578	1.9253137778554505	5.008005545729395	0.0	0.0	0.0	0.0	0.257744916226478
88s_I9	Podocyte	5556.0	88s	2.778907276319204	3.553263212799632	2.772465319649897	4.401527285169538	0.0	0.0	0.0	0.0	8.226244518663632
88s_J1	PTC+PEC	4911.0	88s	8.574863378975111	0.0	8.966463182228107	0.0	4.100709928845695	0.0	3.1796698983714387	0.0	0.0
88s_J10	PTC+PEC	6656.0	88s	10.30945564392452	4.001860845094165	2.879111267868517	6.374315009268159	1.2562175631751937	0.0	3.2194260150902854	0.0	0.0
88s_J11	PTC+PEC	4889.0	88s	7.944991703525209	0.0	1.6980383209053511	1.5095234525586938	3.3668606748241947	0.0	0.0	0.0	0.0
88s_J12	PTC+PEC	6163.0	88s	10.445428303957467	0.0	1.788594115532596	1.0856246195752366	3.118732338901282	0.5143382305310051	0.6183268239098219	0.0	0.15626885903177906
88s_J13	MLC	4815.0	88s	4.324257138132302	0.5054885430073729	2.5566812088476287	4.650362746419489	0.8902127420562937	8.178483584966212	1.1873972905688666	0.0	0.0
88s_J14	PTC+PEC	4484.0	88s	9.701901213277763	2.2831594827300883	1.1928387078025662	0.0	1.08660094202316	0.0	1.69715909472605	0.0	0.0
88s_J15	PTC+PEC	4060.0	88s	10.997637252621576	0.0	3.2407315910777714	4.596153152268645	5.5019554202862295	0.0	0.0	0.0	0.0
88s_J16	PTC+PEC	5284.0	88s	4.811898339958405	3.6698333972369532	4.897894406503758	2.1136864789041945	7.082150903291696	5.7808826366113495	1.21553509833954	0.0	0.886035318601193
88s_J17	PTC+PEC	5817.0	88s	10.53507006336778	2.3587848035077474	8.127968012781176	0.0	3.7653619733717107	1.8138501645303853	2.3758475534516252	0.0	1.8827157149835838
88s_J18	PTC+PEC	5180.0	88s	7.850032623697975	3.275365729374747	0.0	5.380407399011193	0.0	2.178382826663224	4.21889248296237	0.0	0.0
88s_J19	PTC+PEC	5199.0	88s	10.224933174531854	0.0	3.2636716568690014	5.962698837430158	5.818860155089693	0.6443299661341114	0.9544029530245445	0.0	0.0
88s_J2	PTC+PEC	6348.0	88s	9.509502787811584	4.348379717874186	0.9934441234492233	3.6022692371642795	2.728622812938173	0.33269550539663534	0.2821476225500119	0.0	0.1871883483324031
88s_J20	EC	6278.0	88s	4.270406897342812	1.2941483510249288	3.240522641900291	0.9466000525126333	0.0	0.9144234573669062	9.428899330949056	0.0	0.0
88s_J21	PTC+PEC	7214.0	88s	9.954733177826242	1.5272657221140633	2.9207532372116707	2.1792607701081814	0.9687670978655465	0.0	0.0	0.0	0.0
88s_J22	PTC+PEC	4872.0	88s	9.57832145813097	0.0	5.633354784729467	0.0	0.0	0.0	3.5363001746260365	0.0	0.0
88s_J23	PTC+PEC	5248.0	88s	10.037613523797603	0.6352537720776655	4.77599081871458	0.4364091295161118	4.041897548408218	0.0	0.0	0.0	0.0
88s_J24	PTC+PEC	4289.0	88s	7.4947669982964245	5.69606568682896	6.898999715162182	10.109520833144492	0.0	0.0	0.0	0.0	0.0
88s_J4	DCL/cTAL	4603.0	88s	4.484727392510109	3.3297041376174548	10.643912082097266	3.122367516448459	0.0	0.0	0.0	0.0	0.0
88s_J5	PTC+PEC	5706.0	88s	9.270906576192356	0.2969363224481411	3.1665996424384106	3.3700165125374855	2.4371767155262494	0.5035475496465681	0.0	0.0	0.2000584031328039
88s_J6	PTC+PEC	4899.0	88s	7.716010934142483	6.803788018015011	5.2410181892944125	10.585114941557045	0.0	0.0	0.0	0.0	0.0
88s_J7	PTC+PEC	4782.0	88s	11.38030286180315	1.5015777338642795	2.6619786297930057	1.4616195579715008	0.5515413763029683	0.0	0.0	0.0	0.0
88s_J8	PTC+PEC	6021.0	88s	6.633675722303565	12.145148984812547	6.066865914777138	8.067106345589632	0.0	1.6601596846355544	3.0351456786131696	0.0	0.0
88s_J9	DCL/cTAL	3646.0	88s	4.318183011242087	1.3690737388754726	10.991485300772775	0.0	0.8519633235372001	0.0	0.0	0.0	0.5994872142841442
88s_K1	PTC+PEC	6134.0	88s	9.844319445303153	0.2813187138723275	3.3249437402592052	4.151530431209152	0.0	0.0	0.2850909692274724	0.0	0.0
88s_K10	EC	6171.0	88s	3.020579208159833	1.3010309920244711	0.0	5.058222446643225	0.0	0.0	9.937673010899545	0.0	0.0
88s_K11	PTC+PEC	5889.0	88s	10.323755815610495	0.0	0.0	4.94746500789745	4.085806582959429	0.0	0.8301387114382314	0.0	0.0
88s_K12	PTC+PEC	4783.0	88s	9.275861415725972	0.7585902480344675	1.3842580412192762	6.052642599511225	0.7685672662089365	1.4254507560682879	1.9291256120625635	0.0	0.0
88s_K13	PTC+PEC	4614.0	88s	10.598398310262018	0.0	1.376034589392783	6.379952156848717	1.259537427522625	0.503463357930705	1.9192904339297179	0.0	0.9201350174661101
88s_K14	PTC+PEC	5186.0	88s	6.68425955850843	1.8509597283677919	0.0	5.7622273922062215	6.551634453702768	0.0	1.8662883787569025	0.0	0.0
88s_K15	DCL/cTAL	5535.0	88s	3.618746219728264	5.492970650703911	5.087812141455177	10.962108192211273	0.8147714239393614	0.0	1.330424872586316	0.0	0.0
88s_K16	PTC+PEC	6103.0	88s	10.83697332866579	2.425303281238079	3.281204018886553	4.85359871368092	0.0	0.0	0.0	0.0	0.266912496505007
88s_K17	Podocyte	5776.0	88s	4.523218035374804	1.2609560940514033	5.488150391664245	6.158764708395855	4.47920912798952	0.0	1.2733271211970567	0.0	6.727726974905658
88s_K18	PTC+PEC	5433.0	88s	8.689669119849299	0.0	2.7543686424601286	5.279438445758141	5.328175257118421	0.37947801064098025	2.4621275787748647	0.0	0.4020980853262597
88s_K19	PTC+PEC	5530.0	88s	9.84146654084309	0.0	6.016096561255563	9.117182952680231	0.0	1.7580843545930103	2.312771585645645	0.0	0.0
88s_K2	PTC+PEC	5642.0	88s	7.370571273969298	3.0790912922400215	0.0	6.253453271468818	0.0	0.0	1.5716363417662098	0.0	0.27601791157173655
88s_K20	PTC+PEC	5783.0	88s	9.39139431010599	0.6211905317130408	0.0	4.866717202587566	0.0	0.0	2.4245928292634242	0.0	0.4332384642980476
88s_K21	PTC+PEC	4492.0	88s	4.969364609517271	0.0	3.524245039134736	6.3177465281051335	0.0	0.0	2.019099466425455	0.0	1.564798224656819
88s_K22	PTC+PEC	4189.0	88s	8.875781342277383	0.0	6.383317558559898	9.8627222692713	5.210803904049492	0.0	6.188123620614327	0.0	0.0
88s_K23	PTC+PEC	5959.0	88s	6.995683131580728	0.0	8.589831313345181	8.659415415534957	2.217235355321666	1.6720340413485402	3.050379290745236	0.0	0.0
88s_K24	DCL/cTAL	5002.0	88s	3.1780136919922786	1.6461129548860518	6.987843404257715	9.204902752013485	0.5192473154347331	0.0	1.1996384549877075	0.0	0.0
88s_K3	PTC+PEC	4963.0	88s	7.489083538123593	3.5380132331304	1.4672854576922945	7.337555570005519	0.8246761136166858	0.0	3.1201452724125063	0.0	0.0
88s_K4	PTC+PEC	4993.0	88s	10.34375345080262	3.6228001317804264	3.5961462564750653	6.653345950344598	0.6833286454032274	0.0	2.687242961220258	0.0	0.0
88s_K5	DCL/cTAL	5200.0	88s	4.235206555252805	0.0	4.3224588300401035	14.571849399105574	0.0	0.0	2.1092213885026587	0.0	0.43757248917709896
88s_K6	DCL/cTAL	5116.0	88s	4.91098681411269	5.010432091679283	0.0	14.589474317181304	0.0	0.0	0.0	0.0	0.9136686592203072
88s_K7	PTC+PEC	5382.0	88s	8.33037210216129	3.9007442138138537	0.7102269707721475	4.628144193380546	5.20354059879933	0.0	0.8733354183495373	0.0	0.0
88s_K8	PTC+PEC	6365.0	88s	5.834004301664277	3.3068909108927045	4.134733416562036	13.926467408934204	0.0	0.0	3.039529248433068	0.0	0.0
88s_K9	PTC+PEC	5530.0	88s	10.441860467945581	0.0	2.696233179679608	6.873519932225279	4.56983075433862	0.0	2.1967012044872734	0.0	1.3406322975157583
88s_L1	PTC+PEC	6570.0	88s	10.046007372009926	0.0	8.145579906884672	3.8253209784632904	0.0	0.0	3.8163135381265456	0.0	0.0
88s_L10	PTC+PEC	5252.0	88s	10.411597757524646	2.1888421935093603	2.262239988933042	4.410412969106305	0.0	0.2396559887267158	1.7037641351188737	0.0	0.0
88s_L11	PTC+PEC	6163.0	88s	9.611533211865618	0.4679741913018144	2.856631726875462	1.7152155078437497	0.0	0.0	0.33252916492907963	0.0	0.0
88s_L12	Podocyte	5133.0	88s	4.824590975575843	0.9792896194368378	3.937510775157158	2.1071272621200667	0.0	0.4798343776691038	0.9897577216015435	0.0	6.153542261493926
88s_L13	EC	5384.0	88s	4.90638375986097	0.0	2.82497154869928	5.5973165228422666	0.6152254780779522	0.0	10.220829927094075	0.0	0.0
88s_L14	PTC+PEC	5488.0	88s	10.042857414919517	0.7239469137053982	2.141796409263053	0.8736004984833406	4.515439795963948	0.0	0.5811045138572963	0.0	0.27748950681133405
88s_L15	DCL/cTAL	5173.0	88s	3.6861028297400926	0.37233381162760104	3.661222486128382	6.653111820430464	5.603218611102692	0.0	0.6758999801144532	0.0	0.0
88s_L16	PTC+PEC	6080.0	88s	9.288215518218012	4.8438156836806145	6.3980193428109695	4.930534001932839	1.7436946979705008	0.0	2.7781322641276427	0.0	1.323845920750438
88s_L17	DCL/cTAL	5536.0	88s	4.527088058051371	0.790279813043304	14.25618683740073	2.5001317644940837	1.5132228858898775	0.0	1.985776276187104	0.0	0.5604705776157622
88s_L18	EC	5528.0	88s	3.5038358266068714	1.050217320326634	4.138913196231487	2.9703853214066225	0.0	0.28388303654791675	9.779763659624535	0.24492403483958666	0.0
88s_L19	PTC+PEC	5520.0	88s	9.410427048080521	0.3810615767732633	3.1276729799203893	5.062972700120016	1.1568620910590879	0.0	1.341323313250915	0.0	0.0
88s_L2	PTC+PEC	6065.0	88s	9.52833954895117	3.369503310084361	3.968533768759907	4.4640350900248205	0.7332242014084434	0.0	1.071445270511493	0.0	0.7710534582042691
88s_L20	PTC+PEC	5800.0	88s	10.614877920966034	1.355420587126615	5.220407353477436	3.163833377862726	0.0	0.0	2.8732243641451016	0.0	0.0
88s_L21	DCL/cTAL	6867.0	88s	3.6265191348864834	0.8937443883153305	10.109068833336085	8.970751236677946	0.0	0.0	0.5213884053288338	0.0	0.35526461039928703
88s_L22	DCL/cTAL	5543.0	88s	5.241945500339744	0.7623327582938998	11.535435371397746	1.8747231698039608	0.0	0.0	1.270852130296153	0.0	0.0
88s_L23	PTC+PEC	6377.0	88s	9.254593234988969	0.5168223600621438	5.1536212314851015	0.3505778896624061	0.285763836367324	0.17789338197311197	0.9063778148957278	0.0	0.0
88s_L24	DCL/cTAL	6207.0	88s	6.0789648215776575	12.560983921283238	6.294083842025107	13.72272822834395	1.5806324048432516	0.0	2.314243114353802	0.0	1.185398268900288
88s_L3	PTC+PEC	5919.0	88s	10.618497827323932	1.9547721077827032	3.912740977494572	6.084409925553631	0.0	0.0	2.151357594964512	0.0	0.24759396439220388
88s_L4	PTC+PEC	5600.0	88s	10.340855888514495	5.01276781936553	3.971940615850644	5.496858163177494	0.0	0.0	0.6298046974688689	0.0	0.0
88s_L5	PTC+PEC	5899.0	88s	9.488794225079923	0.5620150436218594	4.499560755956951	4.680073103787878	0.7879503756999932	0.0	1.1430164606358808	0.0	0.2079104902728202
88s_L6	PTC+PEC	6417.0	88s	10.49761422884878	6.871852460747523	7.408819508723248	10.224701174919621	2.2296964685085645	0.0	3.590625802810513	0.0	0.0
88s_L7	PTC+PEC	5023.0	88s	9.485297761046656	0.40366023337173246	2.557005991353115	1.2886832258590597	0.21930101055147175	0.0	0.8632073791339762	0.0	0.14413738979882712
88s_L8	PTC+PEC	6055.0	88s	8.059081846296378	0.8877906466048912	3.308441645051441	4.005127585821098	0.518419650477066	0.0	0.6556003077086611	0.0	0.0
88s_L9	PTC+PEC	5742.0	88s	9.124940612553596	0.4284163178285794	2.72980633847777	1.0216615241004785	0.7682868048366416	0.0	0.6642783055128026	0.0	0.4595041751211718
89s_A1	EC	4022.0	89s	1.779105723256139	0.3513631673973311	0.0	0.7564780409207027	0.0	0.7416023313077554	11.084068254158257	0.0	2.9337663066155057
89s_A14	Podocyte	4588.0	89s	0.0	0.6028706488596742	0.0	1.2171536641025007	0.0	1.6835836215765536	5.002598650616784	0.0	10.116926439856599
89s_A17	Podocyte	3764.0	89s	0.0	0.0	0.0	1.2835288832406069	0.0	1.244025735666291	4.965482394440162	0.0	10.13990316522075
89s_A18	Podocyte	3562.0	89s	0.0	3.4974724579057033	0.0	0.0	0.0	5.423304052312428	3.616760130134402	0.0	9.591518664361365
89s_A19	MLC	3416.0	89s	0.0	0.0	0.0	0.0	0.0	6.958423767948149	3.667816154768457	0.0	2.605870896833463
89s_A2	EC	5887.0	89s	2.8606781052074344	0.0	0.0	0.0	0.0	1.1450229507340086	9.584602993686076	0.0	4.816585511692325
89s_A22	DCL/cTAL	5602.0	89s	0.0	3.072871436417781	0.0	2.51959876157923	0.0	3.3268836463960247	5.935278262869678	0.0	4.845419975747936
89s_A23	EC	4110.0	89s	0.0	0.7567196674283609	0.0	2.4338845152351447	0.0	0.5060539294841027	10.0362485819159	0.0	2.8647612760653787
89s_A24	EC	3855.0	89s	0.8139235929694006	0.0	0.0	0.0	0.0	1.6776842185154583	10.070847015725056	0.0	2.5106568499814954
89s_A3	EC	3210.0	89s	0.529255410678754	0.0	0.0	0.2923070659048337	0.0	0.2801263779698657	10.515655366257903	0.0	1.9914139811746252
89s_A4	EC	4565.0	89s	1.4031912692088842	0.0	0.0	0.0	0.0	1.3733645736558266	8.57429136510515	0.42047412327363765	2.7965978084276086
89s_A8	EC	3557.0	89s	0.0	0.0	0.0	0.9889732160967152	0.0	0.2098960232436008	10.841988343927852	0.0	2.277393584752932
89s_A9	Podocyte	3711.0	89s	0.0	0.512091978859464	0.0	0.34719016645051537	0.0	4.6371439329789546	3.992612595556505	0.0	9.487439891154777
89s_B10	EC	3724.0	89s	2.6455814965928077	4.116321946892819	0.0	3.6707410240813365	0.0	0.5096533711923643	10.183209645548777	0.0	1.3697754782761649
89s_B12	Podocyte	5523.0	89s	3.81651366199518	5.129261076247215	0.0	4.505197042965745	0.9711897757909725	1.1048550650815911	4.526250088360286	0.0	8.941137125388218
89s_B13	EC	5516.0	89s	3.8824087757907817	5.23384529104673	0.0	7.60055135429957	0.0	1.277683907195559	9.592531948021929	1.1453644093911386	2.0156571113444732
89s_B14	EC	4425.0	89s	2.9110491799813167	4.559913751208033	0.0	4.026096405207128	0.0	1.7196135020534933	5.125301007219204	0.0	2.893699056080174
89s_B15	EC	5626.0	89s	3.727398340866226	5.129946973116829	0.0	5.291988552997604	0.0	1.6390926761199007	10.142320611699128	0.0	2.2062363903457256
89s_B16	Podocyte	6727.0	89s	4.6133576564803205	6.196562863551967	0.0	6.14947286480902	1.6912552991467438	2.117333500264949	5.006477312600425	0.0	8.925163170570166
89s_B17	EC	3439.0	89s	3.247687424415556	3.766638921758677	0.0	4.002586647991992	0.0	1.3829587223311661	10.289544106906023	0.0	0.8184492050344221
89s_B18	DCL/cTAL	4026.0	89s	3.3381683933610207	12.682087820351184	0.0	7.7470624655218145	0.0	1.4660645137624393	3.586154518806094	0.0	1.270427782685206
89s_B19	MC	3943.0	89s	3.0549196394702447	3.7624998734177257	0.0	3.646848913384203	0.0	0.9869046498941713	3.390410038704881	0.0	0.5054921216611155
89s_B20	DCL/cTAL	4848.0	89s	3.0932768471864045	13.355323653364655	0.0	13.77347678915617	0.0	1.2970656889472503	3.3074506676223945	0.0	1.6209651566983603
89s_B21	MLC	4651.0	89s	3.2324400709636048	4.5470924310135965	0.0	4.794593696204734	0.0	8.710025389246928	3.812041206346124	0.0	1.7987541329412886
89s_B24	EC	4132.0	89s	3.4253998817527154	4.041480872528619	0.0	3.28472077381942	0.0	1.0852769072376673	9.550534186521958	0.0	0.5649844786737964
89s_B3	MLC	4255.0	89s	3.29386610567777	4.351737153563821	0.0	4.448187785734861	0.0	2.669690335137726	4.089695353298173	0.0	2.234877306259217
89s_B4	EC	4450.0	89s	3.0946041524776104	4.736329722354508	0.0	4.646719085245143	0.0	1.3578366275064004	6.504898159557049	0.7354663582788591	1.07942869162362
89s_B6	PTC+PEC	3774.0	89s	10.637355588920492	3.3550727546183756	0.0	3.5777508046586344	0.16599043340568906	0.791180016712459	2.582219532916287	0.0	1.5612042791801055
89s_B7	Podocyte	4380.0	89s	2.9148463095043096	4.175880136296354	0.0	4.890515997000323	2.650765478933481	0.6108768131841156	3.5005118715726016	0.0	4.879802429247193
89s_B8	EC	4580.0	89s	3.1301396154144516	4.746952862551605	0.0	4.619476793283046	0.0	0.5849647513342443	9.143778005305885	0.0	2.469991269758712
89s_B9	EC	4491.0	89s	3.4988102583015817	4.693554114993358	0.0	4.562481822869392	0.0	0.2721562808323655	10.338868031836446	0.0	2.319715525843255
89s_C1	PTC+PEC	3671.0	89s	8.031541799048686	0.0	0.0	0.2821677562383345	0.0	1.093323093980564	4.159457612483694	0.0	1.4655092528273728
89s_C10	MLC	6035.0	89s	2.8987583717605823	0.0	0.0	1.2073200528049925	0.0	8.28837605793976	6.056062568015675	0.6148343557569519	2.1163787220319685
89s_C11	EC	4698.0	89s	1.8347027152522473	0.0	0.0	0.0	1.619158656921903	0.0	8.736975448706735	0.0	1.5797133674122117
89s_C12	PTC+PEC	4785.0	89s	0.0	1.109522779572339	0.0	0.0	0.0	2.3873828173586884	4.543631361298145	0.0	3.529763594800908
89s_C13	MLC	5983.0	89s	1.2407859610875065	1.0579803141333028	0.0	7.873550745824491	0.0	4.8087747280234545	4.884995117837654	0.0	2.7298785770208753
89s_C15	Podocyte	4799.0	89s	1.504703538118146	0.4485135178299331	0.0	1.261192331028596	0.0	0.7367782489137035	4.171608688336804	0.0	8.335635499832408
89s_C16	EC	3491.0	89s	0.0	0.0	0.9551588520338908	1.329021376896996	0.49585964228032187	0.98758974698182	10.062885021992457	0.0	1.5698779394396645
89s_C17	MLC	4434.0	89s	1.471449094907533	0.0	0.0	0.6771837392436798	0.0	8.655978911784997	4.575805742961729	0.0	1.9060186604677833
89s_C19	EC	4494.0	89s	1.1419384669494221	0.0	0.0	0.0	0.0	1.1157444633706484	9.298104358704894	0.0	0.3914401324368712
89s_C2	EC	3017.0	89s	1.159212148899033	0.0	0.0	0.1876381764454149	0.0	0.26158586441992265	9.8402481945861	0.0	1.3547019049567308
89s_C21	Podocyte	6268.0	89s	3.2747381424834425	0.0	0.0	3.669915360768396	0.0	0.0	5.707550480032174	0.0	7.741095011757666
89s_C22	MLC	5019.0	89s	2.246134668844009	0.0	0.0	0.8147346833690061	0.0	2.317015591895565	4.29986936913183	0.0	1.8905707744645621
89s_C23	EC	4396.0	89s	1.4381059200667257	0.7471424802739928	0.0	2.4146989742848937	0.0	1.4078410694118075	4.625364687446196	0.0	0.527662683657868
89s_C24	MLC	4665.0	89s	0.8618706494585439	0.0	0.0	0.0	0.0	6.961676437122493	4.664410157685317	0.0	0.5081804534587319
89s_C3	EC	4531.0	89s	2.0829310312087026	0.0	0.0	0.0	0.0	1.1202302652495026	9.244237225465726	0.0	2.2515841513810884
89s_C7	EC	4365.0	89s	0.9925482785509261	2.2210686069088172	2.01698478793758	4.4558455218315975	0.0	0.9687420438808622	9.22949144951474	0.0	1.1328739241054635
89s_C8	EC	5076.0	89s	0.6845220487850208	0.0	0.0	0.0	0.0	0.9113376347581544	9.607402463264465	0.0	2.512187402811668
89s_C9	EC	7134.0	89s	3.2794219161338707	0.0	0.0	1.681199193736912	0.0	2.6471852432038294	8.128476234516054	0.0	5.118725271856781
89s_D1	EC	5277.0	89s	1.2924599857775239	0.0	0.0	2.880908749641976	1.1176541629941825	1.2640941971507813	4.75874635955157	0.0	3.2832771121341127
89s_D10	EC	6080.0	89s	0.0	0.0	0.0	3.401179287607323	0.0	2.144809947871462	6.466071492158901	0.0	4.797632185373641
89s_D13	EC	5237.0	89s	0.0	0.0	0.0	6.468773074931774	0.0	1.5185944187027391	9.12175148598138	0.3976761348877428	2.5316001687986076
89s_D14	Podocyte	3934.0	89s	0.0	0.30048878916949334	0.6219952382951051	1.1262058955209844	0.0	0.6455249103673104	3.1459471866432245	0.0	9.23628077268322
89s_D15	DCL/cTAL	3776.0	89s	0.0	0.0	0.0	8.71146383092234	0.24602156034677483	0.2901589429496258	2.9753854499289956	0.0	1.901863613168429
89s_D16	Podocyte	4677.0	89s	0.0	0.5453398444111579	0.0	1.119846359250174	7.933042079327788	0.8793857203204869	3.764061923228124	0.0	10.446535205803938
89s_D19	EC	5670.0	89s	0.0	0.0	0.0	2.3119787616225818	0.0	0.7054394848739212	8.312509891876687	0.0	3.4732612327534014
89s_D2	MLC	3992.0	89s	1.6961965230846163	0.32657439729698184	0.0	1.970724072593749	0.33152539666609443	0.0	3.684613785921777	0.0	2.6907019483685946
89s_D20	EC	5740.0	89s	2.0342358632506223	5.178770724142083	0.0	5.648541757520058	0.0	2.3196913871858236	9.797267097450245	0.5105541650390626	3.405490051516237
89s_D21	EC	4666.0	89s	1.6662043172744874	0.0	0.0	2.4095124170062943	0.0	1.633320941966483	9.092388006281972	0.0	3.1474130502897917
89s_D22	MLC	5097.0	89s	0.0	0.0	0.0	0.7142462898451063	0.0	8.227567592870843	3.978469730922543	0.0	1.3964656679567662
89s_D23	EC	4570.0	89s	0.0	1.188906415953454	0.0	1.7872239788455382	0.0	0.4749329649323991	9.04122434318753	0.0	2.4806260442711037
89s_D24	EC	4012.0	89s	0.7354104438631711	0.0	0.0	1.885788513162728	0.0	1.7006545782366147	9.443106260144399	0.0	2.5381653282219108
89s_D3	PTC+PEC	3841.0	89s	0.33736082765734615	0.0	0.0	0.8488358510579295	0.0	0.0	4.184815947507373	0.0	2.4208673510182024
89s_D4	EC	4479.0	89s	1.570743402090929	0.0	0.0	1.5836633602889174	0.48299484508199614	0.5621181956171863	10.224142157797248	0.2662596239523525	2.1899562377607484
89s_D5	EC	4186.0	89s	0.0	0.0	0.0	1.844643812763761	0.0	0.49788296478598154	9.68725138562709	0.0	2.4913772418303948
89s_D6	Podocyte	4690.0	89s	2.9149355400470633	0.0	0.0	2.1613068603842147	6.413367990421087	1.2361684473078587	2.326099087871567	0.0	8.880291491111498
89s_D7	Podocyte	6875.0	89s	0.0	2.6307334813823764	1.5920471948237094	5.923362636803881	0.9109296721962589	2.057984968755651	5.139797958720205	0.0	8.659545819738751
89s_D8	EC	3900.0	89s	0.0	0.0	0.0	0.9705274007647336	0.3337029564414194	0.3915605619873616	10.389893200337692	0.0	1.9379049519006204
89s_E10	EC	4380.0	89s	0.0	0.0	0.0	0.0	0.0	1.9700309839254135	11.17135124971268	0.49953688085252734	2.2130807740544856
89s_E12	MLC	4810.0	89s	0.0	0.0	0.0	0.0	1.3380028450010413	9.074815719869939	4.246488831693298	0.8309499674035034	3.5554887497867917
89s_E14	EC	3450.0	89s	0.0	0.0	0.0	0.0	0.0	2.0353341648894316	9.37094749387236	0.24896070929343175	2.9742270565314004
89s_E16	MLC	3925.0	89s	0.0	0.0	1.3535520677875632	1.1890339790747586	0.0	8.052114700818889	3.566757430639722	0.4290905749681751	1.5642107291015697
89s_E18	EC	5403.0	89s	0.0	6.317750070058718	0.0	1.672075970324098	0.0	3.2243405814938275	7.47769456384766	0.0	3.728982229128585
89s_E19	Podocyte	4070.0	89s	0.0	0.0	0.0	0.0	0.0	1.75005254387749	3.5997832633514957	0.0	7.188676988927334
89s_E2	MC	5453.0	89s	2.9438286128976383	0.0	0.0	0.8860903675538842	0.7445406227035728	5.495240351715927	4.709826596378452	2.4530445210387106	3.393735017709646
89s_E20	MC	4091.0	89s	0.0	4.6379125818697995	0.0	5.373948673089771	0.0	1.535567778100739	3.8550269919946483	5.560714993977425	1.2342056452944525
89s_E21	EC	3951.0	89s	1.3492637581064377	0.6908590072181289	0.0	2.2992520889548786	0.0	1.52161253731356	10.131864960073452	0.0	2.3213294044184654
89s_E22	EC	4558.0	89s	0.0	0.0	0.0	0.9907102486032908	0.0	1.9357355891435024	8.777678261000219	0.4861568529637522	1.3273426656209932
89s_E23	MLC	4092.0	89s	0.0	1.4382864243530995	0.0	1.6707027304854833	0.0	1.6246125556641002	3.895503254053497	0.0	1.4165516528850006
89s_E3	Podocyte	3330.0	89s	0.0	0.0	0.0	0.0	0.0	0.931081722623265	3.686341896266118	0.0	8.602829976043312
89s_E4	MC	4164.0	89s	1.647296887664541	0.0	0.0	0.0	0.0	8.895908650400724	3.9366572548097833	6.941940293404208	2.3331983454514265
89s_E5	EC	3524.0	89s	0.0	0.0	0.0	1.7747582553398087	0.0	1.4505337161526926	9.872188507606339	0.3170314362548748	2.233584792963456
89s_E8	EC	3656.0	89s	0.0	0.6961435257812235	0.0	1.1295828962815324	0.3954425775965097	0.647773919028615	9.026386057900858	0.21504229986657356	1.8574686339330317
89s_F1	Podocyte	3662.0	89s	0.9656820887050374	0.4627723491705461	0.9109638038881218	0.568474701563828	0.0	0.656285530137734	3.2682808475157485	0.0	7.409241343115598
89s_F10	EC	5208.0	89s	0.0	1.0675651924267568	2.6092313978738715	0.0	0.0	0.0	9.556069065345703	0.6489963967078527	3.256919044523956
89s_F11	EC	4080.0	89s	1.1479477724344076	0.0	2.457583674908184	0.0	0.9865870995507147	0.0	8.858743054528777	1.0004112064350235	2.86426063251248
89s_F12	Podocyte	4782.0	89s	0.0	0.0	0.0	2.2418468266201725	0.0	0.918201824950794	3.5076834152594	0.0	10.703312755158365
89s_F13	MC	5221.0	89s	0.0	0.0	0.0	7.567334691395118	0.0	8.599270506677602	4.437408368566944	8.172582702815024	3.3725025102914574
89s_F14	EC	4704.0	89s	0.0	0.83862406106838	1.503356263756515	2.815658453153084	0.0	0.9712837887871992	9.19818889564235	0.4943161761040836	3.6192233991442824
89s_F15	Podocyte	6277.0	89s	0.0	0.0	3.6229540869109913	2.8501075616471363	1.4052338575218215	1.5730260317910845	5.083259403096165	0.0	9.80353841870248
89s_F16	MC	6051.0	89s	0.0	2.4893981780806733	4.80002961952636	3.298810444197006	1.742817000549263	8.036219863570876	5.926883847550932	0.0	5.089349160137601
89s_F17	EC	4678.0	89s	0.0	0.9281450921208175	2.379342451731269	1.7250284914348666	0.939714765217072	1.4060590142509495	10.938491972462774	0.9530758975832928	3.799884814345466
89s_F19	EC	5054.0	89s	0.0	0.0	0.0	1.9161988970660622	0.0	0.7327245693109625	4.5938224160089	0.0	2.880276883050536
89s_F20	EC	4681.0	89s	0.806804492902032	4.486105374593237	0.0	5.610230963526819	0.0	1.4914399664525972	9.060463160450078	0.0	2.846700821404627
89s_F21	Podocyte	4769.0	89s	1.9224929439094045	0.0	0.0	2.734924175345799	5.254286288811534	0.41939773261011337	3.3206248511884655	0.0	9.185761440220139
89s_F22	EC	3952.0	89s	1.1279627009380155	0.0	1.0670050314631183	1.1385360539960196	0.0	1.5880196401590436	9.851550344848793	0.0	2.022215388910251
89s_F23	DCL/cTAL	4373.0	89s	0.0	9.671852535798864	1.5446828939535566	11.128968767529544	0.0	0.0	3.463482097793036	0.0	1.3831842301980448
89s_F4	EC	3965.0	89s	1.7527510298507998	0.0	0.0	1.4862552935633007	0.0	0.6535250197250008	9.805548269235574	0.31471884684388374	2.633045639424422
89s_F5	EC	4093.0	89s	0.0	0.0	0.9509804361766321	1.607803737584286	0.0	0.5738588080666344	7.134872743726329	0.0	2.510174213086438
89s_F6	Podocyte	4065.0	89s	2.808897186397013	0.5195033277519208	0.5892657079067455	1.0752466410875492	0.5268876541760771	1.1298593377332118	2.309993239708724	0.0	6.975459169715427
89s_F8	Podocyte	4171.0	89s	0.0	0.0	0.0	1.2061274736372216	5.569768835420491	0.27247171897211825	3.989917225886463	0.0	9.332721361741884
89s_F9	Podocyte	4369.0	89s	0.0	0.0	0.8596310204413949	1.2269315239573348	0.0	0.7133560992025055	3.70864590185629	0.0	4.543597854332963
89s_G1	EC	3162.0	89s	1.6320211796285373	0.0	0.4040566193123673	0.0	0.19057314085152802	0.8844000844248546	7.530531266520765	0.0	1.579353895879135
89s_G10	EC	3318.0	89s	0.7353598418936798	0.0	0.0	0.0	0.3429011821376271	0.40214311246507867	10.627952657191045	0.0	1.6138164729569735
89s_G13	DCL/cTAL	4633.0	89s	0.0	0.0	0.0	8.10490702410636	0.4979103462484561	0.7997149657326358	2.4657294867341024	0.705108689497646	2.766251245568573
89s_G15	Podocyte	5085.0	89s	0.8099338400842093	0.6760435538308723	0.0	1.3372475061248605	0.0	0.4480295232380438	3.6467537860431154	0.0	9.749565686290472
89s_G18	Podocyte	4192.0	89s	1.3038339847427207	4.1464800950944385	0.0	0.9945843191657066	0.8402750990475404	0.9612594253049429	3.2743464854084308	0.0	8.51759688086389
89s_G19	EC	4206.0	89s	0.736709487851978	0.6124859415693925	0.0	0.0	0.0	1.5525431296275876	7.368353730337619	0.0	1.7696332623487911
89s_G2	Podocyte	4419.0	89s	2.243503841030345	0.34429064392967174	0.0	0.4267392977159231	6.3307223443143545	0.7284237515092007	3.5443470232675582	0.0	8.635316640804342
89s_G20	MLC	4935.0	89s	0.0	4.968982520765958	0.0	5.632388816067146	0.0	9.229664621351054	4.1478548928202255	0.0	2.948214222173771
89s_G21	EC	4115.0	89s	0.6921373134720372	0.5740093767219714	1.0958799240190131	2.424430337679376	0.0	0.37596710525390337	8.604632046220695	0.0	2.1694610690491296
89s_G23	EC	4564.0	89s	2.2574217336595135	1.5853557865881822	1.7349309206624994	2.272811526098947	0.0	1.1498983571385584	6.964093521061281	0.0	2.7782539045164407
89s_G24	PTC+PEC	4623.0	89s	8.5507469351773	0.0	0.0	0.9496321480139255	0.80050699480424	1.473719084492834	3.9820618759874464	0.0	2.7433914983060506
89s_G7	Podocyte	6081.0	89s	1.9047473701798137	2.6046716497494624	2.601749786434309	5.725853698643613	0.7977578750495499	0.5284272608651326	4.703289164749998	0.0	2.929056561117753
89s_G9	Podocyte	4783.0	89s	0.941502814466515	0.0	0.8877732464963477	0.0	5.899608682500947	0.9185698201550226	4.058784462421674	0.0	8.654863125548884
89s_H1	EC	3520.0	89s	0.0	0.0	0.0	2.412626223196791	0.0	0.2125066355289066	9.928735293168556	0.0	0.5932376637641746
89s_H11	EC	3542.0	89s	1.0366580351301902	0.0	0.0	2.0694222985130724	0.0	0.0	9.55979291726503	0.0	0.6259030129277902
89s_H13	EC	5178.0	89s	0.0	0.0	0.0	7.98510382380185	0.0	0.0	9.513463781693893	0.0	1.2711178548412825
89s_H16	DCL/cTAL	3499.0	89s	0.0	0.0	0.0	9.598103283218522	0.909729895621667	1.0375988919972945	4.245982354824982	0.0	1.700210519230096
89s_H18	MLC	5206.0	89s	0.0	5.568302386757089	0.0	4.18352832028168	0.0	6.521262248875778	5.1591161879661644	0.0	2.0643069344965563
89s_H19	EC	3870.0	89s	0.0	0.0	0.0	1.505208490843281	0.0	0.6642919777800915	10.172163358344404	0.0	0.7002145317704493
89s_H22	MLC	3533.0	89s	0.0	0.0	0.0	2.1186584391083194	0.0	7.991165838365151	3.539238682848553	0.0	0.7497645431504074
89s_H23	EC	3388.0	89s	0.0	0.7166444901258716	0.0	2.542208341205865	0.0	0.0	7.885503923883927	0.0	0.8777285262264567
89s_H3	EC	3342.0	89s	0.39753338526453064	0.0	0.0	0.9742855466204414	0.0	0.3860555196471699	10.861027963159659	0.0	1.3074313345277058
89s_H4	EC	3588.0	89s	1.1043507580301983	0.0	0.0	2.1689141445051088	0.0	1.5589142359223833	7.738422900217346	0.0	0.0
89s_H5	EC	3705.0	89s	0.0	0.614837101286612	0.0	1.2370640244664033	0.0	0.0	10.138423261170574	0.0	1.6206671259352028
89s_H9	EC	3515.0	89s	0.0	0.0	0.0	0.5982406888838698	0.0	0.3163271006983387	10.293543770073462	0.0	2.1390733197750387
89s_I10	EC	4825.0	89s	1.0319152121057058	0.0	0.0	1.041876691967173	0.0	1.0074559666507668	8.646339367673257	0.0	3.2683103069999104
89s_I1	EC	3330.0	89s	1.1356128993090324	0.0	0.0	0.0	0.0	1.4523828783550239	8.83970768134007	0.0	1.8326926229269511
89s_I13	MLC	4632.0	89s	0.0	0.7697312828656425	0.0	6.86084954954769	0.0	2.517112492530402	3.7182293713650756	0.43957481172937785	3.2806293499725308
89s_I14	MLC	5246.0	89s	0.0	0.0	0.0	1.6509239900575723	0.0	9.83585680760928	4.6329289448967	0.0	4.0719184057949
89s_I18	MLC	5004.0	89s	0.0	4.247011224853078	0.0	1.2843303043938863	0.0	9.085149696275176	3.633269033982772	0.0	3.7871600717819125
89s_I2	Podocyte	3967.0	89s	2.229365679776128	0.0	0.0	0.39133757097412625	0.31979430659197633	2.0433116872657195	3.6919822047953863	0.0	9.202001840654766
89s_I20	EC	5573.0	89s	1.8804901234889007	5.945141581853216	0.0	5.989196489482579	0.0	3.1344302499172496	10.18529387295905	0.6338679780542541	3.4193260643508845
89s_I24	MC	3839.0	89s	1.109003912084169	0.0	0.0	0.0	0.0	8.33941962643039	3.49188760820871	0.0	2.100039459524709
89s_I5	Podocyte	4064.0	89s	0.0	0.0	0.0	0.0	0.0	1.197194975830754	3.2880681282414774	0.0	9.692779766889005
89s_I6	MLC	4590.0	89s	2.6977370397910363	0.0	0.0	1.1321894728881976	0.3965941083030381	8.622377340636765	2.909900189395502	0.0	3.366647895531682
89s_I7	EC	4036.0	89s	0.0	2.208271316731265	0.0	4.137172606964004	0.0	1.3049763067381597	10.508793929742206	0.0	2.446782114661491
89s_I8	EC	5522.0	89s	0.0	0.0	0.0	1.8809178505039614	0.0	2.8875726927343397	10.523708593233584	0.0	4.064050586540778
89s_I9	EC	4125.0	89s	0.0	0.0	0.0	0.8692997822499626	0.0	2.055023162337706	9.863611384738688	0.0	3.2369151287861144
89s_J1	MLC	5868.0	89s	2.2566790016288514	0.0	0.0	0.7122502998510344	1.0120135542695483	9.009547955130204	5.064583029251927	0.0	3.241725326645993
89s_J10	Podocyte	4255.0	89s	0.0	0.0	0.0	0.4007526394414341	0.3276774591519812	0.38462271044504837	3.6441406122391813	0.0	8.640376192142156
89s_J11	Podocyte	4072.0	89s	0.0	0.0	0.0	0.0	6.480720867645448	1.3538763652615333	2.4112918240690875	0.0	6.4547726585053535
89s_J12	Podocyte	5554.0	89s	0.0	0.0	0.0	0.0	7.438330422448914	0.0	4.408974494419492	0.0	8.708566155257637
89s_J14	Podocyte	4766.0	89s	0.0	0.0	0.0	0.7496669730980959	0.0	1.201845057663115	4.195910310024079	0.0	10.02251877982229
89s_J15	EC	4139.0	89s	0.6460807642154598	0.0	0.0	2.7496881214540103	0.5419833329930681	0.8635314750197969	11.176278757776105	0.0	2.9471053138775702
89s_J16	EC	6203.0	89s	0.0	1.1601885833010335	0.0	2.0544696264589857	1.8121467276999257	3.3259608114638053	9.532040722127132	0.0	4.7825810996788025
89s_J17	MLC	5517.0	89s	0.0	0.0	0.0	2.941100925983216	0.0	8.36651927199416	5.397066512670475	0.0	3.592758597054001
89s_J19	EC	5997.0	89s	0.0	0.0	0.0	0.0	0.0	3.031802385710044	8.838376751747104	0.0	4.490092129649878
89s_J18	EC	3964.0	89s	0.0	3.6217548719477115	0.0	0.0	0.0	1.7553308092215438	10.892214434067842	0.0	2.9733593899144513
89s_J2	Podocyte	5879.0	89s	3.769517386923282	0.0	0.0	1.5707595296238257	0.8356467522226421	0.9561592074247786	4.5671809174568	0.0	6.7066748143872195
89s_J20	Podocyte	5829.0	89s	0.0	5.497651636290262	0.0	6.2394682564167105	0.0	2.276584598465988	4.549489112480184	0.49463828697621315	10.132488564231004
89s_J22	MLC	4665.0	89s	0.0	0.0	0.0	1.0147988860445445	0.8582046660852845	7.3370219771636265	3.4238943883746766	0.0	2.043035654182834
89s_J23	EC	4076.0	89s	0.0	1.5245411472404893	0.0	2.0689750270975966	0.0	1.0999807047923187	8.751207385792815	0.0	2.653934795472874
89s_J24	MLC	4865.0	89s	0.0	0.0	0.0	0.0	0.9705895204678668	8.128383280857147	3.848600102830472	0.0	3.4365412640559634
89s_J3	EC	4298.0	89s	0.49292289446794707	0.0	0.0	0.0	0.9900473245780204	1.250126844339497	8.454449703673026	0.0	2.9510065870642324
89s_J4	Podocyte	4164.0	89s	0.46917328042718315	0.0	0.0	0.8311111831275643	0.0	1.0806669354448342	3.273066427226496	0.21178073015580226	7.494057179233729
89s_J6	Podocyte	4769.0	89s	2.6501953251229318	0.0	0.0	0.0	5.058997201137269	0.5499049294060728	2.9201280719643865	0.0	7.480438757453714
89s_J7	Podocyte	4550.0	89s	0.0	2.169503412445986	1.3107453920434922	4.23952382730478	0.40431440579846667	1.2366081272462635	3.2576588261010486	0.0	7.401713045722603
89s_J9	Podocyte	5222.0	89s	0.0	0.0	0.0	0.8080120531470454	2.531876552651204	1.4807562292739618	4.451643000436546	0.0	10.01695405110691
89s_K1	MLC	4557.0	89s	2.0749458874491236	0.7115721863677822	0.0	0.3464236965387814	0.0	1.8949601945640422	3.9851847469638253	0.0	1.91325262388536
89s_K11	Podocyte	4072.0	89s	2.458405294499708	0.8423750600468429	0.0	0.0	2.0792336724065708	0.0	2.439876469875191	0.0	6.3490402590385155
89s_K13	Podocyte	4269.0	89s	0.6137083016757656	0.2754862989206542	0.0	5.648753011597886	0.0	0.17400465426597006	2.2759621735121147	0.14934505588809185	6.960275399898019
89s_K14	EC	4974.0	89s	2.0166344013502164	0.0	0.0	0.0	0.0	0.7962145893927957	10.754152536549856	0.0	3.9955205326187766
89s_K17	EC	5001.0	89s	2.928430577370293	0.9666349001199125	0.0	1.1496722770469865	0.0	0.6611892912346916	10.156222871419141	0.0	2.720274702055825
89s_K18	Podocyte	5155.0	89s	2.5862796009634885	4.803574723048066	0.0	0.0	0.0	1.5273352848533064	3.475740431359634	0.0	7.078659996561846
89s_K19	EC	5460.0	89s	2.6079393480564375	2.0826745677857894	0.0	0.0	0.0	0.989668547507273	10.318904694425203	0.0	3.065495365205909
89s_K2	PTC+PEC	4907.0	89s	10.797308481087306	0.7825915529969226	0.0	0.0	0.0	0.0	4.188888753168798	0.0	2.918910230082023
89s_K20	EC	4517.0	89s	1.5565848143516003	4.521004379122212	0.0	5.064808682395202	0.0	1.1200554968337317	10.035465641348642	0.0	2.5271204256656734
89s_K24	EC	5924.0	89s	3.388308401072382	0.0	0.0	1.2456950182860003	0.0	2.094628428383195	9.248432088725563	0.0	2.8659973657021447
89s_K5	EC	3820.0	89s	1.802529872615716	0.884720099402387	0.0	1.0411923034397588	0.3639260860863783	0.0	9.008197136401321	0.0	2.574851376554349
89s_K6	Podocyte	4494.0	89s	3.0077746321332417	0.7499407565046377	0.0	0.0	0.0	0.5011434179112908	2.4560502887586124	0.0	8.824106284601553
89s_K7	DCL/cTAL	3644.0	89s	0.8459231298595078	6.259013796776634	0.27555020653973594	3.088306759471258	0.0	0.0	2.009978443785405	0.0	1.0002974125773978
89s_K9	Podocyte	5858.0	89s	3.011856695200992	0.6987838203842746	0.0	0.8445943789751084	0.0	0.8149862098052186	5.186739231668482	0.0	8.581412088705541
89s_L10	EC	4462.0	89s	0.0	0.9877078324952093	0.0	6.130201164627159	0.0	0.3779035756566007	9.283169808164915	0.0	1.9557635107645692
89s_L12	EC	5283.0	89s	0.0	2.215077222851635	0.0	6.624947768650517	0.0	1.9852615312889625	9.824742080617346	0.0	3.0203192928767932
89s_L13	DCL/cTAL	4176.0	89s	0.0	0.7111144833855982	0.0	14.05448028363776	0.0	0.7197366576685487	2.2213834340812726	0.28048410325700895	0.9763722766274584
89s_L14	EC	4370.0	89s	0.0	1.7799540602259543	0.0	5.573710275602741	0.0	2.0748962491446483	10.161232228132587	0.0	2.767475025372897
89s_L15	MLC	3667.0	89s	0.380560428190971	1.1361031508413195	0.0	4.88031760297108	0.0	7.1607219666198905	2.942942365037788	0.0	1.1682861158993747
89s_L16	Podocyte	4483.0	89s	0.5807209525045671	1.7485031652706293	0.0	5.576385730986633	0.4854523635718466	1.4208952602591092	3.380547032634432	0.0	8.111013010166554
89s_L17	EC	4411.0	89s	0.0	0.6743866759545742	0.0	5.24445323816727	0.0	1.1831400440270654	9.016919040977314	0.0	1.4570114473394356
89s_L20	MLC	4616.0	89s	0.0	4.864675724947833	0.0	6.168408325689974	0.0	7.92601184047484	3.896410509010886	0.0	1.926087353446614
89s_L21	Podocyte	3812.0	89s	0.47262915493839586	1.1574642645955626	0.0	5.154186645834847	0.0	1.0872224222694629	2.7932667079020517	0.0	5.1227518299225965
89s_L22	Podocyte	4224.0	89s	0.0	1.135878232573791	0.0	5.519116405323375	0.0	2.057110437729213	3.475971519609385	0.0	7.59245488845818
89s_L3	MLC	5125.0	89s	0.5572339401322003	1.9976352820183063	0.0	6.115426526130991	0.0	6.419129677403499	4.525018454298855	0.0	2.8254948589901527
89s_L4	MLC	4723.0	89s	0.5654463167019596	1.099324930922759	0.0	5.588755750788797	0.0	1.5141118827957558	3.7406300391593454	0.4800992297906704	1.5767916119877317
89s_L5	EC	4540.0	89s	0.0	2.290064802708597	0.0	5.949274361202013	0.0	0.9621203536437815	9.099680377025438	0.0	2.474643348255579
89s_L6	Podocyte	6893.0	89s	4.2262519943439125	2.6119477636225006	0.0	7.185857786689099	0.7224723129770814	3.001669718745454	3.9325656975092396	0.0	7.085203200599513
89s_L7	DCL/cTAL	5687.0	89s	0.0	11.134007650441248	2.351996374231798	14.11781887020018	0.0	2.078450980370206	4.451568301287484	0.0	1.8791171744134738
89s_L8	Podocyte	4631.0	89s	0.0	1.4320858784452406	0.0	5.229166872383195	0.3649808251056641	1.0248274080629527	4.046661934141416	0.0	6.813300403086313
89s_L9	EC	3610.0	89s	0.0	0.9194390418175213	0.0	4.866574876998353	0.0	1.060830584258109	9.407370647063587	0.0	2.458468043009129
90s_A1	EC	5195.0	90s	5.3889528849707355	0.0	0.818264038986787	0.877753361328872	0.0	1.7644130893553924	10.339969187804062	0.0	1.9956718508233022
90s_A15	EC	5097.0	90s	4.592161646110038	0.0	1.3365554314667123	0.0	2.3216116181001905	1.7636861206715078	9.860165718397921	0.0	1.188821737667398
90s_A19	MLC	4250.0	90s	5.237347121634372	0.6521355408602623	0.0	3.6641370734736007	0.0	2.1640699595603157	3.655210694566902	0.0	0.8023450969704709
90s_A23	Podocyte	5713.0	90s	5.616041275850836	0.0	1.9160173524241737	4.267632215474734	0.0	2.2110232881291685	4.508859759560003	0.0	9.3151534939188
90s_A24	EC	4169.0	90s	4.815163526326919	0.0	1.810691884710593	1.9076659438598735	0.0	1.209721806099287	9.452343258718058	0.0	0.0
90s_A21	PTC+PEC	3455.0	90s	3.6542194131106487	0.19375103918109413	0.0	0.451121515606004	0.0	0.23282910192934006	2.833097456865295	0.0	1.6561254154627372
90s_A3	MLC	4911.0	90s	4.69048818274683	0.0	0.5227851294075544	1.862187845755545	0.0	8.179529838365893	4.528520323869261	0.0	1.2285387199116256
90s_A6	PTC+PEC	3798.0	90s	12.08438227101804	0.18499136435747027	0.3988437224569595	0.23230455086661062	0.0	2.0293680899532833	2.247460864145312	0.0	0.0
90s_A8	MLC	5890.0	90s	5.311068407265337	0.0	0.0	0.0	0.0	5.50503497217124	4.891232260591553	0.0	2.396420330435068
90s_A9	EC	4540.0	90s	4.934591653580987	0.0	0.0	4.065308421070512	0.0	2.7488175020233108	8.745723387103746	0.0	2.5768807934069193
90s_B10	EC	5614.0	90s	0.0	6.338309069576365	0.0	4.704057888595696	0.0	0.8907598832827727	8.46692190964518	0.7880583796841927	4.333621873072831
90s_B12	Podocyte	5478.0	90s	0.0	5.071554181568452	1.2364451594761194	3.9891926826745436	1.1276527336605577	3.079665818796799	1.984111277844356	1.7723620411845558	7.658093617272974
90s_B11	Podocyte	3652.0	90s	0.0	3.523002876652957	0.0	1.8540884113129412	0.0	1.86841285814289	2.4842031698755864	0.0	9.600087561889591
90s_B14	Podocyte	5075.0	90s	1.0056487582371711	5.3574055449423135	0.0	4.729978537856628	0.0	1.7810302202656583	0.8573744894532086	0.0	7.458901723894677
90s_B16	MLC	5869.0	90s	0.0	5.90900352673344	0.0	4.5356274185260155	0.0	8.697350615352066	4.025402457602504	0.6785907640277875	3.788633527546759
90s_B18	Podocyte	7025.0	90s	0.0	6.013644885930957	0.0	4.384938387740348	0.0	2.308700330660518	5.340537571467437	0.7423583196688219	9.820512049555084
90s_B19	MLC	5557.0	90s	2.9591117913013147	7.0527931136712025	0.0	6.652357131359066	0.0	8.919816756168576	3.1995655738114954	0.0	4.209699307301093
90s_B20	Podocyte	4513.0	90s	0.0	4.04641005839899	0.0	3.4119397879541875	5.9142306029082805	1.8302673672698666	1.8296286845645058	0.0	7.734032886201775
90s_B22	DCL/cTAL	5351.0	90s	0.0	14.485127553092987	0.0	12.604599446543004	0.0	2.3095259299794093	2.10287222264089	0.0	3.7742849762202466
90s_B23	MC	5570.0	90s	0.0	6.861719304830546	0.0	6.079155028072803	0.0	3.4640373135724145	4.680328223689176	8.255191197624033	5.455600814491397
90s_B21	Podocyte	4503.0	90s	0.0	3.8170492380262826	0.0	2.739658299137739	0.0	0.9283746729783623	2.3956545514998364	0.0	7.791984670290561
90s_B7	DCL/cTAL	4703.0	90s	1.0997935859661694	12.16387015558356	0.0	11.126345384875705	0.0	1.0742487490189487	2.1296850635223192	0.2101213152290946	2.7031263426979537
90s_B8	MLC	4763.0	90s	0.0	4.460022419598203	0.0	3.4074064906545156	0.3993227012971959	7.4188722192360075	2.1699938097376945	0.406087227149255	2.951403182920372
90s_B9	MLC	4493.0	90s	0.697017288582078	4.624334487562277	0.0	4.40233548039476	0.5862758126803468	8.379421463471646	1.3224223970316331	0.0	3.6862198901689256
90s_C11	EC	4003.0	90s	1.2326551386670035	0.44058844750612375	0.0	2.4753422464655825	0.0	1.0621063986550876	10.335979219037622	0.2450568822714569	3.1915943546639434
90s_C12	Podocyte	6435.0	90s	1.6671873686322318	0.0	0.0	3.588238151261575	1.8617576550288975	4.462284709524097	5.432857045233145	1.4805102767852858	9.0601779030805
90s_C16	Podocyte	6039.0	90s	0.0	0.0	0.0	3.1911564406896162	1.056251692937686	2.626140558035161	5.835588311409322	0.0	9.174684748565696
90s_C15	EC	3865.0	90s	0.5140355628954475	0.0	0.0	2.294133414948463	1.7733497501395854	0.49973704440983835	10.909427748744589	0.0	0.914165768477589
90s_C17	MC	5341.0	90s	3.907143774239226	0.0	0.0	5.445513233669805	0.0	7.149331018024524	5.296030417662994	0.0	3.5262668858220207
90s_C1	EC	3493.0	90s	0.6766787315010021	0.16188377225473044	0.0	2.3912171864656218	0.3121124117216439	1.060175289881573	9.322247863807076	0.0	1.5519921918522284
90s_C18	Podocyte	5625.0	90s	0.7419498368995525	0.0	0.0	2.528789587044167	0.0	0.0	5.134231682462527	0.0	7.9419097302323465
90s_C23	Podocyte	5933.0	90s	1.614723559993193	0.0	0.0	5.5240099788260215	0.0	1.5823959316281233	6.274544575094223	0.0	9.532241361343827
90s_C22	EC	3988.0	90s	0.0	5.048425483578015	0.0	4.0160308452370925	0.0	1.0608931144585756	8.497261171593978	0.0	2.1639230258883746
90s_C24	Podocyte	5383.0	90s	2.6340161991555586	0.0	0.0	4.43723998729786	2.3794241477871014	1.8147921140040668	7.443934747245973	0.0	10.261746261015341
90s_C3	EC	5102.0	90s	0.6849985247690612	0.0	0.0	3.0149485173307276	0.0	2.618808432756535	9.780250858441676	0.0	2.894444384387947
90s_C4	EC	5747.0	90s	1.2658137315011082	0.0	0.0	3.324322786349415	1.3286504770830387	2.277638618409088	9.466212837941784	0.47016200782578493	3.205333066097607
90s_C7	EC	4591.0	90s	2.004348830808591	4.577849215231305	0.0	5.182956883034488	0.0	1.413894935968187	10.218519878526795	0.0	2.0398411040558595
90s_C8	EC	6485.0	90s	1.7351450284456587	0.6926073090024365	0.0	3.4892553109572106	0.701911623138327	1.8591396877496233	10.277414029553965	0.0	3.6123363783444624
90s_D11	EC	5148.0	90s	0.9155827115391069	0.0	0.0	0.9247460266597042	0.0	3.382509008483439	8.840508182671718	0.0	3.408062249151277
90s_D1	Podocyte	3995.0	90s	0.7029334083969982	0.3209392619907386	0.0	0.21298162349293517	0.0	1.9000252737859011	3.5998319548681748	0.0	6.824980806830564
90s_D13	EC	4414.0	90s	1.3538888442463617	0.0	0.0	0.0	0.0	3.3260824046196795	10.720318109983225	0.0	2.327416257252171
90s_D15	EC	4667.0	90s	0.0	0.0	0.0	0.0	2.16188218303859	2.282783577750539	10.49879440296992	0.0	0.9658027082208612
90s_D16	EC	5630.0	90s	1.8093501460465058	0.0	0.0	0.0	0.0	3.6446107363358857	10.47400225951255	0.0	2.0823376442808224
90s_D18	EC	5607.0	90s	1.4566360588031844	0.0	0.0	0.0	0.0	2.873276508443104	10.017683688205853	0.0	3.18768935960112
90s_D2	MLC	5478.0	90s	0.7146390963307432	0.0	0.0	3.9060519212363007	0.8287701861481923	7.569772942186776	4.583565393865731	0.0	2.799307847971854
90s_D22	EC	4840.0	90s	0.0	5.134257261455594	0.0	3.7494791634107796	0.0	2.390234213000248	9.122188952876238	0.0	0.5392620736891609
90s_D3	EC	4730.0	90s	0.3233997011907828	0.4842615654141331	0.0	0.593942984287667	0.0	2.693249398668879	9.01592141408107	0.0	1.4943045051599657
90s_D5	EC	4511.0	90s	0.8962856660468678	0.42415839980062087	0.0	0.0	0.0	2.8153182484311956	9.930178791407377	0.0	0.9182646248232188
90s_D8	EC	5823.0	90s	1.2649174210029062	0.6386081265548953	0.0	0.0	0.0	2.8963882418854854	8.231122126463804	0.0	2.765266573897416
90s_D6	MLC	4137.0	90s	5.857987494066058	0.31715617316737	0.0	0.39394869328304083	0.0	9.760034866963004	3.904226645495689	0.0	0.4006048427734436
90s_E11	EC	5754.0	90s	0.0	0.0	0.0	0.0	1.3376488325775544	2.88853099336803	10.613800422827621	0.47432708226632614	4.492233256640858
90s_E14	Podocyte	5374.0	90s	0.0	0.0	0.0	3.4913551209362375	1.49223370794818	0.0	4.767408317209372	0.0	3.5879227547558794
90s_E15	EC	4251.0	90s	0.0	0.0	0.0	0.0	8.81868477976389	0.2654646365539713	4.515533492263023	0.0	2.007758836750829
90s_E16	Podocyte	5196.0	90s	0.779045960431535	0.0	0.0	0.0	4.929507733082375	1.253914270537434	4.721031354654806	0.0	6.890204986843893
90s_E17	Podocyte	5881.0	90s	4.472536311498519	0.0	0.0	5.897344456502262	2.8525334202333292	0.0	5.423327324810493	0.0	9.626699859870062
90s_E19	EC	5245.0	90s	2.456148289964773	0.9187065262542751	0.0	3.628875781649393	0.930192419155064	1.6644485671622093	9.605263807371026	0.0	2.162622096654745
90s_E20	MLC	5843.0	90s	2.6274051080166405	0.0	0.0	0.0	1.6276961199158664	4.51810715775639	4.965435889957401	0.0	3.548672268908482
90s_E22	EC	5521.0	90s	0.0	8.0232280338103	0.0	6.3296145525989465	2.648709110063105	0.0	6.99132656505539	0.0	4.408787706404514
90s_E23	Podocyte	6161.0	90s	2.0218848762644566	0.0	0.0	4.293952210687287	3.739213420252458	0.0	6.613518828250843	1.8151050599015197	8.958677763980434
90s_E24	Podocyte	4627.0	90s	0.0	0.0	0.0	0.0	3.0744353944103406	1.6886936894209699	6.685347399644731	0.0	4.139882756888864
90s_E21	Podocyte	5668.0	90s	0.6925936241723032	0.0	0.0	0.0	0.9961862210621735	0.3762418346783589	4.42523166877984	0.0	9.40864009453749
90s_E2	Podocyte	4570.0	90s	0.0	0.0	0.0	2.709443455906167	1.5187504885454375	0.5515293708739272	4.008250358466797	0.0	8.277597066171888
90s_E4	EC	3906.0	90s	0.0	0.16253855723662647	0.0	0.0	0.978363197289377	0.9594110831026289	9.818875338800023	0.16817476681402996	2.116906449833025
90s_E5	EC	3487.0	90s	0.49391074142469565	0.0	0.0	0.2713021524024768	0.8669635440125789	0.0	8.98270826909986	0.0	2.09388444150028
90s_E8	Podocyte	7138.0	90s	0.9293174604281451	0.0	0.0	0.0	4.881124808447728	2.1694363926495837	5.548856762215479	0.0	9.415944210127694
90s_F10	Podocyte	4646.0	90s	4.226578510735415	0.0	0.0	4.140022309434728	0.0	6.177282986574085	3.158548076680649	0.0	7.108284018776352
90s_F15	MC	5686.0	90s	5.431590562024562	0.0	0.0	4.483194528328881	3.8312189897563775	8.318531203550643	6.2318101011126155	0.0	3.0460740009295346
90s_F16	EC	5312.0	90s	5.580613469766122	0.0	0.0	4.2333582891876125	0.0	1.5301098537369566	9.213847996285743	0.0	3.470590266974139
90s_F17	Podocyte	5051.0	90s	5.808883484157989	0.0	0.0	5.781512126356794	0.0	0.8943990832275976	3.2604873577742612	0.0	8.607429191780323
90s_F18	EC	5691.0	90s	5.722307695511716	0.0	0.0	5.3799849284931085	0.0	0.8543183695811176	9.708740605072578	0.0	3.7096729934529167
90s_F21	PTC+PEC	5244.0	90s	5.439413999158916	0.0	0.0	4.561634674175087	0.9263677074706089	1.3886725261237947	4.757971960983344	0.0	3.5789427996450476
90s_F22	Podocyte	5111.0	90s	5.841817562386275	6.910170489118193	0.0	6.749806204681902	0.0	7.610154654782664	4.631666881964104	0.0	8.09121890517241
90s_F23	EC	3198.0	90s	3.3405719053340506	0.0	0.0	3.136312592342048	0.0	0.0	9.543086868115822	0.0	1.5781593293359983
90s_F3	EC	5639.0	90s	5.034213068292994	0.6090826707711706	0.0	4.583738885241713	0.0	2.948711629182453	10.011118979627739	0.0	2.444833034533764
90s_F4	EC	7063.0	90s	6.49399237096492	0.0	0.0	6.1440200630792425	0.0	3.5576686126978445	7.119536407149465	0.7699616863921248	4.688942396887524
90s_F7	EC	5986.0	90s	5.8950178643768005	5.84877179613778	0.0	6.95352689877875	0.0	2.704941317043241	7.650966567521359	0.0	3.2995724469897834
90s_F6	PTC+PEC	4581.0	90s	12.47231859004452	0.4224776912099499	0.0	3.1408790878870976	0.0	2.1098596083384495	2.9827847406840506	0.0	1.2195000958803506
90s_F8	Podocyte	5309.0	90s	4.32915814166291	0.0	0.0	3.4168056979566535	0.0	0.7900708182914662	3.5766013767671923	0.0	7.369507353079836
90s_F9	Podocyte	5370.0	90s	5.591363845357987	0.0	0.0	5.062511208828698	0.0	2.437950232923842	4.183748717692214	0.0	9.774604191583574
90s_G1	EC	5401.0	90s	0.9821035405187478	1.111818944206406	0.0	2.157041824774831	0.0	2.390842965995844	10.63355523437489	0.2638034069594352	1.5923502076923015
90s_G10	EC	4304.0	90s	0.727740850568717	1.0295517963034677	0.0	1.871749348439638	0.0	1.1820040215505447	10.513725963643715	0.344728646008766	1.0120054047505864
90s_G11	MC	5213.0	90s	1.6917203226937665	0.0	0.0	2.25331498309063	0.0	8.849470798207633	4.97907098862816	6.000264729451427	3.11792310760284
90s_G15	EC	5605.0	90s	0.0	0.0	0.0	1.7372473218112805	2.9348112900234824	1.71163196829552	8.448073517596011	0.5694742759414755	0.0
90s_G14	Podocyte	4011.0	90s	1.0576782184026703	0.0	0.0	2.100552942605096	0.0	0.8355154873712322	3.5177149063345414	0.0	6.317972835549323
90s_G16	Podocyte	5287.0	90s	1.076437129168596	0.9107786669929888	0.0	2.4329503288218315	0.0	2.076223066472656	4.598109676007824	0.0	6.62861936425031
90s_G21	EC	4854.0	90s	1.0698302853748873	0.0	0.0	1.6907228799956093	0.0	0.43759030009427635	9.90834171860576	0.0	2.2586719901469836
90s_G3	EC	4672.0	90s	0.562567723796897	0.46310643037137694	0.0	2.352922633084843	0.0	2.0801229484746075	9.927669466755138	0.13501350952340666	1.4459958735023675
90s_G6	Podocyte	4867.0	90s	6.18975126213965	0.0	0.0	2.589012398553527	0.0	2.4774966600196144	4.507489281100255	0.0	3.489017391028052
90s_G7	MLC	5965.0	90s	2.4609217381021042	4.944902576386953	0.0	5.590664826231892	0.0	8.447243975199607	4.8491006545870805	0.3884184298438221	1.1135607214247085
90s_H10	MLC	4895.0	90s	1.307061472034386	0.0	0.0	3.3170410234095598	0.0	1.2784966510872657	4.405124687581747	0.0	3.4464336386325782
90s_H11	EC	5478.0	90s	0.0	1.0752049516977138	0.0	3.4457072719944417	1.0880110352033328	2.8217095416428326	9.663483342821163	0.0	4.248925214181255
90s_H12	PTC+PEC	6186.0	90s	7.804903180005899	0.0	0.0	3.303550606993884	1.0068297114370335	3.3321950800293636	3.179275117709029	0.5988953333998195	2.6249559209357756
90s_H13	EC	4459.0	90s	2.2321641477055176	0.0	0.0	0.0	0.0	0.0	9.801522680226347	0.0	0.9673673944696423
90s_H1	MLC	3976.0	90s	1.0317294001689477	0.2717207302662772	0.0	2.1507452498494732	0.2759175301924388	7.42725801112629	3.5026011921779503	0.0	1.3125466627408287
90s_H18	EC	5621.0	90s	0.9007417829194185	0.0	0.0	3.005447582528709	0.0	1.174884582944497	9.321841659401294	0.0	3.249445495352559
90s_H19	DCL/cTAL	5750.0	90s	1.4638210714451854	0.0	0.0	12.523048607893086	1.2745841663978732	2.7973946859945165	3.922418556307924	0.0	1.8972682662917644
90s_H2	Podocyte	5437.0	90s	0.8613832355451188	0.0	0.0	4.519678316091312	7.163925079455191	1.752627446009515	2.7909064202390246	0.0	9.062725556303002
90s_H5	EC	4469.0	90s	0.9148359696382138	0.4343995506561932	0.0	2.6744977206155904	0.7778900386833567	0.7156022090407901	9.421134986623114	0.0	1.6126520849796844
90s_H7	PTC+PEC	4873.0	90s	8.789019495459502	4.441227870944699	0.0	5.240052761458404	0.0	1.5098028040295868	4.122174522740461	0.0	2.1009534277387707
90s_H8	DCL/cTAL	5706.0	90s	0.6279574302943997	0.0	0.0	2.7065772692972	1.4650954762076183	1.0390422620030357	3.1548750378390724	0.0	2.6019856745099803
90s_H9	MLC	4445.0	90s	0.0	0.0	0.0	3.48998784491958	0.6619518852707366	1.4562673433150737	3.443134484814481	0.0	2.546992082189799
90s_I10	Podocyte	5977.0	90s	2.3835560178573103	3.6687805085025813	0.0	5.875733549407971	0.0	1.6039350818063778	5.497183363908433	0.0	9.64907723994323
90s_I11	Podocyte	5414.0	90s	0.994711462787654	1.750024675424493	0.0	4.763397078281335	0.0	2.1243521048767575	4.497431293115795	0.4940705251478998	7.665663381159497
90s_I15	EC	5745.0	90s	0.0	2.7130459653420327	0.0	5.214049324962902	3.3279975346874333	1.59996133409695	10.160657616996035	0.0	3.5669033495571743
90s_I18	EC	6127.0	90s	1.3864584415146646	2.8887931074136977	0.0	5.075749017000276	0.0	0.8323818412562265	9.70917378154242	0.0	4.654482114750995
90s_I19	MLC	5052.0	90s	2.7950962151882486	2.0508215068400264	0.0	5.887676823349157	0.0	6.537993978898365	4.212903957940879	0.0	3.199093236093779
90s_I2	EC	4035.0	90s	0.6454021613575651	1.9395798472828703	0.0	4.50648662414921	0.6845240083772721	0.7106560880399497	1.7754519139025275	0.0	2.963549263437259
90s_I20	EC	5354.0	90s	2.4188922577847047	1.1044810907165235	0.0	4.698801894742607	1.1175185083182069	0.7661792375420947	10.32091205266055	0.6746738441459387	3.521170162325047
90s_I24	EC	4708.0	90s	0.0	3.3599076532417205	0.0	5.406622745637666	0.0	1.2698851371396964	10.259545107239319	0.0	4.136393017675764
90s_I3	Podocyte	4539.0	90s	0.5180181931916359	1.2457714196568586	0.0	3.5501207317656536	0.0	1.675053139829824	3.757608866536783	0.0	8.037632610112734
90s_I4	Podocyte	5859.0	90s	0.4595331132085106	1.7577410797795292	0.0	4.052025840056006	0.0	5.373203255010122	4.38489740459594	0.20704792158828259	9.59175549294504
90s_I7	DCL/cTAL	5301.0	90s	2.312559695232303	10.705638955772844	0.0	13.252224123882712	0.0	0.9703187045235693	4.663278611819465	0.0	3.6764237660869927
90s_I8	MLC	5143.0	90s	0.0	1.7819785965868329	0.0	3.9007163770605207	0.0	1.3137835330569239	3.492321054345792	0.0	3.0846948217131964
90s_J10	EC	5644.0	90s	3.3960713378981118	1.8158160351003911	0.0	0.0	0.0	4.491793492012288	6.391507648176649	1.2057641318383667	2.566015081001778
90s_J12	EC	6245.0	90s	2.2881088660286304	0.0	2.1978356807747907	0.0	2.0479318343099693	4.956561511871624	9.647252705891201	0.8472088236579577	3.1740908720838807
90s_J14	Podocyte	3922.0	90s	1.5721339531968874	0.0	0.0	2.663088420735935	0.0	2.3603948613232353	2.3891608608016894	0.3455557987138124	5.56118349117617
90s_J17	PTC+PEC	4086.0	90s	10.108905161102152	0.0	0.0	3.389114905410541	0.530004383316128	2.0674316301459683	2.934450911302432	0.5386004811702879	0.6491482020931472
90s_J18	EC	5320.0	90s	1.7578460456049454	0.0	0.0	0.0	0.0	2.15553453763378	9.885934649437685	0.40779947426844204	2.8384221523793665
90s_J20	MLC	5373.0	90s	3.7404213914329234	0.0	0.0	0.0	0.0	8.22452016457187	4.175764388254541	0.0	1.4982897900621277
90s_J24	EC	4029.0	90s	2.286788566488554	0.0	0.0	0.0	0.0	2.426902568450341	10.968101002230354	0.6154777806725391	0.0
90s_J3	MLC	4544.0	90s	1.3592336044395943	0.20828494416576787	0.0	0.8426641598592333	0.0	8.000864943705587	3.6922717675042342	0.0	1.0078342647159146
90s_J5	EC	5148.0	90s	2.601656205433044	0.0	0.0	1.0988956938932748	0.0	2.6258653307181796	9.269430867548117	0.0	0.36849047966043524
90s_J4	MC	4965.0	90s	1.1232739705681154	0.0	0.0	1.2828935426214632	0.0	8.140094568517599	3.964982491053292	4.871931557842722	1.6742360869394843
90s_K11	MLC	6022.0	90s	2.2685743616317153	0.0	0.0	0.0	0.0	9.638083470739259	6.035288896194372	1.3623345212632272	5.025080713852175
90s_K12	MLC	5754.0	90s	1.7150379868783645	0.0	3.2381275481786287	0.0	2.7067195402644804	6.249252230970574	3.973657944479875	1.52536984333053	3.6773920830367577
90s_K16	EC	5470.0	90s	0.0	0.0	0.0	2.5458932196757584	0.0	2.49001531503531	10.374610560053858	0.0	3.7369714563364043
90s_K18	Podocyte	5186.0	90s	0.0	0.0	0.0	0.0	0.0	1.5543551856786701	3.92562899663086	0.0	9.640465855080821
90s_K19	MLC	4754.0	90s	2.043600585200195	0.0	0.0	3.391662408145209	0.0	9.574346869152231	4.217676339922186	0.0	2.54584341017916
90s_K20	PTC+PEC	4542.0	90s	8.809674636322669	0.0	0.0	1.1234551724909305	0.9550550714449199	1.4259823577029023	4.494575970857549	0.0	2.3799591931649906
90s_K4	Podocyte	4831.0	90s	1.3000605100523297	0.0	0.0	0.5792519493025123	0.0	2.254413789184974	4.726042866055399	0.0	6.613972065771393
90s_K5	EC	3924.0	90s	1.2364254656448097	0.4423168765841606	0.0	0.9383638133112477	0.0	0.9063880925276461	8.972372584571234	0.0	1.520132726100434
90s_K7	Podocyte	5591.0	90s	1.8776588197657884	5.212961695342201	0.0	5.763342466837965	0.0	1.1974806453659375	4.164892528044861	0.0	8.248240429953354
90s_K8	EC	5145.0	90s	1.4255541061798134	0.5321674152065154	0.0	0.6504711296084876	0.0	1.5372865482097497	8.49194300707183	0.0	2.34054442675474
90s_K9	Podocyte	5560.0	90s	1.821607765197839	0.0	0.0	5.481398096018392	0.0	2.833573529397967	3.9345863164389043	0.0	8.645201333616194
90s_L13	Podocyte	4926.0	90s	0.8833115737143241	0.0	0.0	3.494760597397348	1.240899925908651	1.1539499465078389	4.057102556358857	0.4302751013230521	7.809876953578924
90s_L12	MC	4592.0	90s	0.5851357944682435	0.2612224899102265	1.7268984502022589	1.898821006955729	5.5429042637741475	9.551662800066971	2.473248197277289	6.298002896995825	1.3506791455208185
90s_L16	DCL/cTAL	4993.0	90s	0.0	0.0	0.0	2.8182635032133634	1.1408547067657266	2.2781131778928088	3.658137247434234	0.0	2.492546313538726
90s_L17	DCL/cTAL	5587.0	90s	2.9304564624578306	0.0	0.0	11.627324297212393	4.484454104667525	2.07134883338369	3.0971888162430243	0.0	2.3195883582874135
90s_L18	Podocyte	4811.0	90s	0.0	0.0	0.0	2.552386146793731	0.3189813689475714	4.351880475080437	3.6559310572105654	0.46298315585778244	5.678161126456865
90s_L2	Podocyte	4716.0	90s	0.5529134699537812	0.0	0.0	3.6819517673269995	5.99474015840826	1.9347019201414668	2.5811616851971935	0.36539067135465675	5.953753348176593
90s_L21	Podocyte	6736.0	90s	0.0	0.0	0.0	3.5929819260414915	1.1378916178521374	2.504644786230767	4.805039561802479	1.1531106921610903	6.767635671782315
90s_L6	EC	6378.0	90s	7.5740382707815295	0.6408758825502171	0.0	4.290529178567476	1.4363214725206723	3.9993060663112834	10.047803947906168	0.9028324209142368	1.9679507375217533
90s_L7	EC	4939.0	90s	0.7686901228383146	4.826207957413796	0.0	5.554760860745786	1.275029715792804	2.193135763937986	8.195646832225423	0.19505029135796365	1.825679627878976
90s_L4	EC	5183.0	90s	0.33187474179049	0.0	0.0	2.9869350014451617	1.171603144394645	2.5242189530576526	9.661981674711946	0.14589121534857175	3.1070209006744256
90s_L8	Podocyte	5442.0	90s	0.0	0.283333693149413	0.0	2.4419898061703695	1.072745135951073	2.192071835304208	3.2053439620515007	0.0	7.055937219280673
