# Supplementary material for: Single-cell RNA sequencing reveals the mesangial identity and species diversity of glomerular cell transcriptomes
Source: Nat Commun. 2021 Apr 9;12:2141. doi: 10.1038/s41467-021-22331-9 (PMC8035407; doi:10.1038/s41467-021-22331-9)
Supplement: Supplementary file 17 — Source Data [file 41467_2021_22331_MOESM17_ESM.zip › SourceData/source_datafile7.txt]

# Source data 7 for single cell data from Pdgfrb+ mice. In addition to UMAP coordinates as shown in Fig.S10A, this data also includes the expression (log2-scale RPKMs) of each classical cell type marker we used to define each cell type as shown in Fig.S10A and PEC over-expressing genes as shown in Fig.7D. The binary regulon activity scores of Wt1_extended (396g) are also included.
index	UMAP1	UMAP2	CellType	nGene	Wt1_extended (396g)	Proser2	Gprc5a	Loxl1	Nr2f2	Scrn1	Tuba1a	Spon1	Ogn	Ccdc3	Pdgfrb	Lbp	Pck1	Cnn1	Cyp1b1	Pdgfra	C3	Dkk3	Cldn1	Wt1	Acta2	Pcp4	Gstm1	Stc2	Gata3	Rasl11b	Ehd3	Igfbp6	Akap12	Aldh1a2	Nphs2	Nphs1	Ncam1	Ren1	Pecam1	Pkia	Osr2	Kdr	Cp
665s_A10	-10.791003	-0.021097874	PEC	4485.0	1	7.6055712700522715	8.513728230907844	5.961974355953101	8.453011413490323	0.8349332147923284	8.094080524217143	7.85703479587992	9.356914802999263	0.0	6.241430299631087	8.293481234329644	0.0	0.0	5.709634977025995	0.0	6.6943923446433	9.361422163811556	7.710261543775368	6.235017783689925	4.1527393080330635	10.009701259122448	11.95314611086921	9.79958974327853	0.0	11.781013427511722	4.378426208358317	8.235437891628775	7.392226208300856	8.833627314626698	0.0	0.0	7.841743429881335	2.2980042503476072	0.5148117014372188	4.141073552361719	9.382078640981383	0.0	6.39039951699978
665s_A11	13.171873999999999	11.330414	MLC	3573.0	0	2.0948245041002704	0.0	1.4356134390664328	7.566914798383605	0.0	4.239214049416107	0.0	1.6962734249454785	2.8920938730311074	7.886567404546068	0.0	0.0	0.0	0.0	0.0	0.0	1.430457508616001	0.0	0.0	12.63089137584727	0.0	4.522978970266342	0.0	1.469990486671828	5.421123070352168	4.049475276250356	0.0	6.096264179427585	0.0	0.0	0.0	1.9573814301525634	5.492645282530611	0.0	0.0	2.9366602866406284	0.0	0.0
665s_A12	14.151302	11.696024000000001	MLC	3018.0	0	0.0	0.0	0.0	4.340463392392112	0.0	8.959208269893717	0.0	0.0	0.0	9.047909888706961	0.0	0.0	0.0	0.0	0.0	0.0	0.85297275259353	0.0	0.0	13.679693512417561	3.239481389416702	2.373820034221504	0.0	3.5781855861181042	2.0220571940941605	5.63900071052723	0.0	0.0	0.0	0.0	0.0	0.0	8.726320845351472	0.0	7.482877289843048	2.058479295808057	0.0	0.0
665s_A15	1.4214364	-5.6835012	TubuleC	1404.0	0	0.0	0.0	0.0	4.804849533509644	0.0	0.0	0.0	0.0	0.0	0.0	0.0	5.2417456777639355	0.0	0.0	0.0	0.0	4.892695669454098	0.0	5.007489059801535	9.31730204962952	0.0	6.237872374663596	0.0	0.0	0.0	4.773161105391342	6.243383863975992	0.0	0.0	0.0	0.0	0.0	7.674586448676393	4.93873882104307	0.0	6.829213926205178	0.0	0.0
665s_A16	1.4405371999999999	-4.9635973	TubuleC	5212.0	0	0.0	0.0	0.0	4.8161012245558785	0.0	2.606084617222791	0.0	0.0	0.0	1.3198773786198061	0.0	2.0337649441466263	0.0	0.0	0.0	1.3658067868429768	1.7704544720529525	0.0	2.640760474727902	5.849447121414145	0.0	6.469066666154302	0.0	4.564571555800228	6.122796713258542	1.683998871971648	0.0	0.0	0.0	0.0	0.0	1.2432430880248835	2.7427049416451745	0.0	2.43229004177822	2.5196373298647403	0.0	0.0
665s_A19	15.830810000000001	10.570551	MLC	2356.0	0	1.6500273229610687	0.0	0.0	4.5781531706628265	0.0	8.161054188324526	0.0	1.9741360142230104	0.0	10.159539618881345	0.0	0.0	2.2461272474479372	0.0	0.0	0.0	0.0	0.0	0.0	11.838766575881982	0.0	7.2334230261997625	0.0	1.7285694168004402	0.0	0.0	0.0	0.0	0.0	0.0	0.0	1.4927156189914963	15.944886376373347	1.7182980594179975	0.0	3.27815505434549	0.0	0.0
665s_A21	-11.433459	3.2154963	PEC	2333.0	0	0.0	6.531050256895759	2.2581429827948556	6.6595677598419405	8.78682476024094	9.458525715489833	2.0259272023972557	0.0	0.0	7.814558678323632	4.555154219104531	0.0	0.0	1.1580077816525378	0.0	0.0	6.923562976871824	7.478271148196254	0.0	5.241451504591062	10.501073887622479	12.993637272706984	0.0	0.0	0.0	0.0	11.845610863429314	6.01539539101624	0.0	0.0	0.0	0.0	6.338741281375978	0.0	0.0	10.885568440413241	0.0	7.389959456294627
665s_A24	-1.4491385	-6.5259614	TubuleC	2582.0	0	0.0	0.0	0.0	0.0	0.0	3.1355290143084886	1.589529589559603	0.0	0.0	1.7182295252776079	0.0	8.947183087830721	0.0	0.0	0.0	0.0	0.0	0.0	0.0	6.096877982446346	0.0	8.847440456966885	0.0	0.0	3.0014936615865295	0.0	0.0	1.576984625643749	0.0	0.0	0.0	1.6288491331189523	4.203755281690566	0.0	0.0	0.0	0.0	0.0
665s_A22	15.651287	9.875367	MLC	2643.0	0	0.0	0.0	0.0	5.318799225775838	0.0	6.961955930371524	0.0	2.4742202735372407	5.163298686452339	8.405221978129644	0.0	0.0	8.849128845097523	0.0	0.0	0.0	0.0	2.1925417563059315	0.0	14.218820470951993	0.0	9.292555846723502	0.0	0.0	0.0	0.0	3.3188961423762473	0.0	0.0	0.0	0.0	1.5630248720573066	7.0359225483947725	0.0	0.0	4.4131307147408005	0.0	0.0
665s_A3	13.760457	7.597946	MLC	2164.0	0	0.0	0.0	0.0	0.0	0.0	0.0	0.0	0.0	1.2359516810018567	7.73758396770666	0.0	0.0	8.212034233445031	0.0	0.0	0.0	1.0518245285541694	0.0	0.0	13.904870993821826	0.0	6.661434807194752	0.0	4.40394118196167	1.6029555077229154	0.9890266782611721	0.0	0.0	0.0	1.1104476645642032	0.0	0.0	8.203984651875052	1.0766712763302473	0.0	0.0	0.0	0.0
665s_A4	13.468520999999999	6.3646769999999995	MLC	2555.0	0	0.0	0.0	2.4603444015129687	2.869154639675514	0.0	6.745452744641663	0.0	0.0	0.0	8.620174062824963	1.3152057415906004	0.0	10.319306062812553	0.0	0.0	0.0	0.0	1.1107417000828659	0.0	13.864219168786743	6.3764533536776495	9.441130630223661	0.0	1.1169927757564182	8.081925186753734	1.0196162871503238	0.0	0.0	0.0	0.0	0.0	0.0	8.797666108257667	0.0	0.0	0.0	0.0	0.0
665s_A6	1.9832151999999998	-4.887162	TubuleC	2140.0	0	0.0	0.0	0.0	0.0	0.0	5.005306876299201	0.0	0.0	0.0	3.8803891846983234	3.433451911435235	0.0	0.0	0.0	0.0	0.0	0.0	3.110674279403921	0.0	6.739711962138473	0.0	5.294993434081174	0.0	3.120954070157608	0.0	2.9573892001589424	4.336588705467118	0.0	0.0	0.0	0.0	0.0	5.734012751713993	0.0	0.0	5.473417286502326	0.0	0.0
665s_A20	-12.088577	0.596692	PEC	3172.0	1	6.794779855707974	6.213650567334937	6.441499846716643	6.714059922041477	0.0	6.49327933653684	1.049061799698532	8.263362184539409	0.0	7.38135802335167	0.0	0.0	0.0	4.993427222142664	0.0	0.0	8.535984944364767	6.024027566670677	5.219030528599084	3.916254862701749	10.810335371223678	13.377048761754834	0.0	0.0	10.713367211788839	0.0	0.0	5.921855439655123	0.0	0.0	0.0	6.083329936845992	3.360683779886513	0.0	0.0	11.559273529720002	0.0	5.053907855807403
665s_A5	13.285306	12.196887	MLC	2922.0	0	1.163672942177734	0.0	0.0	6.240490801603924	0.0	8.551767703841564	0.7653559613482411	0.0	0.0	10.133390676327044	0.0	0.0	0.0	0.880833895513423	0.0	0.0	1.1924115817756116	0.0	0.0	12.464796788516033	0.0	7.552550092718332	0.0	0.0	7.250908574164791	0.0	0.0	0.7576340997856476	0.0	0.0	0.0	0.0	6.320017289528031	0.0	0.0	1.8169412297106369	0.0	0.0
665s_A7	2.3182952	9.536791000000001	MC	2953.0	0	0.0	1.6338664275687598	0.0	7.030380384939005	0.0	6.676766002620681	0.0	1.4409764871345276	0.0	8.446475909059842	0.0	1.414254745518228	0.0	1.4324208288126932	0.0	0.0	1.2001599947875115	1.2290318387018189	0.0	5.9924780375094135	0.0	10.279875823078864	0.0	8.108828248468237	2.5675080340898218	5.332666158587295	0.0	0.0	2.759661042657434	0.0	0.0	0.0	3.349128772241662	0.0	0.0	1.8268005684088175	0.0	7.622566902909773
665s_A8	2.1334229	2.0955756	GEC	3579.0	0	0.0	1.5771480131420268	0.0	0.6549060559879196	0.0	8.707501627667215	0.0	1.388186958276453	0.826065440056035	2.013520105422472	0.0	0.0	1.6171380471113046	0.0	0.0	0.4856313565596218	0.0	0.70825129165105	0.0	4.855690219772343	2.0720061629455326	7.750283970131331	0.0	0.0	1.7328235838934292	8.61416475363175	0.0	0.0	0.9315624045179215	0.0	0.0	0.585865550749749	3.2731563041738108	9.19169439516106	0.0	1.7666355053168386	0.4613732211936488	0.6744387081509586
665s_A9	11.429163	11.079614999999999	MLC	2570.0	0	0.8220829266390628	0.7181153841752757	0.485630765955453	0.97264532960352	0.0	0.8794202231202061	0.28291357485992896	0.6096882541421236	0.0	9.279085701283613	0.0	0.0	0.0	0.0	0.0	0.0	0.0	0.8673832548650472	0.0	13.608383702342365	1.6248149151172342	6.645378602838993	0.803261917762641	0.0	9.952459158350598	0.44910048892180193	0.0	0.0	0.6690671023216135	0.0	0.0	0.4068210341202348	4.72052159523769	0.0	0.0	0.0	0.0	0.47255393275854024
665s_B11	13.0941725	7.2169384999999995	MLC	2243.0	0	0.0	1.2181620996421176	0.0	6.524267779221751	0.0	4.047915888387409	0.0	0.0	8.418158627501136	5.191634733901423	0.0	1.035727356637326	1.2525241270494374	0.0	0.5180874742533368	0.0	0.0	0.0	0.0	12.847221396936375	0.0	3.5379280706098726	0.0	1.437749476552288	0.0	0.8081850633370106	1.6467398770162816	3.156346621215632	0.0	0.0	0.0	0.549889015306112	13.0498790550729	0.0	0.0	0.0	0.0	0.0
665s_B10	12.415119	9.834224	MLC	2424.0	0	0.0	0.0	0.0	4.551826690226528	0.0	10.82531508699101	0.7917101614313974	2.1857714500219965	2.134915294663302	9.607569942343838	1.4778811726345793	2.1526941653831413	0.0	0.0	0.0	0.0	1.2282959966710005	2.370972193562399	1.297481626368001	11.540589365441049	0.0	4.203147489389091	0.0	0.0	11.305173777414433	0.0	0.0	0.0	0.0	0.0	0.0	0.8167044870332493	0.0	0.0	0.0	0.0	0.0	1.2065857220638283
665s_B12	12.930228999999999	5.5634565	MLC	2943.0	0	0.0	0.0	0.0	6.357043978780476	0.0	6.912930376788217	0.0	0.0	7.524501717396056	7.774087593250266	0.0	0.0	6.871599334838696	0.0	0.0	0.0	0.0	0.0	0.0	13.118366594936722	0.0	8.213459120581557	0.0	7.338571013908768	2.7517729557853716	0.0	0.0	7.1437265906177245	0.0	0.0	0.0	0.6943881479913917	10.113853888753644	0.0	0.7557442797027785	0.0	0.0	0.0
665s_B13	-0.06355109	-5.102822	TubuleC	2247.0	0	0.0	0.0	0.0	0.0	0.0	0.0	0.0	3.967225368800396	0.0	3.882404716203662	0.0	9.853298437773491	0.0	0.0	0.0	0.0	0.0	4.5818304922127115	0.0	8.944236623898671	0.0	5.869779864361988	0.0	0.0	4.46162423352797	0.0	4.899640626272549	0.0	0.0	0.0	0.0	0.0	9.568693234718186	0.0	3.4724510339095374	4.507596566299026	0.0	3.4008301523508706
665s_B14	-3.313036	-7.100229	TubuleC	5995.0	0	0.0	0.0	0.0	2.204161911539786	0.0	0.0	0.0	0.0	0.0	1.479481307652456	0.0	9.359521593704844	0.0	0.0	0.0	3.5461737726528972	0.0	0.0	1.0307526730441143	4.004298918619061	0.0	8.333273489425492	0.0	0.0	0.0	0.0	0.0	0.0	0.0	0.0	0.0	0.0	1.7084507971633993	0.0	3.0013644333065774	0.0	0.0	1.6330062043190305
665s_B2	15.38344	8.942260000000001	MLC	2097.0	0	0.0	0.0	1.1686537916208135	1.1144292967365084	0.0	5.422721041385874	0.0	1.400599366553229	0.0	7.543636988958249	0.0	0.0	0.0	0.0	0.0	0.8572554997604946	1.164113527571521	0.0	0.0	14.598542521607186	0.0	10.673510994369027	0.0	4.750354824643409	0.0	1.096830116810802	0.0	0.0	0.0	0.0	0.0	0.0	5.176129213335409	1.190678133049904	0.0	0.0	0.0	0.0
665s_B21	-0.6377458	-6.367653400000001	TubuleC	1992.0	0	0.0	0.0	0.0	0.0	0.0	0.0	0.0	0.0	0.0	0.0	0.0	10.787159570891301	0.0	0.0	0.0	0.0	0.0	0.0	0.0	8.605071228744748	0.0	5.622010119782142	0.0	0.0	0.0	0.0	0.0	0.0	0.0	0.0	0.0	0.0	9.159295753497	0.0	0.0	0.0	0.0	0.0
665s_B23	-10.670831	2.5698244999999997	PEC	2771.0	1	4.26443610691889	3.4856368403680644	0.0	6.152953801225893	6.052938586443231	9.272614859837594	6.649147726128918	5.098949125263194	0.0	8.47727532341251	7.977398506595724	0.0	0.0	7.843370531338333	0.0	0.0	5.493619151925446	6.048507589645288	6.872344592110752	5.24659980917932	9.90214867827737	13.158658579667776	0.0	2.099558390071264	9.499794485497826	0.0	11.085315830968721	5.377971480069726	2.5023265963627788	0.0	5.990539339602346	7.885721683576167	0.0	0.0	0.0	9.19937085034362	0.0	6.345304443022972
665s_B19	-11.221698	1.4986846	PEC	2909.0	1	8.94362834685972	0.0	7.705697544363219	6.887902631613783	4.300953760003194	10.230248943529666	3.1216033538707895	6.798760798979351	1.4787442890590439	7.862905729541904	9.099154497282615	2.2114806209758218	0.0	1.5122656764433773	0.0	0.0	7.7458983293251364	8.008315671228244	5.1832152269377465	6.5444346946825025	10.534362570912876	11.450254785419657	0.0	1.308856828709316	1.8823125492612076	0.0	9.2328052752588	0.8158754452002767	0.0	0.0	0.0	8.36945220035819	4.14582838362891	0.0	7.376150393133484	10.140547793671855	0.0	6.742983885117034
665s_B15	-3.1659563	-6.4102239999999995	TubuleC	4422.0	0	0.0	0.0	0.0	5.1778373878832	3.3548676077428308	0.0	0.0	0.0	0.0	2.011513534657507	0.0	10.60948525670748	0.0	0.0	0.0	0.0	0.0	0.0	0.0	6.017405089075374	0.0	9.794992467385061	0.0	0.0	0.0	2.4552946314840045	3.77880482814596	1.8583004931657896	0.0	0.0	0.0	0.0	0.0	0.0	0.0	0.0	0.0	2.525817721508017
665s_B22	-11.370036	2.7811432000000003	PEC	3391.0	0	0.0	0.0	0.0	6.036973515195442	6.513212605057656	8.255576983896896	0.0	7.662046052307781	0.0	6.055447414334472	0.0	0.0	1.335953257853613	5.090781314707387	0.0	6.923412248320219	9.431201956029154	7.75460138721399	6.494201989409433	4.750030276783403	10.136558085746714	11.586137278379978	0.0	0.0	0.0	1.8008135160485537	9.848877272083838	0.0	0.0	0.0	0.0	2.024830693268519	4.479047719136654	0.0	6.365327634550376	11.570166432383942	0.0	5.291268194379884
665s_B20	13.761160999999998	7.709772	MLC	2168.0	0	0.0	0.0	0.0	4.935945630643896	0.0	3.8844233697076724	0.0	0.0	0.0	8.484315531941702	0.0	0.0	9.853050666407611	0.0	0.0	0.0	1.2047966571875097	0.0	0.0	13.634810963757458	2.969878810361343	2.9581600605702336	0.0	7.45470399563739	10.007526650338171	0.0	2.1371080244724774	4.2655795050164285	0.0	0.0	0.0	0.0	11.04820144551853	0.0	0.0	0.0	0.0	0.0
665s_B18	-0.369345	-7.8916183	TubuleC	5475.0	0	0.0	1.6467003891489398	0.0	1.033426605107636	0.0	0.0	0.0	0.0	0.0	2.3445887230537195	0.0	9.73929106056322	0.0	0.8958419845646794	0.0	0.0	0.0	0.0	0.0	5.33873978908237	3.884708106371714	6.951760115702137	0.0	1.2466083848558995	0.0	0.0	0.0	0.0	0.0	0.0	0.0	0.0	6.177680540497481	1.2381028407882806	0.0	4.998780329806218	0.0	1.1893498514931953
665s_B16	1.486913	2.244442	GEC	5534.0	0	0.0	0.0	0.0	2.452595789704902	0.0	7.382873231524296	0.0	0.0	0.0	7.0058364866794465	0.0	2.020612223620747	1.0045829314067258	0.0	2.25515596087855	0.0	0.0	0.6933050509276346	0.0	4.178257560046066	0.0	10.301474455405057	0.0	5.938554005792477	0.0	10.549611057016707	0.0	4.897661544342423	0.0	0.0	0.0	0.0	0.0	8.758853015324831	1.0608585646393995	0.0	7.071780844271202	0.0
665s_B3	13.960404	10.954133	MLC	2668.0	0	0.0	0.0	0.0	5.347161065298326	0.0	0.0	0.0	0.0	0.0	9.776565970432499	0.0	0.0	0.0	0.0	0.0	0.0	0.0	2.137798812422753	0.0	13.729838569502897	0.0	9.104369032597726	0.0	0.0	7.9857901862796705	0.0	2.399316332152755	0.0	1.7799983218150877	0.0	0.0	0.0	4.600141142100703	0.0	0.0	3.4153126168394996	0.0	0.0
665s_B4	13.577873	6.3199816	MLC	2514.0	0	0.0	0.0	0.0	6.401047646011597	0.0	5.594487011609641	0.0	0.0	0.0	5.719351393720265	0.0	0.0	7.600261002303767	0.0	0.0	0.0	1.0481574608618183	0.0	0.0	13.532409993814225	0.0	8.633602506249963	0.0	7.9046133154232	0.0	0.0	1.9188235540324807	5.749400937683371	0.0	0.0	0.0	0.0	12.357346496945366	0.0	0.0	1.6306063455216682	0.0	0.0
665s_B7	12.098499	11.511466	MLC	2777.0	0	0.0	0.9956152431355038	0.0	6.26918859268587	0.0	8.642013253108368	0.0	6.239499801701016	0.0	9.677799534139824	0.0	1.3638570993416188	1.0257014043018025	0.0	0.0	0.0	1.1546811589859103	0.7093982832966256	0.0	9.212469437983977	0.0	7.29364170754119	0.0	0.0	1.1138808856616425	7.7048978607797	1.376801797913346	3.444297447823045	0.0	0.0	0.0	0.0	1.961667819738141	0.0	0.0	1.13996742445006	0.0	0.0
665s_B8	1.7943049999999998	10.187802	MC	2141.0	0	0.0	0.0	0.0	7.352939033038859	1.4617917646747751	0.0	0.0	0.0	0.0	10.300758803404609	0.0	0.0	1.3612487828719058	0.0	7.909649094373888	0.0	0.0	0.0	3.595934523103287	10.194725929331735	0.0	4.1591230711408285	0.0	8.880592029814387	1.4664620398553634	1.4354261823208023	0.0	5.6978330199141345	1.2492016621493205	0.0	0.0	0.6102825636908529	2.921728340235445	0.9707790748137349	0.0	1.4973549183745598	0.0	7.678298070309067
665s_B9	14.389201000000002	11.053289	MLC	3133.0	0	0.0	0.0	0.0	6.541267869507719	6.356892950156619	1.903128122049728	0.0	1.4417074457230346	0.0	7.7613575952888905	0.0	1.4149776481960874	0.0	0.0	0.7533144077074558	0.887017840842749	1.846948539411964	1.229695284030755	0.0	13.283822716569995	3.8681771884044616	4.157518157553507	0.0	0.0	0.0	0.0	0.0	1.6293174709721847	0.0	0.0	0.0	0.0	6.160188351392481	1.2279107345429887	2.7908350573661203	0.0	0.0	0.0
665s_C1	-11.548	2.472341	PEC	2720.0	0	0.8880104929207119	0.0	4.505926281776808	3.0062965511764097	7.906750905705467	6.271676256438846	1.6598029499548774	0.0	1.6900697912559615	9.121621480473474	0.0	0.0	0.0	0.0	0.0	0.0	7.60360458207518	4.981323654370861	0.0	5.15046509828428	13.260600583757936	13.355639882057789	6.234035848166044	0.546201177625627	9.509996663947348	0.49005564681390457	8.368290413474094	5.399630760594969	0.0	0.0	0.0	3.4257409259859224	5.265275004276255	0.0	0.0	7.201978403177993	0.0	6.3247619662084205
665s_C10	11.254844	10.155818	MLC	3153.0	0	0.0	0.0	0.5467162663546038	7.202278647719699	0.0	7.080766346562394	0.32127413976121755	0.0	0.0	9.49463572102424	0.0	0.0	0.8270343459390467	0.0	0.0	0.37810231211591294	0.5441384097592548	0.0	0.0	11.222755071717506	2.5357479229795357	5.735982288592476	0.0	0.0	1.4540848081758928	0.0	1.7597340708802842	3.302052147499194	0.7478872607428878	0.0	0.0	0.45949086073379236	11.629788490113016	0.0	0.0	0.9255584526367187	0.0	0.0
665s_C12	13.437779999999998	5.0760955999999995	MLC	2775.0	0	0.0	0.0	5.100732810543296	4.776429165766796	0.0	1.2133602946004776	0.0	0.868725499333379	0.0	7.292980165588633	0.0	0.0	7.196927145027712	0.0	0.0	0.0	0.7004501712509082	0.0	0.0	13.203867723209987	0.0	3.4234084984316415	0.0	0.7247526499112049	0.0	0.0	1.3938258011789344	7.570564824595931	0.0	0.0	0.0	0.43761108395199494	12.695850123201886	0.0	0.0	1.155099484148059	0.0	0.0
665s_C11	11.490338000000001	9.707532	MLC	2382.0	0	0.0	0.0	0.0	5.984312412209555	0.0	5.5435241775037	0.38946911627877107	0.0	0.0	8.807917859879886	0.0	1.6741957852337075	0.0	0.0	0.0	0.0	0.6500589919373324	0.0	0.0	13.054475047283724	0.0	3.978880991734565	0.0	0.0	9.254059926262576	0.0	0.0	0.0	0.0	0.0	0.0	0.5518780553775003	4.729693785822221	0.0	0.0	0.0	0.0	0.0
665s_C14	0.9321994	-4.346133	TubuleC	1468.0	0	4.765148470734521	0.0	0.0	0.0	0.0	5.864804290518728	0.0	0.0	0.0	6.0953935816479765	5.2129154893021665	0.0	0.0	0.0	0.0	0.0	4.814786922085268	0.0	0.0	9.672207238460588	0.0	8.463948591788313	5.695502431198591	0.0	0.0	4.6954932305685295	0.0	0.0	0.0	0.0	0.0	0.0	8.328268842437584	0.0	0.0	5.762592308159846	0.0	0.0
665s_C13	-2.0834954	-7.044652	TubuleC	5598.0	0	0.0	0.0	0.0	1.696615958185906	1.7026608738452442	2.593896343414406	0.0	1.366038260808203	0.0	2.2337237484532912	0.0	9.864689141739403	0.0	0.0	0.0	0.0	0.0	0.0	0.0	6.213842900005326	2.85825985330735	7.5924292963079685	0.0	0.0	2.9633742184027856	0.0	0.0	0.0	0.0	0.0	0.0	1.2348309612367354	7.651594365313826	0.0	4.70216289564508	0.0	0.0	0.0
665s_C19	-0.5640182	-4.5982695	TubuleC	1562.0	0	0.0	0.0	0.0	4.400176181563409	0.0	5.529988592803163	0.0	0.0	0.0	0.0	0.0	8.245187716865127	0.0	0.0	0.0	0.0	0.0	0.0	0.0	9.200237527435633	0.0	6.809438737184189	0.0	4.546627916994071	5.381273621631494	0.0	0.0	0.0	0.0	0.0	0.0	0.0	7.667548084823679	0.0	0.0	0.0	0.0	4.450626472364813
665s_C15	-1.2325124	-8.373319	TubuleC	7276.0	0	0.0	0.0	0.0	4.433607942794927	0.0	0.0	0.0	0.0	0.0	1.16057764248898	0.0	9.83871721475808	0.0	0.0	0.0	0.0	0.9967611709951258	4.289880738989467	0.0	3.934791794984997	2.6354389611588007	6.2459659642987955	3.8122094776852165	0.0	3.097772492062027	0.0	0.0	0.0	0.0	0.0	0.0	2.958483926653884	2.5110488036988547	0.0	2.8784322313417374	6.116912902586779	0.0	0.0
665s_C23	-0.5359734	-4.7432	TubuleC	1567.0	0	0.0	0.0	0.0	0.0	5.87310432797194	0.0	0.0	0.0	0.0	5.279716966308215	0.0	8.102970206001151	0.0	0.0	0.0	0.0	0.0	0.0	0.0	9.124771846286452	0.0	0.0	5.860394133076712	0.0	0.0	0.0	0.0	0.0	0.0	6.063469240250043	0.0	0.0	6.1897007521593395	0.0	0.0	5.927623314288019	0.0	0.0
665s_C16	11.787955	11.557583000000001	MLC	3190.0	0	0.0	0.0	0.0	4.0741532187195455	0.0	7.19638976028727	0.0	5.634080744022684	0.0	8.514123697395734	0.0	1.5698275834882944	0.0	0.0	0.0	0.0	0.0	0.0	0.0	14.063502532196765	4.093302583519585	8.81614584384142	0.0	0.0	7.107570123470607	4.043248499191588	2.320606598862266	0.0	0.0	0.0	0.0	0.0	3.5686630616565074	0.0	2.3774485920101442	0.0	0.0	0.0
665s_C2	-11.716366	2.5759017	PEC	2697.0	1	6.2400497819350225	0.0	0.0	9.536609450810815	8.404546124982188	10.862799406081546	7.575819822812224	4.525718480199566	8.661408582285132	7.66007190250906	0.0	0.0	0.0	7.319674127985009	0.0	6.053560565217119	0.0	9.394256512831387	5.217285673679678	6.288174257290017	8.922400587740375	12.155470713170507	0.0	0.0	8.36224555699338	0.0	12.50071591295864	0.0	1.6992519416583571	0.0	0.0	7.589651179259563	6.380148689754632	0.0	1.252078106213173	10.438312913574446	0.0	6.565364969889159
665s_C17	-1.2961088	-4.6242995	TubuleC	3314.0	0	0.0	0.0	0.0	0.0	0.0	4.334325362483637	0.0	0.0	0.0	5.122269055243137	0.0	10.03677279717622	0.0	0.0	0.0	0.0	3.3343635908809053	0.0	0.0	8.430187083992568	5.60251441512102	7.154197300688017	0.0	3.3906544915180907	0.0	0.0	0.0	3.428389430112292	0.0	0.0	0.0	0.0	4.488720889144031	0.0	0.0	0.0	0.0	3.21978691928912
665s_C18	-0.46309304	-4.269406	TubuleC	1663.0	0	0.0	0.0	0.0	4.431586839030849	0.0	0.0	0.0	0.0	0.0	4.817765285156627	0.0	7.407433638691065	0.0	0.0	0.0	0.0	4.518498949177801	0.0	4.632153631853217	9.79424202516954	0.0	6.842102757172394	5.393667603886831	0.0	5.413446241764597	5.365676887094005	0.0	4.618122990620356	0.0	0.0	0.0	0.0	10.394900754109253	0.0	0.0	7.023409252379849	0.0	4.482090212643687
665s_C24	-1.1685776	-7.183552000000001	TubuleC	4324.0	0	0.9196228165673166	0.0	0.0	1.8490429358483735	0.0	0.0	0.0	0.0	0.0	1.443669886807967	1.1560693289151036	10.588823832512855	0.0	0.0	0.0	0.0	0.9441267429118521	0.0	0.0	3.4125595970381304	2.5457788720737504	6.188150457846314	0.0	0.0	1.4617881918808142	0.0	0.0	0.0	0.0	0.0	0.0	0.0	0.0	0.0	0.0	0.0	0.0	0.0
665s_C21	-0.34317702	-7.8051634000000005	TubuleC	4896.0	0	0.0	0.0	0.0	4.496937407234811	0.0	0.0	0.0	0.0	0.0	3.548031962349521	0.0	9.454313598050266	0.0	0.0	0.0	0.0	0.0	6.496284029566153	0.0	7.438773220105538	0.0	7.078563254228281	0.0	0.0	3.5741610748899655	0.0	3.996831143272866	0.0	0.0	0.0	2.265794592287889	0.0	8.93471724873264	0.0	0.0	0.0	0.0	0.0
665s_C4	-11.50992	2.9941537	PEC	2730.0	1	6.938149529749133	0.0	6.984750233410624	1.0272229959691637	0.0	6.695603203597145	3.5650629250290176	0.0	0.0	8.609137251695062	7.67145447157888	0.0	0.0	0.0	0.0	0.0	9.304576883816715	7.534400166799959	4.573411264278902	5.686794786059437	2.76354765633621	9.40505419415286	9.23701190673234	0.0	7.585327321986896	0.0	9.193668747800608	3.22008630047303	5.39187757313163	0.0	0.0	6.531780164193969	6.105740049646602	0.0	4.403395321436426	11.027206935763829	0.0	5.294591544842598
665s_C6	13.899327	4.5483080000000005	MLC	3682.0	0	0.0	0.0	6.532740580548593	6.200142460878977	0.0	5.266546179801866	0.6822581579843137	7.8995818513233855	0.0	6.770770805305915	0.0	0.0	9.84905836273282	0.0	0.0	0.0	2.1149619562743047	1.1045682128359215	0.0	14.223394268035978	0.0	9.46534841709615	0.0	6.092959778059144	1.6363342034902504	6.071432753087699	1.9606498768232847	3.2257888454462798	0.0	0.0	0.0	0.0	1.8567261760405074	0.0	1.5969982162365466	2.4223804737064505	0.0	1.0577314638176682
665s_C22	-2.7295093999999995	-5.931822	TubuleC	4942.0	0	0.0	0.0	0.0	2.8845226614292923	0.0	3.0310996251920312	0.945299059269569	0.0	0.0	3.067727438171507	0.0	10.904244529458776	0.0	0.0	0.0	0.0	1.4330032788744005	2.176916621761432	0.0	5.638572318691468	3.307945781281072	9.120813008189382	0.0	0.0	0.0	0.0	3.836206747512651	0.0	0.0	0.0	0.0	1.2580633643424757	6.87517878501858	0.0	2.035638365592801	2.116873606143885	0.0	0.0
665s_C5	11.389317	11.606949	MLC	3149.0	0	0.6805484092312915	0.0	0.7032863617759972	0.6658184169788702	0.0	6.459252141757041	0.0	0.0	0.0	9.571144939287768	0.0	0.8492719328838635	1.6372313008256811	0.0	0.0	0.0	0.7001324782985971	0.7198503894413623	0.0	12.838589619657753	0.0	8.119513410635381	0.0	0.0	0.0	6.4139384050142665	0.0	0.0	0.0	0.0	0.0	0.5958500585870846	5.634120054639325	0.0	0.0	0.0	0.0	0.0
665s_C3	13.960370000000001	12.455057	MLC	3134.0	0	0.0	0.0	0.0	5.881561514264533	0.0	8.413820885698916	0.0	0.6857725558766703	0.0	9.571244356028231	0.0	0.0	0.8301999133520614	0.0	0.0	0.0	0.9417911595983858	0.0	0.0	12.424604188576904	0.0	5.806050459808594	0.0	0.5663701914357478	1.4586897196301858	2.789925019625093	1.7648434139409275	0.3189690393479355	0.0	1.317325410005696	0.0	0.0	4.0195557086328035	0.0	0.879411950022019	0.0	0.0	0.0
665s_C7	2.0520427	9.478311	MC	3037.0	0	0.0	1.4594004357795185	0.0	6.556539471930192	0.0	8.336826898338279	0.0	0.7768710936196201	0.0	10.078870147578503	0.0	0.7593133542969506	0.9350520040423606	5.773777720279712	0.0	0.0	0.6227303747085909	0.0	0.0	4.967860063300272	1.9361882893381863	9.80482235219782	0.0	8.606972177332509	1.6087361756768315	8.23217553325275	0.0	0.0	0.0	0.0	0.0	0.0	2.6081527612105884	0.0	0.5773839455813214	1.0424245749514498	0.0	8.606818157391372
665s_C9	10.935300999999999	10.404241	MLC	2660.0	0	0.0	0.0	0.0	5.435979303126254	0.0	7.487160596305045	0.0	7.315786690343752	0.0	7.733493985684289	0.0	1.5894865813088193	0.0	0.0	0.0	0.32886201963322215	0.47660900522736627	0.4910634062725779	0.0	13.513994953906845	1.608892037660774	6.976323533271537	1.3021031041042348	0.0	8.338041561065495	0.0	2.0209687044696065	0.27544447357860186	0.0	0.0	0.0	0.0	5.211106575375463	0.0	7.888262424834037	0.8225391958816411	0.0	0.8176534084536939
665s_D1	-11.133771000000001	0.6926210999999999	PEC	3608.0	1	7.095550976945907	8.390426364612065	3.28845076505179	5.824266162217707	2.102668313120349	9.84907328497044	4.226968810491636	6.9976009980518725	3.2944797150007625	5.033317577597842	7.873061281700636	0.0	0.0	2.572380417834333	0.0	4.705736824611931	7.801510492420802	8.771484939226372	0.0	5.417401026774365	11.184425524603558	12.868379789597624	8.514365556601618	0.6844400969966852	9.856738450867788	0.0	9.027552521516437	7.625848226173092	8.053434668129265	0.0	0.0	7.260123454306274	5.694437142108016	0.0	0.0	10.824567536307383	0.0	6.953481789833299
665s_C8	11.837013	11.930916999999999	MLC	3023.0	0	0.4682334012926848	0.0	0.0	0.0	0.0	8.46747332622371	0.0	0.0	0.0	9.456288745669806	0.6119058116274773	0.0	1.228126631264723	0.0	0.0	0.0	0.8437402256250897	0.49730080116906694	0.0	13.450495216953724	1.6233824453502341	2.6215639134861726	0.0	0.0	8.60845923590788	0.44853360409428084	0.0	1.189766235123241	0.0	0.0	0.0	0.2931146308831801	2.248588443431658	0.0	1.8220893986665596	0.0	0.0	0.4719620114526613
665s_D12	10.85215	10.46556	MLC	3172.0	0	0.0	0.0	0.0	8.001441791219111	0.0	8.877435686900013	0.0	6.1327163150882775	0.0	8.648323028839322	0.9028228899721241	0.8792876356978262	1.0739616945233343	0.0	0.0	0.0	0.0	1.2358282349010845	0.0	12.761974058940268	2.9730482152434683	7.958705503812867	0.0	0.0	1.8008332208414675	0.0	0.0	0.43459989779524444	0.0	0.0	0.0	0.0	4.0394328200518705	0.0	0.674846811879003	2.2787908771011685	0.0	0.0
665s_D10	1.8421596000000002	10.700752	MC	2761.0	0	1.4103713756370615	0.0	0.0	3.619752143127181	2.0861491188619676	2.20964961564969	0.0	2.965884597676475	0.0	9.703446794667153	0.0	0.0	1.9646049685163274	0.0	7.173310925442984	1.0866360853789117	2.1494628036036807	1.4749881707158283	5.87855386434587	6.850258193972403	3.321787651240032	8.161375549277736	0.0	7.695811681826835	4.362886207844217	9.795725347468332	2.4528796175715843	0.0	0.0	0.0	0.0	1.267037669149156	2.3381457550669165	0.0	0.0	2.953570441571677	0.0	0.0
665s_D13	10.583912	12.013764	MLC	4352.0	0	0.0	0.0	1.7559883588714864	3.742937026626373	0.0	8.431251687921309	0.7168218294346524	3.7546940307647754	0.0	9.251383850340778	0.0	2.012129831456412	0.0	0.8268637226169485	0.0	0.8262505290779442	0.0	2.2243806160344737	0.0	13.18631140360052	0.0	5.118216542371473	0.0	0.0	5.777856975418615	0.0	2.0280354516991275	2.445326817397559	0.0	0.0	0.0	1.590031769506355	7.696977001872867	0.0	5.314624599208299	2.4959867829475244	0.0	0.0
665s_D11	-11.960714	1.2361711000000002	PEC	2543.0	1	8.565225369642134	0.0	0.0	9.650313197636208	0.0	9.353305529335444	0.0	9.176758765563946	0.0	5.802780535849538	0.0	1.3115238857446205	1.5612946740471572	5.263946785319938	0.0	0.0	6.099332190036114	9.249560558093352	2.588692096610716	10.62432299251049	11.950058010081134	12.252285882880518	6.3399414164060195	0.6807346008788913	10.857263353884449	0.0	9.632168845352963	0.38990749729519225	9.4733281740378	0.0	0.0	7.971699061484873	5.075419068273537	0.0	0.0	12.289759064023945	0.0	4.835812345381279
665s_D14	10.777277999999999	11.264211	MLC	3804.0	0	0.0	0.0	0.0	1.5348659168154097	6.190508559842222	8.547337080729882	0.0	6.93014721296076	0.0	9.089078024412203	0.0	0.6885359247477308	0.0	0.0	0.0	0.0	0.5623147927543543	0.0	0.0	12.80529297517368	0.0	4.879714330641521	0.0	0.0	0.0	0.9067618439281374	0.0	5.131993524148828	0.0	0.0	0.0	0.34509687170433934	2.9544468215392907	0.0	2.6357038004123488	1.5217672253532668	0.0	0.0
665s_D21	-12.186266999999999	0.662821	PEC	3216.0	1	6.510198709839084	7.438596417883261	6.529037851611627	6.8334181161695655	2.5613844609509098	8.796196660524723	4.377200893622098	2.147302408947893	0.0	5.475095054746534	6.056516263528447	2.114479934616913	0.0	0.0	0.0	0.0	9.230012542717493	6.930323132523861	4.557114806873372	7.092677671177674	9.743599079218	12.870327673693177	7.713809272573906	1.8913607095367133	7.012569748406551	1.7577379435094351	0.0	6.703233462327778	6.211683370805692	0.0	0.0	0.0	7.2098508855889145	0.0	0.0	10.892825992426808	0.0	5.081457913313618
665s_D16	-3.0036009999999997	-5.28073	TubuleC	5576.0	0	0.0	0.0	0.0	2.6340588928473503	0.0	0.0	0.0	1.956547558318715	1.9082004759119364	1.8896936290301798	0.0	10.203096903502693	0.0	0.0	0.0	0.0	0.0	0.0	0.0	6.807012347482555	0.0	8.362093319953033	3.195894570257603	0.0	2.36161499331246	1.5852982228236534	2.739351062949001	0.0	2.081536264804902	0.0	0.0	0.0	0.0	0.0	0.0	4.737640086225818	0.0	0.0
665s_D18	13.422811	10.745137	MLC	2957.0	0	0.0	1.4809666228655447	0.0	4.838918202740267	0.0	8.334447420310054	0.0	0.0	1.9227677897634843	8.711862008937263	0.0	0.0	1.519585364555895	0.785307384576662	0.0	0.7847173530456157	0.0	1.7178048432279445	1.137397527832042	14.100324536318405	0.0	8.81736510925879	0.0	0.0	0.0	0.0	0.0	0.0	1.3997991878565617	0.0	0.0	1.4902534063260788	6.049266591710691	0.0	0.0	1.6642699723248429	0.0	1.05403342452228
665s_D17	10.49723	11.344689	MLC	3359.0	0	0.0	2.245573951481023	0.0	1.2898503869022462	0.0	7.462430873568642	0.0	0.0	0.0	9.113671388709971	1.0165895144579742	0.0	0.0	0.0	0.0	0.0	0.0	1.3752910399940663	0.0	13.443614505141943	2.330636693327583	3.1676462964367498	0.0	0.0	1.9717380729696596	0.0	0.0	0.0	0.0	0.0	0.0	0.5223694458832701	1.494026653522468	0.0	0.7669181379951504	2.8162008540985317	0.0	0.0
665s_D20	14.763866	12.353823	MLC	3475.0	0	1.1436734257710228	0.0	0.0	7.5371807400599735	0.0	0.0	0.0	7.006223098557188	7.242074609819954	9.37763262080696	2.115284536474043	2.076156004258072	0.0	0.0	0.0	0.0	0.0	0.0	0.0	9.861406743988937	0.0	9.87262562451766	0.0	0.0	0.0	8.014886823529666	0.0	5.960977670197816	0.0	0.0	0.0	0.0	2.790327066470657	0.0	5.397083241662465	2.565882949754764	0.0	0.0
665s_D2	14.274317000000002	12.830607	MLC	2671.0	0	0.0	0.0	0.0	6.568781305534319	8.135093582994001	4.797958601513929	0.0	0.7654763378984979	0.0	10.145209739507896	0.0	1.2382937108680738	0.0	0.42941751528044725	0.0	0.0	0.0	0.630910623881839	0.0	11.069664861721096	1.9159101385066828	1.9060430193544986	0.0	0.0	0.0	6.854224949320378	0.0	0.8904589982421589	0.0	0.0	0.0	0.0	4.95445156935447	0.0	0.0	2.631876945154545	0.0	1.6150161466500483
665s_D19	11.603497500000001	9.615003	MLC	2624.0	0	0.0	0.0	0.0	6.840000562192168	0.0	7.85802952221964	0.0	0.9423415761981898	0.0	8.331244019900616	0.0	0.0	1.123101016669884	0.0	0.0	0.0	0.7632773044127361	0.0	0.0	13.466930532564412	2.2178729508239203	7.016208772490123	0.0	0.7892219338217902	8.522662910368812	0.7136614662310339	0.0	3.08656714427136	0.0	0.0	0.0	0.0	2.570164257990476	0.0	0.0	1.9022607778627532	0.0	0.0
665s_D24	-2.8163507	-6.907876	TubuleC	4888.0	0	0.0	0.0	0.0	1.2739480485975945	0.0	0.0	0.0	0.0	0.0	2.109579971736295	0.0	9.552073127884302	0.0	0.0	0.0	2.888838237705825	0.0	0.0	0.0	4.009957632228182	0.0	9.923854462685018	1.4154247022017308	0.0	0.0	0.0	0.0	0.0	0.0	0.0	0.0	0.0	1.6333860038898789	0.0	0.0	0.0	0.0	0.0
665s_D23	-2.5669842000000003	-5.9360323	TubuleC	4485.0	0	0.0	2.3921402055886714	0.0	3.2248952890557407	0.0	0.0	0.0	0.0	0.0	2.088612460554427	0.0	11.218420083966144	0.0	0.0	0.0	0.0	0.0	0.0	1.9434294287153622	6.1869379463785	0.0	6.947396083422004	0.0	0.0	2.579568776332079	0.0	0.0	4.795253052520114	0.0	1.9379229349997835	0.0	0.0	0.0	0.0	4.4925622187201855	2.6197513358113427	0.0	0.0
665s_D22	-3.0414371	-6.9946	TubuleC	6348.0	0	0.0	0.0	0.6161960635983464	1.1798891102226017	1.0006415310769254	1.6941234642281182	0.0	0.7657287614355704	0.0	1.4026075598570342	0.0	8.734467456138274	0.0	0.0	0.0	0.4292134424900246	0.0	1.4039907334222785	0.0	5.207848503048908	0.0	8.555485657524187	0.9941872425541397	0.0	1.5907069930056719	0.5716444959318633	1.9105902071060505	0.0	0.0	0.0	0.0	0.5197657631407926	4.8337361533489185	0.0	1.55197850097318	2.042755359963425	0.0	0.0
665s_D3	11.302366000000001	12.045807	MLC	3318.0	0	0.0	0.0	5.612169903458995	5.472979423131934	0.0	6.697100226938531	0.0	0.7652240252763217	0.0	9.002167789367443	0.0	0.0	0.0	0.0	0.0	0.4288980504956233	0.6129304099877575	0.0	0.6551059019769641	11.806027645462999	1.9154597063804606	3.2078759091854994	1.990354513355868	0.6348194067393884	8.679789475186551	8.73990090628487	1.2501383388199265	5.123155480751432	0.0	1.099999137993966	0.0	0.0	2.2476519117116434	0.0	1.7711188983191768	0.0	0.0	0.0
665s_D6	15.061670999999999	11.489494	MLC	2587.0	0	0.0	0.0	0.0	5.731770232097361	0.0	2.3963150815778547	0.6324438589652752	0.0	0.0	9.19181119756409	1.228695548758227	0.0	0.0	0.0	0.0	0.0	0.0	0.0	0.0	13.77743378732342	0.0	3.1481308085098467	0.0	0.0	0.0	0.0	0.0	1.060815023820041	0.0	0.0	0.0	1.44300373553966	1.7594536176013928	0.0	7.5335078731565135	1.577197671941868	0.0	0.9885800274280517
665s_D4	13.421323000000001	5.3436775	MLC	2799.0	0	0.0	0.0	0.0	4.900446607301474	0.0	7.940553516837074	0.0	0.0	0.0	5.850246820413717	1.1163027995415702	1.702462658339975	10.016025747914146	0.0	0.0	0.6549038277152854	0.0	0.9334922111298378	0.0	13.843524802265863	0.0	9.443110560306009	0.0	5.1641254618888475	4.955284828993919	0.8529326081078409	2.479123335875374	0.0	0.0	0.0	0.0	0.0	12.361469180854177	0.0	2.888949921587584	0.0	0.0	0.0
665s_D5	14.459577	11.751425	MLC	3199.0	0	0.0	0.0	0.0	5.995406218597168	0.0	7.600051156189589	0.0	5.1092583547909465	0.0	8.05065813765097	0.0	0.0	1.339255336902782	0.0	0.0	0.0	0.0	0.954674848824171	0.9879398838874751	14.271909213008595	0.0	6.496476122240013	0.0	0.0	1.443474860700869	6.336193519178879	0.0	0.0	0.0	0.0	0.0	0.0	6.24483013902262	0.0	0.0	1.4740893353745887	0.0	0.9123619748294686
665s_D7	10.277741	11.888578	MLC	3469.0	0	0.0	0.6370568152401447	2.0355925619915265	4.2484374311559225	0.719842287471054	6.674825010053954	0.0	0.5386838254973929	0.0	9.295608971926638	0.0	0.0	0.6586660892178074	0.2918449989031013	0.0	0.0	0.0	0.43801934102620177	0.45610992628057684	13.394795564772407	2.6737636787608863	7.784374226410619	0.7147760208034084	0.0	8.13584971529831	5.901464778831672	0.9198733493705247	1.1942809982227207	0.0	0.0	0.0	0.6622339904706332	2.082055308907491	0.0	7.47612666646873	1.5931419734823338	0.0	0.7373591912951981
665s_D8	11.835595	9.707414	MLC	2586.0	0	0.7506799973115177	0.0	0.7751927763476931	2.1112789833356285	0.0	9.867079023911886	0.0	0.0	6.14337130147477	8.431022188535392	0.0	0.0	0.0	0.0	0.4578323275085308	0.5485717566257488	1.2718944117237063	1.301834370445648	0.0	13.02218884749543	0.0	3.0601680602081847	0.0	0.0	2.947820405105217	0.7217525168213933	0.0	1.0978877992123788	0.0	0.0	0.0	0.48652559682852736	1.416830503420753	0.791715466262337	0.0	2.9897953606501377	0.0	0.0
665s_E12	-12.047994000000001	-0.021762349	PEC	3229.0	1	8.923202383536864	0.0	0.0	6.675945306400719	7.070879520511878	7.924813757960298	5.271690645901049	9.567800317384224	0.0	6.18269139051673	7.755511576057597	0.0	1.191088599593927	0.0	0.0	0.0	8.03499678925283	4.620711331080032	7.7174092255613145	5.602468921518701	10.607632082826996	12.503835738522904	9.217802196733162	0.8424560225850135	11.024822935579085	0.0	0.0	7.528844558640416	7.492436649923015	0.0	0.0	9.380110598052255	4.802027821959195	0.0	6.908230300722139	9.628070180178225	0.0	7.094737195404937
665s_E1	14.211301	6.722134	MLC	2523.0	0	0.0	0.0	4.300643903586921	4.636196076172882	0.0	1.2068196752986364	0.0	7.674057063859761	0.0	8.762296529835663	0.0	0.0	9.493185414847455	0.0	0.0	0.0	0.0	0.0	0.0	13.962545125954144	0.0	9.504741011860094	0.0	8.816860849824137	1.1225442290010774	0.0	0.0	4.643286612734492	0.0	0.0	0.0	0.0	5.287544344685555	0.0	0.0	0.0	0.0	0.0
665s_D9	-12.055239	0.18732175	PEC	2916.0	1	7.572003573913415	0.0	7.6431994339680065	8.259778246338493	8.445460383093964	4.9105246382046	6.644936586851593	9.828890449434233	0.5963411070144241	6.775895906285971	9.581487276980875	0.0	0.0	8.327522856389713	0.0	8.256552216914884	8.862532768905435	7.70888057375864	2.9260822946929532	4.911433456651396	7.486201297295625	10.92095822348453	9.183634755894214	0.0	11.254315425559131	0.0	9.452884051762265	8.219523783593438	0.6789358922319523	0.0	0.0	7.2990713598041115	5.2598453415128406	0.0	0.0	10.345516377195324	0.0	8.667153929990453
665s_E10	13.066125	6.4574337	MLC	2550.0	0	0.7155361901748415	1.0556330515153436	0.0	7.325796048347609	0.0	6.209659623237374	0.0	7.005877481007006	0.0	6.4614631424759486	0.9143274552212317	0.0	7.307356157967066	0.9039896712724235	0.0	0.0	1.5831748702326567	0.756378559177052	0.7844695666054728	11.793517079843475	0.0	8.012456587275247	0.0	8.337158007179518	8.243045960595953	7.909196674788413	0.0	0.7783541224561915	0.0	0.0	0.0	0.0	2.5141851020222004	0.0	0.0	1.2056057764335448	0.0	0.0
665s_E11	12.475308	6.7578297	MLC	2609.0	0	0.0	0.0	0.0	0.9166124965445615	0.0	5.69686145559036	0.0	0.0	0.0	5.946922414841816	0.7035503905772564	0.0	7.61968559089262	0.38898716587519616	0.0	0.0	0.0	0.0	0.0	12.5051542147763	0.0	8.22999811589471	0.0	6.505231276250024	7.671440288932045	0.0	0.0	0.0	0.0	0.0	0.0	0.4719670664521556	10.682803748306188	0.0	6.91157142356989	0.9471494724774906	0.0	0.0
665s_E17	-11.22395	2.8334083999999997	PEC	2518.0	1	0.0	1.8810017862006654	3.2209552900435954	7.5117595161493895	0.0	0.0	0.0	7.529657813362383	0.0	8.534460486988966	7.4681553806106455	0.0	0.0	0.0	0.0	0.0	7.379712460125749	0.0	5.135368634726633	6.299803811280516	11.946032030832326	12.242351386713729	0.0	1.4481083759295827	9.698353274158208	1.3329493682063955	10.159198388782391	0.0	0.0	0.0	0.0	2.6827122416856226	4.360352797330172	0.0	0.0	6.573552019591153	0.0	6.746964336729837
665s_E2	1.2087196000000002	-4.1577991999999995	MLC	1754.0	0	5.2030363709174	0.0	0.0	5.164618524924822	0.0	6.310362534183465	4.407310868700743	0.0	0.0	6.132054369184437	0.0	7.16965752296881	5.994222272715907	0.0	0.0	0.0	0.0	0.0	0.0	10.957389129563435	0.0	8.593903058107298	0.0	6.874493969734907	0.0	5.132667699011304	6.610589307104979	0.0	0.0	0.0	0.0	0.0	10.702873878620249	0.0	0.0	0.0	0.0	0.0
665s_E13	-0.6417203	-8.006077000000001	TubuleC	5658.0	0	0.0	0.0	0.0	3.8947134783795656	0.0	0.0	0.0	0.0	0.0	0.4661073487535575	0.0	8.376150856568092	1.0274194524321474	0.0	0.0	0.0	0.0	0.0	0.0	5.443488756117301	0.0	7.436322723545776	0.0	0.7152411701233437	5.34617330837855	1.0895496054435139	0.0	0.0	0.0	0.0	0.0	0.0	6.361999844513522	0.0	0.0	5.724729805539224	0.0	0.6768054781962483
665s_E16	-1.4954108999999998	-6.7232327000000005	TubuleC	3923.0	0	0.0	0.0	0.0	3.208536262432159	0.0	3.57568417634548	0.0	2.1443682637448083	0.0	2.074612346089297	0.0	9.508647112288878	0.0	0.0	0.0	0.0	0.0	3.5514208112193164	0.0	6.526967476163587	0.0	7.923283650863991	0.0	2.679306016440426	3.4368986984450034	1.755069126540479	0.0	0.0	0.0	0.0	0.0	0.0	3.7247859997396104	0.0	0.0	0.0	0.0	0.0
665s_E23	11.895463000000001	9.395831	MLC	2101.0	0	0.0	0.0	0.0	6.2631668124105575	0.0	8.278495923236536	0.0	0.0	0.0	8.953578535390415	0.0	0.0	0.0	0.0	0.0	0.0	0.0	0.0	0.0	13.785433327780119	0.0	7.936294413109787	0.0	0.0	0.0	0.0	0.0	0.0	0.0	2.33986566259957	0.0	0.0	3.304414593175571	0.0	0.0	0.0	0.0	0.0
665s_E24	1.7922889	1.9390911	GEC	3408.0	0	1.9032771351384166	0.0	0.0	1.8744398212564095	0.0	7.837489578995449	0.0	0.0	0.0	6.327476358713322	2.2558284936758093	0.0	0.0	0.0	0.0	0.0	0.0	0.0	0.0	5.620353677798388	0.0	8.134407869619823	0.0	9.409682397566929	0.0	9.687650787105213	0.0	0.0	0.0	0.0	0.0	1.7333973114201686	2.945808712443088	5.178969863790264	0.0	0.0	7.992239851471897	0.0
665s_E21	12.108599	9.890532499999999	MLC	2087.0	0	0.0	0.0	0.0	6.651926985659841	0.0	8.379456607448633	0.0	0.0	0.0	8.605270299447243	0.0	1.6757515632942936	0.0	0.0	0.0	0.0	1.4384953622829224	0.0	0.0	11.459464104782153	0.0	9.129510230832079	0.0	5.56785071148307	8.390178566275903	0.0	0.0	0.0	0.0	0.0	0.0	0.0	6.353251590375631	0.0	0.0	0.0	0.0	0.0
665s_E19	-2.3918827	-7.666042999999999	TubuleC	5537.0	0	0.0	0.0	0.0	3.472254549888577	0.0	1.7090478401344313	0.0	0.0	0.0	1.2233127973412299	0.0	7.622003168454717	2.689629456206617	0.0	0.0	0.0	0.0	3.4629177231711195	0.0	4.715302899362985	0.0	6.70379873199663	0.0	1.0861571107453194	0.0	1.9859389334628406	0.0	0.6580867437200624	0.0	0.0	0.0	0.6868918613387474	4.413684154409828	0.0	0.0	0.0	0.7332599360399515	0.0
665s_E20	1.2049948	-4.901541	TubuleC	3881.0	0	0.0	0.0	0.0	0.0	0.0	5.671207963400744	0.0	0.0	0.0	1.9775803970951202	0.0	1.597185010881181	1.874489820239463	0.0	0.0	0.0	0.0	0.0	0.0	5.656616650939135	0.0	2.349047283950689	0.0	0.0	2.8061352232450347	0.0	0.0	0.0	0.0	0.0	0.0	0.0	3.0793884780908303	0.0	0.0	0.0	0.0	0.0
665s_E3	13.959802	11.024885000000001	MLC	2887.0	0	0.0	0.0	0.0	0.0	0.0	7.632816204050112	0.0	7.115404702165774	0.0	9.191196361665936	0.0	1.5543960104152186	0.0	0.0	0.0	0.0	1.3274138862412175	0.0	0.0	14.563515312849644	0.0	6.737896610474197	0.0	1.3652428405998982	3.262831980575264	1.9148036305345768	0.0	0.0	0.0	2.9110864138396515	0.0	0.0	5.047565142490423	0.0	6.385033413006752	1.9867511146475143	0.0	0.0
665s_E22	-0.5295458000000001	-6.585649	TubuleC	3325.0	0	0.0	0.0	0.0	2.38386790635706	0.0	3.3899055668338405	0.0	0.0	0.0	3.2274252558284275	0.0	10.22252780087236	0.0	0.0	0.0	0.0	0.0	0.0	0.0	7.843999729260216	0.0	0.0	0.0	2.5090787874822995	4.1752279333595315	2.3573477175511623	0.0	0.0	0.0	0.0	0.0	2.226199652307677	8.056559174011946	0.0	0.0	3.2961006177455943	0.0	0.0
665s_E18	-1.9952127	-5.6679463	TubuleC	4191.0	0	0.0	0.0	0.0	3.9759272891112603	0.0	0.0	0.0	0.0	2.105569655921757	2.553215887218173	2.162755293487192	10.033830116269417	0.0	1.4395684028070954	0.0	1.4386809238581946	0.0	0.0	1.941093222881635	6.739286339825849	0.0	7.8133980343596	0.0	1.8996835044968863	2.5769396262153124	0.0	4.422042804697749	0.0	0.0	0.0	0.0	0.0	7.390006568539615	0.0	0.0	0.0	0.0	1.8268507895653425
665s_E4	15.453753	11.071653999999999	MLC	2538.0	0	0.0	0.0	0.0	7.047047905108124	0.0	2.5884409063944283	0.0	1.3620384523300957	0.0	10.180952712352694	1.3672651626893182	0.0	1.588593541265035	0.0	0.0	0.0	2.1905546492495955	1.1575609789396673	0.0	12.344228284179197	2.8526227280633947	2.841049736752345	0.0	0.0	1.7032044035623364	0.0	0.0	0.712419691721093	0.0	0.0	0.0	0.0	5.970734592473173	0.0	0.0	0.0	0.0	0.0
665s_E5	12.154478999999998	11.327777000000001	MLC	2896.0	0	0.0	0.0	0.0	5.71173920150012	0.0	8.912381763488485	0.0	0.0	0.0	9.112775369293647	0.0	0.0	0.0	0.0	0.0	0.0	0.8521892087028674	0.0	0.0	13.33459121185171	2.383258234406263	7.562328641390363	0.0	0.0	9.070554769229771	7.652940080367355	0.0	0.0	0.0	0.0	0.0	0.0	5.858707419033312	0.0	0.0	0.0	0.0	0.0
665s_E6	1.3682128	10.567426	MC	3002.0	0	0.0	0.0	0.0	7.47598103229002	0.0	6.005977093683477	0.0	6.52217907261518	0.0	4.252345667323042	0.0	0.0	0.0	0.6574692705571968	3.49097594932693	0.0	1.4666297154129624	0.0	0.0	4.950791121809031	0.0	10.053324461689973	0.0	9.729761418382383	7.396150808330559	4.408222461646139	1.7210281823354858	0.0	1.2064087210316732	0.0	0.0	0.0	2.3684334861218104	0.0	0.0	0.0	0.0	0.0
665s_E7	14.042514	5.584119	MLC	2481.0	0	0.0	6.234937436867949	0.0	1.1203385287868097	5.277816157965282	0.0	0.0	0.6330814196678468	1.0376186990538825	7.054243492923685	0.6361224096769165	1.3810671991883612	9.355769150201366	0.0	0.0	0.0	0.5026428071557016	0.5177540794927186	0.0	14.040121693938952	0.0	6.944722885686501	0.0	5.296421206952605	8.143349151295018	0.8196836709922587	1.0603987622144058	4.3247044708668385	0.6942382528009945	0.0	0.0	0.4235372286796997	12.581026331243569	0.0	4.452917666082477	0.0	0.3296293291339343	0.0
665s_F10	13.654248999999998	12.391197	MLC	3194.0	0	0.0	3.6992060622787273	0.0	6.294915733395582	0.0	9.42555083442683	0.0	2.5576788065163485	2.5035051379861666	9.944623544633622	0.0	3.3911082544787257	2.8575546981097326	0.0	0.0	0.0	0.0	3.642858084331397	0.0	12.3033940782847	0.0	8.17401038459865	3.8921709070392803	2.281380422528039	9.708378558990786	7.264167399592363	4.340719585801922	1.5788290489873176	0.0	0.0	0.0	3.230626487377169	7.939276799593618	0.0	8.926357303969775	3.046130946847256	0.0	2.9577967646260532
665s_F1	11.739618	9.087010000000001	MLC	2865.0	0	0.0	0.0	0.0	3.4809716321388455	0.0	8.24652668919614	0.0	7.636300132278149	0.0	8.110933222019638	0.0	0.0	4.481647394929321	0.0	0.0	0.0	0.0	0.0	0.0	14.348681767977094	3.3855294467629533	8.478958452472726	0.0	0.0	6.8119665291072256	6.088965575746964	1.7440954320765738	0.9779983110595026	0.0	0.0	0.0	0.0	6.239403779792941	0.0	0.0	1.47057216948673	0.0	0.9097872797581062
665s_F11	15.35106	8.747181	MLC	2638.0	0	0.0	0.0	0.9218150700830199	6.23981984158919	0.0	1.5244154779436399	0.5697256679615973	1.1213632630782806	0.0	7.472578186023823	1.1259867398398884	1.0985361578560844	9.419372487547253	0.0	0.0	0.0	0.9179545770774393	0.0	0.0	12.880547451323507	0.0	2.9859249044171357	0.0	9.544503628742518	8.46055559921631	0.0	0.0	5.9803710520065225	0.0	0.0	0.668681256736004	0.0	17.209192710617156	0.0	6.889769989030156	1.4573844475412652	0.0	0.0
665s_E9	13.754592	12.498165	MLC	3145.0	0	1.2384314662799747	0.0	0.0	6.467584592310716	1.2207824568473906	7.8354468430092075	0.0	0.0	0.0	9.722128248247516	1.5225764264383026	0.0	0.0	0.0	0.0	0.9421390942058314	0.0	0.0	0.0	12.099176749350528	0.0	9.790318380708923	0.0	0.0	1.8777481779527583	0.0	1.5031094101330753	0.0	0.0	0.0	0.0	0.0	9.510507515486424	0.0	0.7156604868296805	2.364183555118202	0.0	0.0
665s_E8	13.805053	6.050017400000001	MLC	2652.0	0	0.0	0.0	7.57053293743259	0.0	0.0	7.981102438206927	0.0	7.664646360971299	0.0	6.5372481623724505	0.8328196735550155	0.0	9.270175310515896	0.0	0.0	0.0	0.0	0.0	0.0	14.026234420764164	0.0	8.182970014390998	0.0	5.948076591242237	8.17965350098398	1.3882642550843456	1.3392554819587483	0.0	0.0	0.0	0.0	0.0	1.9161605345216979	0.6846189371194623	0.0	1.1066645050125963	0.0	0.0
665s_F14	0.8562296	-5.7075309999999995	TubuleC	2275.0	0	4.869485555633635	0.0	0.0	0.0	0.0	4.038581155495386	0.0	0.0	0.0	3.3330818466285796	0.0	10.715252986077596	0.0	0.0	0.0	0.0	3.05563791927786	3.100363205897578	3.160507545157497	7.654546177088577	0.0	6.264986456965406	0.0	0.0	3.896130409945094	0.0	0.0	0.0	0.0	0.0	0.0	0.0	9.156943535285196	0.0	0.0	3.9410700160772474	0.0	0.0
665s_F15	14.348169	5.296794	MLC	3664.0	0	0.0	0.0	7.827438015057629	2.943599950126589	0.0	6.747111445522618	0.0	6.808616684616657	0.0	7.121280928053077	1.923700520392553	0.0	9.306012094707699	1.2483684381680373	0.0	0.0	2.3793416067873614	0.0	1.7144016128082236	14.43411688390134	3.585660569326253	9.149733712248773	0.0	7.648772203768883	2.3191056805670875	5.56333418602865	3.5784605533627287	3.619762441418007	0.0	1.7092285701859244	0.0	0.0	10.587730092747272	0.0	5.06918872058377	2.357712136262576	0.0	0.0
665s_F12	14.920646	11.241088000000001	MLC	2452.0	0	0.0	0.0	0.0	0.0	0.0	8.040180080032295	0.0	8.838287833932617	0.0	8.350497174648819	0.0	0.0	0.0	0.0	0.0	0.0	1.0074871762849618	0.0	0.0	11.967533948161918	0.0	8.785860387165728	0.0	7.121113384289226	2.7560720899115783	0.0	1.8605442580436666	0.0	0.0	0.0	0.0	0.653394949885219	6.272964680888956	0.0	0.0	2.312425471590004	0.0	0.9884683664376858
665s_F16	1.2921835	-5.6954913000000005	TubuleC	1878.0	0	0.0	0.0	0.0	3.282628600548754	0.0	0.0	0.0	0.0	0.0	4.4033366203320705	0.0	7.129071165026897	0.0	0.0	0.0	0.0	0.0	0.0	0.0	7.734950126755528	0.0	5.837772578644297	0.0	3.6215901546014693	0.0	0.0	0.0	0.0	4.092440491934254	0.0	3.0320138529242047	2.8359951344327556	8.487620469536923	0.0	0.0	0.0	0.0	0.0
665s_F18	14.538701999999999	10.543501	MLC	3180.0	0	0.0	3.379957485983318	0.0	7.364681217030082	0.0	0.0	1.3675722214904535	0.0	0.0	8.835115275834525	0.0	2.2403024539749485	0.0	0.0	0.0	0.0	1.964487362173338	0.0	2.053639470443182	14.972271048546363	4.972878755169806	5.936501158782338	0.0	0.0	7.991710748291625	0.0	3.0975661122375544	5.481438347679861	0.0	0.0	1.5480760330549983	0.0	7.952427683150278	0.0	0.0	0.0	0.0	0.0
665s_F13	-0.49786803	-8.152693	TubuleC	6168.0	0	1.6304330719502227	0.0	1.6711115321101306	1.4487142725615119	0.0	2.481144023625458	0.0	0.0	0.0	0.0	0.0	3.900883433526749	0.0	0.0	0.0	0.0	1.6654992666544428	4.686489129858582	0.0	7.006578252740648	0.0	6.3200407223349755	0.0	0.0	2.357423040555694	1.5818289308619717	3.6222852040761686	0.0	0.0	0.0	0.0	0.0	8.83732168440536	0.0	4.378856323609028	3.252306239726368	0.0	1.6395241918888153
665s_F19	1.9743696	9.916598	MC	2534.0	0	0.0	0.0	0.0	6.299429464741675	0.0	8.294203688552761	0.0	3.4006675422341233	0.0	10.591455319879884	0.0	0.0	2.8300369286018725	0.0	1.5408515213383556	0.0	0.0	0.0	0.0	6.951237247817171	4.317803989566157	5.268078092305191	0.0	9.57011443055662	2.9759742367839204	7.620918021573459	0.0	0.0	0.0	0.0	0.0	1.9858761825835693	7.6860459661553335	0.0	3.8269142268565584	3.0180682350116004	0.0	8.707054625060827
665s_F23	15.448928	10.831727	MLC	2280.0	0	0.0	0.0	0.0	6.113820859790347	0.0	4.746205836711378	2.938648541510831	0.0	0.0	9.466927254524219	0.0	0.0	0.0	0.0	0.0	0.0	5.237893212380426	0.0	0.0	12.42918045363836	0.0	6.0120489475974805	0.0	0.0	7.716041457226238	0.0	5.039647375906288	0.0	0.0	4.778902495009251	0.0	0.0	8.180345460312363	0.0	3.6046239952871075	0.0	0.0	3.6922539782356365
665s_F17	-11.710316	-0.57668555	PEC	4114.0	1	7.050709712533682	9.34332687676895	0.0	5.690063327866928	7.854796710540314	9.919268181236129	1.3017414287617173	0.0	0.0	3.308415534230758	7.4911085789625576	0.0	0.0	0.0	0.0	4.612857499601409	5.5743982411131965	5.182309975305487	5.577487100045922	10.30158725120172	9.129531398034667	12.41924320520163	8.513660317322062	0.0	10.958963029361678	0.8665459024517617	6.729789774986304	5.177615678010281	6.764835706278673	0.0	0.0	7.931479531542603	5.914091067509661	0.0	0.0	11.135719617200184	0.0	5.693581188867177
665s_F21	10.566338	10.160836	MLC	3429.0	0	1.3834990938412604	0.0	0.0	4.655217654431146	0.0	8.17745058143258	0.0	0.0	0.0	8.524011794769944	1.6856803295775473	0.0	6.755590225733445	0.0	0.0	0.0	1.4154765140621062	0.0	0.0	13.52508425910644	3.282854845672499	7.123387320124986	0.0	0.0	8.008186768337254	7.2085351852951645	0.0	1.481367184431512	0.0	0.0	0.0	0.0	7.234458929697941	0.0	0.0	2.09542592540253	0.0	0.0
665s_F24	-11.057342	2.0732105	PEC	2626.0	1	9.46547271002282	7.342584100570323	6.041478266895254	7.853513652587211	0.0	10.356879485994734	8.054603670933167	5.406171648209229	0.0	9.443480468139752	10.935613078131873	0.0	0.0	0.0	0.0	0.0	9.997090039669526	5.063919987471733	8.940145732110391	4.6469119512248875	11.722349874331789	12.916560947167042	4.838074624758847	0.0	0.0	0.0	10.549221083940001	0.0	5.078536613230118	0.0	1.7837915790823957	9.01150906181639	5.846912176951983	0.0	3.8521450891532267	10.84173993328442	0.0	7.060727392524879
665s_F4	12.159636	10.009197	MLC	2316.0	0	0.0	1.660187478575954	0.0	8.123689280884664	1.8147708912970544	7.057271764140885	0.0	0.0	0.0	8.960235499447839	1.470979357134158	0.0	0.0	0.0	0.0	0.0	0.0	1.251330499415767	0.0	13.037727703660805	0.0	2.1563717993337606	0.0	0.0	0.0	0.0	2.160706128051638	1.2824662016359614	0.0	0.0	0.0	0.8120537145743989	6.315902004901787	0.0	0.0	1.854672946381426	0.0	0.0
665s_F2	13.726737	5.0009003	MLC	3285.0	0	0.0	1.0833693105958702	0.0	5.690544211195404	0.0	8.730851739808474	0.8087328685772083	5.998943510294746	0.0	7.526196679759521	0.939440528212885	0.915221354230004	7.790691431207586	0.0	0.0	0.0	0.7572967322040929	0.7782320846017435	0.0	13.84345256328332	2.206423584898878	8.871662135997441	0.0	0.0	1.2083610317832247	5.84255205213795	0.0	0.0	0.0	0.0	0.0	0.0	11.534798149967044	0.0	0.0	1.235854438091308	0.0	0.0
665s_F20	-1.8535696	-7.8874674	TubuleC	5276.0	0	0.9977376637740193	0.0	0.0	0.0	0.0	0.0	0.0	0.0	0.0	0.4011133300038172	0.0	10.211323259177773	0.0	0.0	0.0	0.0	0.0	0.618271640185756	0.6423021678905166	3.6393991093342173	0.0	6.323082623664272	0.0	0.0	5.142735599735848	0.0	1.2297519776954682	0.0	0.8204221033236857	0.0	0.0	0.0	4.666124349896164	0.0	0.556751096452913	0.0	0.0	0.5879285898042272
665s_F22	-0.825673	-7.4150133	TubuleC	4305.0	0	0.0	0.0	2.42505744658881	2.831909066243422	2.3518769167242426	0.0	0.0	0.0	0.0	1.8862087428537546	0.0	7.894886186486483	0.0	0.0	0.0	0.0	1.6657946889140058	0.0	0.0	6.049404242120002	3.6299014004504504	6.320466724759423	0.0	0.0	3.2096952236470027	0.0	3.6226815780966914	0.0	0.0	0.0	0.0	0.0	8.092079347227248	0.0	0.0	2.396629164458375	0.0	1.6398171436190117
665s_F5	15.064003	8.515825	MLC	2569.0	0	0.9203680521106227	0.0	0.0	6.413983082810569	1.4581316416273231	7.9593145014888	0.0	0.0	0.0	7.469385332775006	0.0	1.1289927225571545	7.65135750034531	0.0	0.0	0.0	0.9448860511510513	0.0	0.0	13.531435509586164	0.0	1.7654523235622295	0.0	5.442921221052368	0.0	0.0	0.0	6.161633845479713	0.0	0.0	0.0	0.8133329182504209	17.17051172024583	0.0	0.0	0.0	0.0	0.0
665s_F3	-9.563737	1.9066755000000002	PEC	5194.0	1	0.0	9.912568199017457	5.2723078523635305	6.271009350057199	6.967528787734438	10.181433357035417	6.436281726217912	8.389026938380272	5.278849257827469	7.106346048749612	7.1554895410146715	0.0	0.0	5.9413086195714575	0.0	4.608467523947015	10.619533095490524	7.9458598229081145	7.321556582487774	5.1151611004328865	8.696558709377594	11.595069507717595	7.6464608109942835	0.9019741407304528	8.234154344616345	0.0	11.37447507509884	3.803636876565484	7.460704206083953	0.0	4.627197163759627	6.799154815263813	5.331895637917921	0.0	3.5383290927081017	9.177720366697695	0.0	6.36364771262293
665s_F7	13.04845	10.431453	MLC	3415.0	0	0.0	1.355833336607912	0.0	0.92846005211372	1.4943930372535996	6.287940473288572	0.0	0.0	0.0	10.220563727429514	1.8311128110185122	2.23379350319841	0.0	0.0	0.0	0.0	0.0	0.9974647473645992	1.0317538055412108	13.757461141052637	0.0	5.8049961840343505	0.0	0.0	5.0823933988290655	6.866152072691998	2.58761606649628	0.0	0.0	0.0	0.0	0.0	6.1579856472465195	0.0	0.0	0.0	0.0	1.9301538835969871
665s_G12	10.877237	10.930150999999999	MLC	3526.0	0	0.0	0.0	1.4443232664318069	6.347124992376917	0.0	7.741989733716729	0.0	0.0	0.0	9.026304462525806	1.7117558817089122	0.0	0.0	0.0	0.0	1.0836546792369346	0.0	0.0	0.0	13.545078844012094	0.0	3.8400789411157255	0.0	1.4788202347242634	2.087438076118298	1.3621996760581392	0.0	1.9104803878579852	0.0	0.0	0.0	0.0	4.406229472128552	0.0	7.431775767956088	2.948660082470423	0.0	0.0
665s_F8	-9.429487	2.0052476	PEC	5131.0	1	4.867239343501371	7.616380301107909	7.354956624318645	7.427372734864601	7.0963139911416215	7.162240099762514	7.535132663239709	7.968436570913465	1.094349995474875	8.711810786336933	8.494589431848963	1.1066121656133825	1.3325701927078228	4.810755033026322	0.0	2.782030283035508	8.368117533420282	6.804590423150711	8.95488159944251	6.249445644628237	9.20308556194289	11.375505219930961	7.268057243734792	0.5550799965634575	9.546199584840718	0.498171029164377	10.628786308175863	4.522076691395222	6.836444310132308	0.0	5.1760798566465995	7.335574641631492	4.6052814209556345	0.0	4.3692718939060775	10.89013269764375	0.0	6.549582124661462
665s_F9	-11.33296	2.209556	PEC	2618.0	1	9.050581969550077	8.838559429739679	0.9959706806363249	9.106017016824168	8.246079983781266	7.279747925814354	0.6213707637949333	8.384761721881832	0.0	6.084881967921536	3.5256741739163244	0.0	0.0	6.708308865304354	0.0	0.0	9.664999820824354	9.03722361817967	7.291521221959497	5.445900562220545	10.548407130972162	12.076230006371253	0.0	1.0232317366691615	8.93964289810481	0.0	10.831020366403928	8.316285379842137	10.319698272108838	0.0	0.0	8.371559551485612	6.728514938606695	0.0	0.0	2.7705065706273864	0.0	0.9730807329183815
665s_G15	-2.582974	-5.7575636	TubuleC	3802.0	0	0.0	0.0	0.0	0.0	0.0	3.9100253562921456	0.0	0.0	0.0	2.3580546368128754	0.0	8.22738944433599	0.0	0.0	0.0	0.0	0.0	0.0	0.0	6.7165031363169945	0.0	7.700723442982695	0.0	0.0	3.7684784428420572	2.8284916412176018	0.0	0.0	0.0	0.0	0.0	2.688039005201668	0.0	0.0	0.0	4.760869062881174	0.0	0.0
665s_G10	14.431396	12.4643955	MLC	2626.0	0	0.5327144791320568	0.8076097900090429	0.0	1.8528807897870998	0.906464168257768	8.396503255746133	7.683918736987137	1.15285563786183	0.0	10.207802564140321	0.6918933262682384	0.6726468964092965	0.0	0.0	0.0	0.0	0.5488120647125002	0.5650587943123829	0.0	12.714077928768258	1.7757525873879632	3.8287603872712674	1.450636084758351	0.0	8.528485146561868	1.1854713964369898	1.1411061766562571	0.3204752591009481	0.0	0.0	0.0	0.3362115568978717	0.0	0.9685177007088847	0.0	0.932596252673513	0.0	0.9272426534908365
665s_G14	-11.633009	-0.4436098	PEC	4787.0	1	0.0	8.789318950901194	4.7828072471854535	5.001622003575686	4.7327433138460835	7.0096498588803575	6.304045114829125	0.0	0.0	5.037848722451868	8.488933412724059	0.9372235046543007	0.0	3.7656205232670574	0.0	0.0	7.262673243063604	6.87860776835906	7.670932636894022	4.2233692392443345	9.472444831101626	12.259730730279067	6.60143715766899	0.0	9.981294692487507	0.0	0.0	5.03550195866701	8.124178238242372	0.0	0.0	6.4644307277976445	0.0	0.0	6.230693565651805	10.94307070709373	0.0	8.370803358957494
665s_G11	-11.075510000000001	-0.7851341	PEC	5025.0	1	7.836373828279349	7.644927260553826	5.649881232301569	7.130514273404355	6.545921381138316	6.703814172031801	7.126190754754386	7.755530735146838	0.0	7.880492002331616	7.303573382386752	0.7506130324126544	0.0	6.43133552910592	0.0	8.693071534902625	5.296223086996304	7.252620119553886	7.491900722729984	5.010701825075484	8.794020148234916	11.746791849990327	7.016318898558684	2.2890753007134643	6.406310959716495	0.573463557879931	7.299394263900707	8.708321958057693	7.658915352998951	0.0	0.0	7.860326716104784	3.6206160409924735	0.0	6.21376453534288	10.261903767507855	0.0	8.527867878988289
665s_G13	-0.82704026	-8.394314999999999	TubuleC	6441.0	0	0.0	0.0	1.3330351955928161	4.382471968624808	0.0	1.3750713147524738	0.0	0.0	0.0	1.930657574964604	0.0	6.203576691197209	0.0	0.0	0.0	0.0	0.0	3.007477120970599	0.0	5.406264763961688	2.3091541388951518	6.199788467456448	0.0	0.0	0.0	1.2548431048516642	0.0	0.8574466905020981	1.0840845387713784	0.0	0.0	0.0	6.436209332272719	0.8324529251150588	0.7559023922898445	6.7517892451292365	0.0	1.0714476988138621
665s_G1	1.7327281000000003	1.8865901000000003	GEC	3770.0	0	0.4225877068794071	0.0	7.070058632812963	1.7302955495319723	0.0	5.770344934685882	0.25341060153358186	0.0	0.0	8.26190446119047	0.0	0.0	0.6743489157969252	0.0	0.0	0.0	0.0	0.0	0.0	11.661771256874369	3.355526410495089	8.860787660513752	0.0	0.0	6.729835965296073	2.9629548847560496	0.9400136644892407	4.064465130074741	0.0	0.0	0.0	0.0	4.699276011784194	8.301920616626404	0.7164485310934884	0.75907174864678	0.0	0.4260040844759659
665s_G16	12.979077	7.5011125	MLC	2686.0	0	2.105655709639561	2.711530411748698	2.1516946248836755	3.411978195136454	0.0	3.039950503892999	0.0	2.4660653239813977	0.0	4.169703806031609	0.0	3.2909780235717925	8.602072199971607	0.0	0.0	0.0	0.0	0.0	0.0	13.409805210313879	0.0	0.0	0.0	9.316037132605103	0.0	0.0	0.0	0.0	0.0	0.0	0.0	0.0	10.75723652435362	2.182346289449745	2.043266541392611	2.9489487523356765	0.0	0.0
665s_G20	10.726984	10.608906	MLC	3301.0	0	0.0	0.0	0.0	3.8080338404290353	0.0	8.322539336648667	0.0	1.8739418232480045	0.0	8.58466286626313	0.0	0.0	0.0	0.0	0.0	0.0	0.0	0.0	0.0	12.867102264519975	0.0	8.298782519475385	0.0	0.0	2.2717680594856993	4.142125094413815	0.0	4.196870104410403	0.0	0.0	0.0	0.0	2.526281922419835	0.0	0.0	2.3100560304047804	0.0	0.0
665s_G18	15.675054999999999	11.190446000000001	MLC	2881.0	0	2.402099741997078	3.0355233681774894	0.0	0.0	3.231210453715459	6.247392081614559	1.7731954231565557	2.780328002620243	0.0	9.6039878036866	0.0	3.6321629439957626	0.0	0.0	0.0	2.7675434873304763	3.3049404350155895	2.485539423045241	0.0	11.938698890699984	0.0	7.236411401701829	3.2196612823680404	0.0	9.692546099662405	0.0	0.0	0.0	2.923281623889747	0.0	0.0	0.0	7.980972665979253	2.482983084068891	0.0	0.0	0.0	0.0
665s_G17	2.2401592999999997	9.913014	MC	3791.0	0	0.0	2.0844963274573645	1.5902358419102995	5.3371641075420655	0.0	0.0	0.0	0.0	0.0	8.749242954655108	0.0	3.1206864033865758	0.0	0.0	4.396337819550174	1.2064856553844194	1.584771986244782	0.0	6.182738772564718	5.802399009795278	0.0	10.258870130691564	2.2460494228573715	10.28481208197555	7.392810279363903	9.619134371951981	0.0	4.097454477248572	0.0	0.0	0.0	0.0	0.0	0.0	0.0	3.1458528856651653	0.0	4.209149157100594
665s_G2	15.348029	11.858096000000002	MLC	2918.0	0	0.0	0.0	0.0	0.88121630687207	0.0	1.5321326087260432	0.0	0.0	0.0	10.091477843261824	0.0	0.0	0.0	0.0	0.0	0.0	1.8837149714439476	0.9477355629720758	0.0	13.328021594034954	0.0	3.3653643380675846	1.4216743042363353	0.0	2.1392751998435298	0.0	1.7378761929745454	0.5674403337742918	1.220127417820747	0.0	0.0	0.0	5.50643314188986	0.0	1.397905408900066	2.651078684084237	0.0	0.0
665s_G23	-2.4643037	-5.2575135	TubuleC	2760.0	0	0.0	0.0	0.0	0.0	0.0	0.0	0.0	0.0	0.0	3.6461119926210803	0.0	9.383795928265574	0.0	0.0	0.0	0.0	0.0	0.0	0.0	6.203425753077598	0.0	8.763054275546006	0.0	0.0	0.0	0.0	0.0	0.0	0.0	5.361188943027464	0.0	0.0	0.0	0.0	0.0	5.226698286775678	0.0	0.0
665s_G19	-2.1047732999999997	-8.007641	TubuleC	6295.0	0	0.0	0.0	0.6615230694139277	2.5577465404712787	0.0	3.2545659432457823	0.0	0.0	0.0	1.284381401089964	0.0	9.463924692597967	0.983528824079553	0.0	0.0	0.0	0.0	3.6304165051680752	0.703132481470482	3.434979892550244	0.0	7.626364560768028	0.0	0.0	2.9241215334576554	0.6143426126587773	0.0	0.0	0.8935360946276697	0.0	0.0	0.0	2.692072370159481	1.1210954343746962	0.0	2.73942297425359	0.0	0.5077008834282122
665s_G3	13.119497	6.969156	MLC	2589.0	0	0.0	0.0	1.0758876680787295	5.7483056665394	0.0	1.7332156396063125	0.0	5.43388521492006	0.0	6.847623227500469	0.0	1.2713211396850381	0.0	0.0	0.0	0.0	0.0	0.0	0.0	13.399766430953436	0.0	4.181854557939569	0.0	4.5146133790432685	6.086239828274005	0.0	1.9520837947859178	0.0	0.0	0.0	0.0	0.9274624331653835	2.6327153468130953	0.0	0.0	0.0	0.0	1.0517468751508963
665s_G6	12.312126	9.961053	MLC	2427.0	0	2.260588678047745	0.0	0.0	5.503133057998138	0.0	0.0	0.0	1.8467274166910312	0.0	9.635696571736037	0.0	1.8161451888618618	0.0	0.0	0.0	0.0	0.0	0.0	0.0	12.202918514597693	0.0	6.885559831598177	0.0	0.0	0.0	0.0	0.0	0.0	0.0	0.0	0.0	0.0	0.0	0.0	1.4809920370004146	3.12342947725683	0.0	0.0
665s_G24	-11.48651	-0.1984013	PEC	3381.0	1	8.87042170113593	8.252863798509575	3.2718372563803393	6.86443963778293	7.894844714381721	8.385799006158932	1.5892431793687625	7.145812097158851	0.0	6.684946420566716	7.362157098592398	0.0	0.0	0.0	0.0	0.0	7.586910367529396	6.685364058814212	5.428424212948802	4.0224505726357584	10.651185790529375	12.353266969999538	2.4868885589761223	0.0	9.331819434487839	0.0	0.0	5.223135001407587	7.391234152602631	0.0	0.0	7.430847785902265	0.0	0.0	5.982711073988051	10.972949998276357	0.0	7.019351017466938
665s_G5	12.045883	12.188024	MLC	3173.0	0	0.0	0.9109281591116952	0.0	7.268946239541926	0.0	8.330159535611063	0.0	0.0	0.0	9.528562095047413	0.0	0.0	0.0	0.0	0.0	0.0	0.0	0.0	0.0	13.224786689319815	0.0	9.36395288331525	0.0	0.0	0.0	8.408907364154183	0.0	3.369924480937382	0.0	0.0	0.0	0.0	5.302321854534725	0.0	0.5802549379406713	0.0	0.0	0.0
665s_G22	-3.3902671000000004	-7.2455362999999995	TubuleC	6989.0	0	0.0	0.0	0.0	1.9481388200920724	0.0	0.0	0.0	0.0	0.0	1.3133726832345656	0.0	10.496457189535052	0.0	0.0	0.0	1.1203689998213207	0.6766094482406881	3.4484691082277252	0.0	3.4793769110681816	0.0	8.380269380476843	3.9601720919107684	0.0	0.0	0.6314685142380361	0.0	0.4022371492849094	0.0	0.0	0.0	0.0	5.880631066498896	0.0	1.670045632771732	2.510670588798913	0.0	0.0
665s_G7	-11.431268	-0.27088577	PEC	4119.0	1	7.9394069985674465	9.14722484151258	3.8240511307565903	5.869535080766315	0.0	8.890042205886003	0.3271061543533157	5.6736083236997805	6.837334492611178	7.380444179375697	8.657185930306616	0.6779385536444127	0.0	4.755461693831654	0.0	7.230614517429741	7.26979980707602	8.728497002922401	4.775597853112015	4.667015506526759	9.224795614382636	12.66374922548438	7.1752344362386555	0.0	6.62398445140321	0.5149869096645581	1.1488612368667113	5.135964748589102	8.604162495358786	0.0	0.0	6.925837857943389	1.6812472158117324	0.568647123685982	5.266946881983357	10.381945561980444	0.0	8.277176994166632
665s_G8	1.4384707	2.0863185	GEC	3798.0	0	0.0	0.8884981269407917	0.0	7.140954509539099	0.9942789746718027	7.783962418163409	0.0	1.25588591658927	0.7340102469725389	6.722506344283091	0.0	0.0	0.9162735820281908	0.4263033771975627	0.0	0.4259438055419524	0.0	0.0	0.0	4.383881621568416	0.0	11.003350269103695	0.0	3.8785945235162744	2.318617508651698	10.136176920369328	1.9012442681085429	5.885921446267496	0.0	0.0	0.0	0.8951583036944761	0.0	7.5271492455539075	0.0	3.20908627669495	4.017966350575404	4.030691373628984
665s_H1	15.447779	9.443394	MLC	2281.0	0	0.0	0.0	0.0	5.854514927382741	0.0	6.477831701904495	1.0955828181776457	0.0	0.0	7.610152491803127	0.0	1.8796794872939757	0.0	0.0	0.0	0.0	0.0	0.0	0.0	12.513004848223899	9.311416673893124	9.140719723528134	0.0	0.0	3.1587670187499617	1.5442580399878605	2.68680773380269	3.854695582392529	0.0	0.0	0.0	0.0	18.22703486786507	0.0	0.0	3.2015796895757775	0.0	0.0
665s_G9	10.928163	11.257096	MLC	3353.0	0	0.6427112552761165	0.0	0.664454264814887	6.0985783874250945	1.069586978916167	6.892636935239678	0.0	7.350552791851348	0.0	9.141521947188254	0.0	0.8043975533058038	0.0	1.0991816962897438	0.0	0.0	0.661437491458551	0.6803028864696478	0.7062067683508279	12.574663679204258	0.0	5.531990163174678	1.0628310604060744	1.4967411436949158	7.208367630873758	0.6171064681361337	0.0	1.1701046969296816	1.4462212493468019	0.0	0.0	0.0	5.616486956040545	0.0	4.402723915792714	2.145892053009768	0.0	0.6475457756073569
665s_H12	10.200023	11.4009495	MLC	3746.0	0	0.0	0.0	0.0	6.0548225231905315	0.0	8.749588887924295	0.0	6.205480497315704	0.0	9.842372109815173	0.0	0.0	0.0	0.6880862480601637	0.0	0.0	0.0	0.9759752402762888	0.0	12.794327791725243	0.0	8.062909914857915	0.0	0.0	0.0	0.0	0.0	0.0	0.0	0.0	0.0	0.0	6.1152208553600165	0.0	5.604802408212106	0.0	0.0	0.7545619761657132
665s_H14	1.1955714	-5.0120873	TubuleC	1639.0	0	0.0	0.0	0.0	4.477741859541827	0.0	0.0	0.0	0.0	0.0	4.864438582886023	0.0	6.874655448276249	6.2777940753000445	3.985365286922141	0.0	0.0	0.0	5.583634103715495	0.0	9.473773496135655	0.0	6.890048777453885	0.0	0.0	0.0	4.446355936405867	0.0	0.0	0.0	0.0	0.0	3.791938294616853	10.443226039653865	5.580586466270356	0.0	0.0	0.0	0.0
665s_H10	14.385118499999999	7.729342	MLC	2152.0	0	0.0	0.0	0.0	8.675159908001728	0.0	2.328963586001088	0.6033205849150736	1.1765852536545016	0.0	1.1266612588763105	1.1813561894483715	0.0	8.83594992739506	0.0	0.0	0.0	0.9661810747415391	1.5731759268809153	1.0253094481480514	13.67816009135635	2.5836280366254645	9.657401012700621	1.4779486421666683	8.112867160782498	2.20837466272069	0.0	0.0	1.0178892157226362	0.0	0.0	0.0	1.3569327155275954	9.7232559833727	0.0	1.4536335791645412	2.726083245591224	0.0	0.9477124918644159
665s_H11	-10.284245	1.3447122999999999	PEC	3456.0	1	0.0	8.695618864116764	8.601378965365344	5.972989997761561	6.911117085444359	8.956197173968457	8.143896762329945	8.933767211911224	0.0	7.252511364108794	8.406963649189791	0.0	1.0259447453917259	0.0	0.0	6.453662679961834	9.804259487006636	4.457198587284268	6.148214084897229	4.6903184010823065	10.353614635774589	10.561404565044406	8.87867265745859	0.0	7.038277428957801	0.0	8.574378027629244	0.0	0.0	0.0	0.0	9.292266083698392	5.520083960884569	0.0	0.0	8.706113321645631	0.0	5.5148934580485225
665s_H15	1.9957776999999999	1.945713	GEC	2969.0	0	0.0	0.0	0.0	0.0	0.0	0.0	0.0	0.0	0.0	0.0	1.3715934257309539	2.023139765789591	0.0	0.0	0.0	1.3572092649242964	1.1336293443997114	1.1614611863809838	1.199399404218763	4.410148903067021	0.0	5.903491438754972	0.0	1.167898076398303	1.7081008320588147	10.607686058819073	0.0	0.0	0.0	0.0	0.0	0.0	4.867393972946021	8.294276300742201	0.0	0.0	6.381341063440807	0.0
665s_H13	13.857956	4.82987	MLC	3030.0	0	0.0	1.0024374635181592	7.165502839439882	7.104062918403659	0.0	8.056031510999103	0.0	0.0	0.0	6.216530700983193	0.0	0.8434565030053813	7.946981804156897	0.0	0.0	0.0	1.1622180671847608	0.0	0.0	13.529367706338451	2.084681964466221	8.280465140199977	1.1103322769522317	6.623491122232456	0.0	0.0	0.0	3.2197117741809045	0.0	0.0	0.0	0.5914299231223548	11.385444218427207	0.0	6.947992328569528	1.1474414951588432	0.0	0.0
665s_H16	-0.01309465	-4.477571	TubuleC	1543.0	0	4.375687580228824	0.0	0.0	0.0	0.0	0.0	0.0	0.0	4.747524990592877	3.7767985151054284	0.0	8.305302248009466	0.0	0.0	0.0	0.0	4.424748598597341	4.473159117519186	0.0	9.327453587403756	0.0	6.74481178266019	0.0	0.0	5.317651802596618	4.306876450827808	0.0	0.0	0.0	0.0	0.0	0.0	10.120071830982901	0.0	4.297920056875698	0.0	0.0	0.0
665s_H18	14.402226999999998	4.93412	MLC	3754.0	0	0.0	0.0	4.8040901119790895	3.7597214149749685	0.0	5.571113586995218	0.8935834857695222	8.00633054506259	0.0	5.695936680409004	1.6297966636780976	1.5954215013927073	9.666872368239375	0.0	0.0	0.0	1.3648772864969905	2.0921635508798775	0.0	14.168204789679963	0.0	7.325609362845543	0.0	7.481188628338394	1.9969575475056052	4.9710329555760655	3.2026558492080057	5.379891544851512	1.7381952742385407	0.0	0.0	0.0	6.951201577010404	0.0	2.4085558177429562	0.0	0.0	0.0
665s_H19	0.92782503	-5.244331	TubuleC	1613.0	0	5.407406909225068	0.0	0.0	0.0	0.0	6.517579600189804	0.0	5.852047048290266	0.0	4.789196028533541	0.0	5.810260141474036	0.0	0.0	0.0	0.0	5.457714525458006	5.50731325001313	0.0	10.26939059852079	0.0	0.0	0.0	7.082508015183844	0.0	0.0	0.0	0.0	0.0	0.0	0.0	0.0	11.123837036529343	0.0	0.0	0.0	4.778699077979231	0.0
665s_H20	-10.914274	1.5568904	PEC	3545.0	1	4.3051699673018105	0.0	6.000029829798791	6.825531518333674	0.0	9.327467041246685	5.759300812572285	7.631148556297299	4.111800444925329	5.141554176368464	6.919227403809473	2.5182285756910647	2.853140418883339	2.542180300105526	0.0	0.0	8.21743093496526	7.784440969864896	6.794704265767787	5.38826786873006	12.838588125493045	12.626819186126648	0.0	1.5478800144988811	8.591816843924514	0.0	9.690590775119057	1.5754235450830478	0.0	0.0	2.221643938657435	7.586217430005386	6.049744616660854	0.0	0.0	11.345237602794752	0.0	5.519228420660069
665s_H24	0.45620355	-6.505927	TubuleC	2046.0	0	6.02149282583156	0.0	0.0	0.0	0.0	0.0	0.0	5.485521226178077	0.0	0.0	0.0	8.998208003847362	0.0	0.0	0.0	0.0	5.093497719141823	5.14277038610052	0.0	8.608519288188146	0.0	7.434311711893095	0.0	0.0	0.0	4.973398948728937	0.0	0.0	0.0	0.0	0.0	0.0	8.877894948921691	0.0	0.0	6.045792494217143	0.0	0.0
665s_H17	-2.1542745	-5.388314	TubuleC	4351.0	0	0.0	0.0	0.0	0.0	0.0	4.093550865839455	0.0	1.8142507226398223	0.0	1.749856486966035	0.0	10.887853055198322	0.0	0.0	0.0	0.0	0.0	2.3059204123133323	0.0	5.980400395427763	0.0	7.442166669501166	0.0	0.0	0.0	3.2835998592496947	0.0	0.0	0.0	0.0	0.0	0.0	5.893397103979685	0.0	1.4521601940130622	2.2443875594105096	0.0	0.0
665s_H23	1.3833648	-5.3519635	TubuleC	1705.0	0	0.0	0.0	0.0	0.0	0.0	4.359409067971889	0.0	3.7258404721595357	0.0	4.892979483050292	0.0	5.915948355482222	0.0	0.0	2.557262118078819	0.0	0.0	0.0	0.0	7.509229072477715	0.0	0.0	0.0	3.4145400272344415	0.0	7.847398648472441	0.0	0.0	0.0	0.0	0.0	0.0	7.045293577151445	0.0	3.238389597663198	0.0	0.0	0.0
665s_H2	14.1909685	5.68546	MLC	2795.0	0	0.5361798653702016	0.0	0.9547790673639741	6.3884681226929025	0.0	6.835324397518374	0.0	0.0	0.0	5.395875916028603	0.0	0.6768284401151161	7.674791958663332	0.0	0.0	0.0	0.5523634347851119	0.0	0.0	14.444045256951167	0.0	1.144174486789067	0.0	6.814339986582929	0.0	0.5140981559009518	0.0	4.771955963560637	0.0	0.0	0.0	0.0	9.155709361617268	0.0	0.0	1.9058737483610333	0.0	0.5403552164127403
665s_H22	15.492485	11.133827	MLC	2957.0	0	0.0	0.0	0.0	3.8785615514297764	0.0	6.747212810487769	0.0	0.0	0.0	9.127820728371727	0.0	2.1396903736924298	1.6971252368991407	0.9022211688847126	0.0	0.0	1.2186912249355957	0.0	0.0	13.314087361858075	0.0	2.9794883468247018	0.0	5.503075397582638	0.0	9.9603127952592	2.156037150572031	6.94219546607665	0.0	0.0	0.0	0.0	7.300840171069189	0.0	0.0	0.0	0.0	0.0
665s_H21	0.26769963	-7.0679727	TubuleC	3492.0	0	0.0	0.0	2.2306110985795726	4.438794534076038	0.0	0.0	0.0	0.0	0.0	0.0	0.0	8.839607955445452	0.0	0.0	0.0	0.0	2.2241711454875346	2.2641956394388463	0.0	6.858463710740057	0.0	6.849594076872782	0.0	0.0	2.9951290963436703	2.1277115066376315	0.0	0.0	0.0	0.0	0.0	0.0	7.295123946779833	0.0	0.0	5.874708028602663	0.0	0.0
665s_H4	15.142585	8.332711	MLC	2696.0	0	0.0	2.1034347661198556	0.0	5.929071296134168	0.0	8.037921569780284	0.0	0.0	1.8355704877911776	8.028027919622907	0.0	0.0	11.096834966377367	0.0	0.0	0.0	1.6013055947634611	1.6355147391752924	0.0	13.331080351011101	0.0	0.0	0.0	9.283872710943218	0.0	0.0	0.0	1.065656568816805	2.005840291314022	0.0	0.0	0.0	15.678409553758486	0.0	7.93047754984865	2.3200259659783864	0.0	0.0
665s_H5	1.9899613	9.540488	MC	4261.0	0	0.0	0.0	0.0	6.355588251520629	0.0	6.242578163430468	0.0	0.0	0.0	8.556058870296276	0.0	0.0	1.1676205832659303	0.0	0.0	0.0	1.3077156332489228	0.0	0.0	5.116946215525529	0.0	9.167860737972152	0.0	4.956191939239844	8.35485053477962	8.84983533260848	1.5466329805044512	0.0	0.0	0.0	0.0	0.0	6.032117118932796	0.0	8.85516457952137	1.2917876946439386	0.0	2.592075688070072
665s_H3	10.969678	11.976298	MLC	3173.0	0	0.0	0.0	0.0	2.7434048690890975	0.0	8.113876313107466	0.0	7.263364482056842	0.0	9.092962505414496	0.0	0.0	5.079247074816725	0.0	0.0	0.0	0.0	0.0	0.0	12.999783882389439	1.8782230661062713	7.0757015148138285	0.0	0.0	0.0	0.9545095344662634	0.0	0.0	0.0	0.0	0.42089231109374703	0.0	4.255163624226361	0.0	0.0	1.002300130868552	0.0	0.0
665s_H6	-10.378158	2.7565856	PEC	2893.0	1	0.0	0.0	6.571609341016069	4.74777658163103	7.1283270237219085	10.878437856433942	0.0	0.0	0.0	3.993877098069953	0.0	0.0	0.0	6.364441863573655	0.0	6.830221848150047	8.29999135240271	7.62668862259485	9.198191506627657	7.5523449119839885	9.842660988067253	8.841766499764383	1.8086112724008503	0.0	8.337096759763513	1.1550309496263609	7.132059983970889	6.5824263690867575	0.0	0.0	0.0	3.223070336173894	3.768118739460251	0.0	4.594487875328508	7.4875898550091256	0.0	3.3383433265181863
665s_H7	12.671996	12.000211	MLC	3072.0	0	0.5484773652575916	0.8294492418167574	0.0	4.183946729002455	0.0	7.4839063942285	0.0	0.0	0.0	8.821995853596542	0.7113182296767506	0.0	1.389406803979136	0.0	0.0	0.0	0.5649643601471449	0.0	0.0	12.93083561055574	1.8116449096956149	2.2420578582581094	0.0	0.0	1.4958694552719078	7.255198991197218	1.1688955262721497	3.082393715991898	1.6472257219253141	0.0	0.0	0.0	4.338976978850088	0.5805676707256695	1.2085921218871165	0.9568310588576803	0.0	0.0
665s_I1	14.563788	11.158998	MLC	2742.0	0	0.0	0.0	3.5578059201065577	6.953957235324183	0.0	5.125718488880508	0.7901230093308869	0.0	0.0	9.717843889969146	0.0	0.0	1.7061548312440802	0.0	0.0	0.0	1.22614157524627	0.0	0.0	13.81964543122177	3.9097033834944255	4.4494793874371235	1.8105428237165424	1.2621707386114716	1.825053964144694	0.0	0.0	1.2866051665523193	0.0	0.0	0.0	1.0679705017261814	6.534472087242108	0.0	4.800431162255333	3.1519220944305073	0.0	1.8516015386985538
665s_H8	-10.907007	2.0713208	PEC	2894.0	1	6.538879978568347	0.0	0.0	7.122451763749764	6.7351409474191355	9.092784718768122	5.6943870217344825	8.164103197187131	0.0	7.632901652191332	8.869558457095332	0.0	0.8998391407758176	5.354905593872549	0.0	0.41703016456975883	9.702689686372882	9.818423806624008	6.483352064035067	8.586053717119778	8.45089430483419	11.71573665835429	4.643195870759214	0.0	0.9804718241269009	1.269621934892172	10.120011390261924	0.0	0.0	0.0	0.0	7.33962976538295	4.58423230927007	0.0	4.763766623905223	1.0044055236343703	0.0	6.127021835020014
665s_H9	-9.872214999999999	2.4972208	PEC	3773.0	1	8.197627236837993	7.609815517643298	8.50966712242543	6.880565831798349	8.975712995944708	9.112693619857813	0.3970984940320708	0.0	0.0	5.604954676137325	0.0	0.0	0.9878744601748305	6.950470622517006	0.0	0.4653196893461819	8.154873466856335	8.293993485833486	7.969175146231128	4.7041756408878665	5.803826060795847	6.757543094061356	0.0	0.0	8.798415250517825	0.0	9.020618579996446	4.160953482025642	0.0	6.093009382250673	0.0	6.142070274908402	6.1511853159931915	0.0	1.0435110969956891	8.78423222936718	0.0	6.255329703344476
665s_I14	0.7905763000000001	-4.6127825	TubuleC	1237.0	0	4.609227550136324	5.3334495907964685	0.0	7.325744189652461	0.0	5.705526464243506	0.0	0.0	0.0	5.9356813754431315	0.0	12.004928125395972	0.0	4.077252609223729	0.0	0.0	5.629807432043921	0.0	0.0	9.074795568045694	0.0	8.978570636282006	0.0	0.0	5.5564144445322015	0.0	0.0	3.8110159274373596	6.18858826231152	0.0	0.0	4.833222830702746	9.54200032793596	0.0	0.0	5.603530333241769	0.0	0.0
665s_I11	13.417279	6.665952000000001	MLC	2670.0	0	0.0	0.0	0.0	5.117132093760894	0.0	1.485608419060323	0.5504487347011827	0.0	0.0	7.541560107860707	0.0	0.0	10.64096476345949	0.6402254432586542	0.0	0.0	1.4364285501898266	0.9136375246913894	0.0	14.205077365383978	2.4511666674902552	3.300750999307334	0.0	3.0228101924447306	1.3896293376588496	0.0	0.0	0.0	0.0	0.0	0.0	0.5692606762708343	8.583912014572048	0.0	0.0	2.1210583642774368	0.0	0.0
665s_I12	12.878129	6.107283	MLC	3079.0	0	0.7840833297485253	0.0	0.0	5.383523284580411	1.2711406090242032	7.864680624809945	0.4929995127637741	0.0	1.5310771822700295	6.836526749773107	0.0	1.5461460703784637	6.656302512433159	0.0	0.0	0.0	1.3198914898996175	0.0	0.0	12.666293364750292	2.298251336077598	2.287552895107678	0.0	4.825020646394224	0.0	0.0	2.291996001430358	4.371712738844816	1.0768776677453387	0.0	0.0	0.0	16.329465589379033	0.0	7.684100306805205	1.3038723230170772	0.0	0.0
665s_I15	-2.563413	-7.866160400000001	TubuleC	7206.0	0	0.0	0.0	1.136453204727463	3.2539054778889165	0.0	1.8132384667361208	0.0	1.3645186137021732	0.0	0.7986053182158834	0.0	9.54244360702938	0.0	0.0	0.0	0.0	0.0	2.2335192261874406	0.0	3.5713328231022947	0.0	6.99714439917054	0.0	0.0	3.6221033854647238	1.0659607400101754	0.0	0.714002148977487	0.0	0.0	0.0	0.0	3.6150015476519477	0.0	4.112410975111714	4.118967260086937	0.0	0.0
665s_I13	-3.2839086	-5.8010263	TubuleC	5624.0	0	0.0	2.466783719728387	0.0	4.274928108139513	0.0	0.0	0.0	0.0	0.0	0.0	0.0	12.295428502313689	2.5158953267169393	2.2195394778001116	0.0	0.0	2.719610543527905	0.0	0.0	6.581921394316448	3.9662264548989823	10.125474408105312	0.0	0.0	2.656296419525504	0.0	0.0	1.3225926069135432	0.0	0.0	0.0	0.0	8.631843996634268	0.0	0.0	3.581117950761889	0.0	2.687366746127165
665s_I16	10.968691999999999	12.016591	MLC	3814.0	0	0.0	1.220923387347618	0.8685038558331867	0.7257836328981409	0.0	8.367091137516395	0.5330994084891675	0.0	0.0	8.508888822337969	1.0646411981754673	2.38258488409548	0.0	0.0	0.0	0.0	0.0	0.0	0.0	12.44140284362434	0.0	3.251053050296479	0.0	0.893254166753759	7.647886331810843	2.9600994995753958	0.0	3.8315881851229556	0.0	0.0	0.0	0.0	4.205210001383201	0.0	5.778749233780716	0.0	0.0	1.3781774553852222
665s_I18	-10.6430235	0.9123348	PEC	3780.0	1	7.693551895247303	8.103545331069691	7.141586788719455	5.867642572669966	6.867923004791797	7.848464748269514	6.138286438026455	6.997187410634067	2.583709596712875	6.56781333126495	8.626954749477173	0.0	0.0	6.224680661810912	0.0	0.0	9.343367722207311	8.137491015965184	4.002521638624753	4.598610035041462	11.12120999154788	11.989549916416205	9.23064355187002	1.0231563295048485	8.161621911880202	0.0	9.943408138598727	5.715240572181524	8.468858590796753	0.0	0.0	6.968163830268887	5.170364153965232	0.0	6.0811967046736335	11.032937113363012	0.0	5.707669279571999
665s_I20	-2.6307895	-5.3590117	TubuleC	3905.0	0	0.0	0.0	3.105582389122406	2.8121182685933035	0.0	0.0	0.0	0.0	0.0	3.9147058954671046	0.0	10.459964110451736	0.0	0.0	0.0	0.0	3.098347535364	3.1432484376633067	0.0	7.3126062501744435	0.0	8.299142794154024	3.922448251924876	0.0	4.8936432420245985	0.0	4.371574989963634	2.3405414441129624	3.6107300180942845	0.0	0.0	0.0	7.168534859959266	0.0	2.9812473457769237	5.509384609582682	0.0	0.0
665s_I17	-0.40925413	-7.316666000000001	TubuleC	4408.0	0	2.1704087691877065	2.7828409009831616	0.0	5.265895410061064	0.0	4.027979012001184	1.5731964011638595	0.0	0.0	2.9551509054340728	0.0	10.090975126056042	2.834048885019684	0.0	0.0	0.0	2.2106260580984176	0.0	2.3044421395902415	6.349029292573275	4.32223759041541	7.3312614123969215	3.8667221705911765	0.0	7.649714469356863	0.0	0.0	1.5607228235279733	0.0	0.0	0.0	2.3546668830085813	6.287244858072849	0.0	0.0	3.930516084420287	0.0	3.1599065798437787
665s_I23	15.164162	11.684538	MLC	2386.0	0	0.0	0.0	0.0	6.255416691756255	0.0	9.863032918904317	0.0	8.789314958659492	0.0	9.944642453941407	0.0	0.0	0.0	0.0	0.0	0.0	3.4620541092950736	0.0	0.0	11.442063198953608	0.0	9.226120454872225	0.0	0.0	0.0	7.43170295359847	0.0	0.0	0.0	3.0382928169804657	0.0	0.0	5.3371664952921165	0.0	0.0	0.0	0.0	2.0884711936371767
665s_I21	-11.736188	2.361227	PEC	2122.0	1	7.851917046704953	0.0	0.0	6.601297366477205	0.0	7.067654679827387	0.0	9.191789068089845	0.0	6.228078105835307	0.0	3.321550983254031	0.0	0.0	0.0	4.580585507870464	8.941915514394882	10.512469188652073	0.0	6.381313958325149	10.722888088038351	11.452332386447582	0.0	0.0	9.022928472011225	0.0	10.169149740107812	2.2533099735247033	0.0	0.0	0.0	4.582494052021709	8.95874008446513	0.0	6.394075438296977	7.115243735897697	0.0	6.471333087754528
665s_I2	15.403899	10.541329	MLC	2159.0	0	0.8970549930826079	1.9623500644051362	0.0	6.209266064732945	0.0	1.5288132271750865	0.5719266584286822	1.1250067009011528	1.0899012762783644	10.766617204282825	1.1296400820656445	0.0	0.0	0.0	0.0	0.0	0.0	0.0	0.0	12.918697187639419	0.0	3.3607809619889797	0.0	0.0	0.0	0.0	1.7343233618014762	0.0	0.0	0.0	0.0	0.0	6.141917501394073	0.0	0.0	2.6468113289308772	0.0	0.9032787576037481
665s_I10	-11.449176	-0.3658568	PEC	4452.0	1	6.631693666736355	8.531881222375098	7.498610149008104	5.8142584972757465	4.970827121499364	6.96683770960738	6.995335457058581	7.0049268936867435	0.5178755415417933	8.258867153763072	8.459205999116513	0.9088567190801355	0.6578020924305885	5.62495325914592	0.0	5.4049648340840015	8.795967013974117	7.8574506919318505	5.195273729271661	4.202034332718461	9.858893816378094	12.888313590877715	9.120697002355334	0.0	10.669441421299648	0.0	7.816369692097682	6.351616342506816	8.891916080199488	0.0	0.0	7.166724481773814	3.6206873740721317	0.0	2.5049185383314443	9.443812349580345	0.0	8.240758830199196
665s_I19	-2.4273708	-5.7363415	TubuleC	4309.0	0	0.0	0.0	0.0	3.01499866817223	3.0226548139421032	3.163462047285779	1.610626015220114	2.5815502926734575	0.0	2.5063225654627166	0.0	11.475477519826843	2.8823352413477332	0.0	0.0	0.0	3.0950518261660567	0.0	0.0	5.501889518163441	5.340322017718364	8.937624811748307	0.0	0.0	3.029080815735632	2.1576906477442797	3.436250920238592	0.0	0.0	0.0	0.0	0.0	6.753138876530883	0.0	0.0	3.9829199443482497	0.0	0.0
665s_I22	-3.0388252999999996	-5.6812024	TubuleC	4571.0	0	0.0	0.0	0.0	4.765136036688656	0.0	0.0	3.11691829085041	0.0	0.0	3.6626441829739145	0.0	9.906625059464005	0.0	0.0	0.0	2.0262055537943273	0.0	0.0	0.0	6.876964608215438	5.650221253899942	9.337914708828142	0.0	0.0	0.0	0.0	0.0	0.0	0.0	0.0	0.0	3.120006389297511	8.604673135366843	0.0	2.4017542455357597	4.281750935788554	0.0	1.2188280760818102
665s_I4	-10.488549	0.5029347	PEC	4212.0	1	6.176537683947558	9.291613308413265	6.066525298961389	7.157307553930015	8.034850703130044	6.153407652988544	7.913941491061676	8.43352115261372	0.0	7.853545145473324	8.544515827716902	0.0	1.3096319832388321	5.934633253539279	0.0	6.505784481803915	9.3836381896123	7.729562709863954	6.175381644992398	10.856447910830525	10.450302783394738	12.861958427064382	7.448828386301115	0.0	9.002486022967034	2.074867777256704	3.338881460265153	6.878349957229217	8.60864741553237	0.0	1.4545568732702605	7.47706188797958	6.0236251204788	0.0	0.0	7.516825245169428	0.0	7.925011382400332
665s_I3	10.374367	11.797448	MLC	4067.0	0	0.9178166408058522	0.0	0.0	6.859142157681656	0.0	7.798789789304008	0.0	6.346741800403234	0.0	9.600712245155332	0.0	0.0	0.0	0.0	0.0	0.0	0.0	0.0	0.0	13.000488203652584	0.0	8.193177492764308	0.0	0.0	6.864054155920997	0.8841988250059012	1.7655724376618518	0.0	0.0	0.0	0.0	0.8110018184962169	4.639908624507818	0.0	4.9656992969827725	1.490154084420869	0.0	0.0
665s_I5	14.227979999999999	12.232983	MLC	2985.0	0	0.0	0.0	0.0	2.669239885189692	0.0	0.0	0.0	0.0	0.0	10.305955040272526	3.1029055316036507	0.0	0.0	0.0	0.0	0.0	0.0	0.0	2.8478718149995594	11.937059586584613	0.0	7.22046017506222	3.547292486304073	0.0	0.0	0.0	3.9883035520130843	6.280041356953483	0.0	0.0	0.0	0.0	8.71038641814895	0.0	5.4144045490046135	3.6099477479458595	0.0	0.0
665s_I7	-10.812407499999999	-0.4156777	PEC	4040.0	1	7.941339664333187	9.70964632161512	8.713523852840579	6.5342248243829095	7.153712716055868	8.849628815400354	6.3662487877544764	7.376898076323799	0.0	7.196412758053914	7.421473659556435	1.6057280626115031	1.229703764508212	3.1405353612418625	0.0	7.730741430607002	7.1490337056300115	6.903983134913646	6.114612569330425	7.498139724587982	10.169781067736732	12.733712243819367	2.452122732037848	0.0	7.680148667866365	0.0	8.618066497089227	7.304030992990995	8.92198341132724	0.0	0.0	7.867179891737793	4.867650910032113	0.0	0.0	9.582923871462095	0.0	8.081526086383466
665s_I6	-9.856398	1.5699878	PEC	3687.0	1	6.580337856669609	9.430331543757926	5.238577047412125	6.8075091206429335	9.506234465452637	9.83074664529352	6.049169417979628	5.6235683124014555	0.0	6.930121393053923	7.784955996607803	0.0	1.7167002796252193	7.334362691705784	0.0	0.0	10.462243389769629	7.197807061501919	6.993040475336373	3.6419545789997727	9.237332793781896	11.095855837505265	8.936973939900545	0.7711917821128284	7.016866990544425	0.0	9.646043778434379	5.887292383361271	7.335957266655297	0.0	4.342841379126423	7.271330321226456	3.4041380751981616	0.0	0.0	12.118064544784255	0.0	7.248694173871885
665s_I9	2.0799331999999997	10.527076	MC	3013.0	0	0.0	3.0801632050492134	0.0	3.8029798428543597	3.2766245260372693	2.5492855079353807	1.8092693206141446	2.0143873567573025	0.0	9.313244966986794	0.0	0.0	2.288705403325107	0.0	1.7777276154303059	0.0	2.4855385698167187	1.7581090906080334	2.583690960699707	6.508871962666621	3.705594640453037	10.508832641080064	0.0	6.800684936137982	3.8178943188230345	4.933251420339369	2.805407427407686	1.1609755539024664	2.9674273995579488	0.0	0.0	1.5275884690306016	7.618307074196587	0.0	0.0	0.0	0.0	10.027003445742919
665s_I8	13.898845999999999	4.5919013	MLC	3694.0	0	1.1524157985622572	1.0194301187814798	0.0	6.394861768181258	0.0	6.084273245558363	0.4275873007045686	0.0	1.7658994043209522	7.7208517682732944	0.8816177978133549	0.858486455450528	9.329400853246325	0.0	0.0	0.5001993833828224	1.1809747135483635	0.7279890588454498	0.7552777299165447	13.510797389717037	2.93300780104389	7.250161908362381	0.0	5.838929257779764	6.621389608645953	6.259201417052073	0.0	6.422683981712174	0.0	0.0	0.0	0.7811618368471704	11.636743693349379	0.0	0.0	3.2791263623352105	0.0	0.0
665s_J1	13.991686999999999	6.42825	MLC	2675.0	0	0.0	0.0	6.920082402803901	4.925776325759499	0.0	5.24055037708571	0.0	7.971851333957175	0.0	7.149660414310531	0.0	0.6544073725418478	8.056572451764982	0.0	0.0	0.0	0.0	0.9460331829497074	0.0	14.831503868781368	0.0	2.4960616971564185	0.0	7.33263203803627	7.648017300768652	0.0	0.0	3.4718312357955923	0.7339688685048127	0.5686248924790401	0.0	0.0	5.0302164931951365	0.0	0.0	0.0	0.0	0.0
665s_J17	1.9589648000000002	10.392203	MC	2370.0	0	0.0	3.5721424219472984	2.9558482459755906	5.6858916781816236	0.0	3.924145190438682	3.0562223074176242	3.3048523954332967	0.0	8.042900105988464	0.0	0.0	0.0	2.4328519969777167	7.589500365151548	0.0	2.948717658527397	0.0	0.0	8.307363691160688	5.177789611025943	10.663978625956412	0.0	5.8364213365728705	3.7824950513574813	7.632004260978835	4.2096734713869575	0.0	4.387523449900309	3.9558806831852573	0.0	2.7008238039338437	6.327847169927395	0.0	0.0	4.7754349498094975	0.0	7.269991874565562
665s_J16	15.359216	10.176976	MLC	2504.0	0	0.0	2.8785920856563907	2.305217628850429	7.982536181433732	0.0	0.0	0.0	0.0	9.204988723438325	8.229765216173432	0.0	2.5922785498875607	0.0	0.0	0.0	0.0	2.29868959741946	0.0	0.0	11.756471295536851	0.0	5.381263912645556	0.0	0.0	3.0778112017646193	9.029682494723943	0.0	3.5276827116939264	0.0	0.0	0.0	0.0	6.397287208419223	0.0	3.551179941958791	3.1203168313735428	0.0	0.0
665s_J19	0.6206269	-5.787810299999999	TubuleC	2877.0	0	3.3926075926884303	4.08425680484021	0.0	0.0	0.0	0.0	0.0	3.808889623664264	0.0	4.27288345741027	3.8168266908038415	7.475045055282869	4.140538722549759	0.0	0.0	0.0	4.371201639631655	3.4854128343903006	0.0	8.896514117003498	6.70244438299805	7.269427240921689	0.0	0.0	0.0	3.3272759384689197	0.0	0.0	0.0	5.040415527417172	0.0	0.0	7.134268081659393	0.0	0.0	5.309763713903573	0.0	4.334973712144256
665s_J10	11.797861	12.253933	MLC	2993.0	0	0.44833333145342147	0.6890742670382433	0.0	1.2740970666830176	0.7769828958893	8.022438485598183	0.0	0.5841925147536657	0.0	9.887837352477987	0.0	0.5701683898747117	0.0	0.31876622583297026	0.0	0.0	0.0	1.120140391911957	0.0	12.061946643866994	0.0	9.521465822291864	0.7716119875908516	0.0	2.1971984251118046	0.4293518782028284	0.9881812590361988	0.0	0.0	0.4936153438827009	0.0	0.0	2.8563384105030742	0.0	0.0	1.689077013463068	0.0	0.3538900556392314
665s_J11	14.544746	5.2560142999999995	MLC	3197.0	0	0.0	0.0	0.0	4.589240222759097	0.0	0.855641799146736	0.0	5.341745161139828	0.5700555758272892	7.495956676965378	0.0	0.5775962980291802	9.16171439962171	0.3232814004750259	0.0	0.0	0.0	0.0	0.0	14.43610559472685	0.0	6.982049979041048	0.0	4.599101333458653	7.287008929978632	6.016402165245331	0.0	3.7410234132458036	0.6497639828653037	0.8709279988955908	0.0	0.39406833651742174	4.448430766212668	0.0	0.0	0.8100115926606174	0.0	0.0
665s_J14	-2.8120952	-6.4149847	TubuleC	5671.0	0	0.0	1.9139514132884627	1.442333733342876	3.7267364568711927	0.0	2.2027674166107056	0.9484762937001048	0.0	0.0	2.6550878068026478	2.47021651201493	10.60867414577173	1.9580749802381172	0.0	0.0	1.0819936056584245	1.4371637239203692	1.4693688533125875	0.0	6.262861952557622	0.0	8.260777166416208	0.0	0.0	2.085032489512561	0.0	0.0	1.50363058494327	0.0	0.0	0.0	0.0	5.22060244671438	0.0	2.5037023633327404	3.849133702438342	0.0	1.4132562872157555
665s_J20	14.242932999999999	12.460538	MLC	2850.0	0	0.0	0.0	0.0	4.192144780173954	0.0	3.72935146494192	0.0	8.194224723651748	7.969082304056165	10.143393444115565	1.1939817648483797	0.0	1.3986386537409057	0.0	0.0	0.0	0.0	0.0	1.0368020561275368	9.809588674571668	0.0	8.179864937876365	0.0	1.00822843570602	6.255668562899678	0.9175843678650261	0.0	0.0	0.0	1.0329899928995652	0.0	0.0	3.6361976894768917	0.0	7.011870637426725	0.0	0.0	0.9585940488549993
665s_J23	-10.567843	3.3288372	PEC	3608.0	1	0.0	0.0	0.0	0.0	0.0	6.030017981419275	5.987027915037087	0.0	0.0	1.3298962611081497	0.0	0.0	0.0	0.0	0.0	0.0	0.0	0.0	9.19892651879397	4.439467878170289	0.0	2.8736438615404256	0.0	0.0	0.0	0.0	0.0	0.7272732713302271	0.0	12.799742396962671	4.658737183990204	0.0	1.9559503240635114	0.0	6.561035698909947	2.533418612147687	0.0	0.0
665s_J12	10.099644999999999	10.618875	MLC	3604.0	0	0.0	0.0	0.0	6.440045681952396	0.0	3.4493179333029276	0.0	0.6462168404613037	0.0	8.6060650619855	0.0	0.0	7.205851093345623	0.0	0.0	0.35570662460217306	0.8914802530848389	0.5289128228175229	0.5500944323633359	13.538654755763691	1.6955834168078525	5.847170437049938	0.0	0.0	8.43805843827873	0.0	0.0	0.545474541754549	0.0	0.547737966899611	0.0	0.31312951825475205	4.012547265564357	0.0	0.4748788917570661	0.8791780459982672	0.0	0.5022272659816206
665s_J22	12.689625999999999	11.206484	MLC	2978.0	0	0.0	0.0	0.0	4.978589641413969	0.0	6.224078338660489	0.6122366856623735	1.1911040469690788	0.0	9.565555044739877	0.0	0.0	0.0	0.0	0.0	0.0	0.0	0.0	0.0	9.80690296799437	0.0	1.8151432826908631	0.0	0.0	0.0	0.0	0.0	0.0	1.9558450465288533	1.0347441377148154	0.0	0.8438724525890557	9.000455744724993	0.0	0.0	2.266726348880125	0.0	0.0
665s_J18	-11.34296	1.7338612	PEC	3142.0	1	7.775360905706551	0.0	0.0	5.533546354356631	0.0	4.081189660380186	7.380325954573399	7.166460484368421	8.841038490864962	5.895929319752995	4.911778532164528	0.0	0.0	5.459062267455444	0.0	0.0	10.420973581392085	5.673449239932794	6.610284998680709	10.43789597588025	11.285017784707966	11.449798070981004	5.4857215357739095	0.8384583782410907	9.655437684389206	0.0	9.19671652806292	0.0	9.06301094582852	0.8601856040197576	0.0	6.127204311654528	5.195270537701065	0.0	6.5424997259402184	9.065892757076028	0.0	8.75645869653414
665s_J21	12.835257	6.274462000000001	MLC	2670.0	0	0.0	0.0	0.0	5.585325500618599	0.0	0.0	0.0	0.0	1.6524974987879684	7.625222952893304	0.0	1.6682064500267584	8.406802349612576	0.0	0.0	0.0	0.0	0.0	0.9421838318468311	13.377158561204311	0.0	1.6788645345681281	0.0	8.016134163855927	1.38486108595657	0.0	1.6827077448941947	7.2732914426515585	0.0	0.0	0.0	0.0	12.534684384652245	0.0	0.8268309852960564	0.0	0.0	0.0
665s_J5	14.457007999999998	10.635093	MLC	2593.0	0	2.806619039206676	3.4689992961872633	0.0	5.170195969097459	0.0	3.818875576174312	0.0	9.993560449948145	7.623625648345313	9.408703821853816	0.0	0.0	0.0	0.0	0.0	0.0	3.7472482775575853	0.0	2.95362914553517	12.647644702434885	0.0	5.055002846233419	0.0	0.0	0.0	4.88337692494059	0.0	2.117514178586539	0.0	2.9471462998742775	0.0	2.1773822555901723	8.922226171553946	0.0	0.0	3.7224392634212005	0.0	2.478688566386932
665s_J2	-11.154147	-0.7956514	PEC	5063.0	1	7.866051325120521	9.04724725381201	6.638412344970209	6.6692498786387535	2.0636437204670837	8.52264782264185	5.097010087997822	5.809146274217257	0.0	7.0540640260911225	6.473322090190141	1.0567193852224435	0.7748988932888293	6.442347126096042	0.0	8.220513701113353	9.401076833404552	7.9167237135348225	4.547860537963715	5.322035101276237	6.8254615336395315	12.215247001070972	1.7501864680475347	0.0	7.958473410958382	0.0	0.0	7.087724390393121	7.420981865683437	0.0	0.0	6.9940256448371	4.745965776818523	0.0	5.636154503959134	10.624174913531947	0.0	8.447331275684741
665s_J13	10.142731	10.988282	MLC	3834.0	0	0.0	0.0	0.0	5.649516174283048	0.0	1.8380100257576155	0.0	0.0	6.257943471463339	7.672150362385069	0.0	0.4766837412139926	8.55168281970287	0.0	0.0	0.0	0.0	0.39619875119721576	0.0	14.404843153641423	0.0	1.7547442004239955	0.0	0.0	8.418826266832317	6.049675264795471	0.0	0.2190442491359194	0.0	1.2130296076153535	0.0	0.20461163195671028	5.344001542383951	0.0	6.582866263073903	1.4838640334773023	0.0	0.0
665s_J3	14.301181	7.712292	MLC	2637.0	0	0.0	1.5680613006578987	0.0	6.989556100115529	0.0	0.0	0.7311944141764997	8.637895101926276	0.0	6.658111262322701	0.0	0.0	3.938937717992003	0.0	0.0	0.0	1.775922479103109	0.0	0.0	13.541714511320352	0.0	9.396672275013865	0.0	8.355720221996705	2.4863705380491297	0.0	0.0	0.0	0.0	2.6409982037070137	0.0	0.9945196906332716	4.394609210759861	0.0	7.447322039166848	0.0	0.0	0.0
665s_J4	14.926696	12.033435	MLC	2613.0	0	0.0	0.0	1.276180762121868	1.2187728046162873	0.0	6.9462394302718256	0.823579427628773	0.0	0.0	9.862644984774436	0.0	0.0	2.5304675493047704	0.0	0.0	0.0	0.0	0.0	0.0	11.34089465812245	0.0	7.5267379403194274	0.0	0.0	1.8815438312323194	7.373232373572258	0.0	0.0	1.6306504960706012	0.0	0.0	1.3803350055918995	6.6117615443541	0.0	0.0	0.0	0.0	1.2491891798831944
665s_J6	-11.789047	-0.7413989000000001	PEC	4159.0	1	7.156229299870997	5.458541443259447	5.569463326835909	6.55710324537702	5.438878000243654	8.049363593473709	6.564264246847032	7.697905915984124	0.0	6.833445935189611	8.297380762922847	1.456608853379626	0.0	6.614862694782009	0.0	7.397479931107235	7.569661950244969	9.904736959191156	4.225935559661497	3.4275508727961115	6.372957731687629	12.40179098256815	0.0	0.0	7.3542847721144256	0.6994003315574647	1.4700633541468686	6.988970720883978	7.942096025831623	0.0	0.0	8.623867228121712	3.409874414688433	0.0	4.4230532883939615	10.221622665582455	4.369868150945724	8.087807246888882
665s_J7	14.29171	11.620516	MLC	3587.0	0	0.8680533110182028	1.254728136448032	0.0	6.934788010467708	0.0	6.908009363454484	0.0	8.676043797680874	0.0	8.048418940681557	0.0	0.0	1.959639716587747	0.6413990966427517	0.0	0.640894628622492	1.4384927486171357	0.0	0.0	12.650922882086604	0.0	5.002719014654836	0.0	0.920643666918537	2.086642882398678	0.0	1.6902845523563181	1.2501594501661346	0.0	1.5096470366421895	0.0	1.2631372981865308	4.6568802443398045	0.0	0.8316362511327559	1.4216238184250258	0.0	2.7719540927931274
665s_K1	-11.899472	2.52386	PEC	2776.0	0	3.334954567083133	0.0	4.069630649660137	4.7179474492214695	0.0	7.593637354884384	0.0	6.242381225963356	0.0	9.078885672308855	2.3715929229518413	0.0	2.656628743758766	0.0	0.0	0.0	4.0619310430652975	4.571027196801023	0.0	7.254146206742987	13.954181573434454	12.922782395409024	8.204481609371895	2.0972944952182515	9.193160144109285	0.0	10.669360317169403	6.627584142759041	2.4998947240337186	0.0	0.0	6.0245201595992635	9.17807527899073	2.0860181163773497	4.184201431450192	3.736609115521864	0.0	8.239277674744026
665s_J8	11.078356	10.699222	MLC	2997.0	0	0.0	0.0	0.0	3.153026577295778	0.0	7.549259208241279	0.0	0.0	0.0	9.942773493120168	0.0	0.0	1.7518424652676376	0.0	0.0	0.0	1.2639625918835502	1.667920178345306	0.0	12.89038517823485	5.8086560706612635	3.7788396865980163	0.0	0.7922089937047897	10.45202117523232	1.1929629291408288	0.0	0.46108800566936475	1.622074626135161	0.0	0.9479312935773986	1.1025585252606935	4.3821317164540305	0.0	4.925533522298803	0.0	0.0	0.595472258892309
665s_J9	14.98502	8.656851	MLC	2625.0	0	0.7990761434416052	1.1654793618714359	0.8247631345751151	6.695302130351159	1.2920403245098888	5.53316096592048	0.0	2.0145857727633083	1.5543950704084466	6.0895094915055035	0.0	0.0	0.0	0.5869142503561144	0.0	0.586444469383102	2.0241481728169193	0.8434426725493349	0.0	13.259477151643052	7.627869542713645	8.00924367526748	0.0	7.3394124042195745	1.296378724159303	0.0	1.5836237073107662	1.4051295679888987	1.0956600112298651	0.8705172284792808	0.0	0.5208432587973819	15.853349527099414	0.0	0.0	0.0	0.0	1.6963000701730282
665s_K10	13.498967000000002	4.8987594	MLC	3309.0	0	0.0	1.018993372803484	5.339361473660136	3.1258589389316875	0.0	0.0	0.0	5.176024510250336	0.0	6.917091744932721	0.8812236792804501	1.3924816211982907	9.068831546316066	0.0	0.0	0.4999468527611366	1.1804929158937938	1.8574821330594653	0.0	13.805845325830965	2.109869445499294	8.320662169436336	0.0	4.0186831346198915	6.3284088362305795	0.6609852397111798	1.405587182257806	0.42256227984024236	0.0	0.7518973209453892	0.0	0.0	7.303552996049736	0.0	7.799032816651815	1.1655653257976368	0.0	1.4004975165994304
665s_K11	14.788369	10.357878	MLC	3183.0	0	0.0	0.0	1.0404510771099518	4.215075107462081	0.0	2.9358571123155413	0.0	1.9175548246501126	1.2186270750573032	10.191748235362532	0.0	0.0	1.4727257301445424	0.7552766134550527	0.0	0.7547037399409616	0.0	1.6676667048063394	0.0	13.798068097860677	4.8338114235299905	8.451073447433881	0.0	1.0685363993573012	0.0	0.9741005855985555	0.0	0.0	0.0	0.0	0.0	0.6742954959228609	7.727077517837996	0.0	0.0	2.845827811069773	0.7200072292248566	0.0
665s_K14	12.685577	7.2921952999999995	MLC	2437.0	0	0.0	0.0	0.0	0.816011142586482	0.0	0.0	0.5270923957770832	0.0	0.0	8.060168330707718	0.0	1.0282181746106196	8.795765739305342	0.0	0.0	0.0	0.0	0.8789560604562541	0.0	12.17046138075417	2.3902117512803525	2.3793440779454924	0.0	9.256654295714615	0.0	8.304692747581388	0.0	5.3895166520218964	0.0	0.906851446069311	0.0	1.2180188902254279	15.436708214475553	0.8775367977211472	0.7978847313622583	0.0	0.0	0.0
665s_K12	13.703376	10.440783	MLC	2646.0	0	0.0	1.2226516645543204	5.256919730622406	6.992072254154054	0.0	1.452143048404848	0.0	8.775338221183912	0.0	7.3787349555509465	0.0	0.0	0.0	0.621665928242781	0.0	0.0	0.8661709288490222	0.0	0.0	12.497908125101825	0.0	8.697373510990666	0.0	0.0	1.3574570269827515	2.0073570768526974	0.0	0.0	1.1505946238473055	1.4737757982228619	0.0	0.0	11.00162833449237	0.0	0.0	1.3869889478057316	0.0	0.0
665s_K16	-1.7334353999999998	-4.8027053	TubuleC	3064.0	0	0.0	0.0	0.0	7.620734978340161	0.0	0.0	0.0	0.0	0.0	3.0338795203450584	0.0	8.422050376601828	0.0	0.0	0.0	0.0	4.595413976686031	0.0	0.0	7.626507023444264	0.0	5.933600127571195	0.0	0.0	0.0	5.040075382086541	0.0	0.0	0.0	5.674186122764522	0.0	3.3903530712379877	10.705318876486832	3.6977856461371745	0.0	0.0	3.0243215495589504	3.6188624547880814
665s_K23	-1.053993	-6.574935000000001	TubuleC	2678.0	0	3.823433930144892	0.0	3.8789865325621413	4.505502606906276	0.0	0.0	3.0744078436111497	0.0	0.0	0.0	0.0	9.4886199625098	0.0	0.0	0.0	0.0	3.8713559917509617	0.0	0.0	6.972419726973689	0.0	8.732940498868428	0.0	0.0	0.0	0.0	0.0	0.0	0.0	5.904718742834799	0.0	0.0	9.916883198543168	0.0	0.0	0.0	0.0	0.0
665s_K18	-11.825952000000001	0.85905105	PEC	3345.0	1	7.8191984800812175	0.0	0.0	2.2723703591275735	0.0	8.5855196412118	1.6877950378396476	6.205699034780399	0.0	6.779785580448962	0.0	0.0	0.0	4.483539508100209	0.0	6.4982939705246485	3.195541704836348	10.578316298036368	7.32636156291947	5.959995001126603	12.333722207693905	10.784318596893423	9.774436135389703	0.0	9.98317341827339	2.24635977557603	8.115358890818193	0.0	2.0091018790744757	0.0	0.0	6.529600573555556	9.527382284739465	0.0	0.0	10.632229143621924	0.0	9.510655157630568
665s_K15	-3.135766	-7.566722400000001	TubuleC	6797.0	0	0.0	0.0	0.0	2.6574733658595244	0.0	2.031359177010257	0.483758418839213	0.0	0.9442303285029757	0.540079137178751	0.9802744802996741	9.82068567137474	0.0	0.0	0.0	1.9528292886596625	0.0	1.7109502295398182	0.0	3.2623684643535933	0.0	8.565159887921663	0.0	0.0	2.3696446636123314	1.8820885163925425	0.0	0.0	0.0	0.0	0.0	0.0	6.360887166308601	0.0	0.0	0.0	0.0	0.0
665s_K13	15.032627	8.985571	MLC	2555.0	0	0.0	0.5381966103908085	0.35674317216743345	6.149028267065434	0.0	1.1224346406321593	0.2039748565875075	0.0	6.742040293420148	5.571711281883466	0.0	0.778977189081449	0.0	0.0	0.0	0.0	0.0	0.0	0.38167214602717564	12.745429123197862	0.0	2.4173683970565483	0.0	6.2671619443053315	0.0	1.0171838959026176	1.2945079210727712	0.20150641973384462	0.0	0.0	0.0	0.0	17.918939896022966	0.0	0.32690832070418024	0.0	0.0	0.3467305362765976
665s_K2	15.571411	11.5705	MLC	2693.0	0	0.0	0.0	1.01408111642237	8.392818895110327	0.0	5.303990017306419	0.0	0.0	0.0	10.239465980416092	0.0	1.8488173793982063	0.0	0.0	0.0	0.0	1.0099528674305873	1.6323913258670348	0.0	10.444074404438592	0.0	6.271944736044715	1.5351588487449195	1.6402736666391746	1.5484585787814755	2.4987878058215394	0.0	7.302936926278954	0.0	1.0669986994016	0.0	0.6551822170414059	12.45779013046505	1.034123470518565	0.0	2.316341807257887	0.0	7.074710262426145
665s_K20	0.13791865	-5.805211	TubuleC	2161.0	0	0.0	0.0	0.0	0.0	0.0	0.0	0.0	0.0	0.0	5.224303104232061	0.0	10.726156146401731	0.0	3.4054335649575562	0.0	0.0	0.0	4.016397470086139	0.0	7.587372172249718	0.0	7.840247733117628	0.0	0.0	4.849620923021823	5.370034310110134	0.0	0.0	4.506834976824527	0.0	0.0	0.0	11.263226382825788	4.013477392678066	3.8444266302830092	5.8716693181305075	0.0	5.36625032337346
665s_K17	-3.2742548	-6.540097	TubuleC	5434.0	0	0.9130212730800448	0.0	0.9413187392961205	5.7998509852925215	1.4482149357015945	1.551294815058791	0.0	0.0	0.0	1.4348062859893436	0.0	9.959438415834097	0.0	0.0	0.0	0.0	1.500877600608718	0.9618647347430211	0.9953040151901194	4.329828346294595	3.4039116222862846	8.085506435100564	0.0	0.9675309388972354	4.55995229970044	2.5942287219816715	0.0	0.0	0.0	0.0	0.0	0.0	7.672887549231189	0.0	0.0	2.199395912692139	0.0	0.9193243049794589
665s_K6	-10.980086	3.1158377999999995	PEC	2469.0	1	0.0	0.0	1.708682371154467	1.4834528333636434	8.521552204832824	7.167825068514512	6.8634969819774545	5.8491454394713775	0.0	7.050683419115619	5.999561028587521	0.0	0.0	0.0	0.0	0.0	4.558133905550809	9.39141766223919	3.7274377462586017	5.8313985583379635	0.0	13.277028134745168	4.933770947801493	1.7464911691383944	8.984176378760157	3.2142266154218686	11.42235217886098	0.0	2.119294419464916	1.7809422437991087	2.8035500816600276	9.078728870225675	7.549881108512515	0.0	0.0	0.0	1.2565419958325934	0.0
665s_K5	14.577808	7.446610000000001	MLC	2762.0	0	0.0	0.0	0.0	1.3668891036427415	4.326589350304579	7.521753559516377	0.0	0.0	0.0	7.351319209749766	0.0	0.0	9.226809411239593	0.0	0.0	0.0	0.8804734643496172	2.164888233155001	0.0	13.859674476846122	2.4341125371443373	9.017007924874973	0.0	3.528256824007119	2.0681991295369695	1.3468480483424494	0.0	0.0	0.0	1.494011175537102	0.0	0.0	17.070554399956585	0.0	5.482353358999321	0.0	0.0	0.0
665s_K4	15.19921	10.717013	MLC	2802.0	0	0.0	1.6645823793569254	0.0	7.231210285821177	0.0	0.0	0.7898714196315041	3.7427049481266144	0.0	9.930006386197416	0.0	0.0	0.0	0.0	0.0	0.0	1.2257999862115272	0.0	0.0	8.932354728787617	3.0021149382917347	9.656100618292799	0.0	0.0	1.8246257160454298	0.0	2.1656962996935336	4.24691921266371	0.0	0.0	0.0	0.0	12.288068919480143	1.2532521261727734	0.0	0.0	0.0	0.0
665s_K19	1.6902008000000002	2.1171694	GEC	7993.0	0	0.0	3.860148569586504	0.0	3.698491272910762	0.0	8.744602961663515	0.0	0.7562259595176526	0.0	5.712574872362281	0.0	0.7390250034582397	0.0	0.0	2.358658401357121	0.0	0.0	0.6229558536206466	2.853308217444491	4.747319584624303	0.0	9.280377732767816	0.0	5.820899777896247	5.767050823015411	10.437374676290402	0.0	4.757871481723952	0.0	2.4607666657836718	0.0	0.0	6.127757204139859	8.73890610558423	2.8438859932361886	1.016870873192939	7.630416409817715	3.205402918727979
665s_K3	-10.288953999999999	3.1832862	PEC	3600.0	1	0.0	0.9718670795619712	5.991617276607924	4.7192874321624565	6.80636311724943	6.3853249137375325	6.196331605282008	3.3793932919021454	3.7796893810295833	2.6211358313058675	0.0	0.8164689308516188	1.0014559484669157	0.0	0.0	0.4728877609946184	8.124951015452265	5.920985832844512	8.667721816858437	4.347152834163159	0.0	2.4895296564032634	1.0775413167314114	0.6953600022235497	7.958555082040514	0.6269435847919337	8.625261516841691	4.656630059228895	0.0	11.718242356611563	8.250427248507217	0.41820382794298827	6.802345730470559	0.6897432359261424	1.8889713127161338	1.113923632557274	0.0	0.0
665s_K22	-11.35878	-0.9658891	PEC	5332.0	1	5.957289158956799	0.0	7.096436179082079	6.379969290908785	6.103514196967786	8.06339054754076	6.874529600883744	6.504120950072569	0.0	6.352991332354146	7.139741646078492	1.3039263395893246	0.0	3.7538109962491357	0.0	7.164867370883794	6.041522529278114	7.1182990755621285	6.486341975824234	3.901611380819515	9.55534493823786	11.315758400741547	2.893331381903566	0.48381279173109204	8.219443898189354	0.7658443167529557	1.5789563273965068	6.382518222949525	6.761573427412283	0.8673455695839363	0.0	7.409084796766274	6.7575257809071605	0.47963047714354773	5.452584955421802	10.586990531559016	0.3045072397147504	9.33254843905841
665s_K7	-10.589941	2.7904716	PEC	2971.0	1	0.0	10.598476242978203	9.291353391162918	4.219182122878245	4.64168642428547	9.926387797424052	0.35189115384996167	6.722589418693451	1.190047342627127	1.3641060485352823	0.0	0.7234181014319117	0.0	8.132719313532327	0.0	6.397249711426935	0.5920359714656184	10.72823216423251	1.07156619091209	4.848676034785799	0.0	10.112001881694702	0.0	0.0	9.758409785610757	1.2611513206476237	8.66298894719292	0.6278884133680203	7.96153743857807	0.0	0.0	0.0	6.632534671654034	0.0	0.0	3.1648536052338985	0.39227950387117705	6.6932642646544505
665s_L1	12.822654	6.937456599999999	MLC	3017.0	0	0.0	0.0	0.0	3.608326391102554	0.0	7.384099907725279	0.0	0.0	0.0	8.082201929957273	1.6095074176724267	0.0	1.8507731233791125	0.0	0.0	0.0	0.0	1.3775487456677036	0.0	13.454681075967255	3.1828652608601553	5.045468852698217	1.9593994064339015	4.226747169238755	2.778146204199152	0.0	2.3272855046940566	5.408023064617751	0.0	0.0	0.0	1.1783531484565144	17.79158163331515	0.0	4.042225732048701	2.010503015576947	0.0	1.3235601125014202
665s_K8	1.7615901999999999	1.9931606	GEC	3456.0	0	0.0	1.7346551119634552	1.2894590382008657	1.2316737013734413	0.0	5.389213037073429	0.0	0.9627874882605049	0.0	2.1905269905097766	1.540731766321984	0.942232755976568	0.0	0.5559086357283757	0.0	0.0	1.657312330345367	0.8022313757181134	0.8315844742210371	4.953844938172434	0.0	7.659620820399108	0.0	0.0	2.347795456976297	11.584327911732581	1.5211338902201577	0.47081082065516144	0.0	0.8283271177755803	0.0	0.0	7.05776840546261	9.376170262292957	0.0	2.3865898779339116	8.525522264066966	1.9250614590727018
665s_K9	-9.765044	2.1574216	PEC	3614.0	1	7.019034151473432	1.073321329813048	8.217517596119183	7.07691629861935	6.467834357969457	9.129693693433795	5.6639174974794395	8.384300617368318	0.0	9.34605330819213	7.5721004347922625	0.9062868321762215	0.0	0.0	0.0	0.0	10.01179841170074	8.408128149196536	2.2320986063938926	5.005444161925813	9.123019105551522	12.206674749998829	7.888530448183481	0.0	9.095044815570423	1.1701695761379571	10.73790921847579	2.102586310020108	0.0	0.0	0.0	7.035228609963725	7.736675925957196	0.0	0.6969869867431763	9.229187853007227	0.0	7.486390185225859
665s_L10	-12.252787	-0.1848229	PEC	3552.0	1	6.917991806557492	0.8917775790432728	5.955052369638859	3.0759313086026263	8.467345113475412	7.952167680664055	6.595144898291008	0.7634148022116235	0.0	1.207839502096889	6.580784475305019	1.0113952960800312	1.2249281492028674	7.166778730296181	0.0	7.951927541997123	6.076742970272911	10.53796273395743	1.5875743033030592	4.342491959292969	2.7065965594173753	12.000510311529391	0.5792273987659434	0.0	8.373661459205588	0.9772060886780444	0.754650194460938	7.475469391822221	0.47639988707241815	0.0	0.23257097886623174	8.32747508854943	5.736807652084466	0.0	0.0	10.713742405187569	0.0	9.25054125484282
665s_L11	13.808383	5.280382	MLC	3195.0	0	0.778333427582606	1.1383902870970928	0.0	6.611695465402444	0.0	7.326495243465943	0.8536017796288726	9.225236696623472	0.0	5.835583067109413	0.9893912386370503	0.9642661736517496	9.639088976234207	0.0	0.0	1.2952064967937233	0.8000308242491004	0.8218446604563714	0.0	13.87012443074683	0.0	8.60507092301428	0.0	2.034036630920064	2.7287830612512844	0.0	0.0	0.4836443984249134	0.0	0.0	0.0	6.621850983144028	9.33677567480211	0.0	5.532106396691733	1.967147618240744	0.0	0.0
665s_L13	0.78214914	-4.746128	TubuleC	2114.0	0	4.57551993663114	0.0	0.0	0.0	0.0	0.0	0.0	0.0	0.0	3.9717631806299805	0.0	9.970850052831375	0.0	0.0	0.0	0.0	4.624896683713044	6.6305754430268555	0.0	10.97257542838168	0.0	7.533314011306658	0.0	0.0	0.0	0.0	0.0	5.291493836712641	0.0	0.0	0.0	4.18541878209302	12.849048322518545	0.0	4.497229266803125	6.553822081892224	0.0	0.0
665s_L14	0.35007113	-5.2101617	TubuleC	1451.0	0	0.0	0.0	0.0	0.0	0.0	6.207483551396234	3.37920392528918	0.0	0.0	5.4553938831719595	4.582965618377211	12.164200358444228	0.0	3.621610285422687	0.0	0.0	0.0	4.239779110522818	0.0	9.304509256225042	0.0	6.501930792345819	0.0	4.250786675984204	0.0	4.074954714424671	5.523225648301473	0.0	0.0	0.0	0.0	4.925166724815235	11.183350630157484	0.0	0.0	0.0	0.0	4.155794832274281
665s_L15	0.22684039	-6.0036515999999995	TubuleC	2168.0	0	4.081726198129538	4.795169883591941	0.0	9.541299381446377	5.008658308397147	5.163469746875681	0.0	0.0	0.0	4.988099848336895	0.0	6.012696145486766	4.85279658440721	3.5618325821069337	0.0	3.5605456967825493	4.130235397817624	0.0	0.0	8.241814763513524	0.0	7.016884763870606	0.0	0.0	0.0	0.0	0.0	0.0	4.671457782803347	0.0	0.0	3.859663260218385	10.455608000180444	0.0	4.959225487527987	0.0	0.0	0.0
665s_L16	-1.0338707	-4.4789605	TubuleC	2730.0	0	3.911644447498102	0.0	0.0	4.824769482690349	0.0	0.0	3.158184793468828	0.0	0.0	4.253201877448479	0.0	9.717325820342932	0.0	0.0	0.0	0.0	3.9597789769679723	5.531183836290876	0.0	9.535577228295589	0.0	7.2487997969374875	0.0	0.0	0.0	0.0	0.0	3.1414775812063174	4.49756947110894	0.0	0.0	0.0	10.804445594408357	0.0	0.0	5.862142174821204	0.0	0.0
665s_L21	14.825544	7.6175065	MLC	3419.0	0	0.0	1.1952800667194163	0.0	4.628595254668707	0.0	6.847688507824002	0.0	1.6338679639965936	0.0	5.374699957461618	0.0	1.0151872028327484	4.492543118372813	0.0	0.0	0.0	0.8445949533360144	0.8672970503086779	0.0	12.758151093077903	0.0	6.6746428825441955	0.0	6.822379998213825	7.424064539487874	0.0	0.0	0.5136162023705365	0.0	0.0	0.0	0.7237214333301922	17.842708540979075	0.0	5.302048784497246	0.0	0.0	0.8278391538359118
665s_L17	-3.0738282000000003	-5.687924400000001	TubuleC	5335.0	0	2.715285076216367	0.0	0.0	0.0	0.0	2.8251469412690016	0.0	2.2668393348099363	0.0	1.4802935405140882	0.0	12.634171216478139	0.0	0.0	0.0	2.254989705933756	1.957831888761273	0.0	0.0	7.592660651432642	0.0	10.541387860395018	3.5609873186832823	2.004390651592605	0.0	3.5347599753528747	3.08965978474686	1.3506192631245642	0.0	0.0	0.0	2.5623532172995245	8.836958551355655	0.0	0.0	3.6236967639783626	0.0	2.726659671049528
665s_L24	1.7436789000000001	-5.6105046	TubuleC	1354.0	0	3.4189589291330766	0.0	3.5272370356132825	3.238887808558168	0.0	0.0	0.0	0.0	0.0	2.906247260384206	0.0	4.800678717060744	0.0	0.0	0.0	0.0	4.455457168580624	4.5039166498524335	0.0	7.366168978945566	5.803004149949903	7.096000643768696	0.0	0.0	0.0	0.0	0.0	2.728183114998774	0.0	0.0	0.0	0.0	8.438922680792789	0.0	3.3985696986533127	0.0	0.0	0.0
665s_L6	1.6553445	10.833718	MC	2604.0	0	0.0	3.5119365087457792	0.0	5.266477918357859	3.7147544688840166	3.326506394864893	1.114517753687378	4.1676737836203985	0.0	7.4834897161091245	1.9431559303712875	0.0	0.0	0.0	0.0	1.2628686606130384	4.179663739725433	0.0	0.0	11.334362164926674	0.0	4.846088058356032	0.0	7.8104236692470135	0.0	1.5676083550868207	0.0	1.72256886416976	0.0	0.0	0.0	2.645290695868723	7.736123399390648	0.0	0.0	5.27852962376414	0.0	2.297987760117213
665s_L23	-3.4439227999999997	-6.8559985	TubuleC	5799.0	0	0.0	0.0	0.0	1.6528528818068444	0.0	2.540923368041967	1.8020647670273129	2.8151243943253252	0.0	1.9391334300709029	2.013224176850029	10.13397387566926	0.0	0.0	0.0	0.0	0.0	0.0	1.7990665567530606	5.605892297704492	0.0	9.139429771091084	0.0	1.7591863563185213	3.2741444631294456	0.0	0.0	0.0	0.0	0.0	0.0	1.5210055302333374	6.835931446654718	0.0	0.0	3.3173658949488405	0.0	0.0
665s_L2	13.148514000000002	7.2349095000000005	MLC	2122.0	0	1.1116371417048199	0.0	0.0	4.165369181789475	0.0	9.157092448058108	0.0	0.0	0.0	5.355440505343281	0.0	0.0	1.6005601225531125	0.0	0.0	0.47862478588360796	0.0	0.0	0.0	12.384531787173914	0.0	3.137983703543548	0.0	1.812486095484648	7.409769725861227	0.0	1.3598805977460602	0.7194180497040951	0.919881822671357	0.0	0.0	0.423370493414548	15.936414127850984	0.0	0.630826124197135	1.1249464976929497	0.0	0.6652776437531818
665s_L12	14.727588	10.638986000000001	MLC	3107.0	0	0.8007183704669133	0.0	0.0	3.473394325361059	0.7876920227234396	5.561926116702399	0.504504157005183	8.34963134495518	0.0	8.153083640866118	1.3411034294237447	0.9904019381870891	0.0	0.0	0.0	0.323591894061567	0.0	0.48359864718677126	0.0	14.91994680867149	0.0	6.6545130325018995	0.7822653428506695	0.48691774685548966	7.727731702896525	0.0	0.0	0.0	0.0	0.0	0.0	0.0	7.4078600440271405	0.0	6.817869796301701	0.8112805806837171	0.0	0.45885244239093986
665s_L20	0.76641953	-6.1364410000000005	TubuleC	2236.0	0	4.507194436654874	0.0	0.0	0.0	0.0	4.074376712244384	0.0	0.0	0.0	4.295786916951899	0.0	10.627127821741471	3.7748781071489366	0.0	0.0	2.5635740253262687	3.089194805963546	4.049458530739975	3.1943823326299796	7.759241278060321	5.333851057960926	6.620850181905806	0.0	3.1443598649412197	3.931688213059259	0.0	0.0	2.332227123711025	3.6012143867497306	0.0	0.0	2.394521483257545	9.764473929718312	0.0	3.8772151334042437	4.930143951127594	0.0	3.055631445694443
665s_L3	1.6877209999999998	10.491719999999999	MC	3381.0	0	1.9663673157658887	0.0	0.0	5.631963330872918	0.0	3.7778882413604	2.0980586568029254	3.1644032866714467	0.0	9.534290080032935	0.0	3.1266759804920343	0.0	1.5718052276630736	0.0	3.151107375785525	2.8129110236846806	0.0	0.0	8.786350593869502	4.068852796128898	5.582173021249911	0.0	10.552602678147757	0.0	10.123489916406172	4.061466112341297	6.709304936973705	0.0	2.0891369722707225	0.0	2.9697874926491967	8.449536146455747	0.0	2.699334577935697	2.7899350478473615	0.0	7.148517652881812
665s_L4	10.851827	11.818951	MLC	3081.0	0	1.3620866166665084	1.8632804562403404	0.0	6.076265710205021	1.3433642446934133	7.417842591877165	0.9154446248894064	1.6558932375290765	0.0	9.421839704625722	1.6617320110850733	0.0	1.2478896964545312	1.0465072144394651	0.0	0.0	1.3937701057195566	2.128227545196926	1.4683966017951824	12.625484787791928	0.0	8.674113801875926	1.3355427186047404	0.0	7.700879721430671	6.338311234655086	0.0	6.20157115361576	0.0	0.0	0.0	0.9432218621804688	6.542559145009765	0.0	0.0	1.3772134901344866	0.0	2.060207720156083
665s_L18	-0.15533309	-7.679040400000001	TubuleC	5314.0	0	1.3494221023472859	0.0	0.0	4.960033923171154	2.0110882686231855	2.1326401530265664	3.4071099949679247	0.0	0.0	2.5795837499320675	0.0	6.936280568118656	0.0	0.0	0.0	1.0351016089610336	2.0733824802201313	2.5814359201560593	0.0	6.087651869497854	5.113075068102526	7.276125289636719	0.0	0.0	3.3418250709818023	3.8330026667342696	3.225987359820282	0.8969680631654922	0.0	0.0	0.0	1.8586847951908567	8.300871623343909	0.0	1.3002694932631171	3.385271454103027	0.0	1.357583148039582
665s_L5	-11.121955	-0.48151156	PEC	4076.0	1	9.61771209497973	9.993782005507965	7.202708822754635	7.560316953687083	7.945882877154757	8.974077499324267	8.464993286717402	7.298777335488243	0.0	6.676067175561764	9.004489982070359	0.7738689928282116	1.520605609083666	5.438570841066229	0.0	5.7500279706998105	9.76856533301278	8.72934155499248	8.10255487395621	5.15605876369899	10.094291578182691	12.521002376089939	9.013367702070097	0.0	9.655701003814695	0.0	9.194494919205866	7.899693414760687	7.709665839485453	0.0	0.0	6.724517615568213	6.8240793308081775	0.0	5.5513491952772265	10.040673675082267	0.0	8.077519085845962
665s_L7	13.099101	6.293895200000001	MLC	3186.0	0	1.1961755796492537	1.6641341872570021	1.593971032713322	5.106242914423093	1.1789147707724976	7.15161810559053	0.44815543192860663	0.0	0.0	7.959280304531675	2.1885284354846286	0.8942591034443337	7.950948085960986	0.0	0.0	0.9070567690510243	0.7390892175517113	1.2546794162912103	0.0	11.455739349661457	3.001541921126837	4.846706013056891	0.0	8.478267438449699	2.8782336652033997	0.0	1.4555566358291674	1.4843219289185183	2.312846692648483	0.0	0.0	1.5344816366446044	11.400749512467755	0.0	0.0	1.2101342837380686	0.0	1.8506969690491284
665s_M1	-0.32540673	-4.2186623	TubuleC	1756.0	0	0.0	0.0	0.0	0.0	0.0	5.232996050569879	0.0	0.0	0.0	0.0	0.0	4.540071850189594	4.9218546608382505	0.0	0.0	3.6260966917820943	4.19772114734959	4.245735405618429	4.310133730033073	9.547482749200668	6.521444374092565	10.66302747300339	0.0	5.218508925670574	0.0	4.0808708031491605	5.5293776569185225	3.3678736939730127	0.0	0.0	0.0	3.4378851541538764	10.057922358750215	0.0	0.0	5.131799923147492	0.0	0.0
665s_L8	14.017543	11.877474000000001	MLC	3583.0	0	1.1339683792909108	0.0	0.0	5.551907946619453	0.0	1.205466492306885	1.2314691337981345	1.7884231515143136	0.0	9.053805532724429	1.403795414404033	0.0	2.048740102782591	0.0	0.0	0.0	0.695116559945942	0.7147252756531686	0.7416334874834215	13.775412217272876	2.0846980028090143	8.265506432652131	0.0	1.555358554259372	8.748212699889867	1.4352221010746016	0.0	1.2206893621838304	0.0	0.0	0.0	1.009700856848727	6.6906158044285435	1.1887665664186848	0.6455877354141826	1.1474530073949811	0.0	0.6806709962384545
665s_L22	-0.95168954	-8.240313	TubuleC	7451.0	0	0.0	0.6739617706724492	0.0	4.717680928040144	0.7604028307248543	0.0	0.0	0.5709498859305016	0.0	0.9349113668867193	0.0	7.0805297653081105	1.1642980507297584	0.0	0.0	0.5660730908944863	0.0	2.7457479992367735	0.0	4.46573134230679	0.0	6.67266974904062	0.0	0.0	0.7634083182989508	0.4191254851399972	0.0	0.0	0.0	0.0	0.0	0.0	6.288759565872605	0.0	2.2277759990593085	6.026417209416781	0.0	0.6188931268373279
665s_M10	0.6742461	-4.408034	TubuleC	2056.0	0	0.0	0.0	0.0	4.754270976133211	4.762682015473132	6.469379702312534	3.0934215768300737	4.269937870411605	0.0	6.123195246228749	0.0	5.190668008953285	0.0	0.0	0.0	0.0	0.0	0.0	0.0	9.177579798002613	0.0	8.171153042802926	0.0	0.0	7.531034897941145	3.7762571261097615	0.0	3.9886805350942733	4.427743556435503	0.0	0.0	4.564395858647831	9.732192374725305	0.0	0.0	6.366534493595087	0.0	3.85595604682139
665s_L9	-11.295374	-0.0052826159999999995	PEC	3954.0	1	8.543112707616578	0.682555704837212	5.802217322713774	5.877039224670594	5.732686843068513	8.252549431751861	8.273578738589169	7.242682438355861	0.0	7.6550580477727195	8.21545358697539	0.0	0.0	4.990289609869574	0.0	8.728778425968825	7.762195677910355	7.476178066201409	6.9843115394299975	10.076173836138597	9.866283659362134	12.639520240976132	6.725429809848975	0.47478282991211046	8.498685576543977	0.0	8.422677743822971	7.00627337954985	9.025701586589102	0.0	0.0	8.166423489790851	6.560651903881768	0.0	5.6438693807599245	9.900423322518503	0.0	8.39546534012039
665s_M12	0.35968375	-4.820265	TubuleC	1890.0	0	0.0	0.0	0.0	5.880139480956184	0.0	0.0	0.0	0.0	0.0	6.276711902164822	0.0	6.9033144928021954	0.0	0.0	0.0	0.0	0.0	0.0	0.0	10.790967090088564	0.0	6.339697804990785	0.0	0.0	0.0	0.0	0.0	4.134991722228317	0.0	0.0	0.0	4.713781587567793	10.710113570065767	0.0	0.0	0.0	0.0	0.0
665s_M15	-9.58923	2.6818871	PEC	3915.0	1	6.534509478051564	9.299854855620874	5.766061358104646	6.821203541705276	6.6631505690853805	8.461288223541503	5.430590906346997	6.602944568280699	4.134592960525105	6.975613693924934	6.674330872589654	0.8808999239349893	0.0	0.5153039301170944	0.0	0.0	10.12811149037526	4.418006632164389	9.735592876057597	2.9722071705922937	7.830786915980577	10.815888066514919	4.279236267400063	0.0	7.740932376869915	0.0	9.64435458922735	4.6619441118951555	0.0	0.0	6.969589519836399	5.059466536538712	4.5982336874622565	0.0	6.698174588131126	0.0	0.0	5.98094299151629
665s_M13	11.51799	11.57029	MLC	2730.0	0	0.0	0.6348818445801587	0.0	6.665906572063177	2.4620265107831334	0.0	0.0	0.0	0.0	8.798972492851846	0.0	0.9071086408337389	0.6564328202472253	0.0	0.0	0.0	0.4233520817570612	0.0	0.0	12.222092920912587	0.0	8.95296560059408	0.0	0.0	0.0	6.673720978876893	0.0	5.593442159012406	0.0	0.0	0.0	0.0	6.377150243498115	0.0	0.39059855213690947	0.0	0.0	0.5823993443498082
665s_M17	12.689833	10.893164	MLC	2398.0	0	0.0	0.0	0.0	0.7441023380878309	6.829329336809155	8.764250276701926	0.0	7.80912666124942	0.0	8.931078207884665	0.0	0.9429872585718067	0.0	0.0	0.0	0.0	6.8035781150323915	0.0	0.8322737250012707	8.257119540644506	0.0	8.044180662213988	0.0	0.0	0.0	1.2137823079509882	1.5221589241224491	0.0	0.0	0.0	0.0	0.49321546290063206	8.12579574452698	0.0	0.0	0.0	0.0	0.6080226073385511
665s_M20	-11.647163	2.928832	PEC	2252.0	1	3.006867211081668	0.0	0.0	0.0	0.0	9.530853465315355	0.0	8.594709477218416	7.795005216158576	7.708719418490906	8.411117192225479	3.372954003020009	3.735846921454422	8.766587963404413	0.0	0.0	8.5983482279887	10.480686592477488	0.0	11.45117023632274	0.0	10.125970271141664	5.39125161511226	0.0	9.34855843801988	4.795718317190875	0.0	0.0	0.0	0.0	0.0	5.404431636987631	8.018417109946993	0.0	0.0	9.623067271824269	0.0	7.84354486339261
665s_M24	1.7136827000000001	-4.65986	TubuleC	949.0	0	0.0	0.0	0.0	9.90424960391249	0.0	0.0	0.0	4.301263576841827	10.776187274964645	3.2908634275824524	0.0	6.203345755169566	0.0	0.0	0.0	0.0	3.9222667302156182	0.0	0.0	12.347933122624598	0.0	5.237904047430686	0.0	0.0	0.0	0.0	0.0	0.0	0.0	0.0	0.0	4.092314917445391	8.651628505910818	0.0	0.0	0.0	0.0	0.0
665s_M23	1.6849738	9.910456	MC	2394.0	0	0.0	0.0	0.0	0.0	2.550977008502991	7.535816490990504	0.0	2.1376030549721543	0.0	8.019484331646332	0.0	0.0	0.0	0.0	7.030742092960378	0.0	0.0	0.0	1.9234396309654611	4.800329676786019	0.0	10.55978949607131	0.0	8.589295269489932	0.0	0.0	0.0	0.0	0.0	1.9179601819777181	0.0	1.6351284657359288	5.7986495587499585	0.0	5.717123208870515	0.0	0.0	9.307823617565651
665s_M14	-2.9475314999999997	-7.6606179999999995	TubuleC	7148.0	0	0.0	0.0	0.0	2.7661508649941715	0.0	0.0	0.0	0.0	0.0	0.5121155031732186	0.0	10.103223011732277	0.0	0.0	0.0	0.0	0.0	0.7751170169363963	0.0	4.242376582705609	0.0	6.521406352661011	0.0	0.0	2.910702716781734	0.0	0.0	0.45316863559605486	0.0	0.0	0.0	0.0	4.991124559996122	0.0	4.306258600265416	0.0	0.0	0.0
665s_M21	-2.2968311000000003	-5.232521	TubuleC	4138.0	0	0.0	0.0	0.0	4.257439853668484	0.0	0.0	0.0	0.0	0.0	3.319723519625802	0.0	9.401098562302245	0.0	0.0	0.0	0.0	0.0	2.584774372410007	2.6415747715497706	6.756122535592271	0.0	3.757153895898981	0.0	0.0	0.0	0.0	0.0	0.0	0.0	0.0	0.0	0.0	8.514171268272861	0.0	0.0	0.0	0.0	0.0
665s_M16	14.549876999999999	12.03706	MLC	3133.0	0	0.0	0.0	0.0	4.435385413502309	0.0	6.550830164330056	0.0	0.0	5.934218398357919	8.95050175706828	0.0	0.0	0.0	0.0	0.0	0.0	0.0	0.0	0.0	12.550232611084166	0.0	2.2634823955907586	0.0	0.8196909404637462	1.2577084945208896	0.7419023344575019	0.0	0.0	0.0	0.0	0.0	0.0	4.751933543896716	0.0	0.0	0.0	0.0	0.0
665s_M19	14.374749	5.3160186	MLC	3100.0	0	0.0	1.2408464372107488	7.367200050463536	1.7523297233297574	0.0	7.296212420009636	0.0	8.255438695554854	0.0	8.162319378527373	1.6944207927137527	1.0561227538450582	7.8530180543998656	0.0	0.0	0.0	0.0	0.0	0.0	13.36342096399815	0.0	5.95644573530705	0.0	7.2895442462987035	6.122509742062519	0.8252820979138292	0.0	3.620538727009331	0.0	0.0	0.0	0.0	5.347391768971833	0.0	6.94168361331129	0.0	0.0	0.0
665s_M3	-0.86199385	-4.759035	TubuleC	1832.0	0	0.0	0.0	0.0	0.0	0.0	0.0	0.0	0.0	0.0	4.020378507054811	0.0	10.0514926485036	0.0	0.0	0.0	0.0	3.1985032448003863	0.0	4.2297617241555105	8.507824601001365	0.0	4.473875930956249	0.0	0.0	4.047183351565923	4.001254328888035	0.0	2.4318322347980446	0.0	0.0	0.0	0.0	8.918203532166434	0.0	0.0	0.0	0.0	0.0
665s_M18	15.73494	9.195577	MLC	2299.0	0	0.0	0.0	0.0	7.209289643205321	0.0	6.850081817278534	0.0	0.0	2.8526609440281656	5.375494271756307	0.0	1.3678225202380676	0.0	1.385633982858357	0.0	0.0	1.1582539124561382	0.0	1.224934895136233	11.288409348581318	2.897525086266075	3.404285013629811	0.0	0.0	1.7394259532049723	0.0	0.0	0.0	1.4990609622661237	0.0	0.0	0.0	18.520078760403074	0.0	1.0861978200077866	0.0	0.0	0.0
665s_M2	-3.5076690000000004	-6.339559599999999	TubuleC	5978.0	0	0.0	0.0	1.1938308207539727	2.34419992852812	0.0	1.8880858201662063	0.0	0.0	0.0	1.7584555453928563	0.0	11.3625052667773	0.0	0.0	0.0	0.8776066078337802	1.1892275191772064	0.0	1.9184128179490836	5.361264427510415	0.0	8.953904436263445	0.0	0.0	0.0	0.0	2.1158183757827325	0.0	0.0	0.0	0.0	0.0	6.565252003663151	0.0	0.0	2.5914128186731213	0.0	1.7414036961312187
665s_M22	-2.3783432999999996	-6.518361	TubuleC	4883.0	0	0.0	0.0	0.0	5.9131889521193335	0.0	0.0	0.0	0.0	0.0	2.616230504595108	0.0	10.368728719854891	0.0	0.0	0.0	0.0	0.0	0.0	0.0	6.6940361583361	0.0	4.488886634423019	0.0	0.0	3.1458432003880326	2.261406421279949	0.0	0.0	0.0	0.0	0.0	0.0	8.246032420553068	0.0	0.0	4.10723734936008	0.0	2.329720036200645
665s_M4	13.259220999999998	11.714339	MLC	3329.0	0	0.0	0.0	0.0	3.747181309632504	2.759340689261624	8.327003672963802	0.0	7.3201404760474205	0.0	8.651844864795994	0.0	1.2058184282282474	1.4437768213749549	0.0	0.0	0.0	1.602412748401995	0.0	0.0	13.376479024302801	0.0	6.736949088423245	0.0	1.044903076211237	8.576985738325186	0.0	0.0	0.0	0.0	0.0	0.0	0.0	5.751804818395359	0.0	5.321630688633004	0.0	0.0	0.0
665s_M6	-12.018874	-0.53703904	PEC	3750.0	1	5.881457771531914	7.400910994720303	4.620605462762046	5.711082007025099	6.486455514633701	8.6334224314613	3.2505749113741538	1.8418025853089561	0.0	6.485147420275878	8.070350728965549	0.0	0.0	6.9825236162608375	0.0	8.167336033256968	9.554466149300334	8.715240914042957	5.576208059562608	4.983177748367423	6.953013928698647	12.069472510422827	2.220751838838444	0.0	10.281814628267364	0.0	0.0	8.295360796815874	6.551347246043354	0.0	0.0	5.274150253651272	5.93111497015814	0.0	0.0	8.801976892838551	0.0	8.047835631801686
665s_M5	12.180074000000001	11.202065	MLC	2565.0	0	0.0	1.196277404281773	0.0	7.216569116965292	0.0	7.266609452922204	0.5198171566963852	0.0	0.0	8.956732565623	0.0	1.6063652705651035	0.0	0.0	0.0	0.0	0.0	0.0	0.0	11.995655933575382	0.0	7.726763269876167	0.0	0.0	0.0	8.290999463554355	0.0	0.5141466253383175	0.0	0.0	0.0	0.5377654746579656	6.482244174787807	0.0	6.188138771301462	0.0	0.0	0.0
665s_M8	15.324881	10.58378	MLC	2663.0	0	0.0	0.0	1.7931399488770874	0.0	0.0	0.0	0.0	2.0841784845511335	0.0	9.656979738636819	2.910573377975747	2.8663925863066058	2.3623717834114926	0.0	0.0	0.0	0.0	0.0	1.8725741800399804	13.358577878353186	0.0	2.8797984481503813	2.4829320325739905	0.0	3.3660376196706174	2.459424713397036	0.0	6.3923654432656365	0.0	0.0	1.3924749842826698	0.0	7.128361250319886	0.0	0.0	0.0	0.0	0.0
665s_M7	10.434286	10.763395	MLC	3811.0	0	0.0	0.0	0.0	4.990603605201025	0.0	4.564726741263371	0.0	0.9608728071831607	5.944844030539798	8.783616922823077	0.0	0.9403469736308465	1.1439830641011273	0.9542912937378932	0.0	0.0	0.7791660220435546	0.8005542582262933	0.0	14.823553329125932	0.0	7.1327810321099525	0.0	0.0	9.177178178992992	0.7287571199268434	1.5185711082798876	1.7264050240061073	0.0	0.0	0.0	0.0	5.783985318718154	0.0	4.689926683761381	0.0	0.0	1.6287422059587298
665s_M9	14.904487	11.441239999999999	MLC	2789.0	0	1.3588463186182649	0.0	0.0	1.7153660764868857	0.0	6.117574148390556	0.0	7.820464457838335	0.0	10.147926081682614	1.0552010332351618	0.0	1.2448196084186571	0.0	0.0	0.0	2.0851988491257196	0.0	1.4650095683437072	13.15304581038838	0.0	1.63391071779988	0.0	0.0	2.4902432110419492	7.714905408788774	0.0	1.2061260821386395	0.0	0.0	0.0	0.0	5.82046834734029	0.0	5.92790530061433	0.0	0.0	0.0
665s_N11	-1.3022666	-5.233985	TubuleC	3002.0	0	0.0	0.0	0.0	0.0	0.0	5.03989539126553	0.0	0.0	0.0	2.5084927626114135	0.0	10.778599159221201	4.730111812484032	0.0	0.0	0.0	3.097377220339738	0.0	0.0	7.893446457355888	5.342890399804108	7.302624048467245	0.0	3.1525830365849683	0.0	0.0	6.317248709154924	0.0	0.0	0.0	0.0	2.8455376057769515	10.112872586496454	0.0	0.0	0.0	0.0	0.0
665s_N10	-9.857816	2.7364013	PEC	3222.0	1	0.0	6.735810511701959	8.206842720775013	8.23633560085258	5.650183787994746	7.87831901928999	2.518099626450092	7.999881990394899	4.747093940601192	7.531350434058838	0.0	0.8448270932970647	0.0	2.982518887569958	0.0	0.4912901977074964	6.506979701360939	7.879744629109956	7.069887085061936	4.565030268187499	8.511210709855694	11.88834688651578	1.1119940956708336	0.0	10.36526276181168	0.6501126387958222	12.981949361979607	1.222444717968396	0.9409687122406925	0.0	6.213324566179256	1.03922628491525	6.65224896610582	0.0	0.6466971987605594	1.1491397050237224	0.0	4.009371139709478
665s_N12	11.015331	11.504534	MLC	3748.0	0	0.0	0.0	0.0	4.2543673099016495	0.0	8.584242417817254	0.0	0.0	0.0	9.311361409600256	0.0	0.6552196637396002	0.0	0.0	0.0	0.3706904442715588	0.0	0.0	0.0	13.470086014362343	0.0	1.1124668548665468	0.0	0.0	8.888504534613295	0.0	1.7369583640847774	5.438558345462079	0.0	0.0	0.0	0.0	5.962024875448818	0.0	0.0	0.0	4.982888373359238	0.5223502997736417
665s_N13	-12.138471000000001	0.1525031	PEC	3598.0	1	7.977986440413072	8.7140831356469	0.0	7.095732927594914	7.40166496055791	8.976947230841525	5.329689251886508	7.857959643499608	1.2251688653871753	6.143085236161894	8.240196591917067	0.0	0.0	0.0	0.0	7.208142019711931	5.988606052721654	8.009767966313172	0.0	5.6261365021435275	8.406831983961457	12.970328697466657	6.216839644478897	0.0	9.291190968259551	0.0	3.2135121629904577	7.3253768425788595	0.0	0.0	0.0	6.118202810619947	8.209836387682143	0.0	4.758924495981428	10.291009213135883	0.0	5.875129025714276
665s_N24	1.8620617	-5.1025662	TubuleC	732.0	0	0.0	0.0	0.0	6.8340453442599465	0.0	0.0	0.0	7.323727235021238	0.0	0.0	0.0	0.0	0.0	0.0	0.0	7.890773742663012	0.0	0.0	0.0	8.884649301876925	0.0	8.292293626206966	0.0	0.0	0.0	0.0	8.297861197707066	0.0	0.0	0.0	0.0	0.0	12.61126264457711	0.0	0.0	0.0	0.0	0.0
665s_N21	-9.692385	2.2518525	PEC	3671.0	1	0.0	0.0	0.0	6.840573077596045	4.228646741500958	9.880462339620378	7.753691913102923	6.114585107901288	6.972519269639119	8.302843777380517	6.56493555964263	2.8130860637780253	0.0	7.185149516911426	0.0	5.4597219385129545	8.213983439823545	8.016074475131221	6.886278101197182	6.630751075107926	11.527992123754409	9.696374338349134	6.474873359493799	0.0	10.4525415522679	7.438224772784022	10.168599787172955	3.4720894604133012	0.0	5.544201208370365	6.410677465833217	7.123988278291928	8.51941882706224	0.0	0.0	3.3535453021644734	1.960824321925984	6.188358822945616
665s_N20	1.7422193	-4.707984	TubuleC	1343.0	0	0.0	0.0	0.0	0.0	0.0	0.0	0.0	6.78648796597109	0.0	7.0156800608986	0.0	12.445329714661062	6.148084182507166	0.0	0.0	0.0	0.0	5.455018668925497	0.0	9.457790189393092	0.0	7.753053608559281	0.0	0.0	7.305220596281182	5.284628047017317	6.765259704588253	4.538480386838527	0.0	0.0	0.0	0.0	11.896047377928555	0.0	0.0	0.0	0.0	5.368280341101261
665s_N23	14.553254999999998	5.840205999999999	MLC	2938.0	0	0.0	0.0	0.0	6.317080611578764	0.0	6.510178038606243	0.0	0.0	0.0	6.521960697103601	0.0	0.0	8.608356067986811	0.0	0.0	0.0	0.0	1.367663990374626	0.0	13.799796264536562	0.0	7.636130935143646	0.0	3.164549566986642	9.137200854582884	7.066446470661086	2.3144046956545905	3.201618284478132	0.0	0.0	0.0	0.0	8.817905073180484	0.0	0.0	0.0	0.0	0.0
665s_N14	2.3332604999999997	9.966873	MC	2656.0	0	0.0	0.0	0.0	0.0	0.0	8.556831067590503	0.0	0.0	0.0	9.62941948428299	0.0	1.263857825703923	0.0	0.0	5.540647816637114	0.7775347578797898	0.0	0.0	3.0203798669559507	4.389209820568326	0.0	10.678169482908624	0.0	9.236170294975027	8.06869315294726	6.689615602738458	0.0	0.6661559341366937	0.0	0.0	0.0	0.0	7.233876472505603	0.0	0.9968589421592985	2.4026406230086184	0.0	0.0
665s_N18	-1.4304758	-5.0275292	TubuleC	2346.0	0	3.3367234360032705	0.0	0.0	4.956385551447426	0.0	0.0	0.0	0.0	0.0	3.6676432378582136	0.0	7.851851140347811	0.0	0.0	0.0	2.841934284359933	3.3832073079225413	3.4291550254520815	0.0	7.2168304447519835	0.0	7.207943799911324	0.0	3.439700448047582	4.241281955216723	0.0	0.0	0.0	0.0	0.0	0.0	0.0	10.233192762880043	0.0	3.2632147694435334	5.821728979862872	0.0	0.0
665s_N22	11.434957	11.393011999999999	MLC	3211.0	0	1.0651072784642186	0.0	0.0	1.486843863068005	3.9972777610456713	8.042981831076244	0.0	8.623827887886812	0.0	8.941732591868632	0.0	1.9654525471850106	0.0	0.0	0.0	1.310743586545574	0.0	0.0	0.0	12.241642697870647	0.0	3.29430550696518	0.0	0.0	2.8969118848697417	0.0	2.7858338701511616	0.6855581043510628	0.0	0.0	0.0	0.0	7.728752059556054	0.0	0.0	1.688108430004816	0.0	0.0
665s_N15	-10.169995	3.0426214	PEC	4180.0	1	1.0671521401188886	0.0	6.598290518735679	6.66764089889356	8.116979367915901	5.9834795204604285	6.255401677057656	8.554787269535336	7.006645236533563	7.772437754507713	5.750047945678504	0.0	1.5448453506940256	6.2489008704703615	0.0	10.90241829526266	7.076191378667234	9.564132794905866	7.013101819245433	8.48998067655184	0.0	10.603473880437745	0.0	0.0	1.6577654528790353	0.0	10.176009941789305	0.6870398965628828	0.0	5.932530023474065	0.0	6.3370556621124425	6.438795380689243	0.0	4.506718249376547	0.0	0.7647288546430293	9.088456823994413
665s_N4	14.842344	9.73155	MLC	2954.0	0	0.0	0.0	0.0	2.8822977699621086	0.0	8.614030137627152	0.0	0.0	0.0	8.105357955380695	0.0	0.0	0.0	0.0	0.0	0.708598650968989	1.5555648704957366	1.5892385556299127	0.0	13.608176590007057	0.0	3.763299318336122	0.0	4.409493581528188	7.852768927352036	3.7505287858751033	1.8178472609795295	0.6051330456056156	0.0	0.0	0.0	0.0	17.46993170095896	0.0	2.181608090890366	0.0	0.0	0.0
665s_N16	-1.4212360000000002	-8.0401125	TubuleC	5708.0	0	0.0	0.0	0.0	1.8079378591705335	0.0	0.0	0.0	0.0	0.0	1.560395232045099	0.0	9.122371861072416	0.0	1.0202515461183697	0.0	1.0195389187927633	0.0	3.427843226821289	0.0	5.244227642790541	0.0	5.640949615789859	0.0	0.0	1.9936583317238759	0.0	0.0	0.0	0.0	0.0	0.0	0.0	7.148827348767747	0.0	1.9501676499183973	5.65357143768961	0.0	1.339030309953772
665s_N6	-2.6486557	-6.784403	TubuleC	4309.0	0	0.0	0.0	0.0	3.1279054765251013	0.0	0.0	0.0	0.0	0.0	0.0	0.0	11.062714795319241	0.0	2.0507306826088887	0.0	2.0496641638499686	0.0	2.5785018464736043	2.635253700249475	5.992487935113975	0.0	8.500742606117724	0.0	0.0	3.3386496291619463	0.0	4.700922796245012	1.8400145431821793	0.0	0.0	0.0	0.0	7.597619922453859	0.0	0.0	3.3820856930502603	0.0	0.0
665s_N3	12.506153999999999	10.699405	MLC	2391.0	0	0.0	0.0	1.1778246063267186	1.1233195307909811	0.0	7.90305944144702	0.0	0.0	0.0	7.548067898311368	0.0	1.3844675268706788	0.0	0.0	0.0	0.0	0.0	0.0	0.0	12.111279501922372	0.0	8.613840590745497	0.0	0.0	2.527738728032371	1.1056269827515632	0.0	0.0	0.0	1.2361994891855972	0.0	0.0	15.168756720659685	0.0	0.0	0.0	0.0	0.0
665s_O1	-0.2985657	-4.883816	TubuleC	1845.0	0	0.0	0.0	0.0	0.0	6.888094911718024	7.627648911146206	0.0	0.0	0.0	6.606488277394729	0.0	6.335915389536607	0.0	0.0	0.0	0.0	0.0	6.031099549188374	0.0	9.514315267834256	0.0	7.924382697782846	0.0	0.0	0.0	0.0	0.0	0.0	0.0	0.0	0.0	0.0	10.520296049181107	5.049975197307331	0.0	0.0	0.0	4.966925684452074
665s_N5	13.30393	6.090812000000001	MLC	2798.0	0	0.0	0.0	0.0	5.238919964163174	0.0	6.0151095879137975	0.0	0.0	0.0	4.361611010945686	0.0	1.8406354275444354	10.04412153761297	0.0	0.0	0.5246438132926246	0.0	0.0	0.0	13.88355990458823	0.0	3.7200787539356224	0.0	6.5018972823333785	9.037838502250766	0.0	0.0	0.44399762954548644	0.0	0.0	0.0	0.0	12.747805502666031	0.0	0.0	0.0	0.0	0.0
665s_N8	-11.661085	-0.4185817	PEC	4114.0	1	7.476543814379928	0.0	7.456177929231669	6.94998522520654	3.576858370150652	6.180327319530585	5.278321294841288	7.785454566896579	0.0	7.25032689948599	7.949596511354784	0.0	0.0	0.0	0.0	6.951130231829775	7.829891541577118	6.559796694265112	2.674815728201112	6.85026527643395	10.25501343351895	12.052464025436949	4.0425469170996635	0.0	9.677461457753735	5.999391341921044	7.436704487428651	4.360922487156551	1.1543678456129578	0.0	0.0	7.795985649202096	7.241110350026334	0.8910179267538233	6.651009235849061	9.289702529867187	0.0	7.053841217044005
665s_N9	13.442591	7.6117563	MLC	2579.0	0	0.0	0.0	0.0	3.6653946434514406	0.0	7.067779025029369	0.0	1.0888992854754698	0.0	6.328717148338701	0.0	1.6729880551154692	0.0	1.0817258166180947	0.0	1.0809842715336906	1.4359571117208865	0.0	0.0	11.399472790994677	0.0	2.4395826524930353	0.0	0.0	2.5503643852354605	5.9552542184432316	1.6875112682429696	0.0	0.0	0.0	0.0	0.7639532351233504	18.081336224664867	0.0	0.829876343385747	2.5903841336473588	0.0	0.7028225412898012
665s_N7	-10.170086999999999	1.6672046000000003	PEC	3309.0	1	0.0	1.6515353946646452	0.7349867512301971	8.546972410857263	7.199836944958092	7.714837655916003	0.0	8.144737858197658	7.604143057597654	7.769914328275843	8.781851608602281	0.8857677031974843	0.0	7.267671452290573	0.0	0.0	9.80758464057738	6.265916571520203	7.429787401651212	4.60174153711532	10.118400930882878	11.693546653691318	6.569887688726786	0.0	8.93353096301582	5.715132874811337	11.052623032562547	4.47898593035859	8.120048443262062	0.0	0.0	5.828019136509955	6.331598476445741	0.0	8.368348928842178	0.0	0.0	8.33044915789643
665s_O11	-0.3798593	-7.0301203999999995	TubuleC	3855.0	0	0.0	0.0	0.0	3.4457222687335007	0.0	0.0	1.9520609471097121	0.0	0.0	2.094311713837083	0.0	8.285847438296049	0.0	0.0	0.0	0.0	2.6485011705157433	2.6912620434682917	0.0	6.963657502962281	0.0	6.375623198166198	0.0	0.0	0.0	0.0	0.0	1.938122104929296	0.0	0.0	0.0	0.0	7.551697008132571	0.0	0.0	0.0	0.0	0.0
665s_O10	-10.584644	0.7308069	PEC	3279.0	1	7.124171436492697	8.653066806600101	7.305808966043427	8.068516712852219	3.1920548691038713	10.127349115886444	0.22347897626255944	10.358762481756289	0.0	4.851997343557636	7.980842549899489	1.7525193665728256	0.6039980782163451	6.820328658759326	0.0	5.790281984041435	9.28794033950287	7.530772447150216	0.0	9.117123441705054	2.0783908904978867	12.521446916262956	6.046754639140156	0.0	1.116797206627692	0.0	7.198360297340524	8.632043277470387	7.837305297456807	0.0	0.0	6.454764333823592	2.4219678636901643	0.0	0.0	8.780076066342762	0.0	6.464791180944782
665s_O13	11.580395	12.122655	MLC	3304.0	0	0.0	0.0	2.652727666750809	4.936539613744982	0.0	6.656222850844341	1.9497171804773605	3.8972544348114995	0.0	9.528361857010465	0.0	2.9538535461302	0.0	0.0	0.0	2.977886267139963	3.525722856804364	2.6885904739575546	2.746164211669571	13.522239872373369	0.0	7.776613237778273	0.0	0.0	8.132244241587186	6.60759999385957	0.0	0.0	0.0	0.0	0.0	0.0	9.096005413445647	0.0	0.0	0.0	0.0	2.2733113184260576
665s_O15	-0.93340397	-6.945086	TubuleC	2292.0	0	0.0	4.936639670753773	0.0	0.0	0.0	0.0	0.0	6.609099054572467	4.589917004970927	0.0	0.0	10.529966056210794	0.0	0.0	0.0	0.0	4.268754292920041	0.0	0.0	6.181164651400329	0.0	0.0	0.0	0.0	0.0	0.0	0.0	4.367548090943199	0.0	0.0	0.0	0.0	7.027216661641016	4.313943034676155	5.672120712145482	0.0	0.0	0.0
665s_O23	12.438146000000001	9.648241	MLC	1550.0	0	0.0	0.0	0.0	3.7836966712937383	0.0	10.710298950613348	0.0	2.8059573094218164	0.0	7.907942049886477	0.0	4.601484258762717	0.0	0.0	0.0	0.0	0.0	2.5101873214931945	0.0	10.181222625588537	0.0	3.6740232780407887	0.0	0.0	0.0	0.0	0.0	5.134032433497284	0.0	0.0	0.0	0.0	4.486095547615408	0.0	0.0	0.0	0.0	0.0
665s_O20	-0.39344597	-5.419704	TubuleC	1373.0	0	0.0	0.0	0.0	0.0	0.0	6.799920846630308	0.0	0.0	0.0	0.0	6.1411523474009995	9.072168707233272	0.0	0.0	0.0	0.0	5.7369829557414995	0.0	0.0	8.099228397619779	0.0	8.67351105303689	0.0	0.0	6.649176136609934	0.0	7.1011426098407044	4.864093206634456	0.0	0.0	0.0	0.0	8.537776676000018	0.0	0.0	6.696826468859193	0.0	0.0
665s_O14	-1.1208211000000001	-8.358469	TubuleC	6184.0	0	0.0	0.0	0.0	3.0716693549634004	0.0	0.0	0.0	1.3159422801699905	1.277102100618901	0.7650182094338134	0.0	9.613765449767657	0.0	0.0	0.0	0.7967088692666666	1.7023116447257483	5.346720223023823	0.0	2.4365203207889032	0.0	7.684277333974035	1.6370381747908782	0.0	2.4005959547234506	0.0	0.0	0.0	1.4175144616684379	0.0	0.0	2.452390671400497	3.838364514945203	0.0	4.845280273615486	8.11679527201781	0.0	0.0
665s_O21	-1.5777085	-5.451239599999999	TubuleC	2042.0	0	0.0	0.0	0.0	4.387643049578559	0.0	5.750019687518154	0.0	0.0	0.0	0.0	0.0	7.597960360146497	0.0	0.0	0.0	0.0	0.0	0.0	0.0	7.622307003524308	0.0	7.0321220549822865	0.0	4.762241422579222	0.0	0.0	6.048603845433804	0.0	0.0	0.0	0.0	4.425749905706651	9.209340338607754	0.0	0.0	0.0	0.0	0.0
665s_O2	15.914385000000001	10.803303999999999	MLC	2358.0	0	0.0	0.0	0.0	7.19242106651943	1.9719209573181682	4.761119480391748	0.0	1.6063854729369076	0.0	8.140295537624171	1.6121296768202165	2.3135199549196814	1.8535919299098988	1.0092537007822513	0.0	0.0	1.3489198031499727	2.072167773811598	0.0	10.833327149925347	0.0	4.092175857718651	0.0	1.387114687717849	1.977382549115222	0.0	0.0	2.1129513911048816	0.0	0.0	0.0	0.0	5.893400504263028	0.0	0.0	0.0	0.0	1.0895987545513346
665s_O24	1.4878418	-5.538777	TubuleC	919.0	0	0.0	0.0	0.0	0.0	0.0	0.0	4.355558071493733	5.593015154262636	0.0	0.0	0.0	11.135629526953744	0.0	0.0	0.0	0.0	0.0	6.230543853203431	0.0	0.0	0.0	6.55126900988897	0.0	0.0	6.106612327149507	5.079884756174735	0.0	0.0	0.0	0.0	0.0	0.0	0.0	0.0	0.0	7.143881971933482	0.0	0.0
665s_O3	1.7639856	9.799358999999999	MC	2957.0	0	0.0	1.7357384655200416	1.2903742185092464	7.10614931996946	0.0	7.254369178194261	0.0	1.5361437733258265	6.432020600558475	10.402609793399968	1.5417481922803962	0.0	0.0	0.0	0.0	0.0	1.2855391153607412	0.0	5.265393803994309	5.4020367673017455	0.0	11.054625532455526	0.0	10.380021199329414	8.755970020101964	6.919672082587835	2.2462096981493147	0.0	0.0	0.0	0.0	0.0	4.81522201756316	0.0	7.454010963666266	1.9345140709306727	0.0	0.0
665s_O19	12.7672825	6.5633615999999995	MLC	2009.0	0	1.0188007509304269	1.445691891800275	0.0	0.0	0.0	8.171112427167031	0.0	1.2664072172088552	0.0	6.4173823730134325	0.0	1.8990064412708412	9.257191094900001	0.0	0.0	0.0	1.045113926846152	0.0	0.0	12.387796039147307	0.0	6.967620974497231	0.0	6.148968735061793	8.923778344200008	2.2939782409293903	0.0	0.0	0.0	0.0	0.0	0.0	15.055222791561267	0.0	7.592394181054637	0.0	0.0	0.0
665s_O5	13.017215	5.613228299999999	MLC	2790.0	0	0.0	0.0	0.0	7.549651528966976	0.0	7.918867149059395	0.0	0.0	0.0	7.816577317185545	0.0	0.0	9.805157800469257	0.0	0.0	0.0	0.0	1.932373572288784	0.0	13.691914201104204	0.0	8.692528087961827	0.0	0.0	8.830994468901629	0.0	0.0	4.73196586416963	0.0	0.0	0.0	0.0	6.096150021721496	0.0	1.1633215593613988	0.0	0.0	1.2168049967421457
665s_O22	-2.5722914	-7.318670699999999	TubuleC	5680.0	0	0.0	0.0	0.0	4.984212536927262	0.0	2.5237533883604693	0.6896701345889594	1.9912354658044171	0.0	1.2613071125869095	0.0	11.161627582813463	0.0	0.0	0.0	0.0	1.7011290121617249	4.458726826482291	0.0	4.4310376866782875	0.0	6.729837158642666	0.0	0.0	1.6496497852832752	0.0	0.0	0.6825440853132083	0.0	0.0	0.0	0.0	6.286750782529779	0.0	4.621018556642513	2.4383339405778046	0.0	0.8646187844339771
665s_O17	-10.977634	2.29386	PEC	2497.0	1	0.0	7.341743419896819	0.0	7.622737390436005	7.360875542937998	10.18383300372337	6.590155091480982	0.0	1.24203965650623	5.165176650876821	8.211175229085942	1.2553480895152984	0.9359844278941256	4.451335302975139	0.0	0.0	10.077369659798693	7.658148762014185	6.775656601860887	2.5700811165166453	0.0	10.557485938038376	0.0	1.0900292879734284	10.188453378689577	0.5811501429381424	9.458283759875627	0.0	6.3983587634058745	0.0	0.0	3.21323574302135	2.609786612361113	0.0	7.750683842397475	1.6425838195859077	0.0	8.482438476282852
665s_O18	-10.302422	3.1483612	PEC	2735.0	1	3.5891217691384663	8.107371458856528	8.962650813164778	7.0529270004138125	7.420271118891874	1.2746277200907397	4.298512282342484	0.0	8.850115828642892	4.55706304392703	8.9079905032282	0.0	0.0	6.44811059560734	0.0	8.010804894376221	9.034386078554435	9.562797122292986	9.203722716706158	3.1541248481851705	8.42091045419702	10.694475764381876	0.0	0.7675678933863546	10.712571172841733	0.0	10.339470450027234	0.0	7.962103374358636	0.0	8.118550759805224	7.798227826927654	4.435938990824051	0.0	0.0	5.344035955341078	0.0	8.835225469025373
665s_O6	-9.680066	2.6473694	PEC	3235.0	1	0.0	8.552160591053024	0.0	5.723878967696508	0.0	10.825392649963415	7.498702070105297	8.164520802376332	0.0	7.931242202406663	8.153475738735812	2.248405728944253	0.0	7.136576750919631	0.0	0.0	9.298172620068335	8.624447867140569	7.136043570427756	4.32759902933535	6.9481932998793665	11.914916743936518	0.0	0.0	7.524989017438246	3.177719872152092	11.27348540822801	0.0	0.0	0.0	6.29500097752889	6.130328752663739	3.887843253681731	0.0	0.0	10.296796951140841	0.0	5.3526949005992845
665s_O8	1.7094686000000001	10.411837	MC	2532.0	0	0.0	1.7953468838894413	1.3408922369814673	1.7772063189335117	0.0	2.0760388944272403	0.0	0.0	0.0	9.74165279708039	1.597745906554497	1.5637437788738608	0.0	0.9985107731442673	0.8518608265832198	0.9978086711758676	0.0	1.3667910041042877	5.88085192232286	5.969924494035068	0.0	9.11546505116384	0.0	8.98179293753079	2.763185304039545	1.9252142917176163	3.160297033526922	1.3996416435272694	0.0	0.0	0.0	0.0	3.560255410162016	0.0	8.109516305677534	1.9973438985181655	0.0	6.837623013935573
665s_O9	-11.70135	-0.0033381609999999996	PEC	3545.0	1	7.364422967379172	6.183285201743176	1.4743837219444167	7.508425859280441	8.031249849675895	8.270832886809028	1.2894350411551074	8.755756056467245	0.0	7.633275412342271	5.813947068175847	2.1389187368487392	0.0	3.779853874420813	0.0	6.599953067912888	5.6333154185216445	8.641814917893546	3.9449700409227004	12.63912135866867	10.240468779007468	12.47372457077491	7.555260251128005	0.0	11.426771985067736	0.0	1.7237764814350962	6.6138338225764635	8.096611881448071	0.0	0.0	5.785213563823316	5.788622291213796	0.0	0.0	11.294196091266485	0.0	4.635571428848969
665s_O7	-2.1118221	-7.031683999999999	TubuleC	4533.0	0	0.0	0.0	0.0	4.306920344410453	0.0	0.0	0.6540410128992751	0.0	1.2206770788480565	1.2062943126121368	0.0	12.159842042186142	0.0	0.0	0.0	0.0	1.6355307614194443	1.6701294759893732	0.0	4.965835737257761	2.704288564008212	6.635051578743923	0.0	0.0	0.0	0.9758654797748815	1.9044651281876177	1.0923868724532801	0.0	0.0	0.7641649870174977	1.1339617845976242	1.8020202010728987	0.0	1.546480949437457	1.6173948095296466	0.0	0.0
665s_P11	2.1438441000000004	9.705995	MC	2972.0	0	1.2834713667942899	0.0	0.0	1.2603265473711844	0.0	5.844282688399716	1.7772383778323337	0.0	0.0	9.73908821207182	0.0	0.0	2.5903305217244816	0.0	0.0	0.0	0.0	0.0	3.180905169185229	6.065239207807284	0.0	10.2747159959633	0.0	8.282636857092928	2.732156385250866	6.024822326705847	0.0	0.8469856258441819	0.0	0.0	0.0	0.0	6.683126885134445	0.0	6.159238115442735	0.0	0.0	5.435208501037716
665s_P10	14.262754000000001	4.605346	MLC	3731.0	0	0.0	0.0	0.0	5.733992138014175	0.0	7.205753704547473	0.40120740114556597	7.52279303998156	0.0	7.379666137426235	0.0	0.0	10.637408703547582	0.0	0.0	0.0	0.6680176379964926	1.1505146697798228	0.0	14.267485651799491	0.0	7.807678781348921	1.0721499146206936	7.410213971858838	1.6943496725782454	0.0	0.0	5.663444822787893	0.0	0.0	0.0	0.0	6.021263830348637	0.0	0.0	0.0	0.0	0.6540167106491017
665s_P13	1.4545406	-4.00025	MLC	1099.0	0	0.0	0.0	0.0	0.0	0.0	0.0	0.0	7.350057173127276	0.0	8.255116986304094	0.0	7.307787690952695	7.70236730110331	0.0	0.0	0.0	0.0	0.0	0.0	12.782761438558984	0.0	8.318703701745434	0.0	0.0	0.0	0.0	0.0	0.0	0.0	0.0	0.0	0.0	14.348088435186739	0.0	0.0	0.0	0.0	0.0
665s_P16	14.946067999999999	8.455702	MLC	2678.0	0	0.0	0.0	0.0	0.0	0.0	8.015636315515506	0.0	0.0	0.0	6.772188947984769	0.0	0.0	9.790558446489912	0.0	0.0	1.7149928013954354	0.0	2.206539710891943	0.0	14.42179585770753	0.0	8.705884991880215	0.0	4.914529722452352	0.0	2.0715891617546185	0.0	0.0	0.0	0.0	0.0	0.0	12.25252915072815	0.0	0.0	0.0	0.0	0.0
665s_P20	1.6733726000000002	-4.7014055	TubuleC	1043.0	0	0.0	0.0	0.0	0.0	0.0	8.342017346999256	0.0	0.0	0.0	7.166906938386226	0.0	0.0	9.019688618583391	0.0	0.0	0.0	0.0	0.0	6.396189325503156	11.503085728275899	0.0	7.642897012967979	0.0	0.0	0.0	6.156806666127594	0.0	0.0	0.0	0.0	0.0	0.0	11.959370719365994	0.0	0.0	0.0	0.0	0.0
665s_P22	15.467917000000002	9.074736999999999	MLC	2356.0	0	0.0	0.0	0.0	3.2016003343303203	0.0	5.143109793127573	0.0	0.0	0.0	7.0814013888587235	0.0	0.0	1.4427390956136743	0.0	0.0	0.0	1.0122796120114748	1.0380843259708787	0.0	12.654513966582623	0.0	2.650136178244168	0.0	8.546001640424405	1.5514994910722273	1.9260795304024263	0.0	0.0	0.0	0.0	0.0	1.1065597378332666	17.783103596356682	0.0	0.0	1.5833841317834263	0.0	0.0
665s_P21	11.345394	10.463609	MLC	2600.0	0	0.0	0.0	0.0	6.043679975362633	0.0	5.807637756399144	0.0	0.0	0.0	9.719824727781518	0.0	0.0	0.0	0.0	0.0	1.350545529058638	1.7528121042472762	0.0	0.0	13.261492599931447	0.0	8.62397371962715	2.4429657744779645	1.7969436386851925	8.477864598008317	5.7334322783753215	0.0	0.0	0.0	0.0	0.0	0.0	7.4467182298858585	0.0	0.0	2.499010436987388	0.0	0.0
665s_P19	13.656220000000001	6.4617677	MLC	2433.0	0	0.0	0.0	0.0	5.802492352566836	0.0	6.519063555054359	0.0	8.114660826127919	0.0	8.327014036448137	0.0	0.0	11.700737472986098	0.0	0.0	0.0	0.0	0.0	0.0	14.302773480715937	0.0	9.319851922576401	0.0	7.585328665757301	0.0	0.0	0.0	6.378584371444593	0.0	0.0	0.0	0.0	6.016343981645281	0.0	0.9347584278540029	0.0	0.0	0.9809531110592205
665s_P2	12.937025	7.6676535999999995	MLC	2432.0	0	0.0	0.0	0.0	0.0	0.0	7.440899670876744	0.0	0.0	0.0	8.81949921789836	0.0	1.4155990382043886	2.4306223299532923	0.0	0.0	0.0	0.0	1.2302655877629476	0.0	13.633006789884647	0.0	4.620614080649292	1.7795511358264384	5.382308752063924	0.0	1.132675917430751	2.13243665465339	0.0	0.0	0.0	0.0	0.0	16.687439641545453	0.0	0.0	2.6094220375392547	0.0	1.1305679127734338
665s_P6	1.7517451000000002	-4.430072	TubuleC	794.0	0	0.0	7.264035912364775	0.0	6.482988957066468	0.0	0.0	0.0	0.0	0.0	6.881605380607782	6.980136196277983	6.929468820405207	0.0	0.0	0.0	5.9683722490812166	0.0	0.0	0.0	11.749830025357554	8.949471666572142	0.0	0.0	0.0	0.0	0.0	0.0	0.0	0.0	0.0	0.0	0.0	12.320869274608205	0.0	0.0	7.538730115798025	0.0	0.0
665s_P17	1.9310266	2.2828581000000003	GEC	6918.0	0	0.0	0.0	0.0	0.6050909783198342	0.0	7.802894996436255	0.0	0.0	0.0	0.49167071706416576	3.2780441291219042	0.0	1.074239604834803	0.0	2.781057072293458	3.4946278142963783	0.0	0.0	0.0	4.908851142594387	0.0	8.488720271023181	0.0	0.0	0.0	10.588936564365698	0.0	3.7342514103245015	0.0	3.7785318019417606	0.0	0.0	6.20183769840802	7.997643025054915	0.0	2.279211032913355	6.929618025727397	0.0
665s_P5	14.944404	8.446508	MLC	2199.0	0	0.0	0.0	0.0	0.0	0.0	2.751245545055551	1.3099149290666974	2.198812625497672	3.497584094240797	7.581322633342983	0.0	0.0	9.93481215864199	0.0	0.0	1.4735102642246893	1.8941623778611816	0.0	0.0	14.273226573857146	0.0	4.469004327680601	0.0	5.535838015009129	0.0	0.0	0.0	3.2869597835741127	0.0	0.0	0.0	0.0	8.112783983058026	0.0	0.0	0.0	0.0	0.0
665s_P4	-11.518861	1.0136787	PEC	3043.0	1	5.868093378562484	0.0	3.781494112511523	6.844992264981803	8.287176021696798	10.113945520546002	5.879677196545714	4.434593708164727	0.0	7.70866382296874	0.0	0.0	1.4047827286119463	4.286584239083083	0.0	6.962836867980334	8.748659618796768	8.621968371950034	5.753425043997828	4.579775372454123	9.73811285275931	12.885397352904866	7.982977202818259	0.0	10.234490177467046	0.0	9.358289292656918	7.315441754128694	0.0	0.0	0.0	6.58662779224789	6.177461379920062	0.0	0.0	7.0565215824777825	0.0	7.056513921951067
665s_P3	13.827907000000002	5.267573400000001	MLC	2838.0	0	0.0	0.0	1.6724116919162488	0.0	0.0	0.0	0.0	0.0	0.0	7.0236932014574345	0.0	0.9488993570293011	9.496814923064619	0.0	0.0	0.0	1.2928167528305397	0.0	0.0	13.606900673079585	0.0	7.150456392017807	1.23723295001061	7.5889721271170005	1.9081629036350776	0.0	0.0	1.5597731774455998	0.0	0.8344006248969847	0.0	0.0	13.851274113627232	0.0	0.0	0.0	0.0	0.0
665s_P8	14.302597	7.553897999999999	MLC	2684.0	0	0.0	0.0	1.457567303357614	4.769355029867225	0.0	6.694823071026907	0.0	0.0	0.0	7.707156984885383	0.0	0.0	10.60631008970735	0.0	0.0	0.0	0.0	0.0	0.0	14.340931207782056	6.014852368939448	9.616353283436325	2.90740449921328	5.476328184472602	2.9249780856568885	0.0	0.0	4.810573955292083	0.0	0.0	0.0	0.0	7.566678658886362	0.0	0.0	2.140500367011822	0.0	0.0
665s_P7	14.1475	4.7872477	MLC	3314.0	0	0.0	1.1134889053941692	5.928957119179403	3.0915261905549762	0.0	8.317865129348235	0.0	0.0	0.0	6.427682592052228	0.0	0.0	10.693989871121772	0.0	0.0	0.0	0.0	1.3145150568811523	0.0	14.387749063156013	0.0	7.097584685116205	1.2290394184712043	6.1741801226209505	0.0	0.0	0.0	4.104578904317365	0.0	0.0	0.0	0.0	10.409623197632804	0.0	5.528655906604995	0.0	0.0	0.0
665s_P9	-12.34797	0.022067146	PEC	3601.0	1	0.0	6.774459854810457	6.416715888866418	7.122163427179815	0.0	7.517895279903609	5.682156669243985	6.630730456161905	0.0	6.468129905421595	5.428245388992515	0.0	2.8413614190025465	0.8452094733001086	0.0	8.143104544141151	6.819409185863846	7.164023810228438	6.92139473705018	5.975807797222167	9.995135018454391	12.348625842158313	9.339788678601845	0.0	8.92528668356613	0.0	0.0	5.155987947434188	0.0	0.0	0.0	7.690517378992412	7.286426099099576	0.0	1.0767904082561042	12.098871797835507	0.8068002488424925	7.287774650223393
