# Supplementary material for: Single-cell RNA sequencing reveals the mesangial identity and species diversity of glomerular cell transcriptomes
Source: Nat Commun. 2021 Apr 9;12:2141. doi: 10.1038/s41467-021-22331-9 (PMC8035407; doi:10.1038/s41467-021-22331-9)
Supplement: Supplementary file 17 — Source Data [file 41467_2021_22331_MOESM17_ESM.zip › SourceData/source_datafile8.txt]

# Source data 8 for single cell data of MC and MLC sub-populations from Pdgfrb+ mice as shown in Fig.S10C-E.
index	UMAP1	UMAP2	CellType	Btg2	Cnn1	Cygb	Dhrs3	Nfkbiz	Pdgfrb	Akr1b7	Ajuba	Lmo7	Col1a2	Pdgfra	Eng	Tmem98	Cebpd	Sept4	Rnd1	Ptn	Gja5	S100a1	Atf3	Rasd1	Dnajb4	Tbx3	Dkk2	Acta2	Plscr1	Adamts5	Lmo1	Nr4a2	Ren1	Fosb	Art3	Ndufa4l2	Rrad	Tcap	Serping1	Myl4	Plscr2	Trib2	Csrnp1	Cd200	Sncg	Sfrp2	Sod3	Higd1b	Ppp1r15a
665s_A11	-1.62263	2.0204127	EMC	10.721301926198723	0.0	8.00764482656873	4.241805504274318	8.074627443420155	7.886567404546068	10.599434831668466	5.894523734027208	0.9503724208303517	2.7077351951831927	0.0	1.427221696921204	0.0	6.098194877228748	5.944567985090187	0.0	0.0	0.0	4.285990401196247	8.904202501761576	10.437109217808679	5.637669463497365	6.64921646562231	0.0	12.63089137584727	0.0	6.182524032371999	0.0	8.835444890644814	5.492645282530611	10.339501096542943	0.0	6.796392228754571	9.820760247724111	0.0	8.21949710169595	7.739407468915185	2.001178636324715	4.320462181807548	5.263641483375711	9.23450713872368	6.435018859929849	0.0	0.0	8.739618454356165	8.638897200780857
665s_A12	-3.0701685000000003	-0.93744856	EMC	1.4624410214747934	0.0	7.737940833876062	0.0	3.451520779074515	9.047909888706961	9.113758028620518	0.0	0.0	0.0	0.0	0.8244472392825863	0.0	0.0	8.962466897376896	0.0	0.0	0.0	6.158102828471392	3.736287811888117	5.7032124452999104	7.108768628360133	3.3856235860831725	0.0	13.679693512417561	0.0	0.0	0.0	0.9609258318893926	8.726320845351472	3.367070388284405	0.0	10.446030002275704	8.16978707805285	1.9467059384029985	11.299268355441134	7.870038205725226	0.0	6.060912877268005	0.0	0.0	10.249629793667587	0.0	8.130571493362732	7.284167297684149	9.317155545620984
665s_A19	-1.4079015	0.48999220000000004	EMC	3.9521834550697763	2.2461272474479372	0.0	0.0	1.7123149001610651	10.159539618881345	11.663491330756335	0.0	0.0	0.0	0.0	1.6817712946199737	2.66462317035709	0.0	10.62135503743379	2.1299346169368563	2.2268439231415966	0.0	0.0	4.309219330365179	4.004458191195238	0.0	6.735285587023624	0.0	11.838766575881982	2.161813006381299	0.9396033782060277	0.0	0.0	15.944886376373347	2.3046284557968364	0.0	10.694256934207868	3.385010947674769	0.0	8.302626094454629	3.236527997239886	0.0	5.187568574943743	2.6202176983016123	7.879974599576774	9.556656422407414	6.861140253191051	10.102818068465169	9.071953264306561	5.6097566124134906
665s_A22	0.21629198	-0.05078243	EMC	8.570484539734666	8.849128845097523	0.0	3.337789891367867	0.0	8.405221978129644	4.849096975395062	2.105680657577781	0.0	6.9889554185352365	0.0	0.0	0.0	0.0	3.4102416809424803	0.0	0.0	0.0	0.0	5.747261414110759	0.0	2.575482729503797	2.5974659049643383	9.509501377501387	14.218820470951993	0.0	1.2798730433931838	0.0	0.0	7.0359225483947725	2.0233022487377816	0.0	11.556847599822698	3.061522653603583	10.905222289290624	10.145876967626528	3.8183923506665804	2.829366450756169	0.0	0.0	5.5040604301427845	10.90250960484923	7.127404834020797	8.482027640819993	11.623269651058783	6.716721166624873
665s_A3	1.9590715	1.6762987	SMC	8.759403878746875	8.212034233445031	0.0	0.0	5.700604300098297	7.73758396770666	12.080486325214865	0.0	6.503189671131401	0.0	0.0	0.0	1.842452502132246	7.818977872450775	2.8064801977603766	0.0	0.0	0.0	0.0	11.005415152790198	11.642900714390603	0.0	0.8107704183738231	4.768370020120794	13.904870993821826	0.0	0.0	0.0	1.8155384713539748	8.203984651875052	6.921397031208609	0.0	10.89111950759416	12.127685576289473	0.0	2.3100091558617386	0.0	0.0	0.0	3.87893950842209	2.0250045283978984	12.177471171254705	0.0	1.4655280417696137	0.0	10.991681363239442
665s_A4	2.4339914	2.871309	SMC	10.278373577121727	10.319306062812553	0.0	0.0	5.452058762546087	8.620174062824963	6.9940859665836	0.0	0.0	0.0	0.0	0.0	4.8062651363409135	3.1297395122651412	0.0	0.0	1.5157891978650195	0.0	0.0	12.514058912760078	12.16279726590076	3.1785410382723955	4.121430003981984	0.0	13.864219168786743	5.923175653198408	4.419848418973081	6.471274769146467	5.883980578583731	8.797666108257667	7.707443875169145	0.0	10.259073639952875	10.445532163482742	10.649741927698724	5.599709521484799	2.393998481155252	0.0	0.0	4.823157868216383	2.0712539835271886	11.418627784208233	9.303905112899313	1.5047365755503712	7.6851277552907	10.21848014879055
665s_A5	-2.7997963	0.9419165999999999	EMC	7.822297835590373	0.0	9.479116046492358	6.9880681815693295	5.956320486138338	10.133390676327044	11.127976241786293	4.609027310858571	0.0	0.0	0.0	9.058870304148893	0.0	0.0	9.602956992167645	0.0	6.834872141784022	0.0	6.991972868417358	8.014975728174344	9.194325357046843	1.5106627238585755	6.674768212729657	1.1141108997589784	12.464796788516033	0.0	5.7036081324811185	0.0	0.0	6.320017289528031	8.04343754070122	0.0	11.930356542619203	7.049867573594777	0.0	11.413336232488097	0.0	1.712372439170988	7.315497534279429	4.453032538410344	9.18020670059323	10.926475609185212	1.658267408759799	0.0	0.0	9.034553126794009
665s_A7	-5.063669	-1.6804778999999999	MC	9.130673313874095	0.0	7.449562428316702	9.921685802890172	1.8743842072533667	8.446475909059842	2.9965904113527575	0.0	6.3386128638873735	0.0	0.0	11.44346126569563	9.155207489824765	1.6989431004159892	11.136507607522573	0.0	9.023670116114777	5.597709454107349	3.0149405043172424	5.265945698741957	3.2945922075171192	5.660499911756309	0.0	9.140043195116116	5.9924780375094135	0.0	7.82847876355016	0.0	1.3354464976453455	3.349128772241662	7.384800024646144	6.777371990019404	10.413706271372378	9.75479677342257	0.0	2.532828274265856	0.0	10.709534130238167	1.026933487517348	0.0	0.0	8.07039024180192	7.998372028351415	1.6462451712206108	4.938967763600575	3.3696175879041905
665s_A9	-1.6403784	3.19909	EMC	11.002372443309245	0.0	7.843361018053437	6.276701255721984	8.77132839685964	9.279085701283613	11.03474111160863	0.0	0.28552063714190995	0.3331299740028118	0.0	7.210498397592119	0.0	2.152091058247975	1.0783625716321121	7.519802389981533	0.732043326693193	0.0	8.998451701101935	13.35920841963249	8.300916125049982	8.857786900629819	4.174590186965146	2.085766464969036	13.608383702342365	0.0	5.5593421001329135	0.0	6.523037332602764	4.72052159523769	10.256143294527432	0.0	9.286330506870355	13.626137343067631	0.0	10.988648178109932	7.334173086064846	0.0	7.24028393129537	8.708734466274638	6.14992770586646	8.130399513428872	0.0	9.55750954677305	8.731501841274591	11.494718647307147
665s_B11	2.3280811000000003	2.3205153999999997	SMC	12.743159975359552	1.2525241270494374	0.0	0.0	9.040200421165942	5.191634733901423	9.966327256151494	0.0	0.0	0.0	0.5180874742533368	0.0	8.072590377650945	2.7370851778252474	3.872649953712344	1.1680128162104615	0.0	0.0	7.893296903536988	12.4229052877055	12.342983730630976	0.0	0.0	0.8003141610197869	12.847221396936375	0.0	0.0	2.61591763947551	0.0	13.0498790550729	9.057532810868455	0.0	9.70393341292694	12.754095568919727	10.381566784526091	0.0	0.0	0.0	0.0	5.905354247416196	8.281628137175899	11.679967509973205	8.521858940377802	0.0	0.0	11.775822519832195
665s_B10	0.09420569	2.269111	SMC	8.397963970125833	0.0	0.0	2.1854272507207617	2.361528701151462	9.607569942343838	2.205478401682667	8.201732982101557	0.0	7.5455785213512225	0.0	1.8782291822402855	2.082793213344032	0.0	5.299911235320863	0.0	0.0	0.0	0.0	12.606443652933839	8.29510776915376	7.818251247269605	0.9883656367706168	4.266898399416871	11.540589365441049	0.0	0.0	0.0	6.787042618659051	0.0	10.09776182771783	0.0	10.161126472477159	9.377325585804469	0.0	3.075697743301989	9.452133380958477	1.7565768998954279	6.271369271480411	9.782646248589636	6.385334732970505	2.839683930883616	0.0	1.6800808148487456	9.064314449672937	11.361339008177126
665s_B12	1.021579	4.0018687	SMC	11.753936302822664	6.871599334838696	1.0618068988402447	0.0	8.800187542440453	7.774087593250266	7.836087780468596	0.0	0.8723359139822954	0.0	0.0	0.0	0.0	5.506268889262456	6.960674446750088	0.0	0.0	0.0	2.3567237640546925	12.051959767245014	12.583106226563393	10.123235188488248	0.0	7.455148251236483	13.118366594936722	0.0	2.859240624555177	0.0	6.56234218311418	10.113853888753644	8.86497366011935	0.0	7.541946000650281	11.003655869546614	0.0	9.353735741506721	0.0	0.0	0.6815614510580802	8.653744189054509	8.927951787330155	10.942588128653018	0.0	0.0	0.0	12.01916384904844
665s_B2	0.651612	0.44352096	Renin	2.9553536932920585	0.0	0.0	0.0	2.2705059833225754	7.543636988958249	12.70860719550312	0.0	4.001321095631816	6.223248299235484	0.0	0.0	0.0	0.0	10.534210904075461	0.0	0.0	0.0	0.0	4.596377998348927	1.9294475702189677	0.0	5.076074490410198	1.087052345390704	14.598542521607186	0.0	0.0	10.250867928982606	0.0	5.176129213335409	1.6810025401174276	0.0	11.29575138961565	1.8659213643956931	2.4314607950170504	5.745393354830045	0.0	0.0	0.0	0.0	0.0	12.867551768642832	1.6238208102451945	1.6026980461360856	0.0	7.399595269949802
665s_B20	2.460097	1.7106782999999999	SMC	7.422266526879325	9.853050666407611	0.0	0.0	1.1481090208404041	8.484315531941702	12.022675345862138	0.0	0.0	0.0	0.0	0.0	0.0	7.523673872500271	2.215893583598164	0.0	0.0	0.0	9.856541684227643	11.364772386169996	0.0	0.0	0.0	6.467648932388903	13.634810963757458	1.6070396891507241	0.6234949887646016	7.711640887950021	0.0	11.04820144551853	8.161976753175622	0.0	11.47010100199476	1.9190029235527162	0.0	2.539614347877589	0.0	1.7276579413796864	0.0	0.0	7.701819290559296	12.78000978935819	6.974958241117661	2.401805464118618	0.0	10.717300966417602
665s_B3	-0.8237399999999999	0.30166859999999995	EMC	9.050198346158917	0.0	7.3587478630042025	2.4163450652841103	4.1562043308840355	9.776565970432499	10.492467906265876	8.477995717022893	0.0	6.728128539509832	0.0	0.0	0.0	0.0	2.4818460725892195	1.8080394897722027	0.0	0.0	9.432573421970135	4.852522445522529	11.673998383480594	4.863847335786344	5.388781692316033	0.0	13.729838569502897	3.124711265452806	5.18439219803704	0.0	0.0	4.600141142100703	2.773593989452784	0.0	11.178700720701867	10.022710730110566	7.831148352469872	10.079531640147462	0.0	0.0	7.570190142906107	1.5395189731177985	5.84187569373644	4.0052035102826204	0.0	0.0	0.0	10.486728080177189
665s_B4	2.5069911	3.3545578000000003	SMC	10.532587865548525	7.600261002303767	0.0	6.653670392982664	6.981814567475561	5.719351393720265	11.214664505282235	1.0167666886154207	0.0	0.0	0.0	0.0	0.0	5.24704504039796	1.993919420930804	0.0	1.4718759631704974	0.0	0.0	11.721638378308668	10.30246201079438	2.7285261679082096	6.778188523704601	0.0	13.532409993814225	0.0	0.0	9.8530585054232	7.805056130312097	12.357346496945366	10.699903933848915	0.0	0.0	1.7119904905289638	0.0	0.0	0.0	0.0	0.0	7.996004602969367	2.48086334273163	10.145039922233222	3.9385137563256394	1.4610077324504007	0.0	11.869837020361736
665s_B7	-2.3649204	2.1291096	EMC	11.078764220617018	1.0257014043018025	8.288740767783722	2.2031876620579127	8.932046773777735	9.677799534139824	8.662130420522477	0.0	0.0	7.302810544129554	0.0	0.0	0.0	6.442762715497329	10.699483078996597	0.0	0.0	0.0	8.317272065922289	11.838664649320554	12.777868038172617	1.4670326639882307	5.62997441099331	1.4150800225934257	9.212469437983977	6.133876967001574	0.0	1.5469416128666094	6.768009587095913	1.961667819738141	8.872600940588985	0.0	9.456635945956474	2.2988986919241965	0.0	11.309388711667467	0.0	1.0609071798848582	0.9859899466731804	7.5679470185923545	8.26663014742978	2.7277302874113003	0.0	9.562100393036399	0.0	11.074465671971081
665s_B8	-4.816056	-1.9585034	MC	2.598450709299974	1.3612487828719058	0.0	6.735563853481738	1.5402173687000715	10.300758803404609	1.8066118870084107	0.0	8.064057580411983	2.21327729461791	7.909649094373888	0.9451756136775628	8.608953708608661	0.0	10.60104361074726	0.0	8.9321735271911	8.08504487462108	8.515719489391051	3.767916763062539	3.767015206035383	1.2242247272605087	1.2393691036246566	10.299072148783207	10.194725929331735	10.472495048494437	6.613956195746488	0.0	1.0637769374609567	2.921728340235445	2.3585025478473916	0.0	0.0	2.794639022213757	0.0	7.7259125165585845	0.0	10.497383337813812	0.0	0.0	1.8705804184836299	2.3948495511516845	11.241222719853917	2.4786399408195634	0.0	3.3721984020248583
665s_B9	-2.5904505	-0.8577046	EMC	8.090163825874624	0.0	4.300356381569951	2.147890733769975	1.2229868523367204	7.7613575952888905	7.367963497080719	6.168726172072532	0.0	0.8857289402609868	0.7533144077074558	0.0	0.0	0.0	10.064326512619754	0.0	1.6586477802412138	0.0	0.0	4.891531302186042	7.865693179553026	0.0	6.321535316130912	0.0	13.283822716569995	6.501392038726339	1.3862098202094546	2.3421825053179783	0.0	6.160188351392481	1.1074095969024342	0.0	10.444284699091215	3.2178837634979915	2.485130747109363	6.523984112555745	0.0	1.7227452858493706	0.0	0.0	9.383416337085425	0.0	0.0	8.08613491792643	6.585481830645893	3.9954587293832113
665s_C10	-0.18541108	3.6013917999999996	EMC	12.606714459850128	0.8270343459390467	1.21388313064535	4.7568888535731135	10.346487918322493	9.49463572102424	9.419895929416109	0.0	0.0	5.08301541204888	0.0	0.5425229248076944	2.1084545078140544	5.937412604250325	2.15163136819709	0.7639572015887985	0.8164054815125953	0.0	7.165379347024936	13.749230401589555	12.310804735776847	7.133755725954924	6.644240174743942	6.652887827422032	11.222755071717506	3.0327342478959394	0.2506993150946308	0.0	5.626760382826495	11.629788490113016	11.06462667969206	0.0	10.751736192060543	12.94263668891192	0.0	9.417446518922265	7.114804187382524	0.8572749846315812	7.01786273485817	10.09903677864554	1.2082770960355793	9.691278205296642	2.0266148597618896	2.0030001398132096	0.0	11.838321562064559
665s_C12	2.519616	4.2455516	SMC	11.564858837022486	7.196927145027712	1.4855437647662255	1.4068593918824892	8.425484087269359	7.292980165588633	11.841999330584636	0.0	0.0	0.0	0.0	0.6984724186757935	0.0	0.0	3.3124758723206758	9.933948969032151	1.0272824290006444	0.0	0.0	11.68130882260979	10.66137162740192	8.657031570457333	1.5017045037787016	6.716995605180545	13.203867723209987	0.0	0.0	6.815921454399212	10.369888460136378	12.695850123201886	10.315792727143819	0.0	10.519104556113206	13.067684808480973	1.6840349006673736	2.4883480573402443	0.0	0.0	4.12874148671355	8.300863532043264	7.282236456061842	10.1715154496818	0.0	1.6097524312898313	0.0	10.653581279460749
665s_C11	-0.9220379000000001	3.3303065000000003	EMC	9.345569513215365	0.0	0.0	1.324347499236991	5.894423320575263	8.807917859879886	10.174313977748447	9.027794705443503	0.0	0.45581363561219007	0.0	0.0	0.0	0.0	0.0	0.0	0.0	0.0	0.0	11.840435383303754	7.543422862278041	8.140764347830805	2.586135697769562	0.600047052317216	13.054475047283724	0.9203184143796597	1.123662043816684	0.0	7.71454615158508	4.729693785822221	8.945145798527596	0.0	10.923872822326851	7.310396067726402	0.0	10.43550048331341	8.278302450560492	0.0	0.0	9.162269158121955	9.72335215699649	6.646744506828277	1.5409983580021576	7.670809899138425	0.0	10.410104012452855
665s_C16	-2.1521435	3.7906876000000005	EMC	9.411270704528665	0.0	6.68133903561862	7.528626397179726	4.577470839513365	8.514123697395734	9.578252233103823	7.120999776499831	0.0	2.3235203550370054	0.0	6.410697456183546	0.0	7.301107492642453	8.755793061020174	1.7388829414025884	0.0	0.0	9.527329904090095	11.587057423850009	11.82852420659038	8.19010816975269	4.064948069495117	1.257034916577537	14.063502532196765	0.0	5.466433309110614	0.0	6.326469557716312	3.5686630616565074	6.299070471345633	0.0	9.144274933396725	10.864840319538972	0.0	11.63039990971017	0.0	0.0	1.1549708677912702	7.30213283196209	7.390334886017531	10.523024573094958	1.837443837043426	5.277084206322593	9.061378677990364	11.535217504548356
665s_C6	3.8125334000000004	5.0120335	SMC	10.023750259448944	9.84905836273282	0.0	0.0	8.316277312344743	6.770770805305915	10.480764583884579	0.0	0.0	0.0	0.0	0.0	0.0	4.194166735155408	2.036497401139718	7.382418713224287	0.0	0.0	4.262032851400366	12.839818495350338	10.581227572010597	7.745702546598642	5.353063104038634	2.592493265979166	14.223394268035978	0.0	0.0	6.980938682600222	7.173876392248434	1.8567261760405074	9.006822003764793	2.5287355927950865	9.028336554802115	9.859417688045612	8.406070823717831	9.156039498499567	0.0	0.0	0.0	8.173342344081144	5.102617307466833	10.563862729593877	6.769054352233668	3.0517995711915464	0.0	9.340324912544782
665s_C5	-2.1683228	2.4460189999999997	EMC	11.216475278966609	1.6372313008256811	4.806733696714405	1.1532519823530745	8.894904373780815	9.571144939287768	10.407957471433916	5.697179986354288	0.0	5.581626285680794	0.0	2.243234783482015	1.3250166433509982	2.679723768327703	9.754223147585629	0.0	0.0	0.0	7.392962469362586	10.728620901596193	10.401716739750414	7.8798923228846425	3.343920968884239	0.6470676489825072	12.838589619657753	0.0	0.0	0.0	8.041390660298305	5.634120054639325	8.566763632685714	0.0	8.85559691570237	2.3202582120778183	1.6834659168694108	10.343745638103366	8.252554612768224	0.0	0.0	6.186534110541299	9.221445619752485	9.334403844172304	2.3762433834460994	2.0272354247128317	0.0	12.115567186971825
665s_C3	-3.4781141000000004	0.9279371999999999	EMC	4.5273617695190085	0.8301999133520614	5.302370042370804	7.747255526243433	0.9606285389386101	9.571244356028231	10.616809100021257	4.780093841087612	0.0	2.746426625376422	0.0	0.9393254812740643	0.0	0.0	9.135043693979396	0.0	0.8195408538821	0.0	8.67303772484965	5.146473516481	2.6349568099962517	0.0	6.426568545993308	0.0	12.424604188576904	0.0	0.251857420837016	0.0	0.6234998925525179	4.0195557086328035	7.50730245168042	0.0	12.63069940870594	6.20213799642658	0.0	11.305067062723806	0.0	0.0	0.0	1.049437918620127	1.2123910543047822	10.399132522247605	0.8257765530822315	8.171076015168836	5.499031387805826	10.012071924917432
665s_C7	-5.2601767	-2.6787581	MC	3.111177803392367	0.9350520040423606	0.8297489109645533	7.022981461482313	2.0065877175027738	10.078870147578503	2.7672089295852245	6.735074798079231	0.0	0.0	0.0	10.48623900745466	9.546275997624779	0.0	10.13375666426309	0.0	9.956456443075613	4.202178656322216	1.9805535100913074	4.687059361418278	2.5576702414237844	5.001066047013976	7.214523081233266	10.421453527901564	4.967860063300272	8.95208909238153	5.500579678086861	0.0	1.821706994992886	2.6081527612105884	2.124072595270264	7.766849545751523	3.1364902149914804	3.771429383108144	1.5417424693282378	8.57491210319283	0.0	8.47864446117624	0.0	0.7022245146070514	0.8254408532370612	1.7972190995548543	12.096840227162996	8.75369135363511	0.0	2.287929648055627
665s_C9	-1.2027667	4.379239599999999	EMC	11.45419460737093	0.0	0.0	4.985810057746045	10.123065445728999	7.733493985684289	2.8714666673223346	0.0	0.0	6.845037109559414	0.0	8.671986266428622	0.9585860724369609	5.938285257517427	7.733592292356741	0.6749423745665972	0.0	0.0	6.914846123893542	13.030462462351993	12.055383438374097	7.512134505973662	5.542429864316808	0.0	13.513994953906845	0.0	5.313128208044547	0.0	9.958418832563751	5.211106575375463	9.70782946008664	0.0	10.379507539411634	9.925151536111699	9.48721645384231	7.260742376785466	5.464683948836893	0.0	0.0	7.885994007723931	7.019974686320815	9.81737125035641	0.7283582919353817	9.92386134187015	1.4804780042185426	10.94541578423161
665s_C8	-1.8547682	3.3304709999999997	EMC	9.238719169886084	1.228126631264723	0.0	4.606486591547948	8.79043297793948	9.456288745669806	10.578774285430804	0.0	0.0	0.0	0.0	0.48122985097217386	7.223265844508337	1.615319238261839	1.0772467452168846	0.6830154343011502	0.0	0.5131076248803323	7.058591485948743	11.905117667760264	8.963765228318524	7.807448134213572	1.2961197481288191	0.44363493162903456	13.450495216953724	0.0	0.21983152367985656	0.0	0.9508647983998724	2.248588443431658	7.70294777085793	0.0	11.043611724088453	9.919135170785568	0.0	10.264551022203174	10.512031518006859	0.0	7.5287067577383	6.586174363237367	8.59583275367467	1.4968540117348916	1.222329862868264	1.2044828637699314	10.033099804016864	10.586718719925049
665s_D12	-0.9497610000000001	3.6194413	EMC	10.85176019648928	1.0739616945233343	0.0	2.156164156538115	7.831557403783514	8.648323028839322	2.6505243965773135	0.7021292321146426	0.0	0.0	0.0	0.0	0.0	7.244423351626187	0.0	0.0	0.0	0.0	9.067759075319378	8.988058762534871	11.04685161406283	6.327185311450171	2.8541907861753844	0.0	12.761974058940268	0.0	0.0	0.0	8.612756338426946	4.0394328200518705	8.821154963986734	0.0	10.712140561090434	13.727738039326832	9.301699441708854	10.36085501680831	5.16262829482782	0.0	6.995420213620675	7.153168559596495	9.425825227432284	9.609208356516762	0.0	8.594384300503494	9.290720220048824	12.161556948800676
665s_D10	-5.120988	-2.5791093999999997	MC	5.788157939641134	1.9646049685163274	1.7968617634524588	3.333606941973311	2.179777756420642	9.703446794667153	2.4911081340699797	0.0	8.108522251178032	0.0	7.173310925442984	5.207738243949832	2.3620415641004424	2.7969810809243496	7.434177121245734	0.0	10.925348922346915	0.0	0.0	5.892011424832052	5.575191382852515	2.4666969846241105	1.1756832254313232	11.37648175723338	6.850258193972403	7.29706429308536	8.677964740143555	0.0	2.331947160056139	2.3381457550669165	3.547634127178907	6.360939429957948	9.711400245886383	6.283767725760341	0.0	4.535185881625305	2.9131674915754235	8.40464672284612	1.2473668409488718	1.5830269647064223	3.065795800321996	4.067001050944607	8.618582044858359	3.242170367939313	0.0	4.938764373827902
665s_D13	-2.7641335	4.397275	EMC	11.135446053127486	0.0	7.5565701054918835	7.271293093268645	9.136538109031621	9.251383850340778	8.50572228751593	6.732673163430639	2.087622672741738	4.639151788064415	0.0	1.122904235144067	0.0	6.8530515933921325	6.489281769922688	1.4860756736421643	0.0	0.0	7.9809412965471545	11.34406962386205	11.075261812102287	1.4333861331506796	6.508955158313314	4.679972301501278	13.18631140360052	6.266604227433234	4.643461403095752	0.0	7.419000491130627	7.696977001872867	8.370603024737315	0.0	11.17061457428795	11.847242973406999	0.0	10.797773151668814	8.260166399555569	0.0	7.591608301183157	9.467873487950172	8.625501445106522	11.027965757011929	0.0	2.7700431985892617	10.528357934880177	10.961769678399412
665s_D14	-2.1479467999999997	4.311335	EMC	10.409109981242377	0.0	8.1205895239005	4.429591232728932	7.9745760728725985	9.089078024412203	7.321758668043273	2.4770841798045367	0.0	4.386218866406259	0.0	1.7547567843734173	7.658309245711383	8.045704048552627	1.0946455596358675	0.7876946052882452	0.0	0.0	10.226170779544603	10.269420722469018	11.784217004857126	8.372048867189037	5.1668319254337485	0.0	12.80529297517368	0.0	0.25995562901921176	0.0	7.467996253628146	2.9544468215392907	9.968509263058714	6.442813978289835	10.34236400350695	11.939402333507758	0.0	10.22585221145087	5.533004655736367	0.8831230740327469	5.498679619342911	4.5668115201923145	7.080070210222521	10.072073887669735	1.3781061291930734	1.3588798671937736	0.0	10.921747844106601
665s_D18	-0.583558	1.9698973000000002	EMC	9.011310961071718	1.519585364555895	7.677495879657033	0.0	4.127519709174357	8.711862008937263	6.941103205227363	0.0	0.6850716441763945	0.7835400108313259	0.0	3.71293259461688	0.0	7.436274592716759	0.0	1.4243964419035535	0.0	0.0	10.003519148286202	8.262232154577925	11.566511529448277	7.044835957556133	0.0	0.0	14.100324536318405	0.0	0.0	2.1583238223458356	5.614924415681102	6.049266591710691	6.807637104776392	0.0	10.655184308530147	11.162953899404922	2.2967207771402727	10.48992495056479	10.547592705133003	0.0	7.171570394566911	5.779141642278536	9.266533248779751	2.6012614385965063	0.0	1.4926900767836337	8.450183712404769	8.980392268921703
665s_D17	-1.8412789	4.4289293	EMC	11.469535228325316	0.0	8.224618264140299	6.2556115050201875	8.00582134735801	9.113671388709971	10.948231705032645	0.0	0.0	4.093735378951699	0.0	0.0	0.0	9.87083004930596	0.0	6.942025223047158	0.0	0.0	8.732223432263991	12.16302720896233	12.570417221513184	5.511322199260682	5.561807390308022	0.7632205891071356	13.443614505141943	0.0	4.619989755861512	0.0	8.172414830110743	1.494026653522468	6.13135509099504	0.0	9.514863575587444	12.932367065744895	7.520284097229867	10.459101857530248	8.900538672182032	1.2407871478370203	6.435280809026608	7.566932184672948	9.233611629463404	8.81125813480029	1.1960133280979113	2.5976777304993326	2.176203174980014	10.955169293361289
665s_D20	-2.2783895	-0.08009262	EMC	3.1998533414545967	0.0	8.2405317809932	0.0	0.0	9.37763262080696	9.61940206618593	7.870498347276934	0.0	8.261990142832735	0.0	7.351904521154505	2.007386835595101	0.0	0.0	0.0	0.0	0.0	10.503254958154683	4.730761845044285	4.171794787207585	0.0	7.361641910867346	0.0	9.861406743988937	0.0	0.0	6.940033840802975	1.9793375479876	2.790327066470657	1.690910113312615	1.8844042325657753	11.711455871490184	8.24259678137915	0.0	10.986204458514889	0.0	0.0	6.270040104663579	0.0	6.034287990871567	5.1492815972475245	0.0	9.830385729698811	10.925030192727615	3.7681432055610466
665s_D2	-2.5455294	0.7097064000000001	EMC	2.488832173067866	0.0	8.809599897783071	0.0	5.719458116906245	10.145209739507896	7.697372078484079	0.0	0.0	0.42833387332931766	0.0	0.0	1.186663002318024	1.5027147879480327	9.897570636385046	0.0	0.9104839346542534	0.0	10.260552035431752	3.56028796968742	1.1367184235107344	0.7636100279658249	4.554926275781177	1.2866058387342048	11.069664861721096	0.0	0.0	0.0	3.1831777617652453	4.95445156935447	6.422031355564809	0.0	12.778152159735853	9.038594399125952	0.0	10.535103561690251	0.0	1.5242304403659126	2.6045268364923304	0.0	9.648218442383788	0.0	1.4734942085228702	2.1626638948939636	0.0	10.913026749635803
665s_D19	-0.56263614	3.408517	EMC	11.79084456993999	1.123101016669884	0.0	7.5029553678583865	9.750617462244024	8.331244019900616	10.691363879648456	0.0	0.0	0.0	0.0	0.7611645490625302	0.0	6.418051799229334	7.138133855105734	0.0	0.0	0.0	8.392184702062414	9.62573360716885	12.854774483934362	1.0024258869312124	7.09168661134251	0.0	13.466930532564412	0.0	0.0	0.0	9.871597970840224	2.570164257990476	7.871016729572843	0.0	10.512705167247374	13.972194604749944	0.0	7.448272533656169	0.0	1.1604969657497342	0.6393628198521695	8.494463038045364	6.371377173944342	10.794351866101222	1.1176309733410306	1.7178526229100695	0.0	9.932697472711329
665s_D3	-2.583138	2.3619982999999998	EMC	11.77875000771693	0.0	0.0	0.0	9.96151682754151	9.002167789367443	10.590303392545886	6.0540155077055005	0.36863654057323414	5.431451699541441	0.0	4.718027004592617	6.252989693905973	7.3343660158408	1.3096365741621345	0.0	0.0	0.0	7.962900838883743	11.305381511935	11.523566830461538	6.30584221920299	6.855576881581898	0.9703250704855267	11.806027645462999	0.0	4.724477571586044	0.0	6.5285484534249205	2.2476519117116434	10.64570992412157	0.0	11.216734311939417	12.572327497388615	2.2476519117116434	10.234716927241235	0.0	0.0	5.861640743490192	4.988464495172071	7.750058009542115	6.816008191608787	0.0	8.719688966510686	5.55460259748772	10.873112499682321
665s_D6	-1.6675551	-1.6589074000000001	EMC	2.700858524954534	0.0	8.768697577731539	7.224307387658203	2.0408234786940582	9.19181119756409	1.894651021914007	0.0	0.0	0.0	0.0	1.0050151493284953	0.0	0.0	0.0	0.0	0.0	0.0	7.471825030427958	2.620704045041034	9.138890675270623	6.49514004240202	6.882504806646371	0.0	13.77743378732342	0.0	3.0208526074529156	0.0	1.7540105346470265	1.7594536176013928	2.1996602487248023	0.0	9.10805227693118	9.153910506717482	0.0	9.24063176314052	8.250374220726739	1.4803779893162108	6.071792029211677	0.0	9.761996737730884	2.494290965155722	0.0	8.937748668219811	10.834980250889743	2.422868659005398
665s_D4	2.102026	4.616636799999999	SMC	11.603892454832232	10.016025747914146	1.1795793380550244	0.0	10.34091048101491	5.850246820413717	10.759092814390389	2.785106645481673	5.443426510388713	0.0	0.0	0.0	0.0	5.877572992754399	0.0	8.506859682312125	1.298166345016309	0.0	2.5348248182129027	12.940848833219821	12.081473603999648	8.576571046067034	0.7168919799026712	7.272553234960186	13.843524802265863	0.0	3.6183081278070444	0.0	9.250333558438067	12.361469180854177	8.023942771713042	0.0	8.424000278113665	12.707588889567605	0.0	7.7473939237710825	0.0	0.0	0.0	7.80379449733831	7.292817224202701	11.57110017735602	8.98019954012405	1.9575704143756945	8.296355271689288	9.636751967066104
665s_D5	-3.0853900000000003	-0.27536187	EMC	7.013560387067399	1.339255336902782	7.26315658916206	0.0	0.9490158074100477	8.05065813765097	10.404706207494355	7.469228067656263	0.0	2.789094743398491	0.0	6.819028672835985	1.6702575598994662	0.0	1.819738885382989	0.0	1.3245015819892092	0.0	9.602138326781159	3.734417040106488	3.7335171615051084	5.938689972102363	3.1640528222267137	8.103803016217565	14.271909213008595	5.8881528712930615	0.0	6.689332391487109	1.6446745856879224	6.24483013902262	2.0775474345485674	0.0	11.080369775388968	9.27322817673053	0.0	11.50657639278398	10.232116303946732	0.0	0.0	1.037089291075314	9.027319829724174	4.444175671201794	1.3331378053201475	7.400958085424381	0.0	7.755147769864951
665s_D7	-2.3527617000000003	4.674601	EMC	11.37738191199991	0.6586660892178074	0.9902018521100598	1.2279564758052937	9.877036063666635	9.295608971926638	10.035328073063871	0.4094841600612886	0.0	6.167230454415847	0.0	0.750632658568248	6.691314826776289	8.247906131002269	8.57075446664924	0.0	0.0	0.0	2.2445628747914013	12.82032484879375	11.217865883308011	7.643787192619507	2.0915916991653583	3.641743614028693	13.394795564772407	6.561302429883233	0.0	0.0	8.308634609114346	2.082055308907491	9.38658918885715	0.0	8.557744261893541	13.913373879350107	0.0	10.696867874516542	8.304234891281446	0.0	7.420798578948731	8.876636797467551	7.55182424436492	2.050090107749575	4.2335654631763875	7.51249803030388	8.053752837991198	11.534414498182661
665s_D8	-0.37756854	2.9141917	SMC	10.33189881692552	0.0	0.0	6.655536712856683	5.04345510977269	8.431022188535392	7.829311935194658	0.7466645874742484	0.0	0.0	0.4578323275085308	1.6390550963912778	1.4354948449554323	0.0	1.5734339270036741	0.0	0.0	0.0	9.170770387803097	4.77816347915458	12.839619606924424	7.964871470871261	2.2104252831106312	3.64812949543102	13.02218884749543	0.0	0.0	0.0	8.466030915648567	1.416830503420753	8.619969869878169	0.0	9.46823260036796	14.350695238226118	0.0	9.555659676946478	1.8833753570526348	2.250793156207778	3.0624347240398433	3.2042987060992156	5.631303127304068	10.602649197785835	0.0	2.994105564251583	7.096798567286738	11.743665680395825
665s_E1	2.453651	1.9876581000000002	SMC	10.665382610018549	9.493185414847455	0.0	2.5644689628191792	3.7774261553554473	8.762296529835663	9.819072575153358	0.0	0.0	0.49028302519391104	0.0	0.0	7.34321222497781	0.0	0.0	0.0	0.0	0.0	2.957734733955477	8.40571458664844	12.505449239457917	7.598349396741151	1.240559553769354	3.2368037722913874	13.962545125954144	0.0	0.32980748604373156	0.0	5.1872524068205506	5.287544344685555	7.881589159490242	0.0	1.6951686867711746	9.586527933024879	2.4306337222299947	0.0	0.0	0.0	0.0	7.907598480004971	7.42020015414659	10.624949990419326	2.0428738141654135	2.3423695416857226	9.818237638233272	10.924951892567707
665s_E10	3.1460366	3.6175742	SMC	12.158246751704091	7.307356157967066	0.0	2.636035792647028	9.682025939529836	6.4614631424759486	9.58997588287192	0.0	0.449919235458893	0.0	0.0	0.0	0.0	8.192149762547675	1.515457691628831	9.296150540959202	0.0	0.0	2.2117177746059222	14.227463903825177	11.42837223035461	7.86077646490115	0.0	2.683997119588104	11.793517079843475	0.0	0.0	1.6256232335913265	1.7414805514417202	2.5141851020222004	9.407186743926054	0.0	3.0366696098868586	3.2494268172692813	12.397337993557297	2.8353038597671776	0.0	1.1235396940493434	2.0678880543008002	9.138814456259455	7.93461879981595	10.716378447521084	1.0815872997893425	2.424754155794823	2.0155627811342502	11.202396415756661
665s_E11	1.4451724	2.7136157	SMC	13.040623949314385	7.61968559089262	0.7491615858887286	0.0	6.3817292982044105	5.946922414841816	9.300242270900021	0.5390694283197742	0.0	2.961357670125417	0.0	0.0	0.0	6.873080120673758	0.0	0.0	0.0	0.0	6.871851021250943	9.368880639472025	9.380703483864618	0.0	4.877869341270268	7.392752618269588	12.5051542147763	0.0	0.0	0.0	8.114631496110444	10.682803748306188	9.620853917549919	0.0	6.849635759289018	2.3306815085791466	2.5902650829248532	10.485470301842437	0.0	0.0	2.4689463775084874	8.52500001697876	8.550456253088079	8.9331054766797	0.8424512896768565	0.8286560161771165	0.0	11.432950569912238
665s_E2	0.9275705	1.5703174	SMC	8.150109656161804	5.994222272715907	5.767777958395408	0.0	0.0	6.132054369184437	8.645990003176687	0.0	0.0	0.0	0.0	0.0	0.0	0.0	0.0	0.0	0.0	0.0	10.664233024638184	9.566285823582787	7.9841551187180775	5.766487929695012	0.0	6.6717119106087	10.957389129563435	0.0	0.0	0.0	0.0	10.702873878620249	7.375784063304758	0.0	8.655244730636586	6.32476171292553	0.0	8.686531945121866	0.0	0.0	0.0	5.463993480601903	7.325171450820256	8.416315569583922	0.0	0.0	0.0	8.329270743237279
665s_E23	0.030709889	2.9024067000000002	SMC	10.69312210075734	0.0	0.0	8.224825284905608	9.178331804935747	8.953578535390415	8.250391896228976	0.0	0.0	1.788714597258905	0.0	0.0	0.0	10.465632867606406	0.0	0.0	0.0	0.0	0.0	12.292627314374494	10.068479496849369	0.0	6.9337657418468375	0.0	13.785433327780119	0.0	6.802469916559487	0.0	8.82904681124759	3.304414593175571	5.854136428738384	0.0	3.865601797102529	14.684754438920166	7.329375787863834	8.322510991025377	7.84418047231189	0.0	0.0	7.4211487685832545	5.272720847051131	0.0	2.869882333197383	8.057961528378845	0.0	11.393825821094772
665s_E21	-0.74151146	2.5175633	EMC	8.81921561072985	0.0	0.0	3.848744659619808	1.463239994668614	8.605270299447243	9.38394192785068	0.0	0.0	4.8535214218569	0.0	0.0	0.0	3.683107957045516	0.0	0.0	0.0	0.0	6.93510921379068	7.654609033561015	11.038465647166209	0.0	7.724754689234978	1.3503440934650404	11.459464104782153	0.0	4.170260538712856	0.0	7.50565127037633	6.353251590375631	9.62048547790788	0.0	11.358056061172178	12.117944976443441	0.0	9.135851587820182	8.260306147415942	0.0	5.8690033983004515	1.5785831032875326	8.840716529639465	8.88152699917915	0.0	0.0	0.0	12.234031028905736
665s_E3	-2.7123383999999997	-1.1548526000000001	EMC	4.4833560703206485	0.0	8.49065607688837	0.0	2.7283932692648705	9.191196361665936	10.353668413520994	5.606978455508376	0.0	4.679922809819898	0.0	1.3243195383890958	3.574517866252581	1.8533755626430013	5.566387176806146	0.0	0.0	0.0	7.140333743058357	4.989780579321277	10.077864239607724	7.0472446900543915	4.662914318876626	1.2435100435918958	14.563515312849644	0.0	4.864866171690107	0.0	0.0	5.047565142490423	4.799109511420561	0.0	11.181294855879736	4.343738870252784	2.6657191939626563	11.092698615328748	9.731932057112292	0.0	0.0	0.0	6.375853640665209	9.042017909102666	0.0	1.7982504076387098	8.999688994099504	4.018330683984144
665s_E4	-1.8700569	-0.5175263	EMC	9.565897691859355	1.588593541265035	4.428645237729898	8.433143208908314	0.0	10.180952712352694	11.227765550640845	0.0	0.0	0.0	0.0	0.0	0.0	0.0	10.27239937223839	0.0	0.0	0.0	8.2257658897765	3.712861450538119	2.6734807346138565	7.299711876767043	1.8527644904431497	1.0542643770395823	12.344228284179197	0.0	0.0	0.0	0.0	5.970734592473173	2.059785815034816	0.0	11.248530547391512	9.993151155717442	0.0	11.062029922965223	7.575450729820605	0.0	0.0	0.0	9.23928147854094	9.242918398635666	0.0	8.60427063211691	0.0	8.815972374123708
665s_E5	-1.6052993999999998	2.5711691	EMC	11.02776219750206	0.0	8.240855783492846	8.393566419475727	4.910854384329754	9.112775369293647	8.578253210298183	7.342345828609043	0.0	7.01984794243429	0.0	0.0	6.671131187074618	4.92012023067982	0.0	0.0	0.0	0.0	8.249275273649843	12.259323732704095	11.55836355951901	6.014673725772105	4.030321416453397	8.236478499407811	13.33459121185171	0.0	0.0	0.0	7.505151103704991	5.858707419033312	9.225845138124466	0.0	10.295393413815518	10.456292491675553	1.945405656245062	9.73982803845704	0.0	0.0	0.7171418621839398	8.55847396684755	2.1555177184667524	8.975077052572216	0.0	8.372702580179396	0.0	11.525279033820741
665s_E6	-4.23716	-2.040695	MC	8.091445165435488	0.0	0.0	8.514347615001979	1.894588873997048	4.252345667323042	1.7536754034335285	0.0	5.147113903612296	8.02574266660569	3.49097594932693	0.0	0.0	0.0	8.598527465436081	1.2288693950341107	0.0	8.005331408819982	0.0	3.0859428649040432	1.5831657865485536	1.8228389666556981	2.2859587128517993	11.271723889308669	4.950791121809031	8.828267350737717	1.6743941883862858	0.0	1.0253033120332027	2.3684334861218104	0.8351324742764232	0.0	8.198999951539767	5.042390477404012	0.0	9.640331089452447	0.0	11.252471129644537	6.308850040352436	0.0	7.590437421102776	11.010959849141688	8.671930900662263	1.961741133298495	0.0	2.603075345753025
665s_E7	2.4871159	4.050711	SMC	10.881338105362154	9.355769150201366	0.0	5.779007240158901	9.517319220091652	7.054243492923685	12.355721823927258	0.0	3.5291435332390835	0.3471700450505664	0.0	1.1345979077208865	1.0032171803464631	5.5602144991284845	1.1139420371484716	0.0	0.7590196598780327	0.5340984996122476	7.906236188797447	12.27773460366402	11.44458736012413	0.0	3.160305352086855	0.0	14.040121693938952	0.0	0.0	1.2056808537307053	9.92858174502377	12.581026331243569	7.638417726954424	0.0	8.905215188191416	12.4636564387285	1.9825611167517585	7.177578754436692	0.0	0.0	0.0	6.597881108123409	1.9930832011817379	8.838728188610093	8.157846614386381	0.0	6.374528900690425	7.736820917134589
665s_F10	-3.0842717	0.31188422	EMC	5.624132841343224	2.8575546981097326	8.825578866212158	3.429241580879162	2.152643066905629	9.944623544633622	9.673655201016208	2.183950320183523	0.0	2.5429327127612096	0.0	6.650948725341157	0.0	2.8880172514793463	10.875752829278339	3.6171262068203576	3.7317802083402283	0.0	6.932120406775517	7.121202459855836	4.70673007693007	2.6601469044934887	0.0	0.0	12.3033940782847	0.0	0.0	0.0	2.4173325111870514	7.939276799593618	3.441378595443472	0.0	11.418658127034483	4.067332105387903	0.0	10.713389113994056	7.989082743537984	2.916702896366141	6.747664571583459	2.4048139419162937	0.0	8.410213135725364	0.0	9.995584019316027	8.989832659982888	4.786925001556465
665s_F1	-0.31972536	3.8223781999999997	EMC	8.318859637997365	4.481647394929321	0.0	3.741737679185579	5.923674760525265	8.110933222019638	9.063260594962587	1.8455993927074994	0.0	0.0	0.0	6.115387431774736	1.6664885852938889	3.3747235503600104	8.681810223554434	0.0	0.0	0.0	8.211925542538875	12.209932144221833	8.641248924110428	0.0	4.019496027240974	6.9593902652798185	14.348681767977094	0.0	0.0	2.7347224066596367	0.0	6.239403779792941	9.233181782705346	0.0	10.311982599746294	11.237536859485342	2.068704717218031	9.881069964353472	2.1474038661319885	2.534852723457864	0.0	1.0342726218779665	7.988403639478753	9.250946044916994	0.0	1.9863387271207535	7.339306168120575	10.850105726761354
665s_F11	1.3423642	-0.77183104	Renin	3.6578447892478088	9.419372487547253	0.0	1.7443032693823326	1.4995960358142812	7.472578186023823	12.153649459184452	0.0	4.642056562643518	0.0	0.0	0.0	0.0	0.0	8.118061632773678	1.2359403109701819	0.0	6.755965753585461	8.19130935470414	4.1392676157076815	2.329624702315444	7.85705546194606	0.0	5.759925691607221	12.880547451323507	0.0	0.45253142157742254	6.740656174972145	1.6269155260643513	17.209192710617156	2.057608847391159	0.0	9.007564187160884	3.6293097324983035	9.364723113433481	10.288995286768433	0.0	0.0	0.7750514306383012	0.0	0.0	11.327986723449628	0.0	1.2986961490010773	0.0	1.831735466581811
665s_E9	-2.868492	0.6784136	EMC	9.04422924262541	0.0	7.455222904807131	3.8104271050191154	0.7855272220431854	9.722128248247516	9.797111277064417	8.142091149691632	0.0	2.9812820157872286	0.0	0.0	0.0	0.0	8.95676229841343	0.0	0.0	0.0	8.619103416247354	4.64005979960219	9.764915557854103	6.432658013237781	5.865155060480923	1.1868149261940635	12.099176749350528	0.0	0.3693774396645155	1.681649302197492	1.4082002240736213	9.510507515486424	1.5254380645903445	0.0	11.39402003692662	4.001264005638129	0.0	9.846897131616277	5.620724524915605	0.0	5.189331646201384	0.0	9.033191756627357	7.507054772920405	0.0	9.22320486290623	9.69517654016714	7.75409504931186
665s_E8	3.0562837000000003	2.9850693	SMC	11.918736411395145	9.270175310515896	0.0	0.0	4.854305532793488	6.5372481623724505	7.598561409867216	1.0882376648232495	0.0	0.0	0.0	1.4627851534158498	1.2725985775137076	7.579125292971954	0.0	0.0	0.0	0.0	6.025566859535182	13.765787554186588	7.135999850709571	6.504572301668298	0.0	0.0	14.026234420764164	0.942059540147378	0.0	0.0	4.392679215096036	1.9161605345216979	10.067983002059146	0.0	9.64490062239451	8.599813737472962	0.0	2.4154953827074612	0.0	2.3683368270871203	5.555983466406987	0.7506100551292242	7.8896838894790555	11.250834745556359	0.0	0.0	1.882542819232466	10.094503398381475
665s_F15	4.2905809999999995	4.7506666	SMC	10.27223717559189	9.306012094707699	0.0	2.712199990342508	5.180012675652545	7.121280928053077	10.070169688467134	0.0	0.0	0.0	0.0	0.0	0.0	5.076600887529831	2.780435275667092	8.32747421660702	0.0	0.0	7.527770233075707	10.6760922642547	10.46054851722503	6.485416268312274	2.0283957060933617	4.789599997280676	14.43411688390134	0.0	0.0	2.9235376666556028	0.0	10.587730092747272	7.021403123644647	0.0	7.574730397007118	9.946060574179729	9.973881360460194	8.672436790047145	0.0	0.0	0.0	0.0	2.002107300579508	11.61343027228445	8.361420402145109	2.1537217523299113	0.0	9.653478016037106
665s_F12	-1.1511790000000002	-0.39907059999999994	EMC	8.770437522783826	0.0	0.0	0.0	1.6211547229652212	8.350497174648819	6.107424290107455	0.976945820493863	0.6375549940172677	6.787655269812902	0.0	0.0	0.0	1.459075603583363	1.9345550925074544	0.0	0.0	0.0	0.0	4.183141838851966	3.3432437876178436	7.570101956526643	6.625301757520347	9.973418297115236	11.967533948161918	0.0	0.5044176449164592	2.059034094378777	1.1284843908753286	6.272964680888956	0.0	0.0	2.2163745260643526	3.7992587762537373	2.194714244567637	10.7144119827982	0.0	0.0	1.387349487535825	3.798099949831541	9.739992813827046	8.464210998103043	1.4303492958952537	8.98079326154007	9.817186681478955	7.547653495525564
665s_F18	-2.2753224	-1.6880363	EMC	7.6217926218610215	0.0	0.0	0.0	1.9936076994618335	8.835115275834525	7.145123581390687	1.919057044174161	0.0	0.0	0.0	0.0	2.9991580427517484	4.006888911412587	0.0	0.0	0.0	0.0	10.462685713636995	5.3381180838508895	4.372423088462055	5.104869258452299	3.5402887634160742	0.0	14.972271048546363	0.0	1.13909661404422	0.0	2.0773309218836853	7.952427683150278	1.8402176488088073	0.0	7.979973574602964	9.718412473484562	9.592317797239147	10.52491676522933	0.0	3.4962617538315506	1.7317150187491606	0.0	7.488093167662737	9.758706496017426	2.5533148428532737	8.14025264629586	0.0	7.998790242545746
665s_F19	-5.5947847	-2.1325867	MC	3.679818894170172	2.8300369286018725	0.0	8.353436871271407	0.0	10.591455319879884	4.354662473732377	0.0	3.8996374017488225	0.0	1.5408515213383556	9.770178238487043	0.0	2.860406572659942	11.817252469452193	0.0	9.370453975273362	6.970598927379937	0.0	6.100018041546683	4.118979416797945	7.545760971472419	7.698458037872799	9.60310821489038	6.951237247817171	0.0	8.776466419143935	0.0	2.391400484652967	7.6860459661553335	0.0	9.299805371553822	10.083049777305463	5.562449445005852	5.301051000363182	3.842305294446557	0.0	10.107357630770684	0.0	0.0	0.0	9.339697287170628	8.512108748759799	2.7944379761232114	0.0	2.633345493297793
665s_F23	-0.8433233	-1.2667972	EMC	5.357607076799815	0.0	8.950681554771641	0.0	3.7635432445974826	9.466927254524219	9.950088807895327	0.0	0.0	7.812533542377513	0.0	6.6237406982210745	0.0	0.0	8.101536663410497	0.0	0.0	0.0	7.073450168277281	5.413037729538248	4.843967419002393	4.218735508808517	5.776983995197271	0.0	12.42918045363836	0.0	5.54390773420218	5.29950391563356	0.0	8.180345460312363	0.0	0.0	0.0	9.030694286510801	0.0	0.0	9.243693101143842	0.0	4.924909521093536	0.0	8.99135756853777	9.398543088078064	0.0	4.399297307910144	0.0	7.606026439499699
665s_F21	-1.0222666999999999	4.553853500000001	EMC	11.441283068291998	6.755590225733445	6.948048721205449	3.8146694224278965	9.396349653020852	8.524011794769944	8.454742554689007	0.0	0.0	0.0	0.0	0.0	0.0	7.706376826918428	0.0	7.523160310016902	0.0	0.0	5.539467653961963	12.088490297161055	12.445034900561387	6.242124409967169	5.742419765540905	0.0	13.52508425910644	4.453932287396921	6.027650551246856	3.5176872859628445	8.624008960202634	7.234458929697941	7.132886629257613	0.0	9.921942724142626	13.747711398997573	9.119067262311223	9.617093781898989	6.92421082283011	0.0	0.0	8.003796810711878	5.000257743108824	10.974561077071758	0.0	0.0	0.0	11.426827985127467
665s_F4	-0.9711886000000001	2.6977587000000005	EMC	9.829014479928885	0.0	8.276371942194121	6.106745846840555	6.875320723328757	8.960235499447839	7.342892899165268	6.825361969971516	0.7933154013142167	0.0	0.0	0.0	0.0	4.4441992633772625	8.261544610779534	0.0	0.0	0.0	9.864633483311602	12.474034896963571	10.66289331129586	8.276470092021219	5.721381908757583	0.0	13.037727703660805	0.0	0.0	0.0	0.0	6.315902004901787	9.795331176417756	0.0	10.106953609352164	11.22467106624141	2.5160132230071244	9.18293242698783	8.534977429544664	6.807076063673808	6.156799054867135	0.0	3.3967752136813485	0.0	0.0	1.672672157954394	0.0	12.767503754453253
665s_F2	4.0906744	4.6816216	SMC	11.684670236679505	7.790691431207586	0.0	4.317570612091201	9.337429434889456	7.526196679759521	9.374847544330681	0.0	0.0	0.0	0.0	0.0	0.0	4.413975503542186	1.550128321767293	8.24271873728755	0.0	0.0	2.25342633617995	13.036246161219713	9.579569532897617	0.0	5.0605149808349195	6.30715659641134	13.84345256328332	0.0	0.0	0.0	7.549194512450867	11.534798149967044	8.127368846926649	0.0	11.87887914055426	6.549918985135225	11.416783850523121	9.537866327500142	1.8577693992895612	0.0	0.0	1.3805858809818596	7.749961547742513	10.94177809596038	6.685307887849497	2.1373779301455147	2.0556219774253064	10.76676281387492
665s_F5	0.6857331999999999	-0.7758121	Renin	3.009121929473055	7.65135750034531	0.0	0.0	0.9637669785603447	7.469385332775006	12.666850605024512	5.978511049790495	1.0125542997052268	0.6814951622118935	0.0	0.0	0.0	0.0	1.8416187968355926	0.0	0.0	5.898849951448783	3.472318122218058	2.050698607374747	8.609095048677199	7.064393813025877	0.0	2.3759440943456167	13.531435509586164	4.835821777118771	0.0	8.39806079839388	1.665446822445629	17.17051172024583	0.0	0.0	6.40048879167923	2.3054744277792905	5.0771080532774535	9.339100104122616	0.0	1.3998308429895019	0.0	1.0527741617298239	1.2160599770591198	12.304293492954368	9.545858586975658	1.332569255729758	0.0	1.8726742274960564
665s_F7	-0.24474426	1.5575261999999999	EMC	9.646259482400705	0.0	8.903882635634089	4.4153421986176085	4.099167009514859	10.220563727429514	8.842497901370264	4.280894096384587	0.0	0.0	0.0	6.612079253043945	2.4949087033644126	0.0	7.089964221679562	1.975270371178513	0.0	0.0	8.919250749069665	7.43140883443386	9.807451124910834	6.938769182810026	5.977979201612797	0.9043431119932973	13.757461141052637	0.0	3.5060892834868445	2.005585900533638	0.0	6.1579856472465195	4.640878118554792	0.0	11.624655014499167	6.749918973271522	3.488041120444217	8.565947118949941	11.437453026652223	0.0	5.154597302616804	2.945812124512297	5.088544663257995	9.610900267415163	0.0	1.3669660893077333	0.0	7.958803976436066
665s_G12	-1.5677322	4.1076440000000005	EMC	9.470081972061491	0.0	0.0	0.0	2.1753847633563996	9.026304462525806	8.041284653508054	1.400686282566022	0.9570444884951876	0.0	0.0	6.848864837900157	0.0	6.391851334101848	0.0	5.12542950107805	0.0	0.0	8.228684756306421	11.536195666632178	12.808297341118964	6.193015616863759	4.772720505742863	1.35097375543042	13.545078844012094	2.670719068207014	3.0161694131253993	0.0	8.312887858080039	4.406229472128552	9.311842229513324	0.0	10.36302861567053	13.369644670220836	0.0	9.931528302995007	6.62363612565682	2.0115392584279372	6.657015260076593	7.459110077906903	5.642803693805417	9.768680766648668	0.0	3.2371278208645946	7.730370804324871	12.591168013123708
665s_G10	-1.9069580000000002	-0.6852448	EMC	3.1801960351694483	0.0	9.019489096961426	1.7850580928007624	7.432031363205267	10.207802564140321	7.965904800334933	0.5296594997915934	0.0	8.382203710025399	0.0	2.8986430895500512	8.888656930821382	4.778512792091418	0.0	0.0	0.0	0.0	9.660937699921487	4.709523108825682	2.3760703765675233	0.7363993661685333	7.556206074764756	8.592503757360745	12.714077928768258	0.7872467440581602	3.295753384666649	0.0	0.6261634122324755	0.0	1.7945636663099422	1.579346009321329	8.374293099064575	1.9854243174229356	0.0	11.258364592005577	6.687446244823969	7.7970040311465825	0.0	0.6207537172359513	10.278903406908396	7.323821055061585	1.352257823724862	10.074764000522071	8.399195318654147	4.141694656417748
665s_G16	2.8786322999999996	2.2886686000000003	SMC	7.1565971526119325	8.602072199971607	2.568298625954898	0.0	7.830101651047124	4.169703806031609	11.715421034520556	2.918881218789524	0.0	1.693746534967267	0.0	0.0	0.0	0.0	3.4012297972434062	2.6363589692059826	0.0	0.0	0.0	11.305715905106494	11.852574254669447	8.970786089155212	3.464014460047817	0.0	13.409805210313879	2.6709986126417777	1.2740286099274682	7.601272512025653	2.327694979119965	10.75723652435362	9.630187960579594	0.0	9.121999453344879	10.81667274457822	0.0	5.0258251404771626	0.0	3.7149351890291227	1.9022904582516995	3.16262752187952	8.721725418664615	12.143185652202792	0.0	2.7269893372976592	0.0	11.149928909202892
665s_G20	-0.6760185000000001	4.1408267	EMC	12.092963865602377	0.0	0.0	2.6619830834250706	8.491726641068139	8.58466286626313	8.302082102837517	0.0	0.0	4.17890607942685	0.0	2.327387062373628	2.5508918276135595	8.347423187490932	2.7297932058847496	0.0	0.0	0.0	7.170968687799283	12.379527608000485	12.014338338054676	7.092808699847736	0.0	5.894132140483579	12.867102264519975	0.0	0.87607980827621	0.0	6.987802958001192	2.526281922419835	8.34656693999646	0.0	8.889252052429274	12.628558644881196	11.631052751323748	10.677443383447745	0.0	0.0	0.0	9.312491255595278	8.287834212138751	9.514979339177279	0.0	6.784580070038942	0.0	11.729672292793762
665s_G18	-1.4057131999999999	-1.4909976999999999	EMC	5.3106902446825	0.0	7.146908487281663	3.670906268347589	3.3400578434533874	9.6039878036866	10.055681629157714	2.3940631052653907	0.0	8.385410655383987	0.0	6.683555568635855	0.0	0.0	7.1030912902791865	0.0	0.0	0.0	0.0	4.962651726249565	4.961709794785146	3.784625346000316	7.465395149715126	5.052866566811155	11.938698890699984	0.0	0.0	0.0	2.635662497433071	7.980972665979253	4.374562138203345	0.0	9.5897434877466	5.280463037781685	0.0	10.26426373937327	9.472074867238616	4.064897094369623	7.264188237753261	3.5005918214861085	6.385195838519459	8.259899179424842	0.0	5.227079028739504	9.989633915295828	7.209367209539193
665s_G17	-5.7911529999999996	-2.502847	MC	4.0215883884857115	0.0	0.0	8.989421021811369	3.0796477072207136	8.749242954655108	0.0	6.62540823111108	8.403493544229898	4.760439373667645	4.396337819550174	8.968991884070377	6.866074761036861	2.157665862010239	9.043802126666401	2.8266231778453643	7.494726220483384	2.405682058918659	4.512847685757032	5.699232462519781	2.4663433266304855	1.9549840506373906	5.8246088653738095	9.570118833195554	5.802399009795278	8.113253060493962	9.712966199157334	0.0	2.509786017260132	0.0	2.6629254276692484	9.885454945073601	6.193362706974489	8.074177899833426	0.0	4.745127709914121	0.0	8.73496948091545	0.0	2.497087684028671	0.0	3.3462923784470093	12.12586678542774	2.098446272467979	0.0	4.190900691493862
665s_G2	-1.8640726000000003	-1.0947745	EMC	5.095887511658211	0.0	8.676307939323742	3.019516734265211	2.3725599322857875	10.091477843261824	9.868061816323978	0.8948152966016628	0.5783894780336154	0.0	0.0	0.9210956738326536	0.0	0.0	8.981903728980454	0.0	0.0	0.0	7.300468171935484	3.8788472062557218	3.4789237256755747	0.0	6.538938821407988	0.8579953866333077	13.328021594034954	0.0	0.4557213262528456	0.0	1.0376247468958142	5.50643314188986	1.7620174965055095	0.0	10.811789676518753	3.4000952549799734	0.0	10.003537436046484	0.0	1.3721669017003337	8.484279344977036	0.0	7.705903939230784	8.949840814313514	1.3244866232530843	2.784142287679331	9.950441589613652	6.979152566950688
665s_G3	3.0880425	2.0925055	SMC	9.298347482540839	0.0	1.3711052623635331	2.7703499229887454	8.630381041937257	6.847623227500469	10.837263707965574	0.0	5.399270322650699	0.7816918368015201	0.0	1.0688931110686637	7.644816368809121	6.375401157679561	0.0	0.0	0.0	1.1271704938296168	0.0	11.94845918418897	12.10341033284647	0.0	2.0345602811820593	8.745691333597366	13.399766430953436	0.0	0.5423945245044623	6.2663046973478025	1.197570037712347	2.6327153468130953	7.725134756355481	0.0	8.913521744341379	9.787836220368783	0.0	3.721709084404126	0.0	1.5615705846109984	0.0	8.181055103767918	2.0537159641085077	9.185021425836123	1.5101310107798889	2.683869305097911	2.5942902862825705	11.804734561348601
665s_G6	-0.46114102	2.4399827000000003	EMC	6.2857829141839066	0.0	8.014019554981846	0.0	9.201607393865519	9.635696571736037	0.0	0.0	0.0	3.1201976102442193	0.0	1.5645432955452336	0.0	0.0	9.288909258799949	0.0	0.0	0.0	7.431306559229582	12.77606526357331	10.693093974059737	0.0	0.0	7.199509431401855	12.202918514597693	0.0	1.3938706167458723	0.0	3.7523836088435254	0.0	10.063460028258469	0.0	10.471152488938582	13.081811702164472	0.0	9.919829707398009	7.494084090282257	2.1637293753421485	6.0316550782804885	7.009111295373323	1.9299341517857165	0.0	0.0	2.8973980525723064	7.42408262324254	11.175976476579793
665s_G5	-2.836073	1.6900157	EMC	10.19231644940747	0.0	5.629018656367792	4.730165110681118	8.182310527010326	9.528562095047413	7.910264361826247	6.466454634910782	0.37702140372907206	6.731668855123732	0.0	8.28726654473737	0.0	3.8240050694220122	7.736271623307964	0.8698804130909122	0.9275418797981596	0.0	9.52961751466838	10.41812217881429	1.1565714585444866	7.1123820803915	6.005940728290155	0.577286065709461	13.224786689319815	1.4345346550565046	0.7440359858910447	0.0	2.0044078982954607	5.302321854534725	8.341932330064566	0.0	11.88054370618664	2.762843271159191	0.0	11.025442258933731	0.0	0.0	5.999259362498488	0.0	7.908307165707236	1.8034120485444602	0.0	8.044266519738985	9.022604396159615	10.781304614907878
665s_H1	0.65517855	-0.15581782	Renin	4.569240666804484	0.0	0.0	2.7045516561496488	0.0	7.610152491803127	12.302404471908634	0.0	5.0004801987988925	1.2407140788782194	0.0	0.0	0.0	0.0	8.25005396841757	0.0	0.0	7.084189005645998	0.0	5.189005133309917	4.8759903799380515	0.0	0.0	1.5321812745938093	12.513004848223899	0.0	0.8992467085180155	8.596974711955243	0.0	18.22703486786507	1.5143235168824365	2.4556009405315775	9.697355316028638	3.8433530932522073	3.069574673458965	3.65031727262195	0.0	2.232531917793273	0.0	0.0	0.0	10.719931144907196	2.171078863514576	0.0	0.0	9.555076539045883
665s_G9	-2.693283	3.5652707	EMC	11.95039257402839	0.0	8.137615268233656	2.8375640293894224	8.930037633781883	9.141521947188254	10.44125100147463	0.0	0.0	3.225377466997473	0.0	0.6595464789841321	0.0	3.33102330362812	8.351745453571514	0.9155960494673703	0.0	0.0	8.029839501594672	9.850129344060253	11.082310756095032	8.109124284414786	7.4146314221728655	0.0	12.574663679204258	0.9350942264148745	5.423732070421039	0.0	11.03245451561161	5.616486956040545	8.308143765605402	0.0	9.286743274286007	12.751401097170342	0.0	9.65209273627614	7.510416005840005	1.6139173387209946	5.717804726734894	7.151885313831095	9.689087232441544	1.8748051381538497	0.9824549467904536	7.113693927301758	5.958513357502987	12.085357549551954
665s_H12	-3.3124792999999997	4.3188148	EMC	11.03066361973556	0.0	8.37390359760796	0.0	9.441447539207777	9.842372109815173	3.465284267690424	3.178209436586855	0.0	0.0	0.0	0.0	0.0	0.0	0.0	0.0	1.3508894023487108	0.0	7.969800413946174	8.55797598585131	9.855808912525822	7.077522816642237	3.9415059000131576	0.8843015176020572	12.794327791725243	0.0	4.790951473375513	0.0	8.647968926704268	6.1152208553600165	9.64730918714545	0.0	10.34997560284006	11.003162497801943	7.920814045855937	10.349300025745084	4.877433465981344	0.0	5.832638742678091	8.127705059766335	9.540636737252571	2.400907811345794	0.0	0.0	2.3977175634998886	12.179324166451869
665s_H10	2.4768622000000002	1.2790099	SMC	11.228666410283818	8.83594992739506	0.0	2.5945732367653336	2.662789296870314	1.1266612588763105	11.756126847056022	1.4996953712147008	0.0	0.0	0.0	0.0	1.721695079228253	4.591866106335695	1.8734532251317055	1.2946767543537248	0.0	0.0	0.0	9.05200728991735	9.784266794646369	2.3551604438092846	0.0	9.032797702523263	13.67816009135635	0.0	0.4803115949778137	0.0	0.0	9.7232559833727	8.469842505239622	0.0	3.5017245088931106	8.247295160992953	11.19517117883385	2.650099520409884	0.0	1.4272931702218823	0.0	0.0	7.8206230220354715	11.391439287162596	8.252595442073218	2.0464899233771336	0.0	7.57265936510209
665s_H13	3.1045074	4.8260565	SMC	12.483343844856398	7.946981804156897	0.0	5.557563038842889	10.695052395512446	6.216530700983193	11.232035370936742	0.0	0.0	0.0	0.0	0.0	0.0	4.264439124977905	0.0	9.196639157021295	0.0	0.0	0.0	12.703781315112778	11.267804754015218	6.8879908010792	0.0	6.556177228957	13.529367706338451	0.0	0.32931544558753156	7.91642024625442	9.10838379212021	11.385444218427207	8.241147646261181	1.2200185120425437	10.487330746686071	12.570947616513488	0.0	8.121262953776894	0.0	1.0680323651369126	0.5801440846717221	7.51503132346322	8.32872065266334	9.144458974558864	5.781388596785043	1.0115949865037315	4.726810076889562	11.50725850179822
665s_H18	4.062111	4.453632	SMC	11.119186587344235	9.666872368239375	0.0	0.0	8.856490078546296	5.695936680409004	10.459469220466799	0.0	0.0	0.0	0.0	1.3617303358426283	0.0	6.818104521406426	0.0	0.0	0.0	0.0	9.215318028197249	12.20374387011227	11.561199811794214	6.200511267762667	2.759574074780403	1.2795056714989685	14.168204789679963	4.538134389031725	2.2974612622614856	6.959558743940462	7.206860269110341	6.951201577010404	8.907024964197241	0.0	10.322628457348339	10.396200288537733	0.0	9.501078572189337	0.0	1.9226099460038906	4.119258956837287	8.153154507880593	6.912154040279031	11.325344734693639	0.0	1.8425194490661865	0.0	11.19268019526412
665s_H2	3.9196699999999995	4.292079	SMC	10.490842721810845	7.674791958663332	0.0	0.9367280962543386	8.284655419540302	5.395875916028603	9.702058885299405	0.0	6.118928793910368	0.0	0.0	0.0	0.0	4.830833819778951	1.2036044758397269	7.34307078996392	0.0	0.0	0.0	12.555949417887415	9.533778357229192	4.2808019103345085	0.42416087250225015	6.14446700011157	14.444045256951167	6.139263884311126	0.0	0.0	7.176568541138074	9.155709361617268	8.510614065918634	0.0	8.847668140788517	7.9283986304315714	8.147070549355716	2.1511265651836315	0.0	0.0	0.0	7.499045830747408	7.657046082218817	9.88984745817909	0.0	0.0	0.0	10.891728351665403
665s_H22	-0.7197918000000001	-0.7459071	EMC	6.045257925876833	1.6971252368991407	0.0	7.142631617440603	0.0	9.127820728371727	3.0251907961388014	0.0	0.0	6.860864872018409	0.0	1.2157575732317085	0.0	0.0	9.219338415437974	0.0	0.0	0.0	11.152323126785799	4.412458376070387	2.0016846354285422	0.0	7.099678054267696	5.720148517954158	13.314087361858075	1.6235100879596887	0.0	0.0	0.0	7.300840171069189	2.786665686035368	0.0	11.716180158786418	2.7351591433521945	0.0	10.526386430870527	0.0	0.0	1.642878295055597	0.0	8.491166256483213	4.267686339059697	0.0	2.9139554035575346	10.901836985654157	9.25331894609127
665s_H4	1.187977	-0.6188116	Renin	4.226486458987478	11.096834966377367	0.0	5.271544838174169	3.1014758411625025	8.028027919622907	12.698957926270712	7.670565593906003	0.0	0.0	0.0	0.0	0.0	0.0	2.6078796166475624	0.0	0.0	0.0	8.902243178882301	3.8897995688164744	3.3518194186672052	0.0	0.0	7.249211011884117	13.331080351011101	0.0	0.0	0.0	2.53020570401713	15.678409553758486	3.0415634981236472	0.0	9.236261759082801	0.0	4.498883965247179	0.0	0.0	2.202748037344146	1.3932315548292187	1.7496989966056076	0.0	12.18779626651936	2.1416489132097656	0.0	0.0	4.214288981951185
665s_H5	-5.3178515	-2.0700773999999997	MC	2.540989074923836	1.1676205832659303	1.0443721590574884	9.761898339150841	1.247974454945353	8.556058870296276	1.5774731092413687	0.0	3.424609199036145	6.268377910948649	0.0	10.795771535154543	0.0	0.0	10.850059783519608	0.0	9.366948865967313	6.027573276627861	6.031929809581209	7.411103240650107	2.58736708839028	0.0	0.6234386417915219	8.686843383693674	5.116946215525529	0.0	6.059719687366282	1.727890694743644	0.9000780434685239	6.032117118932796	1.2089954105249257	9.628771063897235	10.128601562295026	3.1476759033522566	0.0	7.631633110182476	0.0	9.631165801508986	0.0	5.825337849032062	1.0392967167246927	2.1320348321080007	9.433856805116578	0.0	0.0	2.881536734046844
665s_H3	-3.1709998	3.6719800000000005	EMC	10.164644305257399	5.079247074816725	9.133861475210017	4.702428017245181	6.454080789659117	9.092962505414496	10.734782321317292	0.0	0.0	6.465820623547836	0.0	0.5937732668969883	0.0	3.423824765359196	8.357075862998435	0.0	0.8866015803972254	0.0	9.886600970377916	10.40625222420365	10.77218759422732	5.249031678685997	4.529220811669678	0.0	12.999783882389439	0.0	4.6874298425498475	0.0	4.106379495662381	4.255163624226361	8.758371062021922	0.0	11.186548501147616	11.289352775698237	1.4903410009278448	10.90692790114607	0.0	0.0	5.656640611249227	7.390573333324086	8.822428466803213	2.507678169830319	0.0	7.420275338413084	5.172208351930518	9.831786199891372
665s_H7	-2.3740726000000003	1.4445454	EMC	2.636805626380219	1.389406803979136	0.0	0.0	6.2573335151190905	8.821995853596542	9.041873935840979	0.5453479805512251	0.0	0.0	0.0	1.9507899199083703	7.454783366738657	4.496811806929366	8.491352481174085	0.0	0.8449722339336146	0.0	8.287112175518853	9.541731133746433	1.66456038482755	0.7567764054329104	5.846645492149292	0.0	12.93083561055574	0.0	1.256988889539948	0.0	0.0	4.338976978850088	7.439580835456251	0.0	10.87261150100832	12.174670249926887	1.4315954193514144	11.514188978123963	0.0	0.8868795232146992	7.48578281647932	0.0	9.022435376647763	2.925050886594949	1.3831524011935046	7.580645477067704	0.0	10.95170409430204
665s_I1	-0.46237004	0.79695016	EMC	8.747462845188952	1.7061548312440802	7.799794735814317	2.1824940790858465	1.9077547600542697	9.717843889969146	9.398180947173644	0.0	0.0	6.773597626558497	0.0	0.0	0.0	0.0	0.0	0.0	0.0	0.0	7.734875737334429	8.380342320811529	12.490000996961184	0.0	5.701312848454765	7.159780708207914	13.81964543122177	0.0	5.902375157089699	0.0	1.3632031336039323	6.534472087242108	5.603809321533843	0.0	10.569032943028853	8.950959217015706	0.0	10.398652492722142	0.0	0.0	0.0	0.0	7.8510992456910955	2.836449056726062	0.0	8.417015279552889	0.0	7.086515648021096
665s_I11	3.274437	2.6487854	SMC	9.440919993760676	10.64096476345949	0.0	0.0	6.831824296376899	7.541560107860707	10.292503203920583	0.0	0.0	0.0	0.0	0.8876898500844527	2.8417235360521222	4.622683086218167	0.0	0.0	0.0	0.0	8.452497784079803	13.001627639725918	5.080439676065072	1.788847026843809	5.039303243089168	8.237155226649508	14.205077365383978	0.0	5.6373822608759365	1.8775374157717155	7.881319986051525	8.583912014572048	7.995037785703531	0.0	2.028554341523075	9.21843210576019	12.257327052775706	6.372236123388557	0.0	0.0	0.0	6.396686570358509	0.0	10.164312278626664	8.398291329795375	0.0	0.0	10.994570529635947
665s_I12	1.8962773000000002	3.9214572999999997	SMC	11.140192895875693	6.656302512433159	0.0	0.0	9.291151409901957	6.836526749773107	12.267390883246126	0.7799330873591436	8.15866980797446	0.0	0.0	0.0	1.4870646570845645	6.322306192549499	0.0	1.0977364026313625	6.61387757876058	0.0	0.0	11.637779665703867	9.54678551784108	3.418103172562939	2.6965033445889848	0.7467056956285069	12.666293364750292	0.0	5.597598757040158	4.3046939849977885	9.280378114497058	16.329465589379033	7.5893162466199655	0.0	8.76766742072104	2.8834745827711843	1.8677423846423231	9.435552430095838	0.0	0.0	0.6765741495740355	9.703283083267811	1.0497912546903747	9.358451906273338	4.114261958900721	1.155929855583202	0.0	11.851356698945798
665s_I16	-2.7054033	3.507507	EMC	11.923306107900459	0.0	8.585454892689603	5.365548854541303	10.106097203098487	8.508888822337969	9.100003096378268	7.689115950433397	0.5376193563166138	5.184796553929386	0.0	0.8359886571036138	0.0	8.471552400753191	6.810215225303764	0.0	0.0	0.0	11.065675002375347	11.415166734704988	12.117394441570305	5.537153677157386	4.647571635469311	0.8023766589312115	12.44140284362434	6.447226667152602	0.0	0.0	8.273744788991477	4.205210001383201	8.975068983453395	0.0	11.290874244578708	9.176259509774093	1.9662868760143017	10.01387880806403	8.690198993596788	0.0	6.61731463278654	8.471070517620456	9.058051833328385	0.0	0.0	3.3833811386234847	7.845962828907237	12.647833919428969
665s_I23	-1.4354743	0.036968056	EMC	7.158225750910266	0.0	9.010340945734976	7.1799131366196045	2.1478171627643916	9.944642453941407	8.814468889723308	8.109927922836704	0.0	6.053194386848212	0.0	0.0	0.0	0.0	7.465294106261619	0.0	0.0	0.0	6.208012843285518	4.876342369063017	0.0	0.0	2.5593464531553383	7.438778459117398	11.442063198953608	0.0	1.2531198139932072	0.0	0.0	5.3371664952921165	0.0	0.0	10.821336209470964	3.0212986943454876	0.0	10.352108807253154	0.0	2.790111268817581	6.952577372949097	0.0	7.817204622927728	10.66591578530009	0.0	0.0	0.0	3.9465434036571967
665s_I2	-0.45577842	-1.2468438999999998	EMC	3.1348975362987206	0.0	1.193404327274068	3.2862893751425806	7.2844548052439695	10.766617204282825	9.300962675268153	0.0	0.0	0.0	0.0	0.0	0.0	1.3488491202044313	1.8058253179634638	1.2398200617236954	0.0	0.0	10.055750707052384	4.016246513300881	1.5958830539118762	1.1926649574569128	0.0	1.3891966084393772	12.918697187639419	0.0	0.0	0.0	1.035023244321862	6.141917501394073	0.8435335302642002	0.0	11.7261656231595	2.747154001155891	0.0	2.571612025053898	4.980737602380514	0.0	6.091075074674164	1.0271503069123908	0.0	2.349957937551595	0.0	2.779803634715044	9.183247528479844	8.521431897538164
665s_I3	-2.3641126	3.9153621	EMC	8.869180598305388	0.0	6.9437203051723575	4.6134301065149845	7.257548370387584	9.600712245155332	9.194829096872459	0.0	0.0	0.6794588293091602	0.0	0.9398198312862227	0.0	2.067308723903414	8.036503292742843	7.552856666120428	0.0	0.0	8.443356659228167	9.879510713006404	10.504758398937668	6.52454994078979	3.8584389311249585	2.5873803460749913	13.000488203652584	0.0	0.0	0.0	6.964232476615783	4.639908624507818	7.571833070513036	0.0	12.4040745373755	8.336011788332634	0.0	10.000430441137315	5.4277296935338715	0.0	3.500457225948194	7.237148020097572	8.402791209335922	10.141398357726349	1.3482801348860187	2.8178842092346845	0.0	11.115163431273738
665s_I5	-1.9634377	0.23402440000000002	EMC	5.981275726850624	0.0	6.639223205884293	4.007973157557019	5.041261375994446	10.305955040272526	8.267662270475677	8.129657981295464	0.0	7.520641051815831	0.0	2.741933223667129	3.8836762323047647	0.0	8.110036587376156	0.0	0.0	0.0	8.550819582146103	6.614804440834484	5.719782357405433	3.992505342016564	6.539796008737136	0.0	11.937059586584613	0.0	1.7507392766430578	0.0	4.399980776781915	8.71038641814895	4.020518806767214	7.6236793085956895	11.484805194319083	5.229256088222989	4.4073462809034245	10.856934522306604	9.197524738380213	8.55176837829902	9.026620017351702	3.8344459704233733	4.115569639965395	8.52203250743434	0.0	8.140574411271066	9.79589804111386	9.84739880490909
665s_I9	-5.686684	-2.761686	MC	5.068688726225461	2.288705403325107	2.1085805084913933	6.322255815950907	3.5507003589406567	9.313244966986794	4.68646965198559	1.6800304536656652	7.4350115552511955	0.0	1.7777276154303059	7.613399193980999	7.999955865925482	7.091708312229884	10.282755526491803	0.0	8.364521780948811	6.989830874386808	3.760840266637871	6.075377129505076	3.5127064934285848	0.0	0.0	5.6128176359131805	6.508871962666621	6.510426157373571	10.049313539594039	0.0	2.678351029004917	7.618307074196587	3.1984788484226745	0.0	4.138001975806029	4.365342031765071	0.0	4.725554457777543	0.0	8.506450620623545	0.0	1.8765318082934213	0.0	0.0	9.915500188679562	4.0093310625674095	0.0	4.595073582158882
665s_I8	3.0856001	5.4396825	SMC	11.976211308204915	9.329400853246325	0.0	2.1206295526892704	8.166942477855837	7.7208517682732944	10.69053774214648	0.0	1.259390578089382	0.0	0.0	0.7061039727173833	0.0	0.0	2.6577223329080177	0.0	0.0	0.0	5.627116196613895	11.947096607437409	11.899625488972902	8.856422449637119	2.087429177985759	7.8205619521385215	13.510797389717037	1.5787324364281148	0.6087769100008663	0.0	2.7973448967824583	11.636743693349379	7.654980133611629	1.2393661849257107	8.264415575137859	11.29756297671129	8.677293673677486	7.951928586706869	0.0	0.0	0.5914001534107506	3.8327641493056435	8.643084640743083	9.622993866365011	6.064129508183262	2.0428300340755268	3.2771100357322953	11.480577283041386
665s_J1	3.5528717000000003	3.3769372000000004	SMC	9.603269774281213	8.056572451764982	0.0	5.720156294918648	6.622631700388996	7.149660414310531	10.654625507009534	0.5146359878389504	0.3172888184042242	0.3695512697218136	0.0	0.0	0.0	8.143999004979456	0.0	0.0	0.0	0.0	8.431485770863338	11.027632145396488	10.33754769528764	6.267124498328791	4.817646230855508	2.3370377662065556	14.831503868781368	0.0	5.11772978673589	6.990691403880653	8.090080343119714	5.0302164931951365	7.654009824299388	0.0	9.510069045988853	1.539367906957415	12.093708823935401	1.7970154454569973	1.4332036213996866	1.369997049701305	0.4411341076389465	7.234873070565814	1.831479087336675	10.46168208189936	5.820890418175911	0.7942965712676361	2.348031379672003	10.171217265443364
665s_J17	-4.854186	-2.3739214	MC	5.706680277174716	0.0	3.416669265186023	0.0	4.440593116905566	8.042900105988464	5.2155105015532985	0.0	0.0	0.0	7.589500365151548	10.909104907485576	0.0	3.6594051924723474	7.697086172231931	0.0	9.413553029704413	7.385054083242367	0.0	6.697081847367497	5.950764662474471	4.346237228744983	3.979339036582983	8.779506230537157	8.307363691160688	0.0	10.12947400519803	0.0	3.1522636913355466	6.327847169927395	4.2421934397504915	0.0	6.934238778812685	4.889914688583209	4.632190798604299	6.646304374177069	0.0	5.919532438884523	0.0	0.0	0.0	0.0	11.461342813467311	3.58884551790623	0.0	6.459988381445057
665s_J16	-0.34243962	-0.54497385	EMC	4.481720041696481	0.0	9.793363956012936	6.844833337974146	0.0	8.229765216173432	5.028309678769784	0.0	0.0	0.0	0.0	0.0	0.0	0.0	0.0	0.0	0.0	0.0	5.452730219036547	3.839922686817677	4.228629107842401	0.0	5.796301132598335	6.306368907207543	11.756471295536851	0.0	7.772135379237835	0.0	0.0	6.397287208419223	3.9011530604413194	3.2356622041627454	4.872860467309222	4.146561936439454	3.8954619678667335	8.107295634923018	0.0	0.0	2.8618672598866297	0.0	2.7240110799057002	8.631224569298624	2.9215526327343637	4.3437863790232925	10.608081600124512	5.122851421587593
665s_J10	-3.3809917	1.2966243999999998	EMC	10.32386153584409	0.0	7.698386451637949	8.638395253546735	6.48711357321542	9.887837352477987	8.92371850573035	6.604115239086869	0.0	6.165060447907572	0.0	7.104543958185162	0.0	3.5989345764068927	8.326168270095655	1.1050930532563483	0.0	0.0	8.082613570947201	4.552065248890366	9.03883908166741	0.6261709957557049	4.532291252622334	6.770103431547925	12.061946643866994	0.0	0.0	0.0	6.977906920493051	2.8563384105030742	9.075792855079124	0.0	11.030046751881464	7.375360701991921	1.877758302001139	10.432364382315498	6.53764513466886	0.0	4.862440852506443	8.305861756774394	9.111489372717637	0.0	0.0	9.616036718882032	9.706272617950768	10.229404026822479
665s_J11	3.8406480000000003	3.6831064	SMC	11.421481031457793	9.16171439962171	0.0	0.0	6.289740537078273	7.495956676965378	10.466512359834807	0.0	5.229012226064418	0.0	0.0	0.0	0.0	2.658587167870719	0.0	0.6641773323185451	0.0	0.0	6.087859546049452	11.832369471609931	11.098214399180243	5.1530337382998574	3.102701374935174	2.270250266864924	14.43610559472685	0.0	1.0789858583878373	4.575914395067175	0.0	4.448430766212668	8.242596169055242	0.0	9.64906518111569	12.73463025728741	2.3436917607844467	3.537981048852139	0.0	0.0	0.6903124893479073	7.655037429805575	0.6311437364240059	10.071604433080509	5.236113762741662	0.7047272514776258	2.647169235804894	11.363587410827549
665s_J20	-2.196557	0.7061663	EMC	6.921732821121851	1.3986386537409057	0.0	0.0	7.053101833152682	10.143393444115565	8.073477196285229	0.0	0.0	6.01924690387468	0.0	0.0	0.0	0.0	7.135757009902962	0.0	0.0	0.0	10.903170056200747	2.5697123699586837	1.6747783069069284	7.280039380997553	6.575825947937689	0.0	9.809588674571668	7.073129715486947	0.0	0.0	0.0	3.6361976894768917	0.8962099358301814	0.0	12.52812434968304	2.358745755223903	2.1473542415462914	10.882449057482038	0.0	0.0	5.42049916851671	0.0	9.069288993124774	2.444221844458765	0.0	9.889818120092153	10.262294291010276	9.547061630428464
665s_J12	-1.8518148999999997	4.6135845	EMC	11.309310848758416	7.205851093345623	0.6921794935460227	0.0	8.716169046760125	8.6060650619855	10.997617157437354	0.4954086811717925	0.0	0.0	0.0	0.5119905869189944	0.0	6.0634569653827235	0.0	5.124240327941141	0.0	0.0	4.115713370997994	10.92208614977599	11.942189198671448	7.118990268470628	5.069469745056908	0.0	13.538654755763691	0.0	5.818479751244648	0.0	7.895403621042484	4.012547265564357	9.295864121715361	0.0	7.7516496725037385	11.759287977800671	8.422731647579264	9.521963946444433	8.09840699631166	0.0	7.633807107778518	7.529443360129872	8.908199368672486	9.882807791751016	0.0	1.2652369169814601	0.0	11.168564491743833
665s_J22	-1.7282857	1.3127687	EMC	9.346982497400658	0.0	7.747824107157119	6.4367366978378335	6.8569854551202205	9.565555044739877	10.558424266187837	0.0	0.0	0.0	0.0	0.0	0.0	0.0	9.936727457984558	0.0	0.0	0.0	9.516494978529291	7.648148007295917	10.151428611646077	6.394907037439054	7.286225702950668	0.0	9.80690296799437	0.0	1.9318627399697939	0.0	6.787090880893783	9.000455744724993	5.57330904048159	0.0	12.102005052398058	9.261112404346877	0.0	10.422971063481139	0.0	0.0	7.344300757138629	6.193437629260843	5.2666975656703015	2.4470211796033086	1.3944831058494742	9.921972298805253	10.196429899628034	9.28568468750865
665s_J21	1.9855361	3.2465482000000003	SMC	11.500906638921544	8.406802349612576	0.0	4.787188525543645	4.37666976784425	7.625222952893304	11.389858752567827	0.0	4.115735999264255	3.7804513546838376	0.0	2.6026573218258697	7.270491856820688	0.0	0.0	1.1974067378940605	6.215411665975715	8.34773009269247	7.50520091210733	10.336382189261142	10.785143600345915	0.0	4.975902712937148	6.339387775134224	13.377158561204311	0.0	0.0	7.122366971056793	7.868097741519952	12.534684384652245	7.666841324328956	0.0	7.1797653740040435	9.497384477832775	0.0	2.046439486409875	0.0	5.025598920239742	0.0	9.961012199304474	3.4210722314393576	9.662799021093699	8.208146356931616	1.920819977125984	0.0	10.88898143776429
665s_J5	-0.45853722	-0.66322076	EMC	6.6794765367762	0.0	6.874614469906409	4.122790410161605	7.207974873763544	9.408703821853816	8.155689442635376	5.6041537112958615	2.14329226766409	9.736104637225178	0.0	0.0	0.0	0.0	6.900233902779369	0.0	0.0	2.941102780573422	0.0	6.417174767452057	10.837414518532887	0.0	0.0	6.3188444156113945	12.647644702434885	0.0	1.8376335393830008	0.0	3.0524323109986584	8.922226171553946	4.839149149965891	0.0	7.664527431261602	6.740975949624516	4.5239312045883615	5.549965725832419	4.622098681871055	0.0	5.663745817854385	3.038882169049034	3.305768589476785	0.0	0.0	0.0	6.841559210274166	4.239085626319561
665s_J13	-2.9686868	4.471255	EMC	9.284484673787924	8.55168281970287	5.827957986233115	0.0	8.637486028005045	7.672150362385069	6.887092746327218	0.0	0.2237974412269662	0.0	0.0	2.502767637892134	0.0	4.0744564272799995	0.0	8.055381114186456	0.0	0.0	8.008341159072033	9.618954052272786	11.415340944822823	3.239062354256233	1.3588993046429192	0.35214460000417386	14.404843153641423	0.0	0.0	0.0	7.7872629572473455	5.344001542383951	8.158970224846009	0.0	8.552534992716128	9.468747529785167	7.797618951262492	10.709711175712084	1.7311754417290135	0.0	3.427555165944104	6.855888648450253	6.2573924150631175	1.262600805705999	0.0	1.0012496123764245	0.0	10.678253303530932
665s_J3	2.82164	1.7518488999999997	SMC	11.13845349453861	3.938937717992003	0.0	8.774808155251879	1.1670484360405067	6.658111262322701	9.571366673208672	0.0	0.0	0.0	0.0	0.0	0.0	0.0	0.0	0.0	0.0	0.0	0.0	4.127325587791797	10.763274447925125	1.456431570709832	0.9170377559539767	6.748817583909305	13.541714511320352	0.0	4.215382063194044	7.066032636694235	0.0	4.394609210759861	8.406919672976915	0.0	3.820471925257619	2.6247550242573516	0.0	10.093021319270537	3.3530064823990866	0.0	0.977773275971939	7.79496300750105	6.272301301373401	12.09553488121861	9.201557876593625	2.316171033509401	8.20387058887299	8.682746647851177
665s_J4	-1.4907526000000002	-0.37570134	EMC	3.3557913103728887	2.5304675493047704	9.87295502940218	2.243756327346196	6.722372683727531	9.862644984774436	10.232237299231326	4.218384954484204	6.409084290301619	7.45475413544994	0.0	0.0	0.0	5.777536508301359	7.689627769898668	0.0	0.0	0.0	9.359804678270098	4.6450631547317025	4.336553408765486	0.0	6.259762021814538	0.0	11.34089465812245	0.0	0.0	2.4414493948350646	1.4114506638927007	6.6117615443541	2.591705417409552	0.0	11.216364571395108	6.25440164434552	2.5866189632181515	10.650620422197244	9.33551465032055	0.0	0.0	0.0	8.438074956448764	9.426976916469007	0.0	7.988649319493318	0.0	3.9299460681295204
665s_J7	-2.7693849999999998	-1.2780120000000001	EMC	8.25062355048218	1.959639716587747	2.2310659572144464	0.0	1.375164652097822	8.048418940681557	7.119173240322779	0.0	0.0	0.0	0.0	2.6118451797076507	0.0	1.3106836908040589	6.4619822073734055	0.0	1.2753153595945883	0.0	6.560126040765517	3.6579756577453812	4.203408716472881	2.7297846587008427	0.6789522383278247	6.096199254949463	12.650922882086604	0.0	0.43749715470007583	3.5511697320680193	3.0427349931925924	4.6568802443398045	0.8158153546493877	1.5042471661983365	8.536963121054963	8.556471393240882	0.0	9.476557340907963	4.3580852481832295	1.330540330406051	6.501221230369556	0.0	10.300241055851465	9.52043033314757	1.2837530803788268	6.910815632179837	6.567883924250597	3.8615597121412484
665s_J8	-1.3333983	2.9670382	EMC	10.202602444201464	1.7518424652676376	0.0	7.808179140866991	6.981756043257395	9.942773493120168	9.321969612769717	0.741199552059644	0.0	6.427596984870168	0.0	0.7640711280364372	0.0	5.732534279585334	9.76734315352166	0.0	1.1137165257042478	0.8100561882670221	0.0	11.819962393845122	11.351848652090444	1.005975830851755	2.1998023977053602	6.5500204332587115	12.89038517823485	0.0	0.0	0.0	3.9827310127865623	4.3821317164540305	10.244816882853392	1.3248760370835442	11.955799621612444	9.809265952839548	4.3821317164540305	10.41979216775483	8.577357995118032	1.80026493383884	7.811170877399976	8.333309468839898	8.003359175152859	8.570716968723902	0.0	2.1541584662050384	0.0	11.984980679955413
665s_J9	1.6192576	-0.6311621999999999	Renin	8.861953833733233	0.0	0.0	1.5976395703600956	1.7500521245417224	6.0895094915055035	13.029928551465382	0.0	0.0	0.0	0.0	0.0	0.0	0.0	7.111087028427032	0.0	0.0	0.8673744613579627	6.254531270029328	3.3391209456338395	3.8960389341769663	1.0727361137218883	1.0866317714629068	7.705699138366428	13.259477151643052	0.0	0.9657035700857173	6.411615198945147	0.9262810468312375	15.853349527099414	1.2409653302019914	0.0	2.7084901795285585	3.637127521921964	3.1932792661769986	10.612362705933265	1.9692076736349644	0.0	0.0	1.4759153894217476	6.655601819208549	10.691717525951153	0.0	3.096479531795003	0.0	2.929954834369118
665s_K10	2.8178240000000003	4.787417	SMC	12.816941500237748	9.068831546316066	0.0	0.0	9.066862380020915	6.917091744932721	11.542072645383318	3.8431093431272183	0.4311183261649796	0.0	0.0	1.5325893263005193	0.0	8.600001918995659	2.1820964141753603	9.656019723090326	1.036960736081566	0.0	7.383040539016046	13.214160826511772	11.192590778210642	9.586070555754885	2.9061053337159564	5.909301201162244	13.805845325830965	0.0	0.3360846659296911	2.798024833245862	9.646063579785203	7.303552996049736	11.070858767014863	0.0	8.75070688062938	10.733915591932659	7.565064527934577	9.656370496736413	0.0	1.6976333781871802	0.0	9.429456545192584	6.835719968756059	10.12064895659013	3.0767128915489437	1.6225137867423824	0.0	11.821929640084932
665s_K11	-0.5785519	-0.7970364000000001	EMC	4.271170068213462	1.4727257301445424	0.0	0.0	6.524838373199298	10.191748235362532	10.977638738947523	1.0051048981293536	1.1082962825881202	0.0	0.0	6.665705477472303	0.0	0.0	5.750672098590828	0.0	0.0	0.0	8.611281136689053	3.7546084024944655	3.9329210372215444	7.831685148281114	1.3448064442923322	2.265655308744535	13.798068097860677	0.0	2.7353405456780284	8.30934191468412	1.1595121825193828	7.727077517837996	2.5037025483670763	0.0	10.375777639257201	8.967216267024146	0.0	7.154828684605815	9.508074782856811	0.0	6.109970974942392	1.1510170404272642	8.881046980049296	9.420720901636152	2.6528551444661046	2.9819274003181255	0.0	9.250019531726776
665s_K14	1.7559505000000002	3.1728654	SMC	12.956415557088969	8.795765739305342	0.0	0.0	9.238842528932988	8.060168330707718	11.723049393900746	0.0	0.5315702218010115	1.0408871447498371	0.0	0.0	0.0	0.0	0.0	0.0	0.0	0.0	0.0	12.157088674203731	12.810841414110545	3.2425838186331983	3.391811862569656	6.737294939813166	12.17046138075417	0.0	0.0	0.0	9.35749458548399	15.436708214475553	10.203579783285852	0.0	8.294025844971134	10.555393635077838	8.898364601992693	9.852343669781161	0.0	0.0	5.90561911266709	0.0	0.0	11.506706366368691	7.725493548171019	1.2201760941716369	0.0	11.02104725248468
665s_K12	1.4283245	2.2541652	SMC	3.4403418902803122	0.0	0.0	0.0	5.012518940243856	7.3787349555509465	11.440191704784052	0.0	6.46494563859773	0.0	0.0	0.0	1.5767232692213877	0.0	0.0	0.0	1.2429073224948282	0.0	8.25933924014167	3.2307029320465803	3.079004081178554	8.364012869212319	4.110832146087848	8.834537385741937	12.497908125101825	0.0	4.803572955251875	0.0	1.5519321433216868	11.00162833449237	7.39675034812043	0.0	9.430589252261205	9.84820652837584	1.9685386747900075	8.775102118140603	8.04313071369315	1.9691053548081814	0.0	1.9513406573053635	8.556251105978403	9.712040158424228	0.0	0.0	7.6471024590345085	11.578377528778047
665s_K13	1.0362234000000001	-1.0270457	Renin	2.118056163611301	0.0	0.0	0.0	0.8317810819922449	5.571711281883466	13.925754082072643	6.150505876371439	4.631021014119994	0.0	0.0	0.0	0.0	0.0	8.467281805902992	0.8876246813550723	0.0	7.041465846252506	1.3349267307923038	2.3964472293958936	11.260988869249061	0.0	5.621579414307431	7.20793277820106	12.745429123197862	0.0	0.0	2.4253753247535292	0.6694131236664953	17.918939896022966	0.8023786274984743	0.0	8.054274655197027	2.914572981442942	0.0	8.870915434614615	1.042989642635353	0.5793255859798231	0.0	0.4049240176662442	0.0	1.1885629977228147	9.331955668796382	0.0	0.0	7.098739791976531
665s_K2	-1.5866675	-0.18456393	EMC	6.426334725853621	0.0	3.488085214176733	1.8793471478867165	2.369202850818035	10.239465980416092	3.5739301629065237	0.9793593443573987	0.0	7.044725136862995	0.0	2.0110312365659584	0.0	0.0	6.609121291212201	2.0320507885022026	0.0	0.0	8.738519939939073	3.7067358336580325	1.7202766040066568	3.702846625969374	7.081657493774157	0.0	10.444074404438592	1.3727670256776516	5.53472517390047	0.0	0.0	12.45779013046505	2.4611945552768955	0.0	12.515810011729231	4.965929422352743	3.0321598904313913	10.419825012399713	0.0	0.0	0.0	0.0	8.14861542825167	10.475496019570896	0.0	10.995359383392257	9.215586800483086	4.5161810973658065
665s_K5	1.943941	0.9721108	SMC	7.4205843083839005	9.226809411239593	1.1447904920368799	0.0	4.789070284516867	7.351319209749766	12.85781117087455	0.0	0.0	0.0	0.0	0.0	0.0	5.852590017036811	2.510608781785252	8.063687347112543	0.0	0.0	0.0	2.4022271548838776	6.670945382962406	5.050145342142464	5.380866033848135	3.10766878988605	13.859674476846122	0.0	5.790388451018541	4.627846033513545	0.0	17.070554399956585	7.042651636503367	0.0	9.430652960392317	9.206351107453015	7.3644969576652795	2.499162984738628	0.0	2.4513812249162736	0.0	0.0	2.5389191047228836	10.31921638341813	0.0	1.9111332871594946	0.0	10.378188631080533
665s_K4	-1.1015165	-0.80171967	EMC	5.854389404039266	0.0	6.689188312647571	3.0136097388054655	1.2482642610247587	9.930006386197416	8.296090772855024	0.0	0.0	8.739674115442922	0.0	1.875058308967213	2.0794655263510116	0.0	0.0	0.0	0.0	0.0	8.938542270590233	4.569585972778257	3.3351530192519734	1.4667270872975602	2.2997942276862107	8.237678248033747	8.932354728787617	0.0	0.0	0.0	0.0	12.288068919480143	2.797310624407159	0.0	9.133417679650838	4.5746660619912145	0.0	10.163469053000332	0.0	0.0	4.617883551236138	1.3534352359006	2.7538233572154853	2.8359359364968437	0.0	0.0	7.430061026037315	8.236176386421375
665s_L1	1.8262371	2.2831872000000004	SMC	10.950238985306687	1.8507731233791125	1.6880517352586109	2.3441115195435556	2.0602817595571383	8.082201929957273	10.874275740243151	0.0	0.0	0.0	0.0	0.0	6.86140815411787	1.8763573048972075	0.0	0.0	0.0	6.602913466739565	8.248962723731836	11.974744401730801	9.924853518338132	6.70985407742739	1.0912430585484265	0.0	13.454681075967255	0.0	0.7129811409159637	3.4159156366743844	5.28704268955041	17.79158163331515	8.337072361064056	0.0	9.124087347099396	9.420141211029083	0.0	9.796033441053485	0.0	2.693095510778247	0.0	8.13242909052192	0.0	10.93750834817508	6.038202712309062	3.1041671300350555	3.9178499910885325	10.265674180099985
665s_L11	3.4134254	4.564575700000001	SMC	11.667660042733234	9.639088976234207	0.0	9.038553007861367	8.544142245958938	5.835583067109413	10.078852943929999	0.0	0.0	0.0	0.0	0.0	1.4782336820149515	0.0	0.0	8.4603902193432	0.0	0.0	0.0	12.767760551448276	11.15966944399606	7.713976656994743	1.0607778744733039	5.083415134770474	13.87012443074683	1.1124161918389164	0.38626913371235133	3.3634872472367947	6.766840639706054	9.33677567480211	9.186875687972373	0.0	8.03988693765416	11.010169201506432	10.85019092538274	7.980334992588397	0.0	1.2097212792470184	6.742636390935433	8.219219562811745	6.864785672594962	11.110020495350321	2.5785803414983923	2.2171934075669433	0.0	10.840941562005375
665s_L21	1.9225538	0.19283628	Renin	9.60406301549447	4.492543118372813	0.0	0.0	1.3122058789852826	5.374699957461618	13.381763139419233	6.859867041134025	5.498310314039596	0.0	0.0	0.0	0.0	0.0	0.0	1.1457456815097216	0.0	5.636826349225225	2.4178357268503348	5.377026776855546	10.589777176430772	2.749507003322142	4.798064544379617	7.719840204559735	12.758151093077903	6.014214850949877	3.044741408668081	0.0	0.9517964704199255	17.842708540979075	7.941230009810099	0.0	0.0	8.719848953737973	0.0	6.905574187463438	0.0	0.0	0.0	5.74652456260711	6.313539198797295	11.42277763291383	7.954068624398849	1.853031472517651	0.0	3.9896351925461
665s_L6	-4.075252	-1.9566936000000001	MC	4.96790089972917	0.0	0.0	0.0	3.2921411958089397	7.4834897161091245	8.551545012015595	0.0	4.309830115375936	1.261231521602614	0.0	8.747037909454457	0.0	0.0	0.0	0.0	7.644459081991933	1.7227298455622455	0.0	6.131022868266076	2.5471447341062854	3.355919513560854	0.0	8.198794625150507	11.334362164926674	0.0	0.9157676602199347	0.0	2.5911022999870146	7.736123399390648	3.39420557203972	0.0	11.294512706629355	4.573425461662214	0.0	4.839646614371961	0.0	7.515615256554418	0.0	1.8016076220079742	0.0	10.722148451155359	0.0	3.5285746407910312	7.546756875174027	3.7353633528176813
665s_L2	1.7821081000000003	2.7025285	SMC	11.925722741872955	1.6005601225531125	0.0	0.0	9.333469924450506	5.355440505343281	12.64654562567019	0.0	4.019547947442506	0.0	0.0	0.0	0.0	0.0	2.1246223393765007	0.0	0.0	0.0	2.0988150820637204	9.954637983903638	1.2398244950664161	8.344960984317645	4.632301231622398	10.002376029755107	12.384531787173914	8.215124364848775	0.320987564010112	0.0	1.270541994157966	15.936414127850984	10.696918967048337	0.0	10.312051008602767	11.8864316715852	8.766707883802455	2.936846425872793	0.0	5.790457149896042	0.5666087999044661	0.0	0.8956258428141473	11.472946077834147	3.8196199705506344	1.5728710003885031	0.0	11.843340684394347
665s_L12	-2.1694891	-1.4675888000000001	EMC	7.8428223093280085	0.0	0.0	0.0	2.056600845371451	8.153083640866118	8.401485212608272	7.0502181603337535	5.70513291490357	0.3230281648817513	0.0	0.0	0.0	4.641698015726145	7.373708777835644	0.6652671819705548	0.7124825651495077	0.0	8.709518823040895	7.677983504203206	1.8523576249405223	0.6352314704352527	0.0	5.92049910327399	14.91994680867149	0.6806192436473737	0.21320583303743648	6.147619174224639	2.0564925893175885	7.4078600440271405	1.4377724227012658	0.0	9.486040150003937	3.0661175969020356	0.0	10.687433159018026	5.744701718241065	0.0	0.0	1.6928579570732591	8.05262131388818	7.79050190703086	0.0	0.0	0.0	3.8356405153215483
665s_L3	-5.647142	-2.763897	MC	8.600644435567922	0.0	0.0	3.164011449622821	2.0342571584260063	9.534290080032935	9.620743644470755	0.0	7.464969494747969	1.5690102094452436	0.0	10.194856391271518	3.0465375499940706	0.0	4.714518418741343	0.0	6.586563322356789	10.089324837325737	0.0	6.61871541135447	5.79629359246417	2.415748232095547	7.43648119864802	9.309398200219954	8.786350593869502	2.517288860905587	7.9258387746554	0.0	2.182079074181769	8.449536146455747	3.8475533289976402	0.0	8.354617360821353	5.305183541130433	0.0	5.673156169982027	0.0	5.616061431382587	4.649500015902007	0.0	3.26613489390218	9.767635495840624	0.0	2.5721290821093707	0.0	6.223331236254036
665s_L4	-2.6231086	3.2806356	EMC	11.04184074728917	1.2478896964545312	8.624985448760437	1.3756586897078968	9.218235726818648	9.421839704625722	9.251649991396551	0.0	0.0	6.487224070496703	0.0	0.0	1.566199316236819	5.977162492779245	4.34976491264708	0.0	0.0	1.45922205938686	9.73042802010135	12.09706118453303	11.404553386076474	8.576053359569336	5.60592832007718	0.0	12.625484787791928	0.0	6.030986379857342	3.1131444989553354	10.25437106567561	6.542559145009765	9.097976990758275	0.0	9.193745938180307	11.993405260788235	0.0	9.32636102685652	7.495470955517703	0.0	6.844079531416191	8.311454396845507	7.239943380640063	9.328553001559479	0.0	8.800475023241152	7.428069848577513	10.873298765311677
665s_L7	2.3947412999999997	3.097731	SMC	12.345366020853309	7.950948085960986	0.0	6.139519289283005	10.05641414804978	7.959280304531675	10.456252891786777	0.7147807234747513	0.4520630146440165	0.0	0.0	0.7370277231259975	2.5453662463646336	0.0	0.0	0.0	1.078234544562663	0.0	3.05395435797573	13.101906904856083	12.483417269437837	9.879025358221218	0.0	8.718180949084614	11.455739349661457	1.6314819160095624	3.6281032903997725	0.0	10.666029319164348	11.400749512467755	10.219091626422486	0.0	7.583532535110349	12.666568542923882	5.968224139976537	3.0712809106595556	0.0	0.0	4.617255464852904	8.44472129666946	0.9686948947648658	8.098603970095505	1.0858050821730076	2.1027321159606163	5.809541756947005	11.77664947302313
665s_L8	-3.5352532999999995	0.036076266	EMC	3.984466992950732	2.048740102782591	7.2531495407889714	2.5490248311440413	0.7101594939122374	9.053805532724429	7.068319514375635	0.0	0.0	6.155928683305861	0.0	1.1593842432254269	1.3171702963386036	0.0	0.0	6.761994137608387	0.0	0.0	5.691639109969631	5.530457169261894	4.036820193332813	1.4757758144080304	7.217783222181129	1.6975477233924836	13.775412217272876	0.9786279653229869	0.3293197284854304	0.0	0.0	6.6906158044285435	2.278665140786201	0.0	12.105688091661209	9.942431125592561	0.0	11.475454823194783	7.509460109706816	1.0680433413119383	7.386482750813665	1.2857489617833964	8.082399462518204	7.702073234041692	6.446178783300788	2.604253562374783	5.983778049591053	3.8440541243104147
665s_M13	-2.8787246	2.8965874	EMC	11.517699931780323	0.6564328202472253	0.0	6.366982804943196	9.870451747160727	8.798972492851846	8.86734387018069	0.4079789442457338	0.0	2.71483655658589	0.0	0.0	0.0	5.1393773484310294	9.043668648280752	0.0	0.0	0.0	0.0	2.4944422413779104	12.714343593915203	8.181713430872158	5.237719252331881	7.35347898285363	12.222092920912587	0.0	0.19064304600970886	0.0	6.522846989377859	6.377150243498115	8.603966618412375	0.0	10.455727935415585	14.439726687710515	1.1425242136013976	10.710943896507851	1.199480318657608	0.0	5.730345465248505	9.2259036292984	8.438174048578423	7.082220014529142	0.0	8.038944429387785	9.538092303950405	11.461350119411222
665s_M17	-1.9430435000000001	1.0136849	EMC	11.103152985946375	0.0	0.0	0.0	9.549474514034609	8.931078207884665	9.041576212471247	0.0	0.0	7.922767177882517	0.0	0.0	0.0	0.0	8.52810415116001	0.0	0.0	0.0	7.955436652665454	10.73530399678646	3.1916346097199404	8.352311696258505	0.0	7.960966364499662	8.257119540644506	0.0	0.0	5.723166768503859	0.8828495786657927	8.12579574452698	9.13313691218879	0.0	10.723055868576385	10.819785549055469	1.8260486548141608	11.615136983392249	0.0	0.0	7.62646084845911	0.0	3.49599853417336	0.0	0.0	10.33276638688854	8.753907735837272	10.73440038064132
665s_M23	-5.2739650000000005	-1.8285933999999997	MC	5.225677172806811	0.0	0.0	8.269387464224382	0.0	8.019484331646332	0.0	0.0	7.626994956349135	0.0	7.030742092960378	9.354730316126505	0.0	0.0	10.063496503809475	0.0	9.428434912932998	7.515460982697708	0.0	0.0	2.7705861488399033	0.0	0.0	9.773414712043744	4.800329676786019	8.302187261583628	9.36783873145028	0.0	0.0	5.7986495587499585	1.7168945522745138	6.727778075232065	9.426740708927312	5.2995981487744865	0.0	2.522427075399108	0.0	9.380285231055877	0.0	0.0	0.0	0.0	0.0	2.3849781199549143	0.0	0.0
665s_M16	-2.4703383	-0.4520174	EMC	1.7627096179477142	0.0	0.0	7.625071290090174	0.8096225570979371	8.95050175706828	8.25031715098793	8.320879164225499	2.972698575172776	7.680932641328216	0.0	0.7659854061774913	0.0	7.068127195568491	8.80967696854545	0.0	0.0	0.0	8.092502655613002	1.8029946002103288	8.210496414644481	1.0385721013021352	2.077560355559337	0.734525437704946	12.550232611084166	0.0	0.0	0.0	0.0	4.751933543896716	0.0	0.0	9.82675455898381	2.5071311091688653	0.0	10.536098722287855	0.0	0.0	9.106302060299013	0.0	8.4380729701085	2.948623573603455	1.1565051356099152	4.900398538535081	6.886082907934573	2.057536587908971
665s_M19	3.3783084999999997	4.2497153	SMC	10.881664390129464	7.8530180543998656	0.0	4.938730270196798	4.750845589336182	8.162319378527373	10.925144838306611	0.0	1.255632119303612	0.0	0.0	0.0	6.247873949210523	0.0	1.4372981317100293	0.0	0.0	0.0	0.0	12.242716137254558	11.030339991711818	7.882189514375666	0.692661751888245	7.126191610610544	13.36342096399815	0.0	0.7628393591634199	6.837483049609204	5.191800896168267	5.347391768971833	9.16248330842989	1.488766533620759	9.151637150554485	11.99795796956053	0.0	6.796353523148943	2.0695886783071002	0.0	6.279388100650366	0.0	8.299181812033524	11.28579061573021	7.300382672228597	1.2513890681592126	0.0	10.726352066558057
665s_M18	1.2827518999999998	-0.33941585	Renin	2.6702542029915497	0.0	0.0	0.0	0.0	5.375494271756307	13.304088172466205	0.0	0.0	0.0	0.0	0.0	5.307174827675814	0.0	4.429273656782879	0.0	0.0	0.0	8.338791323793291	2.8636272216242986	3.6033742900645565	1.4711717463161158	0.0	6.531779941539252	11.288409348581318	0.0	0.0	7.280304586483537	7.003094586224602	18.520078760403074	1.0670728557897349	0.0	7.552743424047272	4.06642296146122	0.0	2.966537666695326	0.0	0.0	0.0	0.0	0.0	11.273478635015813	8.870567552340859	1.5955975834376515	0.0	3.74501672605176
665s_M4	-3.6637175	0.87245643	EMC	8.562147399616354	1.4437768213749549	8.000906889128677	1.8839078218527014	6.4218899791176405	8.651844864795994	9.893960442498567	4.920027720297094	0.0	0.0	0.0	0.0	0.0	4.469553075571419	4.728439255379273	0.0	0.0	0.0	9.510014111594435	9.036610204413241	8.770301087832477	6.440610009238942	2.6374900600115185	0.0	13.376479024302801	0.0	0.0	2.884273091372794	0.0	5.751804818395359	5.8130400130957245	0.0	12.449977279659452	11.847080068860546	0.0	10.723965363832363	5.975890087719211	0.0	7.721645548527917	1.7508593292726298	6.822045474691056	8.765830796274024	1.4373792735167386	7.091634934405084	9.221835605646469	9.175631852335401
665s_M5	-2.243245	1.8234123	EMC	12.384934810394403	0.0	8.721457954826453	0.0	9.388030435599076	8.956732565623	8.94187124819203	4.382099644267058	0.0	7.431442866488096	0.0	0.843099099818271	0.0	7.2806991175005	7.30792657652702	0.0	0.0	0.8925350621096585	2.419274706820181	10.335728109758737	11.418362776006107	7.229377058124067	4.887744204839094	1.2891287849738648	11.995655933575382	0.0	0.0	0.0	9.466802736648354	6.482244174787807	9.754459694865604	0.0	11.020595821455688	14.241576762370919	0.0	10.090064299899666	9.125011602567927	0.0	0.0	8.201527493228651	5.353538361968177	2.2184371403194976	0.0	9.055298221866664	9.14417327400049	11.832822690388586
665s_M8	-0.2597705	0.195922	EMC	4.791618405410035	2.3623717834114926	0.0	3.8029562255310783	1.815140986661279	9.656979738636819	2.9250335038211515	1.743964607491772	0.0	4.972973010656057	0.0	2.5572853381175324	0.0	2.3908572093861085	8.166041493698613	0.0	0.0	0.0	10.61359912953478	5.9881876416970155	2.711465599145795	8.660959286212611	0.0	0.0	13.358577878353186	0.0	0.0	0.0	0.0	7.128361250319886	2.4220579011960175	0.0	12.706217750520683	9.587169011623905	9.164922362889662	10.406914895754388	0.0	0.0	6.037791707781755	0.0	10.354288142000323	8.582287833171346	2.3542178069265582	10.720532493721507	0.0	8.603857948917776
665s_M7	-3.0957885	3.9464273000000003	EMC	8.436481456458997	1.1439830641011273	0.0	1.2650953058074899	7.042323411760139	8.783616922823077	9.648104121654121	4.287609310723906	1.9095692588670121	6.133030679260278	0.0	1.6511151745654025	7.563121116515686	0.0	0.0	0.0	0.0	0.0	8.275269726354106	10.815082660045606	12.262836420068943	5.340439828914513	4.900098440576784	0.7214808996574832	14.823553329125932	0.0	5.23974132787996	1.698086496045714	1.8165561416679281	5.783985318718154	7.444394113527026	3.7338897786109384	10.663392136426298	8.596855889223502	11.284150412286474	10.478035716487547	0.0	0.0	6.717351589062916	7.3358288301943535	9.234279399437929	9.03121064992136	0.0	0.0	2.096028818779766	11.491397881460507
665s_M9	-1.6654111	-1.003209	EMC	2.4368233061955817	1.2448196084186571	7.6819556748951365	1.651971513303518	1.328436998762959	10.147926081682614	10.395231345492398	0.8294757949826691	0.0	7.57745390258278	0.0	0.0	0.0	0.0	0.0	0.0	0.0	0.0	9.006780894685406	4.24090155408758	3.971183464321601	1.0484293519095764	5.79848114050719	1.6798849263133535	13.15304581038838	0.0	1.882462312093089	8.233138095790173	1.538018662690441	5.82046834734029	1.6611027728024292	0.0	10.867533318282954	4.442201442571633	0.0	8.479577649842078	8.856100957301996	0.0	2.084739096873128	0.0	8.831712804379993	2.238339815985138	1.89553888530027	3.3669873063305573	0.0	3.523627883468417
665s_N12	-2.561341	3.9335212999999998	EMC	11.477299144406095	0.0	8.374852955424707	0.0	7.107827306551607	9.311361409600256	8.301502387121548	5.772465097594722	0.31772863724017003	0.0	0.0	5.780383355628504	0.0	8.44160806762791	7.676481962996442	6.454395657777439	0.8024813150269801	0.0	7.739685272842265	11.331125342740638	11.695625839789187	8.540066274886543	4.715515838652237	0.0	13.470086014362343	0.7675637889273108	1.6046502632343427	0.0	9.364224183088716	5.962024875448818	9.49793549557881	0.0	10.014399564736813	13.025056288007226	7.683935598230707	10.299488321457687	6.428848650442091	0.0	4.346536641552049	9.679545067658506	7.730945672144074	1.6108901480148328	1.3236992320037202	7.327097432206286	0.0	11.304024678240198
665s_N23	3.6017050000000004	4.4470315000000005	SMC	11.99024947431264	8.608356067986811	0.0	3.6961518340419546	8.247450076461478	6.521960697103601	9.800394012963618	0.0	0.0	0.0	0.0	0.0	2.2256757547038974	7.992168922801343	2.3957966392121834	7.271136800802793	0.0	0.0	7.589256732341441	8.080039901331793	9.274470671404224	4.773286018549381	2.9463851804923737	7.722144534373361	13.799796264536562	0.0	0.0	0.0	7.094362776681067	8.817905073180484	4.5886848653821035	0.0	2.7022232964250583	9.769233442411096	10.183317055851116	7.478296753293918	0.0	0.0	0.0	0.0	8.260020828929948	10.008000431020317	7.2723735494923645	0.0	0.0	11.71534323938037
665s_N14	-5.6720375999999995	-1.8293758999999998	MC	10.29677281579823	0.0	1.3632882219203888	5.224257642162599	6.214824508730738	9.62941948428299	1.9772753514043078	1.6290321130149592	6.528090835435501	0.7763655491402883	5.540647816637114	9.440087198798569	2.6469547232912847	7.370575805522607	10.335170744105968	0.0	10.366036471170638	7.010683913829584	2.7992842718327267	12.446465058252336	7.969660349323999	7.576805997556819	6.729785053864471	8.468585779723117	4.389209820568326	8.423978710052703	6.442110521240505	0.0	7.06511204167219	7.233876472505603	7.2974591240505005	9.292880703629196	10.410411032670536	3.3660335260074135	2.283054170413704	10.294499756391154	2.3650591526931852	9.833168523212068	0.0	1.1817429347340145	0.0	6.510125768729104	12.627342143196554	1.4816386073953856	0.0	9.764809315820445
665s_N22	-2.2164509999999997	2.8894743999999997	EMC	10.277318121035078	0.0	8.714190211290104	5.874787881247909	6.163575632440377	8.941732591868632	9.396502314618616	7.127836816257091	4.2041494309152965	0.0	0.0	0.0	0.0	5.329034853031384	8.43061515160003	0.0	0.0	0.0	0.0	11.7310033056077	8.646563690152835	0.0	4.327458684342358	0.0	12.241642697870647	0.0	4.042176400552407	0.0	7.398541636825706	7.728752059556054	9.876485589054122	0.0	11.309790713364071	5.549782690830254	0.0	9.637596535915165	0.0	7.880378070392543	6.365826523464318	9.094614799011216	8.664601526582423	8.1361844272964	1.5356302580421193	2.237740306641239	10.699520787145108	12.1109518108717
665s_N4	0.93346775	-0.5375599	Renin	6.692443355600605	0.0	0.0	1.8329093075518748	1.4892835725036724	8.105357955380695	9.715863892951653	0.0	4.041461601158095	6.242068361285385	0.0	0.0	0.0	0.0	0.0	4.227487944477418	0.0	0.0	8.495655370542869	2.1026481178766225	0.0	5.63082413114332	4.770272245705312	7.043521121549389	13.608176590007057	0.0	0.0	0.0	0.0	17.46993170095896	1.8425412241541996	0.0	10.161952393001592	2.360049591336532	7.373577975073899	9.42971799017985	0.0	0.0	4.690143117884225	1.7017234171691027	7.037642150772195	12.866512516656458	4.571472070847628	9.196770073506556	0.0	3.2284036215505565
665s_N3	-1.1919962	1.7744488999999999	EMC	10.63902251989118	0.0	7.203820753540426	4.677992027126754	0.0	7.548067898311368	7.739528802903634	0.0	0.0	6.69229298418663	0.0	1.1703982960223618	2.008966192740023	0.0	0.0	1.542370404611566	0.0	1.2322060409574365	6.789542557492211	11.498157695734367	3.9266447947248166	6.138675374573505	5.629790021695966	1.0957968408275502	12.111279501922372	0.0	0.0	0.0	1.3066736800029934	15.168756720659685	7.79411287531613	0.0	8.737769968207626	12.451362729516571	0.0	8.988791490130476	0.0	0.0	2.3262482497214094	8.156426492249828	8.049410932793986	2.7562700298955805	1.634972220081471	8.7944452597014	2.7529169069084194	8.985046985248049
665s_N5	2.1866128	3.7105067000000003	SMC	12.536720707314513	10.04412153761297	0.0	0.0	8.678524525275472	4.361611010945686	11.680460321943224	0.0	5.623932680126514	0.0	0.0	0.7383068828565832	0.0	5.379752283985905	0.0	0.0	0.0	0.0	6.06370669981171	12.569635764056686	12.428205982426206	6.982544257651916	0.5766179056632849	6.254453589788887	13.88355990458823	0.0	0.0	0.0	7.998807319258918	12.747805502666031	10.175450996391298	0.0	7.143626600190221	2.4027340001004385	0.0	7.235240766352423	0.0	1.1295997775145357	2.786359776674286	4.560111127412973	6.169527814878658	11.397761087697447	6.357613886193945	1.07096795335291	0.0	8.63864736598139
665s_N9	1.5065298	1.9013972	SMC	10.271508743501276	0.0	0.0	0.0	6.386398095045766	6.328717148338701	13.344554882125644	0.0	4.435410204721962	0.0	0.0	0.8873462156088237	0.0	0.0	8.23371945393754	0.0	0.0	0.0	2.4995483893321184	11.86562586299749	11.363122562084575	6.451466631711363	3.754562076101834	7.357912721987575	11.399472790994677	3.5481089986562937	0.0	0.0	1.0009068955622071	18.081336224664867	9.38902967303605	0.0	8.037056996416533	9.360165558065477	8.716880347964947	7.768682242672111	0.0	0.0	0.7501451173772467	7.541057499495308	1.1504313331285063	11.404793620275457	6.758945604750537	2.722413221565797	7.019172941030992	8.959957209080118
665s_O13	-3.5924292	1.7041051	EMC	7.569530625629841	0.0	8.096114459889673	3.8968430028482395	5.278707925936016	9.528361857010465	10.163347171867388	4.965169383676168	0.0	0.0	0.0	6.493104515356489	0.0	0.0	9.044286757581158	0.0	3.283162555212128	0.0	9.489063385772184	8.41144447812322	8.222033989404018	6.135093826572513	3.121997185084066	0.0	13.522239872373369	0.0	4.7623464872047485	0.0	0.0	9.096005413445647	7.5546200470882345	0.0	11.968013221207146	13.014156070563056	4.2943635658982835	10.39792877747308	8.57309170362674	0.0	3.2342380911177333	0.0	7.917020203458709	0.0	0.0	3.267889865524933	9.759594832459713	10.8570861297821
665s_O23	0.30904585	2.3883862000000002	SMC	11.389171805034177	0.0	0.0	3.698527471165932	0.0	7.907942049886477	0.0	0.0	0.0	0.0	0.0	2.464272874674872	0.0	3.1458148181703645	0.0	2.9836821606913575	0.0	0.0	0.0	12.003920401198979	12.04997995897538	8.255947517315786	2.1118677409029503	0.0	10.181222625588537	0.0	1.5252813378292156	0.0	0.0	4.486095547615408	5.625781636166059	0.0	11.459634935039004	14.010988138611992	0.0	4.147985062138756	0.0	0.0	0.0	8.378711692971226	6.3007227533031855	0.0	0.0	3.989848211734872	11.129839807395195	12.12625693089429
665s_O2	-1.1874559999999998	-0.8680113000000002	EMC	3.23627916238664	1.8535919299098988	7.431066429759842	0.0	2.0632466795064626	8.140295537624171	8.27135694979572	6.081568602088321	0.0	0.0	0.0	9.625068349603668	0.0	0.0	10.251852978196274	0.0	1.8359291175033068	0.0	0.0	4.90274608564414	0.0	0.0	1.0933132229386135	6.261191438218262	10.833327149925347	0.0	0.7145026851236109	0.0	0.0	5.893400504263028	1.2482484518952406	2.1120641674220835	11.433348542082003	7.857012024874469	0.0	10.582625598406585	0.0	1.903383309159229	0.0	0.0	10.284175410218195	10.027983957261222	0.0	7.162206551126643	9.943399789959651	2.4469527892921668
665s_O3	-4.7079735000000005	-2.1129446	MC	3.3775476773671516	0.0	0.0	8.617061572650444	1.3086785481917975	10.402609793399968	8.84929786598635	0.0	6.6068274778048615	7.845380539234277	0.0	9.737083571123	8.90430995537987	0.0	10.383508946267	0.0	10.401622462513693	8.393880750684941	7.679801200542023	3.968575104891306	4.110416544252597	5.1332305726040595	1.6354459466083107	8.860334036568878	5.4020367673017455	9.436859764243515	7.244869065204773	0.0	0.0	4.81522201756316	1.1878911826922818	5.564354757327925	10.354046627913613	2.0230500523963877	0.0	10.119132396688036	7.413166768713862	9.08613528553656	0.0	0.0	7.116671041361595	0.0	9.651418870568298	3.384121159932765	0.0	3.213366013169162
665s_O19	1.5581610000000001	3.5866163	SMC	13.0542174023926	9.257191094900001	0.0	0.0	10.005388406104581	6.4173823730134325	12.590120538106136	0.0	0.0	0.0	0.0	1.0424630318031787	1.8330950638563297	8.826415566312455	1.9895033551989958	0.0	6.422839664911126	0.0	0.0	13.067329264875637	10.425909915074035	9.328117143433568	5.577565556394612	7.877519230020306	12.387796039147307	0.0	0.0	0.0	10.199772767183525	15.055222791561267	9.559522668761906	0.0	9.867087879445895	5.461721658978075	0.0	2.29964654381992	0.0	0.0	0.8878907841888709	10.459539791237313	9.395261125286433	11.678874290798877	6.104361593747988	2.16726302707942	0.0	10.249842406537017
665s_O5	2.3178654	4.418386	SMC	11.954017326896805	9.805157800469257	0.0	2.199476843512306	8.922059235834675	7.816577317185545	11.683507734965842	0.0	0.0	6.2051395182659945	0.0	0.0	2.0965522754125563	4.1275460323748625	2.139622745349314	7.127484265567544	6.7435560452283285	0.0	5.5088513344767485	13.522915732827167	10.002776449533018	7.50730732820211	0.0	8.75147074082648	13.691914201104204	0.0	0.6445586741610713	0.0	0.0	6.096150021721496	9.284395017608295	0.0	8.299792464384183	12.651076113964477	10.89036279403988	9.851695444610439	0.0	0.0	0.0	7.835694370785497	8.286248658027828	12.069290039049845	2.4757038627627543	0.0	8.313624636988793	9.32372336151111
665s_O8	-4.985901999999999	-2.7847880000000003	MC	3.217139807807896	0.0	0.0	2.330051185405484	2.0469746301764804	9.74165279708039	6.225138458714504	0.0	7.190202398284728	0.9964075418154794	0.8518608265832198	9.190529633850394	3.5874852701893527	0.0	11.023805991288276	0.0	8.126876997266002	8.279376987368586	3.220485666177181	5.219440181606305	4.190109496465343	1.5889993138546668	3.1405248875376284	7.748790204533632	5.969924494035068	4.891535970528496	8.764270128514337	0.0	1.4801396744425634	3.560255410162016	2.9590732920958147	9.805468790675025	10.00840948173652	3.425924390985921	0.0	10.10381427478459	0.0	0.0	0.0	0.0	1.669212065849894	0.0	11.133414593145746	1.8083460091318175	0.0	4.031611293813567
665s_P11	-5.3069606	-2.4180639999999998	MC	3.184647472751015	2.5903305217244816	0.0	8.3180671267676	3.7243100159330558	9.73908821207182	4.643223672237761	0.0	7.824108879127219	6.126889302455044	0.0	11.247186588521675	4.704538537432418	0.0	9.491289369445166	0.0	6.840099105107946	7.273993844036397	0.0	4.568424995057307	0.0	0.0	0.0	9.186850607446134	6.065239207807284	4.113858236435436	9.5250792375669	0.0	1.4568568803443462	6.683126885134445	2.6520782501391094	0.0	9.63492550892146	2.8750237744664684	2.6469502628582124	7.801352602893844	0.0	8.466933478948905	0.0	0.0	1.6443175178678715	3.8711651660583577	12.049897206446513	0.0	0.0	3.9974099128012774
665s_P10	3.498685	5.2671356	SMC	11.008410846137288	10.637408703547582	0.0	6.877249119882149	6.002551416765402	7.379666137426235	11.094732708821237	0.0	0.7204872644555248	0.0	0.0	0.0	0.0	5.156418068723635	6.451694013436236	10.698726250429123	0.0	0.0	4.554667151721771	12.53884414476565	11.654169274340283	6.556176565667173	0.0	0.6168993325990029	14.267485651799491	2.8998461014502133	3.800006565654167	0.0	8.458942403168958	6.021263830348637	6.745226533299096	0.0	10.171336491663094	9.805233294324333	10.909652407578635	8.590652461280657	0.0	1.0308430141174494	0.5567130859958963	6.479653361295603	7.94809880431731	10.653387261930195	0.9912850338107476	0.0	0.0	12.008142841545508
665s_P13	1.3154364	2.067641	SMC	10.063030114370711	7.70236730110331	0.0	0.0	6.98926112883299	8.255116986304094	12.273579789052556	0.0	0.0	0.0	0.0	6.944174749628228	8.212691717129397	0.0	0.0	7.554242468093851	0.0	0.0	10.973037812405071	10.289548421470265	10.440463791408161	0.0	0.0	0.0	12.782761438558984	9.175191137634584	0.0	0.0	8.758660702799821	14.348088435186739	8.358521669605302	0.0	8.793967232407077	10.616545599788246	8.766373653683791	7.828438436147746	0.0	7.770440573441923	0.0	7.165034150934027	0.0	0.0	9.272591572663986	0.0	0.0	9.465871011606524
665s_P16	1.5453805	-0.20538299999999998	Renin	7.489008744890233	9.790558446489912	0.0	0.0	5.4606478703037205	6.772188947984769	9.442611794587494	0.0	1.545863352672262	0.0	0.0	2.9921509885151503	0.0	0.0	9.215122327240694	0.0	0.0	0.0	7.070174248097211	2.7929293757725917	4.070699975420409	0.0	0.0	4.532316595865842	14.42179585770753	0.0	1.290424304056279	5.799804036233916	0.0	12.25252915072815	4.506125641329474	0.0	7.749581300021298	9.86268441461354	0.0	7.339554258829446	0.0	0.0	0.0	0.0	7.328885205918096	11.516978213577769	7.60182043728864	2.750662336722149	0.0	5.176329585827511
665s_P22	1.394749	-1.0096694	Renin	2.934504798270003	1.4427390956136743	0.0	0.0	1.6275868189349287	7.0814013888587235	13.485214812608051	0.0	6.113597641877407	0.0	0.0	1.5978629654005696	2.5612557329363845	0.0	0.0	1.3504306364578214	0.0	0.0	7.127183060786042	4.441959195128084	1.7234946774339175	1.3006751429002703	6.927490285891138	5.277392670441915	12.654513966582623	0.0	0.5072330761517002	2.0662751551508176	1.1336577151866276	17.783103596356682	0.9292113856460527	0.0	10.087105956823342	1.6635117978711145	0.0	1.5240831438472828	0.0	0.0	0.0	0.0	0.0	11.048942162302932	5.503504439534608	0.0	0.0	1.973441812359954
665s_P21	-1.1559197	3.722055	EMC	10.692867394245912	0.0	0.0	6.143074993570512	9.711069733458466	9.719824727781518	11.603732941381299	5.671576668092803	0.0	4.290192619119726	0.0	0.0	0.0	7.471255079920609	0.0	2.2053005056769024	0.0	0.0	0.0	11.092376901394875	12.385350830363077	4.821821152395628	2.1613038561384372	8.58217898874936	13.261492599931447	0.0	0.0	0.0	8.164683521046294	7.4467182298858585	7.606276006317979	0.0	10.507229812305406	13.67341506701611	0.0	9.93703885839803	0.0	0.0	0.0	2.7018349753814297	7.855039606262033	6.458730536391147	0.0	7.920213674254537	0.0	12.538390462072906
665s_P19	3.099316	2.7744696	SMC	10.375150023001783	11.700737472986098	0.0	0.0	8.414047703247606	8.327014036448137	11.59392775110975	0.0	3.516962947817891	0.7247513006198255	0.0	7.4292549071858485	7.598113778476897	5.0827425224170915	0.0	1.3354603870106678	0.0	0.0	9.483697006878655	10.342872978714373	12.40326824669894	1.2860455456727455	0.0	0.0	14.302773480715937	0.0	0.8705283424596556	0.0	1.1202607790735715	6.016343981645281	8.896482682799894	0.0	8.006979709722097	11.371719099322359	7.638569949237177	1.5080113990832302	0.0	0.0	6.3246827736846285	7.034250066826179	7.478407067377491	11.996634963260393	8.498382407753457	0.0	0.0	11.75216199200952
665s_P2	0.93954754	2.5916243	SMC	10.991448366420984	2.4306223299532923	0.0	0.0	6.442797532243222	8.81949921789836	13.293089913320708	0.0	0.0	0.0	0.0	0.0	8.840007468268075	0.0	9.835587782840442	1.5754828065021786	0.0	0.0	3.0168255445582117	11.705318073136942	9.410578503909317	4.737858583976038	0.0	5.477945439697526	13.633006789884647	5.754358446464138	3.418208669927504	0.0	5.111356701410394	16.687439641545453	8.218842773469431	0.0	9.498706039068525	6.076376923665569	0.0	7.498109177448085	0.0	0.0	0.0	2.8152395033411146	0.0	11.679038794906644	0.0	0.0	0.0	8.842823646151993
665s_P5	0.83257014	0.087591186	Renin	3.9811852079965386	9.93481215864199	0.0	0.0	0.0	7.581322633342983	9.8711429097534	0.0	0.0	1.4717141373402807	0.0	0.0	0.0	2.5119893601764223	0.0	2.361864408550423	0.0	7.412759527728935	9.3845743292544	5.694205076696398	5.816456176332422	7.13555338472808	2.8016402728600305	1.7915454246049691	14.273226573857146	0.0	6.435280931053415	0.0	2.066958520029451	8.112783983058026	0.0	2.7730856790754377	3.433989479821275	4.594840288582098	0.0	4.003143633678822	9.65592584107748	2.5393534848374886	0.0	0.0	3.6620841906349875	9.998267227289183	3.875281065820943	0.0	0.0	5.012437464711109
665s_P3	2.7949273999999997	5.0376687	SMC	10.87160819792983	9.496814923064619	0.0	0.0	9.218212046503746	7.0236932014574345	14.525850955389846	0.7611248456378973	0.0	0.0	0.0	0.0	1.457990285412144	3.8882777897362173	0.0	9.900213157591105	0.0	0.0	0.0	13.128403946261857	11.399172267606245	7.973095370122539	3.9395165183598886	7.875700187632353	13.606900673079585	0.0	1.6333631234896482	5.465284643375512	5.532055539342812	13.851274113627232	8.983987689408025	0.0	8.510883434449296	7.114117809200064	11.863544633724725	8.793289059558818	0.0	0.0	0.6597254764673002	6.754325543589389	4.509554447008495	10.664995207336124	3.4236902600804098	0.0	0.0	8.871536666911316
665s_P8	1.2881781	1.3785758999999997	SMC	8.022663732227539	10.60631008970735	0.0	0.0	2.5497046962589924	7.707156984885383	5.576277325741051	0.0	0.9672079586698149	0.0	0.0	2.1572886232365907	2.374332104039975	0.0	2.419668786423642	0.0	0.0	0.0	8.005263302885275	4.620692183133275	8.438485686550425	7.487506734298291	1.1841983707266996	6.502821524551746	14.340931207782056	0.0	5.599239513590133	0.0	0.0	7.566678658886362	7.080194110469166	0.0	4.30781537371176	3.0708571735811367	3.7332274393844136	8.313368718480948	0.0	2.0272708777292077	5.988463034325304	6.954753278364656	1.8006912514030446	12.542556349031765	0.0	2.744454942926483	0.0	7.479077975143698
665s_P7	3.5163917999999996	4.8551655	SMC	10.005843751988376	10.693989871121772	0.0	0.0	7.597561691981671	6.427682592052228	11.698034417866216	0.7552960549292093	4.839831767952837	0.0	0.0	0.7784961324312909	0.0	7.025270207567964	0.0	9.132129174229295	1.1325586894119801	0.0	6.738825869324311	11.573473486157715	10.113320641978095	8.148753995416536	2.227126271715447	3.7397300025858504	14.387749063156013	5.868080189519402	4.0924314126408285	1.7005378404798113	8.018597478477442	10.409623197632804	6.933870291718509	0.0	9.618732934007761	8.053741315393323	9.571964677816718	6.876846354568671	0.0	1.1838109472159433	0.0	7.446689082730019	5.359192509651762	12.089038182153233	5.390574832332379	0.0	0.0	10.191456433937331
[truncated: 7 more columns]
