# Supplementary material for: Single-cell RNA sequencing reveals the mesangial identity and species diversity of glomerular cell transcriptomes
Source: Nat Commun. 2021 Apr 9;12:2141. doi: 10.1038/s41467-021-22331-9 (PMC8035407; doi:10.1038/s41467-021-22331-9)
Supplement: Supplementary file 17 — Source Data [file 41467_2021_22331_MOESM17_ESM.zip › SourceData/source_datafile9.txt]

# Source data 9 for Fig.4C. The expression values are log2-scale RPKMs. The cells contain mouse and human mesangial cells from source data 6 (mouse) and source data 2 (human).
index	311s_B12	680s_B8	680s_B6	677s_B23	677s_P17	677s_H3	680s_B10	679s_B17	311s_M12	679s_A13	680s_B5	680s_N3	677s_C22	680s_A4	680s_E8	679s_H20	680s_F7	680s_A12	680s_A3	680s_H11	680s_F2	677s_E3	677s_N2	680s_L9	680s_D7	676s_D21	680s_J7	679s_C2	676s_F20	676s_B2	680s_G7	677s_E9	680s_B9	680s_B7	311s_B11	677s_A5	676s_O1	676s_D19	679s_I8	680s_J9	676s_K15	676s_E19	680s_D10	680s_L6	680s_D3	677s_B22	680s_M13	676s_P14	677s_C6
Dusp2_DUSP2	2.7959575119990245	9.75643871113355	0.0	2.2815725393587125	1.6491221561694882	0.0	9.638720002403787	2.7634888573821224	2.087551612151495	3.6254926680072095	0.0	0.0	8.512271049518073	0.0	0.0	2.9660604218766142	0.0	0.0	0.0	1.7498651115878454	0.0	6.9874248809695505	8.483636209493921	5.432206581263426	0.0	0.0	10.13412409583673	5.150061562115969	8.65975784683876	6.817294802787711	4.282492262075381	9.008285581178908	0.0	1.988340734285941	1.9302453569409763	1.4353550517498384	8.109543022312161	1.6520144864545157	2.682160510270681	0.0	1.8900357211917842	9.239227756514758	1.321472826772401	8.739192094481536	0.0	1.0016494840276409	0.0	5.868539919102307	5.218687043021902
Lama2_LAMA2	0.0	3.1255292214827533	0.5623235738722538	0.7418100276331249	1.8492863791786087	0.0	0.0	0.0	0.0	0.0	7.190089780959171	0.0	5.6536045518394635	7.221053070894902	0.0	0.0	0.0	3.2613697370314974	4.825345839953156	7.859179820437496	6.147273678972066	3.627908440541927	7.238910422023706	2.0676748514492798	6.304448267746287	0.5601022010629929	1.2903759917930393	6.455564995170997	6.78224331430062	3.8629592421112715	6.524314969044911	5.658556750794313	0.0	5.977114205356848	0.0	6.906612874128829	6.437934694807928	8.011149157850364	0.5573566797436852	5.613979882197712	7.43818276152892	2.378781882975584	4.567072122890406	4.58625673298017	7.037601709884857	3.519555869919609	0.0	7.24518611073599	3.5119748343475456
Itga11_ITGA11	0.0	8.232712168575796	8.963850131331789	7.287732255124345	0.0	4.950461973598875	8.942539403859154	0.0	0.0	1.3369352463737985	0.5093054460241787	8.842696085278078	8.772732748233889	2.568440047390616	8.80991445835291	7.370379403564567	5.788265628889147	4.454720685308351	7.776911545809817	0.0	3.7135974844250135	7.521408630548889	4.580110657821216	0.3878483986781888	6.3474986902175425	7.701705851713902	7.169657972000648	0.0	7.3969400513655055	8.514076066289283	7.428734640907817	5.3664243446575695	7.366189454356459	7.698072920881689	0.0	8.857103089105903	7.672308539715082	4.453069271804816	0.54167349725451	6.6187201423235535	0.9338995529069772	7.325685784411966	0.5891176175992675	7.104434201658322	7.460382198894264	8.064456326424807	0.0	4.39648835565556	8.393297235111518
Synpo2_SYNPO2	0.0	0.0	7.242016817786577	5.518585995355153	5.712091841550122	4.842848693519283	0.3351726626031234	0.0	0.0	6.210490232902834	5.2521807452327485	6.263499596002313	0.0	6.8603996252264325	5.0714536801836525	4.622886276335008	5.846918617713673	6.1969577604077015	0.0	0.0	0.0	6.3366536097556425	0.5982137509643337	0.20841091637301	0.7077288453928559	6.5162693726827445	6.475688331431334	0.6187190865362897	0.0	5.935941269090209	6.835024461764673	5.055380807122738	6.0624949981992815	4.6808364568675085	4.518468019351289	0.0	6.5850056627159	3.10886228076797	6.880975931220535	7.091281453113838	0.0	8.18042476229104	6.402658867550224	5.194794996320869	0.9550769041229474	0.0	6.8392980590898125	7.924251195405973	1.7894822115972724
Sema5b_SEMA5B	0.0	0.0	0.0	6.449577014118527	8.31249008233574	8.092550052206951	0.0	6.770094386452428	0.0	0.0	3.5426838501546105	0.0	0.0	8.807342683459426	3.6379286149100696	0.0	8.716071121629478	2.412444833983993	3.888478432138054	9.167493087654863	1.026648222361486	0.0	0.0	0.4537504221683536	0.0	1.6173187894300411	0.0	0.0	8.034528461804298	7.805092640665243	7.930032624991705	0.0	3.0756850133503413	1.1350747180017866	0.0	0.0	7.548734042326702	7.866285587908722	0.0	7.168992404595523	8.51566032201429	6.963407065060779	0.0	7.43859091459696	4.315527579521425	1.465605449705469	7.751958178220682	8.277906964028826	5.6206861401522765
Cox7a1_COX7A1	0.0	3.0960879816780102	0.0	0.0	0.0	0.0	7.393881115068401	0.0	3.8008548238230624	8.559196587461955	8.679827441163344	0.0	0.0	1.7292679057372753	10.468982226756037	5.125250627632688	0.0	9.437966549343216	9.51900322026935	8.344313041269263	0.0	2.6217889020481744	0.0	8.716644476878422	9.491281270633372	5.936912099037437	9.11661449720339	7.263156157291744	0.0	7.320952033418816	0.0	0.0	3.287449096461305	0.0	7.899514409788525	5.126063406442862	8.9916430013239	9.40632914242982	0.0	8.040360142033517	6.3001491017177536	0.0	8.126578161112876	2.978420084851002	0.0	7.895720466007848	8.061619970750836	7.687412866247129	7.436986450150032
Camk1g_CAMK1G	0.0	0.0	0.0	0.0	8.736648413080458	8.466646608315385	5.531712375937066	3.352887737771561	0.0	0.0	8.223611057217378	0.0	10.588170283511127	8.313692209222072	0.0	8.683775494346705	7.7384309916632334	0.0	0.0	9.49837374913298	0.0	7.2027488549030565	4.714816040953597	4.304870569698426	8.624806048039005	3.0766164272987333	6.738449118665086	0.0	10.32154627200162	9.33630444908084	0.0	0.0	8.276677353316478	0.0	0.0	1.112885374694651	9.493724967553671	0.0	0.0	3.1219408950180423	9.448944232573307	0.0	6.458332883223712	7.974408373296644	9.235135377955336	0.0	8.106841165026172	9.772990323418918	8.193304105455585
Col6a1_COL6A1	9.929928330151288	3.7286495408672007	8.730358145363008	3.966473863874723	6.782165522306506	8.932308600805888	0.0	0.0	8.911848902121381	1.4902287406734505	1.5886611608166976	8.481118516805685	8.639192388700137	0.0	0.0	0.0	0.9117124029262212	7.142769429803884	8.579094499176534	0.0	0.0	7.609684342106829	8.31650298941543	6.882840455076373	0.0	0.0	7.31706158989017	0.0	5.97585462448033	6.0329405432077765	0.6902260678141754	6.671307663570645	7.20427011688481	9.770366751224612	0.6420791621185542	4.950012006879482	2.007448642537737	6.873064990603052	0.0	5.863219627358908	1.0561497633231804	7.952734368178853	5.421348497743309	7.216130668862648	6.974843648748465	1.3779101196174015	0.4201486609217918	7.269316697705723	8.243411074510277
Igfbp2_IGFBP2	0.0	7.631522513568357	2.0802420730916005	1.7123652902245217	2.5941473761570197	3.4270641285764856	4.822234347319988	0.0	0.0	4.927055949143578	0.0	9.162593176858387	5.323120822424898	9.0849762615124	1.5396357121421318	8.951674865469693	2.6348699298960887	8.992803803230244	1.5916232557550447	3.2264972969953085	3.3367060296789424	3.2089482703267938	8.690592582644829	1.0573884556418922	2.4343327681312124	0.0	7.075313913305208	9.533230805248524	8.569405793765089	1.7456850664211283	7.608046886013613	10.566103926740313	1.354871852907941	8.969889854899488	0.0	7.741756872324643	8.333236100689009	0.0	0.0	0.0	0.0	6.9678274497487065	9.653461565831773	6.696851620576138	1.3964409566695422	8.332983557883175	0.9996599471724872	0.0	10.490694627815254
Chrdl1_CHRDL1	0.0	1.3638617683271663	6.775157961265408	8.52117962130118	4.33432370001445	8.732282660870963	1.942737023318512	8.828635146478423	0.0	9.383650033850829	8.492237644213096	7.695602122235888	4.182922657081303	1.9618538647127783	2.8521599212558137	2.049744552470345	1.013201878155355	6.049923905291492	2.867291269971904	8.179097624043047	6.26492753951412	2.405342964320406	1.2419691809099775	6.666344017225676	9.159984494050613	9.32010006318386	4.136582603677845	8.06019806043846	7.412371891959692	0.0	7.526843843076483	6.798230672727941	9.875411773371313	1.901304885548185	0.0	0.8363581133309459	8.585017621964887	8.776315002900327	2.161272932756529	8.480130537711966	8.749987904078338	7.412474909309558	5.563539353718218	8.364476657360447	5.8588188733696605	3.480550800776072	6.797547545032498	8.047877552738553	0.0
Postn_POSTN	0.0	8.057536658035783	2.01452683131403	7.259621513939036	8.724964438162772	1.721043879465932	8.334711868964849	8.534055291554468	0.0	8.42404429548713	10.443057225151575	0.0	3.88594118234474	8.087050959815121	8.162700020679754	7.6478637140856565	1.1549843611031383	7.450324149047017	6.756869998932032	4.27566903381965	1.2801722438050374	0.0	4.578322449260145	7.935677020511457	8.987598169350326	8.449155234749247	11.028823301292329	7.717978359404359	0.0	6.746602806251166	7.343627637060718	10.558614421373903	9.29371995425526	12.062329984745405	0.0	10.205881753860924	7.348714279934323	2.760599403903206	0.8090248370616129	9.435577812082533	1.3234214823085757	6.673842205329517	10.365706281072725	9.423929166825044	7.18494241356041	8.833472322535075	8.221252396800974	6.1723703167461474	10.041889379332584
Mthfd2_MTHFD2	0.0	5.51493553722112	0.0	1.3148653906833692	3.4431045820850765	0.0	9.942687423687463	1.9906533895278584	0.0	0.0	6.1459854742656335	4.749909271020673	3.1651316045469216	7.207879166993327	0.0	8.255007578443728	7.082133369437552	2.5749732539146897	8.492799898969551	7.365210647606077	8.698262393580691	5.274985260669209	0.0	8.354796493778622	9.47563657503604	7.601160930762289	6.022335893056438	1.983349147090278	7.7240302070335485	8.768854869723793	4.036375225690273	4.010212808533266	4.194030326634501	0.0	0.0	3.3494637930211995	0.0	6.66823257246659	0.0	9.524301857977935	1.625369526180847	0.0	8.071353584843576	7.814891099944679	8.242577125452371	8.513688204377146	8.763734987639912	8.155761109938325	6.428862229706992
Il18r1_IL18R1	0.0	0.0	0.0	0.0	7.4154963747528155	7.3388703455102275	0.0	0.0	0.0	1.0835716720338389	7.327287010826183	0.0	0.0	5.112097742930982	7.659060941005832	1.4081303447013067	9.450610886827024	8.764879013538858	6.968097858430097	8.692785198562408	8.137568872220822	1.7227396131927533	0.0	5.234432868622774	7.583378853619277	0.0	4.6776144809471205	0.0	3.915811602582575	0.0	0.0	0.0	3.9993349312343134	0.0	0.0	4.085739633640151	5.352773109553224	7.7594470248719665	0.7384347807666243	5.008664900548553	0.0	6.785800729263839	5.794721147323799	1.723868878346496	1.2426224649410376	7.972948085553577	0.0	0.0	4.017784384668812
Aif1_AIF1	3.727197708314339	4.248601985639362	0.0	5.325367214594747	4.9909239587904235	3.190579128140722	3.7146550596918684	5.382556547993219	0.0	4.972481037323526	2.1105892070760066	4.873819829909088	5.413594456645384	4.008657751088919	3.3683553867915785	4.574477566465918	3.2757690433497886	5.12688871263288	0.0	3.7509895493334247	4.939138962803128	4.8015053127204785	3.6686890340471976	3.710286957542549	4.1007436626508085	3.1468836524236043	3.167240679573998	6.477170734523133	0.0	0.0	2.8169047090569435	5.081358848993882	0.0	5.169681566107808	1.5975794731151718	4.676512908297274	3.04953007307006	0.0	3.550346515319037	3.304379024017541	0.0	2.4091479421006974	2.7850257656897472	4.243715024893752	2.687415465881703	4.631493930043714	2.557803427953876	0.0	4.881938346433307
Il1rl1_IL1RL1	0.0	9.364152732741527	8.083701801601343	10.782037634007368	10.311688645958652	1.4807900968046908	11.849546093324358	0.0	0.3973877050530519	8.440317330978639	11.386140775033455	1.9189558875840944	10.49137844951593	10.854574130962558	6.802720185496093	8.679016552825527	11.553136362368724	12.080168699402128	11.694192320076553	12.443467426053946	11.781072829562266	10.55444720223906	10.575160964108699	12.478803167361505	12.56755707594652	12.045079373531859	11.300323799538353	9.964625592211672	10.757072338019464	12.32609800791757	9.14413289719085	11.1301677680614	11.240649512436214	11.148537950094884	0.0	12.044472079378588	12.168965681184574	11.247625868342707	8.847885119244326	12.233596953429885	12.122047593677886	11.392910580226223	11.248168942333457	11.531823318643902	10.936076454825823	9.875221752187368	11.242659835877486	10.457076019049357	8.18009268697104
Cd74_CD74	6.931851489708389	6.961801158439207	6.553979276196906	7.554588686074655	8.572021726244033	7.128030485986918	4.939352633056238	8.651898438390614	5.753942445915658	8.364451377867956	5.402647411855417	6.8129648636296105	8.037791905507506	6.0422186505834805	6.2487760865113415	6.24382634560087	6.882401780501327	6.394021793792032	5.23733093670096	6.8242947951137785	7.480871544818177	7.536601667864629	7.023037615731712	5.7246433473639975	5.472924654220575	9.489486963049442	6.309843673404315	7.563197945200407	5.505946588621528	5.726563696921117	6.590137393863888	10.536485690148497	4.732616248683227	6.018161760621033	6.454322267371018	10.811265128077538	7.381191614129312	6.766854718371885	9.342945905301782	5.7730866240508405	5.7392517676101305	3.2477031237653047	5.568589116125053	7.1253734476096975	4.9722227560414645	6.743079347267847	5.071014901400876	9.926183379639804	8.349555934907375
Cd4_CD4	1.012524322645277	5.586321914029802	1.4006562322131368	2.1603078630406536	8.84681616649626	2.2378725409497737	7.717950649005072	2.76144649988213	0.8308788974102325	8.964827897904154	9.624881766943243	3.267858741769128	1.1630458349874349	5.174988942402698	8.13939539418116	1.0146435863457557	6.179441292767086	6.379249993127952	0.0	9.008054767217972	8.473823138988285	7.888741295518288	7.435620444177117	0.6315496316966369	9.004101629785753	7.270953654681403	1.8023263343341136	9.566330587161293	7.571854469595296	7.772138636668378	0.0	9.43690413595391	0.8410325191294142	0.0	0.506886719368314	1.0150662450690382	8.974674883488321	9.583552164026194	8.961084052352494	10.034874819001065	1.390212286828543	9.916302437080967	9.09777662595699	7.76923339598744	7.812837804987522	9.418331015064297	0.0	10.07582657286409	8.985161207796578
Matn2_MATN2	5.667001511338555	1.9413694310473841	0.0	8.3615689532862	7.197088286160822	5.214711390101312	8.826990269566094	0.0	0.0	0.0	0.0	6.818781333730923	8.813529280659777	7.699707926633539	0.7422418705297292	0.0	6.146775079408162	0.0	0.7743354114679081	0.0	0.0	6.710898129143171	7.560150999909375	0.0	0.0	3.485656805704032	0.0	7.5717675227275265	7.489109672705838	8.133312754007608	6.064119416248663	4.30498837044849	7.719080903881237	1.1599185926084323	0.0	9.712986109575926	8.283893155551116	1.4763899263719635	0.0	0.5556487311518582	6.628468391286168	1.9021649945931882	6.1591828618355775	5.428512137772256	0.0	6.008284070205573	7.4003341874375	7.8265483136018625	6.136177576547045
Plac9_PLAC9	0.0	10.266942730185452	9.649479583270836	9.121529358523405	9.189927090250947	4.440626864637967	9.378186376447589	0.0	9.797077603544487	3.6274613107985596	3.3858520372836787	9.578762082864923	2.6276076132582054	9.107431052749764	0.0	0.0	9.400813815500422	9.358182265386096	8.906671272289254	0.0	0.0	9.591458196802554	0.0	5.322873142391949	0.0	8.607019226915982	0.0	2.070357927484478	7.1246490929054245	10.103831600685194	0.0	8.971430737837348	10.581595770363997	0.0	9.578695484558986	8.810869484480426	4.716154419981847	7.640217853725767	0.0	8.259411908117304	8.087709712072574	8.991838942300596	2.2490196445897723	0.0	0.0	8.806326898250601	10.286475274333306	0.0	10.645981426169902
Tyrobp_TYROBP	4.261531583602421	3.516335231902794	4.14954176702377	6.485087500954657	6.6293619587918755	5.0280027061471255	2.5156185121219465	6.2934187902364656	2.3149340032896832	6.714327947924264	3.1205844854782216	5.146232664890837	5.8565483381601835	4.088450987246007	3.9853967749993218	6.484787451742388	4.410922657926965	4.677542356558968	2.6375956631128368	3.9499202418857977	5.021374257710706	5.195590428796393	5.374038914639424	3.610678472684397	4.092422608051587	0.0	2.387820664489285	6.306852167433152	0.0	3.723302657295652	4.606031883306838	5.930462021841698	2.3334113282377604	3.3328182789790985	4.185369315786472	5.866338512708013	0.0	0.0	5.0933198660704715	2.983395622836148	0.0	2.122566689838349	3.3461632646150195	3.394558526481694	2.3878778366767297	5.364951934512956	3.133683842154503	3.8588474737870717	7.1701669325056425
S100a9_S100A9	0.0	3.4557534084455	0.0	6.320996111334896	6.2454105544262255	7.248024568379973	2.4609553962220043	7.7111514165491855	0.0	7.380309304031122	3.0618715348260186	5.64666867455233	6.696429232311169	3.725972528666857	4.314233732484365	6.142528764946362	0.0	4.307031555222516	4.950726353017003	4.8382271520257385	5.526345382932143	6.6881773313025406	8.59229248451546	4.48676907906665	0.0	0.0	0.0	6.091307228741881	0.0	0.0	0.0	5.5493055608029875	2.2803368176909378	0.0	0.0	6.578545213146166	0.0	2.8594411208543478	5.914911831360994	2.9254590925986923	0.0	0.0	3.2863230137436306	2.4708637249703536	4.102015795576143	6.2128410961666445	4.940412459607762	4.346956873328459	7.0583131707746025
Col6a2_COL6A2	0.0	3.6680961133921732	0.0	7.363551497773943	8.156291432097182	0.0	0.0	0.0	0.0	3.7252798846153934	4.535999214419699	9.569933635978604	8.754306140002972	0.0	2.524814534798656	8.171791010168112	6.20047135796248	2.3797595942020267	0.0	7.532242447563753	4.566522576855027	0.0	0.0	0.0	5.8742920162169145	7.519068540114932	0.0	7.85035894942538	0.906616140869304	6.89885333812361	0.0	8.325252159974447	0.0	8.306271317747903	0.0	5.6275590724228515	0.0	8.188898472137563	7.19977019645063	0.0	0.0	0.0	2.8893893783465594	6.868863613717456	6.4277224675345686	0.0	0.0	6.1898536880513975	8.168658552929665
Rrad_RRAD	0.0	0.0	0.0	0.0	0.0	0.0	0.0	0.0	0.0	2.634810361315485	0.0	0.0	0.0	1.139327793730977	0.0	0.0	0.0	0.0	0.0	0.0	0.0	0.0	0.0	0.0	0.0	0.0	0.0	0.0	0.0	0.0	0.0	0.0	0.0	0.0	0.0	0.0	0.0	0.0	0.0	0.0	0.0	0.0	0.0	0.0	0.0	0.0	0.0	0.0	0.0
Scn1b_SCN1B	0.0	0.0	0.0	0.0	0.0	0.0	0.0	0.0	0.0	0.0	0.0	0.0	0.0	0.0	0.0	0.0	0.0	0.0	0.0	0.0	0.0	0.0	0.0	0.0	0.0	0.0	0.0	0.0	0.0	0.0	0.0	0.0	0.0	0.0	0.0	0.0	0.0	0.0	0.0	0.0	0.0	0.0	0.0	0.0	0.0	0.0	0.0	0.0	0.0
Nt5e_NT5E	0.0	0.0	0.0	0.0	0.0	0.0	0.0	0.0	0.3556541441835432	0.0	0.0	0.0	0.0	0.0	0.0	0.0	0.0	0.0	0.0	0.0	0.0	0.0	0.0	0.0	0.0	0.0	0.0	0.0	0.0	0.0	0.0	0.0	0.0	0.0	0.0	0.0	0.0	0.0	0.0	0.0	0.0	0.0	0.0	0.0	0.0	0.0	0.0	0.0	0.0
Gadd45g_GADD45G	1.228779831348643	0.0	0.0	0.0	0.0	0.0	0.0	0.0	1.0204037067588791	0.0	0.0	0.0	0.0	0.0	0.0	0.0	0.0	0.0	0.0	0.0	0.0	0.0	0.0	0.0	0.0	0.0	0.0	0.0	0.0	0.0	0.0	0.0	0.0	0.0	0.0	0.0	0.0	0.0	0.0	0.0	0.0	0.0	0.0	0.0	0.0	0.0	0.0	0.0	0.0
Sfrp2_SFRP2	0.0	0.0	0.0	0.0	0.0	0.0	0.0	0.0	0.0	0.0	0.0	0.0	0.0	0.0	0.0	0.0	0.0	0.0	0.0	0.0	0.0	0.0	0.0	0.0	0.0	0.0	0.0	0.0	0.0	0.0	0.0	0.0	0.0	0.0	0.0	0.0	0.0	0.0	0.0	0.0	0.0	0.0	0.0	0.0	0.0	0.0	0.0	0.0	0.0
Txndc5_TXNDC5	0.0	0.0	0.0	0.0	0.0	0.0	0.0	0.0	0.0	0.0	0.0	0.0	0.0	0.0	0.0	0.0	0.0	0.0	0.0	0.0	0.0	0.0	0.0	0.0	0.0	0.0	0.0	0.0	0.0	0.0	0.0	0.0	0.0	0.0	0.0	0.0	0.0	0.0	0.0	0.0	0.0	0.0	0.0	0.0	0.0	0.0	0.0	0.0	0.0
Gdf10_GDF10	0.0	0.0	0.0	0.0	0.0	0.0	0.0	0.0	0.0	0.0	0.0	0.0	0.0	0.0	0.0	0.0	0.0	0.0	0.0	0.0	0.0	0.0	0.0	0.0	0.0	0.0	0.0	0.0	0.0	0.0	0.0	0.0	0.0	0.0	0.0	0.0	0.0	0.0	0.0	0.0	0.0	0.0	0.0	0.0	0.0	0.0	0.0	0.0	0.0
Arl4d_ARL4D	0.0	0.0	0.0	0.0	0.0	0.0	0.0	0.0	0.7579321711476035	0.0	0.0	0.0	0.0	0.0	0.0	0.0	0.0	0.0	0.0	0.0	0.0	0.0	0.0	0.0	0.0	0.0	0.0	0.0	0.0	0.0	0.0	0.0	0.0	0.0	0.0	0.0	1.881278038370021	0.0	0.0	0.0	0.0	0.0	0.0	0.0	0.0	0.0	0.0	0.0	1.5490247422091794
As3mt_AS3MT	0.0	0.0	0.0	0.0	0.0	0.0	0.0	0.0	0.0	0.0	0.0	0.0	0.0	0.0	0.0	0.0	0.0	0.0	0.0	0.0	0.0	0.0	0.0	0.0	0.0	0.0	0.0	0.0	0.0	0.0	0.0	0.0	0.0	0.0	0.0	0.0	0.0	0.0	0.0	0.0	0.0	0.0	0.0	0.0	0.0	0.0	0.0	0.0	0.0
Glb1l2_GLB1L2	0.0	0.0	0.0	0.0	0.0	0.0	0.0	0.0	0.0	0.0	0.7417045289462958	0.0	0.0	0.0	0.0	0.0	0.0	0.0	0.0	0.0	0.0	0.0	0.0	0.0	0.0	0.0	0.0	0.0	0.0	0.0	0.0	0.0	0.0	0.0	0.0	0.0	0.0	0.0	0.0	0.0	0.0	0.0	0.8485482923294128	0.8726173392667429	0.0	0.0	0.0	0.0	0.0
Rhpn1_RHPN1	0.0	0.0	0.0	0.0	0.0	0.0	0.0	0.0	0.0	0.0	0.0	0.0	0.0	0.5606777226839564	0.0	0.0	0.0	0.0	0.0	0.0	0.0	0.0	0.0	0.0	0.0	0.0	0.0	0.0	0.0	0.0	0.0	0.0	0.0	0.0	0.0	0.0	0.0	0.0	0.0	0.0	0.0	0.0	0.0	0.0	0.0	0.0	0.0	0.0	0.0
Art3_ART3	0.0	0.0	0.0	0.0	0.0	0.0	0.0	0.0	0.0	0.0	0.0	0.0	0.0	0.0	0.0	0.0	0.0	0.0	0.0	0.0	0.0	0.0	0.0	0.0	0.0	0.0	0.0	0.0	0.0	0.0	0.0	0.0	0.0	0.0	0.0	0.0	0.0	0.0	0.0	0.0	0.0	0.0	0.0	0.0	0.0	0.0	0.0	0.0	0.0
Plekhg5_PLEKHG5	0.0	0.0	0.0	0.0	0.0	0.0	0.0	0.0	0.0	0.0	0.0	0.0	0.0	0.0	0.0	0.0	0.0	0.0	0.0	0.0	0.0	0.0	0.0	0.0	0.0	0.0	0.0	0.0	0.0	0.0	0.0	0.0	0.0	0.0	0.3525185777139451	0.0	0.0	0.0	0.0	0.5309236668789218	0.0	0.0	0.0	0.0	0.0	0.0	0.0	0.0	0.0
Pdf_PDF	0.0	0.0	0.0	0.0	0.0	0.0	0.0	0.0	0.0	0.0	0.0	0.0	0.0	0.0	0.0	0.0	0.0	0.0	0.0	0.0	0.0	0.0	0.0	0.0	0.0	0.0	0.0	0.0	0.0	0.0	0.0	0.0	0.0	0.0	0.0	0.0	0.0	0.0	0.0	0.0	0.0	0.0	0.0	0.0	0.0	0.0	0.0	0.0	0.0
Gpr182_GPR182	0.0	0.0	0.0	0.0	0.0	0.0	0.0	0.0	0.0	0.0	0.0	0.0	0.0	0.0	0.0	0.0	0.0	0.0	0.0	0.0	0.0	0.0	0.0	0.0	0.0	0.0	0.0	0.0	0.0	0.0	0.0	0.0	0.0	0.0	0.0	0.0	0.0	0.0	0.0	0.0	0.0	0.0	0.0	0.0	0.0	0.0	0.0	0.0	0.0
Smim11_SMIM11B	0.0	0.0	0.0	0.0	0.0	0.0	0.0	0.0	0.0	0.0	0.0	0.0	0.0	0.0	0.0	0.0	0.0	0.0	0.0	0.0	0.0	0.0	0.0	0.0	0.0	0.0	0.0	0.0	0.0	0.0	0.0	0.0	0.0	0.0	0.0	0.0	0.0	0.0	0.0	0.0	0.0	0.0	0.0	0.0	0.0	0.0	0.0	0.0	0.0
Trp53_TP53	0.0	0.0	0.0	0.0	0.0	0.0	0.0	0.0	0.0	0.0	0.0	0.0	0.0	0.0	0.0	0.0	0.0	0.0	0.0	0.0	0.0	0.0	0.0	0.0	0.0	0.0	0.0	0.0	0.0	0.0	0.0	0.0	0.0	0.0	0.0	0.0	0.0	0.0	0.0	0.0	0.0	0.0	0.0	0.0	0.0	0.0	0.0	0.0	0.0
Hsd3b7_HSD3B7	0.0	0.0	0.0	1.3836066856880989	0.0	0.0	0.0	0.0	0.0	0.0	0.0	0.0	0.0	0.0	0.0	0.0	0.0	1.4790982332547158	0.0	0.0	0.0	0.0	0.0	0.0	0.0	0.0	1.1068060992803093	0.0	0.0	0.0	0.0	0.0	0.0	0.0	0.0	0.0	0.0	0.0	0.0	0.0	0.0	0.0	0.0	0.0	0.0	0.0	0.0	0.0	0.0
Olfml2b_OLFML2B	0.0	0.0	0.0	0.0	0.0	0.0	0.0	0.0	0.0	0.0	0.0	0.0	0.0	0.0	0.0	0.0	0.0	0.0	0.0	0.0	0.0	0.0	0.0	0.0	0.0	0.0	0.0	0.0	0.0	0.0	0.0	0.0	0.0	0.0	0.3940013908091051	0.0	0.0	0.0	0.0	0.0	0.0	0.0	0.0	0.0	0.0	0.0	0.0	0.0	0.0
Fxyd1_FXYD1	0.0	0.0	0.0	0.0	0.0	0.0	0.0	0.0	0.0	0.0	0.0	0.0	0.0	0.0	0.0	0.0	0.0	0.0	0.0	0.0	0.0	0.0	0.0	0.0	0.0	0.0	0.0	0.0	0.0	0.0	0.0	0.0	0.0	0.0	0.0	0.0	0.0	0.0	0.0	0.0	0.0	0.0	0.0	0.0	0.0	0.0	0.0	0.0	0.0
Mustn1_MUSTN1	0.0	0.0	0.0	0.0	0.0	0.0	0.0	0.0	0.0	0.0	0.0	0.0	0.0	0.0	0.0	0.0	0.0	0.0	0.0	0.0	0.0	0.0	0.0	0.0	0.0	0.0	0.0	0.0	0.0	0.0	0.0	0.0	0.0	0.0	0.0	0.0	0.0	0.0	0.0	0.0	0.0	0.0	0.0	0.0	0.0	0.0	0.0	0.0	0.0
Klhl25_KLHL25	0.0	0.0	0.0	0.0	0.0	0.0	0.0	0.0	0.0	0.0	0.0	0.0	0.0	0.0	0.0	0.0	0.0	0.0	0.0	0.0	0.0	0.0	0.0	0.0	0.0	0.0	0.0	0.0	0.0	0.0	0.0	0.0	0.6820365375993442	0.0	0.0	0.0	0.0	0.0	0.0	0.0	0.0	0.0	0.0	0.0	0.0	0.0	0.0	0.0	0.0
Serpine2_SERPINE2	0.0	0.0	0.0	0.0	0.0	0.0	0.0	0.0	0.0	0.0	0.0	0.0	0.0	0.8983587160100834	0.0	0.0	0.0	1.4698464591650575	0.0	0.0	0.0	0.0	0.0	0.0	0.0	0.0	0.0	0.0	0.0	0.0	0.0	0.0	0.0	1.7859762800741874	0.0	0.0	0.0	0.0	0.0	0.0	0.0	0.0	0.0	0.0	0.0	0.0	0.0	0.0	0.0
Pkia_PKIA	0.0	0.0	0.0	0.0	0.0	0.0	0.0	0.0	0.0	0.0	0.0	0.0	0.0	0.0	0.0	0.0	0.0	0.0	0.0	0.0	0.0	0.0	0.0	0.0	0.0	0.0	0.0	0.0	0.0	0.0	0.0	0.0	0.0	0.0	0.0	0.0	0.0	0.0	0.0	0.0	0.0	0.0	0.0	0.0	0.0	0.0	0.0	0.0	0.0
S100g_S100G	0.0	0.0	0.0	0.0	0.0	0.0	0.0	0.0	0.0	0.0	0.0	0.0	0.0	0.0	0.0	0.0	0.0	0.0	0.0	0.0	0.0	0.0	0.0	0.0	0.0	0.0	0.0	0.0	0.0	0.0	0.0	0.0	0.0	0.0	0.0	0.0	0.0	0.0	0.0	0.0	0.0	0.0	0.0	0.0	0.0	0.0	0.0	0.0	0.0
Smim11_SMIM11A	0.0	0.0	0.0	0.0	0.0	0.0	0.0	0.0	0.0	0.0	0.0	0.0	0.0	0.0	0.0	0.0	0.0	0.0	0.0	0.0	0.0	0.0	0.0	0.0	0.0	0.0	0.0	0.0	0.0	0.0	0.0	0.0	0.0	0.0	0.0	0.0	0.0	0.0	0.0	0.0	0.0	0.0	0.0	0.0	0.0	0.0	0.0	0.0	0.0
Irgm1_IRGM	0.0	0.0	0.0	0.0	0.0	0.0	0.0	0.0	0.0	0.0	0.0	0.0	0.0	0.0	0.0	0.0	0.0	0.0	0.0	0.0	0.0	0.0	0.0	0.0	0.0	0.0	0.0	0.0	0.0	0.0	0.0	0.0	0.0	0.0	0.0	0.0	0.0	0.0	0.0	0.0	0.0	0.0	0.0	0.0	0.0	0.0	0.0	0.0	0.0
Tspan8_TSPAN8	0.0	0.0	0.0	0.0	0.0	0.0	0.0	0.0	0.0	0.0	0.0	0.0	0.0	0.0	0.0	0.0	0.0	0.0	0.0	0.0	0.0	2.162303498784657	0.0	0.0	0.0	0.0	0.0	0.0	0.0	0.0	0.0	0.0	0.0	0.0	0.0	0.0	0.0	0.0	0.0	0.0	0.0	0.0	0.0	0.0	0.0	0.0	0.0	0.0	0.0
Ubtd1_UBTD1	0.0	0.0	0.0	0.0	0.0	0.0	0.0	2.27560353701852	0.0	0.0	0.0	0.0	0.0	0.0	0.0	0.0	0.0	0.0	0.0	0.0	0.0	0.0	0.0	0.0	0.0	0.0	0.0	0.0	0.0	0.0	0.0	0.0	0.0	0.0	0.0	0.0	1.8126189515297253	0.0	0.0	0.0	0.0	0.0	0.0	0.0	0.0	0.0	0.0	0.0	0.0
Pigyl_PIGY	0.0	0.0	0.0	0.0	0.0	0.0	0.0	0.0	0.0	0.0	0.0	0.0	0.0	0.0	0.0	0.0	0.0	0.0	0.0	0.0	0.0	0.0	0.0	0.0	0.0	0.0	0.0	0.0	0.0	0.0	0.0	0.0	0.0	0.0	0.0	0.0	0.0	0.0	0.0	0.0	0.0	0.0	0.0	0.0	0.0	0.0	0.0	0.0	0.0
Sfr1_SFR1	0.0	0.0	0.0	0.0	0.0	0.0	0.0	0.0	0.0	0.0	0.0	0.0	1.7985418425302884	0.0	0.0	0.0	0.0	0.0	0.0	0.0	0.0	0.0	0.0	0.0	0.0	0.0	0.0	0.0	0.0	0.0	0.0	0.0	0.0	0.0	0.0	0.0	0.0	0.0	0.0	0.0	0.0	0.0	0.0	0.0	0.0	0.0	0.0	0.0	0.0
Des_DES	0.0	0.0	0.0	0.0	0.0	0.0	0.0	0.0	0.0	0.0	0.0	0.0	0.0	0.0	0.0	0.0	0.0	0.0	0.0	0.0	0.0	0.0	0.0	0.7546892794524396	0.0	0.0	0.0	0.0	0.0	0.0	1.1064219506970676	0.0	0.0	0.0	0.0	0.0	0.0	0.0	1.5996063761385304	0.0	0.0	0.0	0.0	0.0	0.0	0.0	0.0	0.0	0.0
Mrc1_MRC1	1.5507636536511484	0.0	0.0	0.0	0.0	0.0	0.0	0.0	0.0	0.0	0.0	0.0	0.0	0.0	0.0	0.0	0.0	0.0	0.0	0.0	0.0	0.0	0.0	0.3758751140466043	0.0	0.0	0.0	0.0	0.0	0.0	0.0	0.0	0.0	0.0	0.7522238459981571	0.0	0.0	0.0	0.0	0.0	0.0	0.0	0.0	0.0	0.0	0.0	0.0	0.0	0.0
Alkbh6_ALKBH6	0.0	0.0	0.0	0.0	0.0	0.0	0.0	0.0	0.0	0.0	0.0	0.0	0.0	0.0	0.0	0.0	0.0	0.0	0.0	0.0	0.0	0.0	0.0	0.0	0.0	0.0	1.8019605960064256	0.0	0.0	0.0	0.0	0.0	0.0	0.0	0.0	0.0	0.0	0.0	1.7795806550831852	0.0	0.0	0.0	0.0	0.0	0.0	0.0	0.0	0.0	0.0
Cp_CP	0.0	0.0	0.0	0.0	0.0	0.0	0.0	0.0	0.0	0.0	0.0	0.0	0.0	0.0	0.0	0.0	0.0	0.0	0.0	0.0	0.0	0.0	0.0	0.0	0.0	0.0	0.0	0.0	0.0	3.431576613989829	0.0	0.0	0.0	0.0	0.0	0.0	0.0	0.0	0.0	0.0	0.0	0.0	0.0	0.0	0.0	0.0	0.0	0.0	0.0
Cd24a_CD24	0.0	0.0	0.0	0.0	0.0	2.1579907513306544	0.0	0.0	0.0	0.0	0.0	0.0	0.0	0.0	0.0	0.0	0.0	0.0	0.0	0.0	0.0	0.0	0.0	0.0	0.0	0.0	0.0	0.0	0.0	0.0	0.0	0.0	0.0	0.0	0.0	0.0	0.0	0.0	0.0	0.0	0.0	0.0	0.0	0.0	0.0	0.0	0.0	0.0	0.0
Rab6b_RAB6B	0.0	0.0	0.0	0.0	0.0	0.0	0.0	0.0	0.0	0.0	0.0	0.0	0.0	0.0	0.0	0.0	0.0	0.0	0.0	0.0	0.0	0.0	0.0	0.0	0.0	0.0	0.0	0.0	0.0	0.0	0.0	0.0	0.0	0.0	0.0	0.0	0.0	0.0	0.0	0.0	0.0	0.0	0.0	0.0	0.0	0.0	0.0	0.0	0.0
Rab4b_RAB4B	0.0	0.0	0.0	0.0	0.0	0.0	0.0	0.0	0.0	0.0	0.0	0.0	0.0	0.0	0.0	0.0	0.0	0.0	0.0	0.0	0.0	0.0	0.0	0.0	0.0	0.0	0.0	0.0	0.0	0.0	0.0	0.0	0.0	0.0	0.0	0.0	0.0	0.0	0.0	0.0	0.0	0.0	0.0	0.0	0.0	0.0	0.0	0.0	0.0
Spink8_SPINK8	0.0	0.0	0.0	0.0	0.0	0.0	0.0	0.0	0.0	0.0	0.0	0.0	0.0	0.0	0.0	0.0	0.0	0.0	0.0	0.0	0.0	0.0	0.0	0.0	0.0	0.0	0.0	0.0	0.0	0.0	0.0	0.0	0.0	0.0	0.0	0.0	0.0	0.0	0.0	0.0	0.0	0.0	0.0	0.0	0.0	0.0	0.0	0.0	0.0
Adamtsl5_ADAMTSL5	0.0	0.0	0.0	0.0	0.0	0.0	0.0	0.0	0.0	0.0	0.0	0.0	0.0	0.0	0.0	0.0	0.0	0.0	0.0	0.0	0.0	0.0	0.0	0.0	0.0	0.0	0.0	0.0	0.0	0.0	0.0	0.0	0.0	0.0	0.0	0.0	0.0	0.0	0.0	0.0	0.0	0.0	0.0	0.0	0.0	0.0	0.0	0.0	0.0
Bscl2_BSCL2	0.0	0.0	0.0	0.0	0.0	0.0	0.0	0.0	0.0	0.0	0.0	0.0	0.0	0.0	0.0	0.0	0.0	0.0	0.0	0.0	0.0	0.0	0.0	0.0	0.0	0.0	0.0	0.0	0.0	0.0	0.0	0.0	0.0	0.0	0.0	0.0	0.0	0.0	0.0	0.0	0.0	0.0	0.0	0.0	0.0	0.0	0.0	0.0	0.0
Khdrbs3_KHDRBS3	0.0	0.0	0.0	0.0	0.0	0.0	0.0	0.0	0.6415356892606617	0.0	0.0	0.0	0.0	0.0	0.0	0.0	0.0	0.0	0.0	0.0	0.0	0.0	0.0	0.0	0.0	0.0	0.0	0.0	0.0	0.0	0.0	0.0	0.0	0.0	0.0	0.0	0.0	0.0	0.0	0.0	0.0	0.0	0.0	0.0	0.0	0.0	0.0	0.0	0.0
Tril_TRIL	0.0	0.0	0.0	0.0	0.0	0.0	0.0	0.0	0.0	0.0	0.0	0.0	0.0	0.0	0.0	0.0	0.0	0.0	0.0	0.0	0.0	0.0	0.0	0.0	0.0	0.0	0.0	0.0	0.0	0.0	0.0	0.0	0.0	0.0	0.0	0.0	0.0	0.0	0.0	0.0	0.0	0.0	0.0	0.0	0.0	0.0	0.0	0.0	0.0
Hist3h2a_HIST3H2A	0.0	0.0	0.0	0.0	0.0	0.0	0.0	0.0	0.0	0.0	0.0	0.0	0.0	0.0	0.0	0.0	0.0	0.0	0.0	0.0	0.0	0.0	0.0	0.0	0.0	0.0	0.0	0.0	0.0	0.0	0.0	0.0	0.0	0.0	0.0	2.7635061889897674	0.0	0.0	0.0	0.0	0.0	0.0	0.0	0.0	0.0	0.0	0.0	0.0	0.0
Bola2_BOLA2	0.0	0.0	0.0	0.0	0.0	0.0	0.0	0.0	0.0	0.0	0.0	0.0	0.0	0.0	0.0	0.0	0.0	0.0	0.0	0.0	0.0	0.0	0.0	0.0	0.0	0.0	0.0	0.0	0.0	0.0	0.0	0.0	0.0	0.0	0.0	0.0	0.0	0.0	0.0	0.0	0.0	0.0	0.0	0.0	0.0	0.0	0.0	0.0	0.0
Renbp_RENBP	0.0	0.0	0.0	0.0	0.0	0.0	0.0	0.0	0.0	0.0	0.0	0.0	1.7527114078649184	0.0	0.0	0.0	0.0	0.0	0.0	0.0	0.0	0.0	0.0	0.0	0.0	0.0	0.0	0.0	0.0	0.0	0.0	0.0	0.0	0.0	0.0	0.0	0.0	0.0	1.3514013052174894	0.0	0.0	0.0	0.0	0.0	0.0	0.0	0.0	0.0	0.0
Fam53a_FAM53A	0.0	0.0	0.0	0.0	0.0	0.0	0.0	0.0	0.0	0.0	0.0	0.0	0.0	0.0	0.0	0.0	0.0	0.0	0.0	0.0	0.0	0.0	0.0	0.0	0.0	0.0	0.0	0.0	0.0	0.0	0.0	0.0	0.0	0.0	0.0	0.0	0.0	0.0	0.0	0.0	0.0	0.0	0.0	0.0	0.0	0.0	0.0	0.0	0.0
Tmem234_TMEM234	0.0	0.0	0.0	0.0	0.0	0.0	0.0	0.0	0.0	0.0	0.0	0.0	0.0	0.0	0.0	0.0	0.0	0.0	0.0	0.0	0.0	0.0	0.0	0.0	1.9667779667411283	0.0	0.0	0.0	0.0	0.0	0.0	0.0	0.0	0.0	0.0	0.0	0.0	0.0	0.0	0.0	0.0	0.0	0.0	0.0	0.0	0.0	0.0	0.0	0.0
Mif_MIF	0.0	0.0	0.0	0.0	0.0	0.0	0.0	0.0	0.0	0.0	0.0	0.0	0.0	0.0	0.0	0.0	0.0	0.0	0.0	0.0	0.0	0.0	0.0	0.0	0.0	0.0	0.0	0.0	0.0	0.0	0.0	0.0	0.0	0.0	0.0	0.0	0.0	0.0	0.0	0.0	0.0	0.0	0.0	0.0	0.0	0.0	0.0	0.0	0.0
Ctsz_CTSZ	0.0	0.0	0.0	0.0	0.0	1.7327224576342923	0.0	0.0	0.0	0.0	0.0	0.0	0.0	0.0	0.0	0.0	0.0	0.0	0.0	0.0	0.0	1.8555134168175509	0.0	0.0	0.0	0.0	0.0	0.0	0.0	0.0	0.0	0.0	0.0	0.0	0.0	0.0	0.0	0.0	0.0	0.0	0.0	0.0	0.0	0.0	0.0	0.0	0.0	0.0	0.0
Pi16_PI16	0.0	0.0	0.0	0.0	0.0	0.0	0.0	0.0	0.0	0.0	0.0	0.0	0.0	0.0	0.0	0.0	0.0	0.0	0.0	0.0	0.0	0.0	0.0	0.0	0.0	0.0	0.0	0.0	0.0	1.4457350944774083	0.0	0.0	0.0	0.0	0.0	0.0	0.0	0.0	0.0	0.0	0.0	0.0	0.0	0.0	0.0	0.0	0.0	0.0	0.0
Gpc3_GPC3	0.0	0.0	0.0	0.0	0.0	0.0	0.0	0.0	0.0	0.0	0.0	0.0	0.0	0.0	0.0	0.0	0.0	0.0	0.0	0.0	0.0	0.0	0.0	0.0	0.0	0.0	0.0	0.0	0.0	0.0	0.0	0.0	0.0	0.0	0.0	0.0	0.0	0.0	0.0	0.0	0.0	0.0	0.0	0.0	0.0	0.0	0.0	0.0	0.0
Ddt_DDT	0.0	0.0	0.0	0.0	0.0	0.0	0.0	0.0	0.0	0.0	0.0	0.0	0.0	0.0	0.0	0.0	0.0	0.0	0.0	0.0	0.0	0.0	0.0	0.0	0.0	0.0	0.0	0.0	0.0	0.0	0.0	0.0	0.0	0.0	0.0	0.0	0.0	0.0	0.0	0.0	0.0	0.0	0.0	0.0	0.0	0.0	0.0	0.0	0.0
[truncated: 22 more columns]
